# Supplementary material for: Identification of a novel sepsis prognosis model and analysis of possible drug application prospects: Based on scRNA-seq and RNA-seq data
Source: Front Immunol. 2022 Oct 28;13:888891. doi: 10.3389/fimmu.2022.888891 (PMC9650379; doi:10.3389/fimmu.2022.888891)
Supplement: Supplementary file 1 [file DataSheet_1.zip]

Archive with 26 entries (25 files):
- supplementary file/
- supplementary file/42 healthy vs 760 sepsis 71 hub genes.txt
- supplementary file/Nomogram data.txt
- supplementary file/Sepsis vs NormalDEGs.CSV
- supplementary file/Venn diagram gene.xlsx
- supplementary file/allriskScore.txt
- supplementary file/allriskScoregene-matrix.txt
- supplementary file/clinical.txt
- supplementary file/combined.txt
- supplementary file/gene.txt
- supplementary file/gsea_go_high.xls
- supplementary file/gsea_high_low.xls
- supplementary file/high-kegg gsea.xls
- supplementary file/lasso.SigExp.txt
- supplementary file/low-kegg gsea.xls
- supplementary file/matrix gene.txt
- supplementary file/multi.Cox.txt
- supplementary file/survivaltime.txt
- supplementary file/test.txt
- supplementary file/testmulti.Cox.txt
- supplementary file/testriskScore.txt
- supplementary file/train.txt
- supplementary file/trainmulti.Cox.txt
- supplementary file/trainriskScore.txt
- supplementary file/uniCox.txt
- supplementary file/uniSigExp.txt
