# Supplementary material for: Identification of a novel sepsis prognosis model and analysis of possible drug application prospects: Based on scRNA-seq and RNA-seq data
Source: Front Immunol. 2022 Oct 28;13:888891. doi: 10.3389/fimmu.2022.888891 (PMC9650379; doi:10.3389/fimmu.2022.888891)
Supplement: Supplementary file 1 [file DataSheet_1.zip › supplementary file/42 healthy vs 760 sepsis 71 hub genes.txt]

gene
AES
AHSP
AKR7A2
ALAS2
ANXA1
ARL4C
CA1
CCL5
CD3D
CD3E
CD63
CD74
CLEC1B
CLEC2B
COMMD6
CXCR4
DDX24
DDX5
EIF3L
EZR
FCER1G
FKBP5
FLOT1
FOXP1
HBD
HLA-DRA
HLA-DRB1
HNRNPA0
HNRNPA1
HNRNPH1
HPSE
HSP90AB1
HSPA8
IL32
IL7R
IRF2BP2
ITGA2B
KLF2
LEPROTL1
LTB
MMRN1
MYL9
NPM1
NSA2
PFDN5
PPBP
PTMA
RPL10A
RPL13A
RPL14
RPL18
RPL22
RPL3
RPL5
RPS15A
RPS23
RPS28
RPS4X
RPS7
RSL1D1
RSL24D1
SBDS
SLC25A37
SLC25A6
SRRM1
SUB1
TIMP1
TOMM20
TRBC1
WFDC1
ZFP36L2
