# Supplementary material for: Identification of a novel sepsis prognosis model and analysis of possible drug application prospects: Based on scRNA-seq and RNA-seq data
Source: Front Immunol. 2022 Oct 28;13:888891. doi: 10.3389/fimmu.2022.888891 (PMC9650379; doi:10.3389/fimmu.2022.888891)
Supplement: Supplementary file 1 [file DataSheet_1.zip › supplementary file/Nomogram data.txt]

ID	futime	fustat	Diabetes	ICU_acquire_infection	Pneumonia_diagnose	Gender	Age	riskScore
GSM1602802	28	0	0	0	1	0	46	0.819513873
GSM1602803	28	0	0	0	1	1	69	0.596592911
GSM1602805	28	0	0	0	1	0	64	0.794017212
GSM1602810	28	0	1	0	1	1	77	0.347274545
GSM1602811	28	0	0	1	1	0	63	0.269683842
GSM1602812	28	0	0	0	1	0	71	2.241041276
GSM1602813	4	1	0	0	1	0	73	3.992589152
GSM1602815	28	0	0	0	1	0	61	1.118904839
GSM1602816	28	0	0	0	1	0	84	0.802734638
GSM1602818	28	0	0	0	1	1	62	3.15709425
GSM1602819	28	0	0	0	1	1	71	0.677937856
GSM1602820	28	0	0	0	1	1	61	1.139036911
GSM1602823	17	1	1	0	1	1	52	2.059380448
GSM1602824	28	0	0	0	1	1	32	3.320436203
GSM1602825	28	0	0	0	1	0	78	1.117004214
GSM1602826	28	0	0	1	1	1	70	0.714665327
GSM1602827	28	0	0	0	1	0	62	1.793277222
GSM1602829	28	0	0	0	1	1	63	0.649077684
GSM1602830	28	0	0	0	1	1	47	0.742177737
GSM1602831	28	0	1	0	1	1	79	0.627003352
GSM1602832	28	0	1	0	1	0	61	0.355681875
GSM1602834	28	0	0	0	1	1	81	0.637684975
GSM1602836	28	0	0	0	1	1	67	0.303196103
GSM1602837	28	0	0	0	1	1	25	0.628507623
GSM1602838	28	0	1	1	1	1	50	0.913845427
GSM1602839	12	1	1	1	1	1	84	2.767834905
GSM1602840	28	0	0	0	1	0	18	0.815545554
GSM1602841	28	0	0	0	1	0	68	0.288016758
GSM1602842	28	0	0	0	1	0	64	0.901114799
GSM1602843	28	0	0	0	1	0	48	1.678412897
GSM1602844	7	1	0	0	1	1	76	2.390907486
GSM1602845	28	0	1	0	1	1	58	0.807513041
GSM1602846	28	0	0	0	1	1	21	0.122716752
GSM1602847	28	0	0	0	1	1	43	0.97736125
GSM1602848	28	0	0	0	1	1	61	1.810200926
GSM1602849	11	1	0	0	1	1	74	0.401961564
GSM1602850	28	0	0	0	1	1	25	0.604812733
GSM1602851	14	1	0	1	1	0	85	0.187181902
GSM1602852	28	0	0	1	1	0	26	2.713156641
GSM1602853	28	0	1	0	1	0	72	1.010057407
GSM1602855	28	0	0	1	1	1	47	2.110111397
GSM1602856	28	0	1	0	1	1	63	0.494809017
GSM1602857	28	0	1	0	1	0	86	0.527836936
GSM1602858	15	1	0	1	1	1	53	1.196639034
GSM1602859	28	0	0	0	1	1	68	1.115771963
GSM1602860	28	0	0	0	1	1	69	0.412973718
GSM1602861	28	0	0	0	1	1	62	1.570262912
GSM1602863	1	1	1	0	1	0	72	0.700874296
GSM1602866	28	0	0	0	1	1	63	1.031592714
GSM1602868	2	1	0	0	1	1	61	2.947874214
GSM1602869	28	0	0	0	1	1	67	2.969742843
GSM1602873	28	0	0	0	1	1	81	0.71537949
GSM1602878	28	0	0	0	1	0	65	2.491824015
GSM1602879	28	0	0	0	1	1	59	0.311857458
GSM1602880	0.003	1	0	0	1	0	22	1.584987701
GSM1602881	28	0	1	0	1	0	75	0.421171739
GSM1602882	28	0	0	0	1	0	77	1.013844955
GSM1602883	28	0	0	0	1	0	25	2.219238548
GSM1602885	28	0	0	0	1	1	65	1.68853562
GSM1602886	28	0	0	0	1	1	48	1.281663687
GSM1602888	8	0	0	0	1	1	49	0.318685937
GSM1602889	28	0	0	0	1	0	64	1.444479578
GSM1602902	28	0	1	0	1	1	66	2.017499883
GSM1602903	17	1	0	0	1	0	57	7.559207036
GSM1602906	28	0	1	0	1	1	81	0.428746588
GSM1602907	28	0	0	0	1	1	64	0.507648526
GSM1602908	0.003	1	0	0	1	1	79	3.782447974
GSM1602912	8	1	0	0	1	0	76	0.889016087
GSM1602921	28	0	1	0	1	0	29	0.385349259
GSM1602922	28	0	1	0	1	0	81	0.45664174
GSM1602923	1	1	0	0	1	0	40	10.63582269
GSM1602924	28	0	0	0	1	1	45	2.169185953
GSM1602925	28	0	1	0	1	1	59	0.553874918
GSM1602927	0.003	1	0	0	1	0	82	0.713392775
GSM1602928	14	1	0	1	1	0	77	1.154950412
GSM1602929	28	0	1	0	1	1	64	0.72931678
GSM1602930	28	0	0	0	1	0	69	0.740951854
GSM1602931	20	1	0	0	1	0	73	0.846656825
GSM1602932	15	1	0	0	1	1	61	2.408001273
GSM1602933	28	0	1	0	1	1	71	2.209195186
GSM1602934	22	1	0	0	1	0	52	3.820313483
GSM1602935	28	0	0	0	1	1	77	2.652828229
GSM1602936	28	0	1	0	1	0	77	1.121145096
GSM1602937	28	0	0	0	1	0	63	0.622532814
GSM1602940	28	0	1	1	1	1	70	0.797963384
GSM1602942	28	1	0	1	1	1	23	2.657318889
GSM1602943	16	1	0	0	1	0	48	0.793127732
GSM1602944	28	0	0	0	1	1	61	0.409985867
GSM1602945	28	0	1	0	1	0	70	0.448892179
GSM1602946	8	1	0	0	1	1	77	0.764076383
GSM1602950	28	0	0	0	1	0	78	0.253715191
GSM1602952	28	0	0	0	1	1	48	0.454954672
GSM1602953	28	0	1	0	1	0	54	2.781857995
GSM1602958	28	0	0	0	1	1	48	0.855909974
GSM1602968	28	0	1	0	1	1	68	1.076910812
GSM1602973	28	0	0	0	1	1	77	0.846771879
GSM1602974	28	0	0	0	1	0	70	1.838749966
GSM1602975	28	0	0	0	1	1	61	0.936020179
GSM1602976	28	0	0	0	1	1	40	1.480237949
GSM1691861	6	1	1	0	1	0	83	1.584458554
GSM1691863	28	0	0	0	1	1	38	0.862188105
GSM1691864	12	1	1	0	1	1	81	0.928915579
GSM1691865	28	0	0	0	1	1	57	0.605692518
GSM1691866	28	0	0	0	1	1	30	0.440020798
GSM1691867	28	0	0	0	1	0	69	1.386611868
GSM1691868	7	1	1	0	1	1	61	0.604588284
GSM1691871	28	0	0	0	0	0	50	0.791533779
GSM1691873	28	0	0	0	0	1	56	1.052451708
GSM1691874	28	0	0	0	1	0	32	1.029809813
GSM1691875	28	0	1	0	0	1	68	0.608203687
GSM1691877	28	0	0	0	0	1	61	1.693491391
GSM1691878	28	0	1	0	0	0	59	0.546137664
GSM1691880	11	1	0	1	0	1	77	3.278097492
GSM1691882	28	0	1	0	1	1	63	0.576870906
GSM1691883	28	0	1	0	0	1	65	0.848055126
GSM1691884	0.003	1	1	0	0	1	71	0.692782527
GSM1691885	28	0	1	0	0	1	50	0.741358115
GSM1691886	28	0	0	0	0	0	49	1.450976288
GSM1691890	28	0	1	0	0	0	63	0.500881765
GSM1691893	28	0	0	0	1	1	68	2.106015514
GSM1691895	28	0	0	0	1	0	56	0.349654278
GSM1691896	28	0	0	0	1	1	68	0.584935174
GSM1691897	28	0	1	0	0	1	71	0.272728727
GSM1691898	28	0	1	1	0	0	71	3.809124048
GSM1691900	13	1	0	0	1	1	72	0.378274967
GSM1691901	28	0	0	0	0	0	31	0.422956759
GSM1691903	28	0	0	0	0	1	50	1.20731102
GSM1691904	28	0	0	0	0	0	48	0.564893475
GSM1691905	28	0	1	0	0	1	72	0.79031958
GSM1691909	28	0	1	0	0	0	43	0.759450183
GSM1691911	28	0	0	0	1	0	45	0.965989693
GSM1691915	28	0	1	0	1	1	68	0.804275682
GSM1691918	28	0	0	1	0	0	58	1.647595963
GSM1691923	28	0	1	0	1	1	66	0.380059556
GSM1691925	28	0	0	0	0	1	43	0.710569438
GSM1691927	28	0	0	1	0	0	75	2.884083946
GSM1691928	28	0	0	0	1	1	57	0.313067139
GSM1691929	28	0	1	0	0	1	82	1.315011919
GSM1691932	4	1	0	0	0	0	68	0.655707581
GSM1691933	28	0	1	0	0	0	48	2.038917874
GSM1691934	28	0	0	0	0	1	69	0.755836649
GSM1691935	15	1	0	0	1	1	62	0.733578343
GSM1691937	7	1	1	0	0	1	47	9.656977693
GSM1691938	28	0	0	0	0	0	78	0.658458712
GSM1691941	28	0	0	0	0	0	63	3.196865924
GSM1691942	28	0	0	0	0	1	37	1.479888174
GSM1691943	12	1	0	0	0	1	68	2.18287749
GSM1691944	28	0	0	0	1	0	59	0.608153169
GSM1691946	8	1	1	0	0	1	75	0.762652909
GSM1691947	28	0	0	0	0	1	63	0.295149457
GSM1691953	28	0	1	0	0	1	53	0.666604496
GSM1691954	28	0	0	0	0	1	63	1.582038127
GSM1691957	28	0	1	0	0	0	51	1.629343884
GSM1691959	28	0	0	0	0	1	63	0.304933933
GSM1691960	28	0	0	0	0	1	65	0.571840152
GSM1691961	28	0	1	0	0	0	71	0.859371009
GSM1691962	28	0	1	0	0	1	61	1.342255783
GSM1691963	28	0	1	1	0	1	38	1.729634063
GSM1691965	15	1	0	0	1	1	53	0.482745586
GSM1691966	8	1	0	1	0	1	62	4.829353311
GSM1691968	28	0	0	0	0	0	53	1.356457375
GSM1691969	0.003	1	0	0	0	0	58	6.383075134
GSM1691970	28	0	1	0	0	1	82	2.805311773
GSM1691973	28	0	1	0	0	1	68	0.280318125
GSM1691977	28	0	0	0	1	1	59	0.62528119
GSM1691980	28	0	1	0	0	0	77	1.407201386
GSM1691981	0.003	1	0	0	1	1	88	3.796047036
GSM1691983	28	0	1	0	0	1	73	1.791055066
GSM1691984	2	1	0	0	1	0	57	3.286396371
GSM1691985	13	1	1	0	0	0	76	0.825747052
GSM1691986	28	0	0	0	0	0	51	1.552684244
GSM1691987	28	0	0	0	1	1	71	0.997281562
GSM1691989	28	0	0	0	0	1	49	0.47584168
GSM1691990	28	0	0	0	0	1	49	0.419501735
GSM1691991	5	1	1	0	0	1	79	2.494084561
GSM1691992	14	1	1	0	0	0	66	0.680303729
GSM1691993	28	0	0	0	0	1	54	0.25635892
GSM1691994	28	0	0	0	0	0	72	1.672767212
GSM1691995	28	0	0	1	0	0	46	2.431786781
GSM1691997	28	0	1	1	0	1	70	0.504501028
GSM1692000	28	0	0	0	0	1	74	0.522467216
GSM1692002	28	0	1	1	0	0	60	0.471023088
GSM1692004	6	1	0	0	0	0	41	0.975597591
GSM1692005	28	0	0	1	1	1	63	0.490934081
GSM1692006	3	1	0	0	0	0	56	3.172521367
GSM1692007	28	0	0	0	1	0	74	0.829474121
GSM1692008	28	0	0	0	0	0	72	0.786815878
GSM1692009	28	0	0	0	1	0	57	1.488455517
GSM1692011	2	1	1	0	0	1	77	5.597151452
GSM1692012	28	0	1	0	0	0	59	1.183802609
GSM1692016	28	0	0	0	0	1	48	0.925922049
GSM1692017	2	1	1	0	0	1	66	1.662202821
GSM1692019	28	0	1	0	1	1	73	0.81337748
GSM1692022	28	0	1	1	0	1	64	2.681310678
GSM1692023	28	0	0	0	0	0	61	2.13197352
GSM1692024	3	1	0	0	0	1	37	4.037845991
GSM1692025	28	0	1	0	0	0	76	0.385726232
GSM1692029	3	1	0	0	1	1	72	1.746242945
GSM1692030	28	0	0	1	0	1	62	1.912421483
GSM1692032	28	0	1	0	0	1	48	0.661504791
GSM1692033	28	0	0	0	0	0	65	0.39845303
GSM1692034	28	0	0	0	0	0	52	0.64039919
GSM1692035	28	0	1	0	1	1	48	0.536965339
GSM1692038	12	1	0	0	0	0	56	1.717060679
GSM1692040	28	0	0	0	1	1	57	1.417202164
GSM1692041	28	0	1	0	0	0	55	0.415531711
GSM1692042	28	0	1	0	0	0	48	0.440155544
GSM1692043	1	1	0	0	0	0	89	2.486091164
GSM1692045	28	0	0	0	1	1	55	0.848038486
GSM1692047	1	1	0	0	0	0	44	2.849555704
GSM1692050	28	0	0	0	0	0	38	1.522316229
GSM1692051	28	0	0	0	0	1	53	0.823003532
GSM1692052	28	0	0	0	0	0	75	2.869789924
GSM1692055	28	0	0	0	0	0	73	0.660056766
GSM1692056	1	1	0	0	0	0	50	1.628389433
GSM1692058	28	0	1	0	0	1	50	0.595447258
GSM1692059	28	0	0	0	0	0	71	1.564386166
GSM1692060	28	0	0	0	0	0	54	3.92871825
GSM1692061	28	0	0	0	1	1	22	0.373035684
GSM1692063	28	0	0	0	1	0	70	1.754618825
GSM1692064	6	1	1	0	0	1	66	2.655548917
GSM1692065	28	0	0	0	0	0	66	1.079566298
GSM1692066	28	0	0	0	0	0	49	1.272191415
GSM1692068	28	0	1	0	0	0	60	0.491174715
GSM1692071	1	1	1	0	0	1	63	1.186358247
GSM1692073	28	0	0	0	0	1	85	0.781640394
GSM1692074	28	0	0	0	0	0	36	0.417786008
GSM1692077	28	0	1	0	0	0	67	1.377861414
GSM1692079	1	1	0	0	0	1	43	2.907136048
GSM1692081	28	0	1	0	0	1	69	3.529015507
GSM1692084	28	0	0	0	0	1	71	0.790684535
GSM1692086	28	0	1	0	0	1	67	0.520716558
GSM1692087	28	0	0	0	0	0	70	0.461713978
GSM1692089	28	0	0	0	1	1	63	0.454766537
GSM1692092	5	1	1	0	0	1	73	0.882315077
GSM1692093	28	0	1	0	0	0	63	0.415747737
GSM1692094	28	0	0	0	0	1	53	0.595065974
GSM1692096	28	0	0	0	1	1	81	0.412439546
GSM1692099	28	0	0	0	0	1	56	0.519416694
GSM1692100	5	1	1	0	0	1	73	2.541481846
GSM1692101	28	0	1	0	1	1	62	0.289279635
GSM1692103	28	0	1	0	0	0	63	1.625741646
GSM1692105	0.003	1	1	0	0	1	49	1.123535928
GSM1692107	28	0	0	0	0	1	70	1.128258462
GSM1692108	28	0	0	0	1	1	57	1.051432815
GSM1692109	28	0	1	0	0	0	60	0.945709203
GSM1692112	3	1	1	0	0	0	72	2.793454607
GSM1692114	12	1	0	1	0	1	68	0.678092725
GSM1692115	28	0	0	0	0	0	52	2.402608891
GSM1692116	28	0	0	0	0	1	62	0.244739643
GSM1692117	28	0	0	0	0	1	64	1.601795838
GSM1692118	28	0	0	0	1	1	67	1.836745856
GSM1692119	6	1	0	0	0	0	82	9.371437628
GSM1692121	28	0	1	0	1	1	74	0.811072508
GSM1692123	28	0	1	0	0	1	67	0.944304715
GSM1692124	14	1	1	0	0	1	53	1.429619563
GSM1692125	28	0	1	0	0	0	57	0.381366207
GSM1692126	28	0	1	0	0	1	82	1.278966449
GSM1692127	28	0	0	0	0	0	64	0.463031308
GSM1692130	28	0	0	0	0	0	66	0.733691246
GSM1692132	28	0	0	0	1	1	82	0.323943286
GSM1692133	28	0	0	0	0	1	34	2.216735544
GSM1692136	28	0	0	0	1	1	67	0.99958371
GSM1692137	28	0	1	0	0	0	64	1.479661015
GSM1692138	28	0	0	0	0	1	67	0.545868405
GSM1692139	28	0	1	0	0	0	49	1.408047533
GSM1692140	28	0	0	0	0	1	71	2.135758753
GSM1692141	28	0	0	0	0	0	65	0.582119715
GSM1692142	28	0	0	0	1	1	76	1.695215793
GSM1692143	28	0	0	0	0	0	77	0.771189063
GSM1692144	4	1	1	0	0	1	67	0.377028424
GSM1692145	28	0	0	0	0	0	30	0.873414091
GSM1692146	3	1	0	0	0	0	71	1.942204146
GSM1692148	10	1	1	0	0	1	75	4.960963611
GSM1692149	28	1	1	1	0	1	80	1.549474041
GSM1692151	15	1	1	1	0	0	56	5.409554953
GSM1692153	28	0	1	0	0	1	69	1.570688229
GSM1692156	28	0	1	0	0	0	68	1.346401443
GSM1692157	28	0	0	0	1	1	55	0.678865073
GSM1692158	28	0	0	0	0	1	36	1.258805394
GSM1692160	2	1	0	0	0	1	48	3.892565528
GSM1692162	28	0	1	0	0	0	69	1.334902553
GSM1692163	18	1	1	0	0	0	72	0.733780311
GSM1692165	28	0	1	0	1	1	78	0.653482566
GSM1692166	28	0	0	0	0	1	40	2.33637444
GSM1692167	28	0	0	0	1	1	81	0.504553592
GSM1692168	28	0	1	0	0	0	43	0.302019121
GSM1692169	12	1	0	0	1	1	62	0.322410935
GSM1692170	7	1	1	0	0	1	70	1.547249611
GSM1692172	28	0	1	0	1	0	84	0.548419675
GSM1692174	28	0	0	1	0	1	63	1.708397778
GSM1692175	4	1	1	0	0	1	77	1.602369387
GSM1692181	28	0	0	0	1	1	71	0.681673639
GSM1692182	3	1	1	0	0	0	88	0.531981114
GSM1692184	1	1	0	0	0	0	70	2.867763115
GSM1692186	2	1	1	0	0	1	57	2.011668258
GSM1692187	28	0	0	0	0	0	83	1.505172262
GSM1692188	28	0	1	0	0	1	25	1.690111166
GSM1692190	3	1	0	0	0	0	59	1.425136712
GSM1692191	28	0	1	0	0	0	74	3.508221787
GSM1692192	28	0	0	0	1	0	47	0.491582391
GSM1692193	28	0	1	0	0	1	71	0.446774504
GSM1692196	28	0	0	0	0	1	77	1.139262929
GSM1692197	28	0	1	0	0	1	60	0.527780574
GSM1692198	28	0	0	0	0	1	54	1.696426971
GSM1692199	28	0	0	0	1	0	71	0.577576697
GSM1692201	28	0	1	0	0	0	66	0.895807357
GSM1692202	28	0	1	0	0	1	55	0.658047491
GSM1692203	28	0	0	0	1	0	51	2.853462767
GSM1692204	28	0	0	0	1	1	72	1.096637875
GSM1692205	23	1	0	1	0	1	61	0.775985104
GSM1692206	28	0	1	0	0	1	59	0.898602906
GSM1692207	28	0	1	0	0	0	41	1.798294211
GSM1692209	6	1	0	0	0	1	78	1.679643056
GSM1692211	12	1	0	0	0	0	75	0.589345302
GSM1692212	28	0	0	0	0	0	76	3.400429919
GSM1692213	28	0	0	0	0	0	43	0.927750986
GSM1692214	7	1	1	0	0	1	61	4.055877931
GSM1692216	28	0	0	1	1	1	48	0.402603262
GSM1692217	28	0	0	0	0	0	32	0.759095871
GSM1692221	28	0	1	0	0	0	36	0.622384615
GSM1692222	28	0	0	0	0	1	56	0.678104475
GSM1692223	14	1	0	1	1	1	53	0.913516922
GSM1692224	27	1	0	1	0	0	52	1.845005607
GSM1692225	28	0	1	0	0	1	55	0.730342943
GSM1692226	28	0	0	0	0	1	72	0.258870414
GSM1692227	28	0	1	0	0	0	62	1.117900941
GSM1692228	28	0	1	0	0	0	83	0.947926508
GSM1692230	28	0	1	0	0	0	49	0.950184883
GSM1692232	28	0	0	0	0	0	81	0.955810221
GSM1692238	28	0	0	0	0	1	75	2.611944002
GSM1692240	28	0	1	0	0	0	17	0.395177549
GSM1692241	16	1	0	0	0	1	58	0.479916112
GSM1692242	28	0	0	0	0	1	66	0.803672298
GSM1692243	28	0	1	0	0	1	68	0.504590856
GSM1692244	7	1	0	0	0	1	77	0.729100861
GSM1692245	28	0	1	0	1	1	53	0.662220938
GSM1692247	28	0	1	0	0	1	61	0.537663891
GSM1692251	3	1	0	0	1	0	53	3.31849369
GSM1692255	28	0	0	0	0	1	64	1.056828967
GSM1692257	28	0	1	0	0	0	65	0.74103914
GSM1692258	28	0	0	1	1	1	35	1.284978627
GSM1692259	28	0	0	0	1	0	27	1.377958066
GSM1692260	28	0	1	0	0	1	30	0.385218788
GSM1692261	28	0	0	0	0	1	60	0.890841982
GSM1692264	10	1	1	0	0	1	63	0.872225553
GSM1692266	28	0	1	0	1	0	73	0.464015376
GSM1692268	0.003	1	0	0	1	1	62	0.669366828
GSM1692269	28	0	0	0	0	1	45	0.308788251
GSM1692271	10	1	1	0	0	0	76	0.86774927
GSM1692272	28	0	0	0	1	0	74	1.077166312
GSM1692274	28	0	1	0	0	0	78	1.151494078
GSM1692277	28	0	0	0	0	0	59	1.593713959
GSM1692278	28	0	0	0	0	1	62	1.387345382
GSM1692279	2	1	1	0	0	0	62	0.707724569
GSM1692284	28	0	1	0	0	0	42	0.82058177
GSM1692286	28	0	1	0	0	1	40	1.353225061
GSM1692289	28	0	1	1	0	0	61	0.946276615
GSM1692291	28	0	1	0	0	0	68	0.777658266
GSM1692292	0.003	1	0	0	0	1	70	0.832900606
GSM1692294	28	0	0	0	0	1	64	0.720037335
GSM1692296	28	0	0	0	0	1	32	0.565636097
GSM1692298	28	0	1	0	0	0	63	1.329749964
GSM1692299	21	1	1	0	0	0	69	1.212698616
GSM1692300	28	0	1	0	0	0	41	0.503352845
GSM1692301	28	0	1	0	0	0	67	1.816207455
GSM1692302	28	0	0	0	0	0	49	3.260014977
GSM1692303	28	0	1	0	0	1	42	1.049524308
GSM1692304	28	0	1	0	0	1	65	1.356750547
GSM1692305	28	0	0	0	0	1	52	1.223902455
GSM1692308	28	0	1	0	0	0	39	1.375420911
GSM1692309	28	0	0	0	0	0	34	0.256975368
GSM1692311	11	1	1	0	1	1	73	1.604329232
GSM1692312	0.003	1	0	0	0	1	73	1.336934587
GSM1692315	28	0	1	0	0	0	70	0.189264237
GSM1692316	1	1	1	0	0	0	19	0.693694678
GSM1692317	28	0	0	0	0	1	36	0.332794384
GSM1692318	1	1	0	0	0	1	62	1.183444895
GSM1692319	28	0	1	0	0	1	64	0.724971506
GSM1692322	28	0	0	1	0	0	62	1.402095392
GSM1692326	25	1	0	1	1	1	72	0.523129958
GSM1692327	28	0	1	0	0	1	78	0.943160131
GSM1692329	5	1	0	0	0	0	82	2.225249865
GSM1692330	28	0	1	0	0	1	57	0.81843836
GSM1692331	2	1	1	0	0	1	68	6.068830532
GSM1692332	28	0	0	0	0	0	63	3.268629027
GSM1692335	28	0	1	0	1	1	61	1.81115805
GSM1692336	1	1	1	0	0	1	68	0.891234083
GSM1692337	28	0	0	0	0	0	66	3.327301844
GSM1692338	28	0	1	0	0	0	53	0.116518956
GSM1692340	2	1	0	0	0	1	59	1.399759632
GSM1692343	8	1	0	0	0	1	64	1.837106391
GSM1692347	28	0	0	0	0	0	67	1.678963678
GSM1692348	28	0	0	0	0	0	74	1.349870569
GSM1692350	0.003	1	1	0	0	1	67	5.085512637
GSM1692352	8	1	0	0	1	0	60	1.844113887
GSM1692355	28	0	1	0	0	1	64	0.497938652
GSM1692356	28	0	0	0	0	1	78	0.454159191
GSM1692357	28	0	0	0	0	1	80	1.564222072
GSM1692360	28	0	0	0	0	0	45	0.507932095
GSM1692361	28	0	0	0	0	1	58	1.648249057
GSM1692362	28	0	0	0	0	0	65	0.99488747
GSM1692364	28	0	0	1	0	0	42	1.073247852
GSM1692366	28	0	0	1	1	1	52	2.407614875
GSM1692369	15	1	1	0	0	1	56	1.040300711
GSM1692373	28	0	1	0	0	1	71	2.001071877
GSM1692374	28	0	0	0	0	1	61	0.432371288
GSM1692375	28	0	0	0	0	0	41	1.172099278
GSM1692376	11	1	0	0	0	1	55	0.837977338
GSM1692377	2	1	1	0	0	1	61	0.751541303
GSM1692379	5	0	0	0	0	0	73	1.685980771
GSM1692381	28	0	0	0	0	1	59	0.625431715
GSM1692384	28	0	1	0	0	1	79	1.09400201
GSM1692386	28	0	0	0	1	1	58	1.068117746
GSM1692387	1	1	0	0	1	0	47	3.888482955
GSM1692388	18	1	1	0	0	1	68	2.268254202
GSM1692389	19	1	1	0	0	1	45	0.223883119
GSM1692391	28	0	0	0	0	0	57	0.360224548
GSM1692392	28	0	0	1	1	1	67	0.304754666
GSM1692393	28	0	1	0	0	0	56	0.377910373
GSM1692394	1	1	1	0	0	0	69	2.047457696
GSM1692395	28	0	1	0	0	1	60	1.814115161
GSM1692397	28	0	0	0	0	1	73	0.661420443
GSM1692399	28	0	1	0	1	0	55	1.337771984
GSM1692400	28	0	0	0	0	1	24	0.824086143
GSM1692404	28	0	0	0	0	1	54	0.225926042
GSM1692406	28	0	0	0	0	1	59	0.326261789
GSM1692407	28	0	0	0	0	1	25	0.633346428
GSM1692408	28	0	1	1	0	0	56	0.802695569
GSM1692410	28	0	0	0	1	0	62	1.744062807
GSM1692412	28	0	0	0	0	0	71	1.483378463
GSM1692413	28	0	0	0	1	0	60	0.4847907
GSM1692414	28	0	1	0	0	0	39	3.505668589
GSM1692415	28	0	0	0	0	1	26	0.938221385
GSM1692416	28	0	0	0	0	0	40	2.770744225
GSM1692417	28	0	1	0	0	1	68	0.530968293
GSM1692418	28	0	1	0	0	1	66	0.724260139
GSM1692420	28	0	1	1	1	0	72	0.489693914
GSM1692421	28	0	1	0	0	1	56	1.609538697
GSM1692422	28	0	0	0	0	0	75	1.404530912
GSM1692423	28	0	0	1	0	0	62	0.595664673
GSM1692424	28	0	0	0	0	1	68	0.45754107
GSM1692425	28	0	0	0	0	1	82	1.553236345
GSM1692427	28	0	1	0	1	1	60	1.376825388
GSM1692428	28	0	1	0	0	0	79	1.242394289
GSM1692429	28	0	0	0	1	1	18	1.245136248
GSM1692430	28	0	1	0	1	0	72	1.433869745
GSM1692436	28	0	0	0	0	1	73	0.44087989
GSM1692437	28	0	0	0	0	0	35	0.250581619
GSM1692438	28	0	0	0	0	1	69	0.711925968
GSM1692439	28	0	0	0	0	1	63	0.652484509
GSM1692440	28	0	0	0	0	1	80	0.633154296
GSM1692441	28	0	0	0	0	0	77	0.905028671
GSM1692443	8	1	0	0	1	0	59	2.513426625
GSM1692445	28	0	1	0	0	1	74	1.921509774
GSM1692446	28	0	0	0	0	1	71	1.446557535
GSM1692448	28	0	0	1	0	1	76	0.535372965
GSM1692452	28	0	0	1	1	1	84	1.132511578
GSM1692453	28	0	0	1	0	1	60	2.101344103
GSM1692454	17	1	0	0	0	0	71	1.051183134
GSM1692455	28	0	0	0	1	0	83	0.939395119
GSM1692458	28	0	0	0	0	0	78	1.036408325
GSM1692459	20	1	0	1	0	0	56	2.340401595
GSM1692461	28	0	1	0	0	1	42	0.788223217
GSM1692465	28	0	1	0	0	1	73	1.199437391
GSM1692466	28	0	1	0	0	1	34	0.697867483
GSM1692467	1	1	0	0	0	1	59	1.830269575
GSM1692478	13	1	1	0	0	1	85	2.125015866
GSM1692482	28	0	0	0	1	0	84	0.459993985
GSM1692484	28	0	0	1	0	1	73	2.210659466
GSM1692488	28	0	0	0	0	0	70	1.292597748
GSM1692489	28	0	0	0	1	1	81	0.47521504
GSM1692491	28	0	0	0	0	1	18	0.53392929
GSM1692492	28	0	0	0	1	0	19	0.42417201
GSM1692493	28	0	0	0	0	0	49	0.348466886
GSM1692494	28	0	1	0	0	1	74	0.91678819
GSM1692498	28	0	0	0	1	0	49	0.468057109
GSM1692499	28	0	0	0	0	1	32	1.162977918
GSM1692501	28	0	0	0	0	0	67	0.649684574
