# Supplementary material for: Identification of a novel sepsis prognosis model and analysis of possible drug application prospects: Based on scRNA-seq and RNA-seq data
Source: Front Immunol. 2022 Oct 28;13:888891. doi: 10.3389/fimmu.2022.888891 (PMC9650379; doi:10.3389/fimmu.2022.888891)
Supplement: Supplementary file 1 [file DataSheet_1.zip › supplementary file/Sepsis vs NormalDEGs.CSV]

	p_val	avg_log2FC	pct.1	pct.2	p_val_adj
TRBC1	1.43583614484063e-96	1.73203838881826	0.302	0.01	2.97160648536216e-92
TRAC	4.74549524998548e-85	1.05506091498097	0.31	0.014	9.82127696936995e-81
DUSP2	3.32170673121443e-82	1.63094753193637	0.328	0.017	6.87460425092138e-78
CD52	1.13880889078451e-81	2.05879448558625	0.44	0.036	2.35687888036762e-77
TRBC2	4.91016677539362e-75	1.40666943152724	0.336	0.021	1.01620811583546e-70
NR4A2	8.16409340615354e-74	1.22325277588366	0.302	0.016	1.68964077133754e-69
AHNAK	6.59679427910259e-73	0.910548438241574	0.276	0.013	1.36527254400307e-68
ARL4C	2.31137313515537e-70	2.15593017749437	0.379	0.031	4.78361784051756e-66
FLT3LG	9.31854690519209e-69	0.534873095587314	0.198	0.005	1.92856646749855e-64
JUNB	1.40111793202554e-67	3.16011769599948	0.543	0.079	2.89975367212005e-63
CD3D	3.53107734688039e-66	1.36152281184443	0.319	0.022	7.30791767710367e-62
LSP1	8.17647668779926e-66	0.9294444029101	0.302	0.019	1.69220361530694e-61
LTB	7.39629102026672e-65	2.22689408783199	0.397	0.039	1.5307363895544e-60
MCUB	1.78138710951331e-62	0.671586835125707	0.259	0.014	3.68675876184874e-58
ZFP36L2	1.91431201132869e-62	2.33510608475253	0.517	0.071	3.96186013864586e-58
PIM3	9.95979212762428e-62	1.50126176176777	0.397	0.04	2.06127857873312e-57
SPOCK2	8.27613972991423e-61	0.879927030983208	0.276	0.017	1.71282987850305e-56
CD48	2.41972272410611e-60	1.59986365313066	0.431	0.05	5.00785814981001e-56
ANXA1	2.76286548508638e-59	2.8110732261883	0.397	0.043	5.71802640793478e-55
TCF7	1.8655910878486e-58	0.964524422505873	0.276	0.018	3.86102731541147e-54
CD3E	4.61112840953447e-58	1.36662041654104	0.336	0.03	9.54319135637254e-54
KLF2	4.80569809677734e-58	2.29480997377456	0.491	0.07	9.94587278109038e-54
ZFP36	4.3241762411477e-57	2.04672337402707	0.44	0.056	8.94931514867928e-53
IRF2BP2	4.49959764596665e-57	1.00048010425068	0.405	0.046	9.31236728809258e-53
H3F3B	1.79291828416365e-56	2.75818713430273	0.828	0.268	3.71062368090509e-52
LCK	7.01391322484343e-56	0.48043601319429	0.19	0.007	1.4515994810136e-51
CD3G	3.40828199329618e-52	0.811097445247189	0.224	0.013	7.05378041332578e-48
IER2	7.72407451558163e-51	1.55328468454067	0.44	0.063	1.59857446174477e-46
HNRNPA0	2.42762532487108e-50	1.42213363910972	0.491	0.081	5.02421337235319e-46
NFKBIA	3.02425625717091e-50	1.88915026736547	0.509	0.087	6.25900074984092e-46
FMNL1	4.89972370077256e-49	0.692405346962197	0.293	0.027	1.01404681711189e-44
PTGER4	7.66620484408885e-49	0.688230392134906	0.259	0.02	1.58659775453263e-44
SYTL1	1.63665080015292e-48	0.355061449797918	0.155	0.005	3.38721249599649e-44
EVI2B	6.85180507476681e-48	0.663830520516876	0.276	0.024	1.41804957827374e-43
IL2RG	1.89260231865042e-47	0.49779649819998	0.19	0.01	3.91692975867892e-43
CD44	2.43898791422067e-46	1.44481301385067	0.44	0.071	5.0477293872711e-42
RHOH	2.45239510300904e-46	0.883545253269076	0.284	0.027	5.0754769051875e-42
LEPROTL1	2.72804841388759e-46	1.36881091653066	0.431	0.066	5.64596899738176e-42
DNAJB1	5.4780420320506e-46	1.17521602441437	0.371	0.049	1.13373557895319e-41
YPEL5	3.74887098479222e-45	1.58670366075495	0.776	0.237	7.75866339012597e-41
CLEC2B	4.63304188954753e-45	1.02275808145747	0.388	0.053	9.58854349460758e-41
BTG1	5.14786770076686e-44	2.33981196765323	0.534	0.114	1.06540269935071e-39
CXCR4	5.35340161816486e-44	1.44729087128599	0.405	0.062	1.1079399988954e-39
VAMP2	1.64917968135351e-43	1.42976560199364	0.466	0.084	3.41314226852922e-39
PBXIP1	1.7646368389854e-43	0.47810604841309	0.198	0.012	3.65209240196418e-39
OCIAD2	5.13828353762418e-43	0.752333949835598	0.31	0.035	1.0634191609467e-38
FOXP1	8.05696297381252e-43	1.16661999293407	0.431	0.071	1.66746905706024e-38
JUN	1.93982194452093e-42	1.64757987886556	0.405	0.063	4.01465549638052e-38
GADD45B	2.5978269829905e-42	1.34541209099517	0.31	0.037	5.37646272399713e-38
CD2	4.71499401444702e-42	0.753239019423067	0.198	0.013	9.75815161229955e-38
CRIP1	1.33824352777189e-41	0.668046127865057	0.19	0.012	2.7696288050767e-37
RSL1D1	6.07915125944474e-41	1.05684125964732	0.371	0.055	1.25814114465468e-36
EAPP	7.17892331262773e-41	0.92222469830653	0.353	0.049	1.48574996878143e-36
IL32	1.02229266047798e-40	1.3121317778463	0.284	0.031	2.11573689012523e-36
PTMA	1.25741214320289e-40	1.44856596796079	0.983	0.678	2.60234017157271e-36
ITGB2	1.37440373947629e-40	0.632158926765384	0.224	0.018	2.84446597922013e-36
GPR183	6.27838983349203e-40	0.788635816723175	0.233	0.02	1.29937555993951e-35
ARHGEF1	8.65471618694826e-40	0.589726922988307	0.259	0.026	1.79118006205081e-35
USP3	1.11923397612172e-39	0.762081005148772	0.284	0.032	2.31636663698151e-35
CSRNP1	1.93860071812157e-39	0.711825651940357	0.233	0.021	4.01212804622439e-35
SRSF5	4.28744754335142e-39	1.4267207900266	0.491	0.103	8.8733014357201e-35
MAP3K7CL	8.40435617726987e-39	2.89325177992079	0.5	0.114	1.73936555444777e-34
DUSP1	1.61002845359481e-38	1.5230287657489	0.422	0.076	3.33211488755981e-34
C16orf54	1.77925560262879e-38	0.678060736930892	0.198	0.015	3.68234739520054e-34
HSPA5	3.38519051316675e-38	1.43303429182483	0.448	0.087	7.0059902860499e-34
MARCKSL1	5.66556890520262e-38	0.638959025911434	0.19	0.014	1.17254614062074e-33
TTC39C	8.87954293258506e-38	0.632117448256019	0.207	0.017	1.8377102053278e-33
RBBP6	3.11064059883358e-37	1.579904828755	0.603	0.152	6.43778178334598e-33
TAGAP	7.71636108074888e-37	0.595208132006892	0.181	0.013	1.59697808927179e-32
DDIT4	8.06788532924263e-37	1.12899517954555	0.267	0.031	1.66972954774005e-32
CYTIP	1.14338982366422e-36	0.934010877076307	0.302	0.04	2.36635957905547e-32
SELL	2.56075473290124e-36	0.697227243030807	0.241	0.025	5.29973799521241e-32
MYO1G	5.88797733633037e-36	0.426342361782906	0.172	0.012	1.21857578952693e-31
REL	1.05447477536064e-35	0.767177229802464	0.293	0.039	2.18234099508639e-31
EML4	1.28260967671009e-35	0.887916643628362	0.259	0.03	2.65448898691921e-31
BCAS2	1.308427752386e-35	0.770327048972368	0.284	0.037	2.70792207633806e-31
HNRNPDL	1.64640464764416e-35	1.36095251618708	0.466	0.101	3.40739905876435e-31
NOP53	3.79378112992385e-35	1.40370061749186	0.517	0.122	7.85160942649041e-31
IL7R	4.53413422999784e-35	1.21082506643077	0.293	0.039	9.38384420240354e-31
EPC1	5.53455422849921e-35	0.831396059515514	0.371	0.063	1.1454313431302e-30
LEF1	6.59113564506081e-35	0.566082050969858	0.164	0.011	1.36410143310179e-30
CLEC2D	1.06821173249805e-34	0.653448169083667	0.19	0.016	2.21077100157797e-30
RSL24D1	1.19425587805879e-34	1.01043432728509	0.44	0.089	2.47163196523047e-30
MT-CO2	1.43319033433224e-34	1.23672057812758	1	0.834	2.966130715934e-30
SOCS3	1.78706156901023e-34	0.647315081549193	0.267	0.032	3.69850262322358e-30
CCDC59	1.94671895954791e-34	0.782988875464401	0.319	0.048	4.02892955868036e-30
ARF6	1.98986119018264e-34	0.885900887669938	0.345	0.056	4.11821671920199e-30
CD5	2.07439085122774e-34	0.287486757425604	0.112	0.004	4.29315930570093e-30
BTG2	2.47433494473989e-34	1.26400780861937	0.345	0.057	5.12088360163367e-30
RUNX3	3.48196508327623e-34	0.646901695978077	0.233	0.025	7.20627493634848e-30
ARHGAP15	3.71896397348705e-34	0.689152478908111	0.241	0.027	7.6967678395288e-30
LITAF	5.34060890133888e-34	0.77043117081512	0.328	0.05	1.10529241822109e-29
IER5	9.06390415728335e-34	0.670770970545058	0.241	0.027	1.87586560439136e-29
RORA	1.56054330083865e-33	0.731177531231364	0.198	0.018	3.22970041541566e-29
LCP1	1.69696995060135e-33	0.600588482013724	0.267	0.033	3.51204900976456e-29
BCL11B	2.75363109334737e-33	0.586738367407962	0.164	0.012	5.69891491079172e-29
ZNF331	3.21499345666209e-33	0.796848033093677	0.216	0.022	6.65375045790786e-29
GZMM	3.87040230815967e-33	0.747704081504416	0.172	0.013	8.01018461696725e-29
TNFAIP3	5.28258896132004e-33	1.78987697657249	0.336	0.058	1.0932846114348e-28
SKAP1	5.37742481463477e-33	0.493315178293739	0.172	0.013	1.11291183963681e-28
SNRPA1	6.51678113047474e-33	0.562057448367814	0.284	0.039	1.34871302276305e-28
NELL2	7.39137736979386e-33	0.414047031798974	0.112	0.004	1.52971946045254e-28
TOMM20	1.20893947569522e-32	1.21248157134315	0.517	0.132	2.50202113889883e-28
CEBPZ	2.0125834859597e-32	0.621396504805924	0.25	0.031	4.16524278254219e-28
FNBP1	2.09264910195731e-32	0.8593611430544	0.293	0.042	4.33094658141085e-28
AC058791.1	2.44532749392964e-32	0.533746266928357	0.172	0.014	5.06084978143679e-28
FOS	3.61420467183083e-32	1.99556104255174	0.5	0.129	7.47995798882108e-28
CCDC85B	3.7110415935243e-32	1.59318242579939	0.603	0.172	7.6803716819579e-28
CCDC12	3.80839951796257e-32	0.555501422634734	0.259	0.033	7.88186364237533e-28
STAT4	5.59551338774572e-32	0.395524528051378	0.155	0.011	1.15804745072785e-27
STX11	2.67638138593514e-31	1.43625780275696	0.328	0.055	5.53903891633136e-27
SBDS	2.72249528011462e-31	1.19511274126595	0.5	0.129	5.63447623172521e-27
S100A10	3.61041494210838e-31	1.53866592786426	0.44	0.101	7.47211476418751e-27
SRRM2	4.12467869182122e-31	0.922442745044877	0.422	0.089	8.53643502059321e-27
ZFP36L1	4.39920979388317e-31	0.88783614801558	0.259	0.035	9.10460458942061e-27
CD69	4.56280441924536e-31	1.18310982617204	0.405	0.083	9.44318002607021e-27
HBB	7.65524704211267e-31	-10.4645332717542	0.026	0.624	1.58432992783564e-26
KMT2E	9.72299871112531e-31	0.980780701319208	0.388	0.079	2.01227181325449e-26
EZR	1.19390540276344e-30	1.08335522743476	0.31	0.05	2.47090662155922e-26
PTPRC	1.37142445914512e-30	1.10543245900609	0.362	0.069	2.83830006064673e-26
IMP3	1.75077602046644e-30	0.440771389518705	0.172	0.015	3.62340605195734e-26
ARMH1	2.41350206651984e-30	0.566378563854526	0.172	0.015	4.99498387686945e-26
KDM6B	2.79399590809629e-30	0.480072192029519	0.19	0.018	5.78245393139609e-26
VIM	6.49088325119992e-30	2.29430726002877	0.56	0.181	1.34335319766834e-25
IL10RA	7.97576937553894e-30	0.51937294349229	0.147	0.01	1.65066522996154e-25
SPNS3	1.03215359807244e-29	0.524938642943606	0.129	0.008	2.13614508657073e-25
HSPE1	1.26368665129981e-29	0.68531838535802	0.293	0.047	2.61532589353009e-25
AMD1	1.4985241209748e-29	1.21387810665685	0.5	0.126	3.10134552076945e-25
JUND	1.55741858914012e-29	2.74961811433929	0.629	0.261	3.22323351208438e-25
DDX5	2.73178874700327e-29	1.42416465895589	0.578	0.181	5.65370999079796e-25
RNMT	3.28984079150512e-29	0.787531384493284	0.302	0.049	6.808654502099e-25
GNG2	4.20174696891453e-29	0.449182265906717	0.155	0.012	8.69593552686551e-25
ANXA6	4.32322870196541e-29	0.271443386343227	0.103	0.004	8.94735412158762e-25
GATA3	4.34123217287016e-29	0.713611387155259	0.147	0.011	8.98461410497209e-25
HERPUD1	4.97774797180708e-29	0.581114562268037	0.259	0.036	1.03019472024519e-24
NCL	5.36734710952514e-29	0.963536552220787	0.397	0.086	1.11082615778732e-24
SRRM1	5.40706292156734e-29	1.15842251558576	0.431	0.101	1.11904574224758e-24
ATM	6.41053846635251e-29	0.663542055547251	0.19	0.02	1.32672504099632e-24
BCLAF1	6.4135823439511e-29	0.847761920921653	0.345	0.065	1.32735500190412e-24
NSA2	6.41803233232745e-29	1.14575729219861	0.431	0.102	1.32827597149849e-24
EIF3E	9.71791109148146e-29	1.47904159309407	0.5	0.142	2.011218879493e-24
NPM1	9.77966432767367e-29	1.89296062624519	0.534	0.171	2.02399932925534e-24
FAM107B	1.00167358332011e-28	1.26329822974872	0.379	0.08	2.07306364803931e-24
MGAT4A	1.69092734345432e-28	0.883662145028343	0.233	0.031	3.49954323001306e-24
MHENCR	5.05991007377843e-28	0.435629360533293	0.172	0.016	1.04719898886918e-23
SSR2	5.66844688490931e-28	1.06469165283062	0.44	0.109	1.17314176730083e-23
IRF1	5.70420353825519e-28	0.949255672666027	0.284	0.046	1.18054196427729e-23
DDX24	7.6936088811195e-28	1.18471142886596	0.414	0.097	1.59226929403649e-23
ZC3H12D	7.8759896826238e-28	0.30370089227455	0.103	0.005	1.63001482471582e-23
CORO7	8.27343602805521e-28	0.398255650791164	0.164	0.015	1.71227032036631e-23
ACAP1	8.55268956228291e-28	0.427737924698897	0.207	0.024	1.77006463181007e-23
FUS	9.16526258713488e-28	0.995563244642999	0.388	0.085	1.89684274503344e-23
MYADM	9.53763205817904e-28	1.01794945263027	0.241	0.034	1.97390833076073e-23
TBC1D10C	1.05881870042197e-27	0.438873711123234	0.155	0.013	2.19133118239331e-23
S1PR1	1.15496043845935e-27	0.280983936783655	0.121	0.007	2.39030612343547e-23
CD74	1.3932138870477e-27	1.78484421572614	0.379	0.082	2.88339546063393e-23
FNTB	1.562096383411e-27	1.32015941909305	0.198	0.023	3.23291467510741e-23
KLF6	1.80036367943061e-27	1.48654980249111	0.44	0.11	3.7260326709496e-23
DUSP8	1.88736100995826e-27	0.31797040601609	0.155	0.013	3.90608234620961e-23
SNN	2.30273081370792e-27	1.33776635412905	0.431	0.104	4.76573169204992e-23
NME3	3.85493805407007e-27	0.57084484735543	0.259	0.039	7.97817979670341e-23
DUSP5	4.09426867021027e-27	0.40260198326765	0.129	0.009	8.47349843986718e-23
SMIM26	4.33162364905254e-27	0.794133955190957	0.336	0.067	8.96472830407913e-23
PLAC8	4.43238315711649e-27	0.627160430161203	0.233	0.032	9.17326018196829e-23
SORL1	6.18091223894804e-27	0.503067802728717	0.147	0.012	1.27920159697269e-22
ARID1B	1.18554694944732e-26	0.645189776319737	0.25	0.037	2.45360796657618e-22
WDR33	1.29569660705817e-26	0.493900047399348	0.25	0.037	2.68157369796759e-22
TMEM238	1.98736671066574e-26	0.452284299503789	0.181	0.02	4.11305414439381e-22
PRKCH	2.36101847632499e-26	0.333467467823827	0.129	0.009	4.8863638386022e-22
CD81	2.54800182239706e-26	0.777226804775067	0.267	0.043	5.27334457163295e-22
HIST1H3H	2.6782855725169e-26	1.8661123255873	0.5	0.148	5.54297982088097e-22
TUT4	2.8818772359943e-26	0.56860558643492	0.216	0.028	5.96433312761381e-22
RNF166	2.94188614155166e-26	0.770995483170049	0.216	0.028	6.08852755855532e-22
PXDC1	3.67877995686918e-26	0.946820959151462	0.147	0.012	7.61360299873645e-22
F8A1	4.38944414349073e-26	0.447818028343433	0.164	0.016	9.08439359936842e-22
LYSMD2	5.64856141277753e-26	0.389988552193154	0.121	0.008	1.16902626998844e-21
UNC119	6.34089594824309e-26	0.325301880805734	0.121	0.008	1.31231182544839e-21
MT-CYB	7.68383861495662e-26	1.12743572912525	0.974	0.755	1.59024723975142e-21
CDC14A	9.8361440846573e-26	0.462591422063581	0.181	0.02	2.03568837976067e-21
FCMR	1.82304745326003e-25	0.300572040832774	0.103	0.006	3.77297900926696e-21
TMEM70	2.1555722981085e-25	1.20770322390518	0.216	0.029	4.46117242816535e-21
LIMD2	2.78880670892033e-25	1.2097172883001	0.457	0.129	5.77171436478151e-21
H1FX	3.44704896553037e-25	1.7893931171318	0.534	0.179	7.13401253906165e-21
ETS1	3.63096409958769e-25	0.603871488836538	0.25	0.039	7.51464330050667e-21
CDKN1A	3.68718112060674e-25	1.34977845016052	0.345	0.073	7.63099004720771e-21
ELP2	4.06541265955928e-25	0.387732117385746	0.155	0.015	8.41377804022389e-21
DDX18	4.53215861747283e-25	0.599777278956038	0.241	0.037	9.37975547472176e-21
UTRN	5.81578476468686e-25	0.563686187505776	0.181	0.021	1.20363481489959e-20
SH3YL1	7.14798275423285e-25	0.401935700187454	0.138	0.012	1.47934651081603e-20
ENKUR	8.30907014212815e-25	1.49052451246665	0.397	0.098	1.71964515661484e-20
TSC22D3	8.54976305106667e-25	1.2610054637176	0.776	0.34	1.76945896104876e-20
NXT1	8.64339740042959e-25	0.457162968491382	0.19	0.023	1.78883752599291e-20
NSMCE3	1.00965946362079e-24	0.78947353901409	0.328	0.067	2.08959122590958e-20
ELF1	1.23794658974926e-24	0.286437719062202	0.664	0.22	2.56205426214506e-20
P2RY8	1.41307422519587e-24	0.278995870656571	0.112	0.007	2.92449841646537e-20
TRAPPC2L	1.49307674410496e-24	0.449981342051025	0.181	0.021	3.09007162959963e-20
CD7	1.72917284599323e-24	0.656889193362915	0.198	0.026	3.5786961220676e-20
SNRPF	2.71423893503844e-24	0.687822801010032	0.293	0.057	5.61738889995556e-20
XIST	2.73124900957784e-24	0.663015496563692	0.147	0.014	5.6525929502223e-20
EIF3M	2.92607805066337e-24	0.855094598450213	0.336	0.075	6.05581113365291e-20
RBM25	3.21344478290766e-24	0.741646752990413	0.276	0.051	6.65054532270569e-20
KHDRBS1	3.5589759434282e-24	0.716260003844038	0.345	0.075	7.36565661251899e-20
FBL	3.58963535536008e-24	0.482432253233692	0.233	0.036	7.42910933145322e-20
DDX21	3.75012973463843e-24	0.813497524135139	0.319	0.066	7.76126849880769e-20
PNISR	4.51075181448074e-24	0.840214900909203	0.336	0.073	9.33545195524934e-20
BCL7C	4.60240785018248e-24	0.498772371984148	0.267	0.046	9.52514328673766e-20
GTF2B	4.71755906898603e-24	0.611346822531987	0.293	0.056	9.76346024917348e-20
RNF125	6.512793772046e-24	0.634738367386578	0.181	0.022	1.34788779906264e-19
TXNIP	6.9609148626338e-24	0.376354616162368	0.5	0.136	1.44063093997069e-19
HSPA9	7.52957020572688e-24	0.596105141151201	0.267	0.047	1.55831984977724e-19
COMMD6	7.89996695182902e-24	1.08701750401863	0.517	0.162	1.63497716035053e-19
HMGB2	8.85994469384279e-24	0.831195108944882	0.345	0.078	1.8336541538377e-19
NOSIP	1.07040929130531e-23	0.859045245666283	0.345	0.077	2.21531906928547e-19
CTSS	1.18885099268979e-23	0.737298049648227	0.198	0.027	2.46044601447079e-19
PNRC1	1.80567423489018e-23	1.69696699027669	0.552	0.217	3.73702339652872e-19
PSMD7	2.79762321339847e-23	0.84619918237502	0.345	0.08	5.78996100244947e-19
HNRNPH3	3.13744997726917e-23	0.89179727182436	0.5	0.15	6.49326647295627e-19
CCNL1	3.9894479663241e-23	0.750939072266777	0.371	0.088	8.25656151110437e-19
NDUFA12	4.05014118388345e-23	0.535602293758998	0.276	0.051	8.38217219416519e-19
ZC3H12A	5.04321631816107e-23	0.291500881880654	0.112	0.008	1.04374404920661e-18
MAPK1IP1L	5.84382142750164e-23	0.699902323515345	0.345	0.078	1.20943728263574e-18
RBM39	6.39943201318388e-23	0.892591647817998	0.586	0.199	1.32442644944854e-18
CAMK4	6.79386888020304e-23	0.358204273053104	0.121	0.01	1.40605910344682e-18
ITM2A	8.3413468368742e-23	0.835604119036978	0.388	0.096	1.72632514135948e-18
GIMAP7	8.86982610445664e-23	0.438311960658285	0.147	0.015	1.83569921057835e-18
PTPN7	1.13623920004744e-22	0.408827241209942	0.164	0.019	2.35156064841817e-18
ITM2C	1.33096996241401e-22	0.555764700989513	0.155	0.017	2.75457543421204e-18
ANKRD12	1.53669926160197e-22	0.896787645100694	0.362	0.087	3.18035279181143e-18
SNRPD1	1.76309102805652e-22	0.58911192989392	0.259	0.047	3.64889319166578e-18
HNRNPH1	1.85868598726613e-22	1.00261706078121	0.414	0.114	3.84673651924598e-18
HSPA8	1.86815676030769e-22	1.29143778005641	0.491	0.162	3.8663372311328e-18
COMMD2	1.91658029844756e-22	0.514958410654173	0.207	0.031	3.96655458566707e-18
MAL	2.47397210572889e-22	0.601638090501264	0.19	0.026	5.12013267001651e-18
LRRFIP1	2.59004882309404e-22	0.729880783865887	0.474	0.135	5.36036504427542e-18
STK17B	2.82625879349927e-22	0.923015372187647	0.319	0.073	5.8492251990261e-18
ZNF292	2.85079354098818e-22	0.590810442848183	0.207	0.031	5.90000231242914e-18
BRI3	3.1875211927174e-22	0.599803841160133	0.362	0.086	6.59689386044794e-18
ARID4B	3.30080881298059e-22	0.911324978135362	0.31	0.067	6.83135391934463e-18
CNOT7	3.38175954127967e-22	0.530472215277003	0.224	0.036	6.99888954663241e-18
APBB1IP	3.62850974654563e-22	0.359201548658168	0.121	0.01	7.50956377145084e-18
TST	4.04114114413217e-22	1.52773861028778	0.31	0.07	8.36354571189594e-18
ICAM3	4.51900809976993e-22	0.626798941820235	0.276	0.055	9.35253916328384e-18
ABT1	5.72388142608407e-22	0.40470102444884	0.164	0.02	1.18461449994236e-17
KRT10	6.02516089528816e-22	0.732184758962741	0.319	0.073	1.24696729888884e-17
CCDC69	6.86396108735412e-22	0.367100418583966	0.164	0.02	1.42056538663881e-17
RNF114	8.01786059625464e-22	0.591425794584474	0.25	0.045	1.65937642900086e-17
FOSB	8.28610793740617e-22	0.877885254831961	0.293	0.062	1.71489289872558e-17
PPHLN1	8.82445570308605e-22	0.413521902716446	0.233	0.039	1.82630935231069e-17
EIF3L	8.92251202842916e-22	1.0445844125288	0.388	0.104	1.8466030894037e-17
FOSL2	9.03736106129687e-22	0.339909618827692	0.138	0.014	1.870372245246e-17
ARHGAP9	9.35416248604202e-22	0.390985199066663	0.103	0.007	1.93593746811126e-17
SF1	9.51961764713624e-22	1.18372886394871	0.422	0.124	1.97018006825132e-17
ERV3-1	9.5618516280958e-22	1.06897872535218	0.319	0.069	1.97892081295071e-17
RWDD1	9.57383001936544e-22	0.866565231664026	0.388	0.102	1.98139986080787e-17
VIM-AS1	9.71341208181613e-22	1.54361262076867	0.397	0.108	2.01028776445267e-17
MED6	9.88183915366319e-22	0.384361803209818	0.164	0.02	2.04514543124213e-17
ADGRE5	9.96518189970217e-22	0.539879451610728	0.207	0.031	2.06239404596236e-17
NFKB1	1.21097403808256e-21	0.425108091264213	0.207	0.031	2.50623186921566e-17
EXOSC6	1.21969773428619e-21	0.560434482721954	0.224	0.037	2.5242864308787e-17
PTP4A1	1.2449329863335e-21	0.597051912242173	0.224	0.037	2.57651330851582e-17
LINC01089	1.3077439558042e-21	1.1317058227572	0.362	0.09	2.70650689093237e-17
BHLHE40	1.51286170764037e-21	0.58877457037717	0.147	0.016	3.13101859013251e-17
ATP2B1	1.57024372164642e-21	0.538581744645551	0.198	0.029	3.24977640631942e-17
TNFRSF25	1.57474627681314e-21	0.387707260996256	0.112	0.009	3.25909489449246e-17
CBX4	1.7781251990716e-21	0.517717191518705	0.138	0.014	3.68000791199858e-17
RPL10A	1.98150439033071e-21	2.06165409244938	0.56	0.248	4.10092148622844e-17
NOB1	2.1317204726846e-21	0.271964620380262	0.138	0.014	4.41180869026804e-17
PSMB1	2.25517925302224e-21	0.850889595954402	0.44	0.133	4.66731898205483e-17
SUB1	2.31178906160648e-21	1.02939741752976	0.621	0.24	4.78447864190078e-17
ITGA4	2.50827880178923e-21	0.352682861503888	0.155	0.018	5.19113380818299e-17
FOXN3	2.62063273635444e-21	0.641496434284268	0.259	0.049	5.42366151115915e-17
CD83	2.92079904467868e-21	0.587258488040188	0.147	0.016	6.04488570286701e-17
EIF4B	3.64897299875174e-21	0.966013006838856	0.414	0.118	7.55191451821661e-17
MOAP1	3.97706680384246e-21	0.312118332598351	0.181	0.025	8.23093745723235e-17
EPB41L4A-AS1	4.91553959372626e-21	0.604105686384186	0.31	0.069	1.01732007431759e-16
SPTY2D1	5.18767769050978e-21	0.447733809114257	0.147	0.016	1.0736417748279e-16
BBC3	5.24321570984864e-21	0.755302117428767	0.164	0.02	1.08513592331027e-16
ZBTB24	5.92756820232389e-21	0.412128293103907	0.138	0.014	1.22676951515295e-16
DDIT3	6.4344329591699e-21	0.349752915531605	0.164	0.02	1.3316702452298e-16
HBA2	6.61110454910647e-21	-9.13426785186439	0	0.469	1.36823419748308e-16
EHD4	8.54758176485797e-21	0.365376360349763	0.112	0.009	1.769007522055e-16
CA5B	8.80273431918403e-21	0.366226742711473	0.112	0.009	1.82181389469833e-16
RASGRP1	9.28113121196304e-21	0.309777771069402	0.112	0.009	1.92082291562787e-16
SNRPG	9.46272549534744e-21	0.654372751167586	0.267	0.054	1.95840566851711e-16
RPL22L1	9.90952721774834e-21	0.661582104273495	0.241	0.045	2.0508757529852e-16
S1PR4	1.01425872152959e-20	0.314531187673366	0.129	0.013	2.09910985007764e-16
MED30	1.10563814214571e-20	0.373519063509794	0.19	0.028	2.28822869898476e-16
SLC38A1	1.23070197826568e-20	0.59088781668998	0.181	0.026	2.54706081421866e-16
SRSF7	1.31183464484783e-20	0.98428180362676	0.328	0.08	2.71497298097707e-16
AC044849.1	1.41147876348463e-20	0.457275656866304	0.172	0.023	2.92119644890779e-16
TOB1	1.49802797835137e-20	0.590927671294082	0.207	0.033	3.100318703996e-16
GAR1	1.49891970300174e-20	0.296192900194452	0.129	0.013	3.10216421733239e-16
THAP11	2.01323317405963e-20	0.684178082599096	0.207	0.033	4.16658737703382e-16
GGNBP2	2.18885138189717e-20	0.592292075100732	0.284	0.061	4.53004681997437e-16
CD247	2.18984345000529e-20	0.585634735498359	0.19	0.028	4.53210000413094e-16
RGCC	2.24438266905274e-20	1.81144294960457	0.371	0.108	4.64497437187155e-16
SF3B1	2.27423859344001e-20	0.783109536987353	0.379	0.105	4.70676419298345e-16
SARAF	2.41028746674863e-20	1.21991874139748	0.69	0.341	4.98833094118297e-16
RPL35A	3.09735052584364e-20	1.49071226498337	0.871	0.696	6.41027664828599e-16
EIF2A	3.91818711054342e-20	0.625930899429405	0.224	0.04	8.10908004398066e-16
IDS	4.06177111176376e-20	0.650791980667945	0.31	0.071	8.40624149290627e-16
RGS1	4.35756608673142e-20	0.370401046669606	0.103	0.008	9.01841877309935e-16
FBXW7	4.76651103510051e-20	0.476609905759157	0.129	0.013	9.86477123824402e-16
HLA-DRB5	5.22144129542438e-20	0.384240015106198	0.112	0.01	1.08062949050103e-15
CYFIP2	6.65443131577689e-20	0.313546665621413	0.147	0.017	1.37720110511319e-15
ZBTB20	1.05087546701678e-19	0.460848740344472	0.129	0.014	2.17489186653793e-15
EIF3F	1.0635033162112e-19	0.995714465342503	0.474	0.159	2.2010264632307e-15
BST2	1.12613064210692e-19	0.400589980420303	0.181	0.026	2.33063997690449e-15
MAGOH	1.45999710109646e-19	0.605522259071636	0.25	0.05	3.02161000042924e-15
UBC	1.47421255524311e-19	0.909841507265961	0.888	0.572	3.05103030433115e-15
SNHG8	1.54728748136511e-19	1.2240318105605	0.483	0.169	3.20226617143323e-15
SS18L2	1.72626293432868e-19	0.410434935133991	0.172	0.025	3.57267376888664e-15
RPS16	1.89205484636134e-19	2.21498530909155	0.578	0.302	3.91579671002942e-15
ATF7IP2	2.6403203719066e-19	0.546849057031602	0.207	0.035	5.4644070416979e-15
HBA1	2.69832228551354e-19	-7.91639149132495	0.078	0.513	5.58444780209882e-15
RNF138	2.88786154892286e-19	0.507769049863827	0.19	0.03	5.97671826165075e-15
ILF3-DT	3.40604095266471e-19	0.447548521267187	0.147	0.018	7.04914235563487e-15
MYC	3.74150295848802e-19	0.267783255015511	0.138	0.016	7.7434145228868e-15
COQ10B	3.94734012279738e-19	0.430249294105516	0.216	0.038	8.16941511814145e-15
PHB2	4.05816249848269e-19	0.639084721134496	0.345	0.09	8.39877310685978e-15
MIDN	4.13376175390198e-19	0.604767980793293	0.198	0.033	8.55523332587553e-15
FAM133B	4.1344182367514e-19	0.782410942930446	0.267	0.059	8.55659198278069e-15
P2RY10	4.32040579252701e-19	0.384724837332115	0.121	0.012	8.9415118282139e-15
PRDM2	5.68007313380843e-19	0.570049101445313	0.216	0.039	1.17554793577299e-14
NFKB2	6.03615024344693e-19	0.370181126338938	0.138	0.016	1.24924165438378e-14
PPA1	6.41075554092656e-19	0.453042827523235	0.25	0.051	1.32676996675016e-14
CITED4	7.76127680035191e-19	0.300640487198391	0.103	0.009	1.60627384660083e-14
MRPL9	7.77404817060708e-19	0.48855670592189	0.19	0.031	1.60891700938884e-14
FAM49B	8.40448832222879e-19	0.440935434216466	0.216	0.039	1.73939290316847e-14
HIST1H1E	8.51916480109963e-19	0.616264626348337	0.207	0.036	1.76312634723558e-14
CCT4	8.72097214938237e-19	0.611494077883048	0.259	0.056	1.80489239603617e-14
SERTAD1	9.11809960688512e-19	0.400689499665713	0.121	0.012	1.88708189464095e-14
IL4R	9.70649000786907e-19	0.271720711319595	0.103	0.009	2.00885517202858e-14
XBP1	9.96434245159409e-19	0.566237117933912	0.276	0.061	2.06222031378191e-14
CITED2	1.03983232348633e-18	0.571904156958522	0.207	0.036	2.15203697668731e-14
IRS2	1.08183880901209e-18	0.504054318329023	0.25	0.051	2.23897359913141e-14
HIGD2A	1.08501380599015e-18	0.810977556068023	0.362	0.103	2.24554457287722e-14
C1QBP	1.15647339965987e-18	0.563777802331493	0.284	0.066	2.39343734793606e-14
ZFAS1	1.16130963944634e-18	1.17898215549071	0.603	0.252	2.40344642979815e-14
EIF4A3	1.28227240177363e-18	0.366445397728041	0.138	0.016	2.65379096271071e-14
NOP58	1.52262109412321e-18	0.410741778255011	0.19	0.031	3.1512166163974e-14
MCL1	1.68404617155778e-18	0.827356631638494	0.284	0.068	3.48530195665598e-14
RBM22	1.71152514505975e-18	0.377559871283496	0.172	0.026	3.54217244021566e-14
MTRNR2L8	1.76019188316636e-18	-2.33788826239128	0.172	0.582	3.6428931214011e-14
RPF1	1.86054755684926e-18	0.3774979555479	0.181	0.029	3.85058922365524e-14
EIF3H	1.88473497515186e-18	1.23483982429672	0.457	0.169	3.9006475045743e-14
FAM110A	1.96010733792336e-18	1.55141910506605	0.328	0.087	4.05663814656618e-14
PTPN2	2.10819127907977e-18	0.339398703908124	0.181	0.029	4.36311267118349e-14
SDHA	2.15548362691113e-18	0.834359646542514	0.25	0.052	4.46098891425527e-14
SNRPB2	2.16153213492208e-18	0.556950050234915	0.293	0.069	4.47350690643475e-14
RBM3	2.31317922187031e-18	0.970108964754225	0.509	0.185	4.7873557175828e-14
SNRK	2.67268603238044e-18	0.41971679837848	0.172	0.026	5.53139101261456e-14
PPP2CA	2.81915640017355e-18	0.494319001606653	0.267	0.059	5.83452608579917e-14
JADE1	3.10882265818951e-18	0.389707100564113	0.121	0.013	6.43401937338901e-14
OXA1L	3.3501403521569e-18	0.383272258688217	0.172	0.026	6.93345047282392e-14
PDCL3	3.42961188514911e-18	0.301778413034606	0.129	0.015	7.09792475750459e-14
CNOT8	3.66473274561453e-18	0.339973733381952	0.164	0.024	7.58453089032382e-14
RBM8A	4.17657688164294e-18	0.747884705127237	0.397	0.122	8.64384351424822e-14
AES	4.36578043130867e-18	1.23551649395299	0.56	0.239	9.03541918063642e-14
PFDN2	4.38122420626887e-18	0.518871306491435	0.259	0.057	9.06738161729406e-14
EEF1B2	5.05738159581847e-18	1.72295892476208	0.552	0.265	1.04667569507059e-13
RPL4	5.16132545774489e-18	1.26279312146482	0.767	0.476	1.06818791673488e-13
PPIG	5.19058603053373e-18	0.725457481989121	0.241	0.051	1.07424368487926e-13
AAK1	5.67193273069326e-18	0.593971865604469	0.207	0.038	1.17386319794428e-13
TIMM9	6.90475839652348e-18	0.370008887049888	0.147	0.02	1.4290087977445e-13
ARGLU1	7.2566032764314e-18	0.540971714803258	0.284	0.067	1.50182661409024e-13
SNRPA	8.34165794050608e-18	0.440403214430504	0.172	0.027	1.72638952736714e-13
REST	8.48821064302225e-18	0.505853095150085	0.276	0.063	1.75672007467989e-13
POLR3E	8.70636056311682e-18	0.362259708964989	0.112	0.011	1.80186838214266e-13
KLHL28	9.05592611409495e-18	0.319301304492327	0.138	0.017	1.87421446857309e-13
RNF4	9.81401668447406e-18	0.26789245655132	0.121	0.013	2.03110889301875e-13
DNAJB9	1.04402556429547e-17	0.391628167235261	0.181	0.03	2.1607153078659e-13
KLF13	1.14860986626492e-17	0.515384970932498	0.267	0.061	2.37716297922188e-13
WTAP	1.19009044685399e-17	0.48930302869132	0.388	0.114	2.46301118880903e-13
SCAND1	1.29782266358984e-17	0.705123579809626	0.448	0.15	2.68597378456554e-13
CASP8	1.32782623118321e-17	0.329012807923952	0.155	0.022	2.74806916805677e-13
CDK13	1.39298433890372e-17	0.354492074284267	0.172	0.027	2.88292038779513e-13
ZNF281	1.39339815949439e-17	0.341232558489881	0.155	0.022	2.88377683088959e-13
RPSA	1.40533236427631e-17	2.01973602638625	0.56	0.299	2.90847586110626e-13
CD37	1.45770066415679e-17	0.99981510601634	0.578	0.238	3.0168572945389e-13
ODF2L	1.61591634140544e-17	0.422100092072519	0.138	0.018	3.34430046017269e-13
SUN2	1.63630311446031e-17	0.321873870705811	0.138	0.018	3.38649292568706e-13
PRPF40A	1.76208533249987e-17	0.611100010442134	0.276	0.067	3.64681180414173e-13
PDCD4	1.96512706615981e-17	0.487506841091251	0.336	0.089	4.06702697612434e-13
CYTH1	1.9886840162987e-17	0.466758330065803	0.172	0.028	4.1157804401318e-13
IGBP1	2.00072269619185e-17	0.646530709177723	0.379	0.11	4.14069569203865e-13
PPP1R15A	2.13814095430578e-17	0.782075653851447	0.491	0.174	4.42509651903125e-13
SSB	2.49973874181875e-17	0.539202840822071	0.276	0.066	5.17345930006809e-13
MAGOHB	2.60330063247642e-17	0.493311576356028	0.155	0.022	5.3877909889732e-13
ABLIM1	2.93489360981971e-17	0.528288756188058	0.155	0.022	6.07405581488286e-13
PCIF1	3.19156259746644e-17	0.62782860138589	0.241	0.052	6.60525795171655e-13
HNRNPU	3.34280292051947e-17	0.931557516242232	0.397	0.127	6.9182649243071e-13
RBM4	4.51414280235043e-17	0.295401231567431	0.147	0.02	9.34246994374445e-13
IKZF1	4.56423700336262e-17	0.617157033315634	0.267	0.061	9.44614490215927e-13
WDR82	4.90237991715367e-17	0.354347676690921	0.155	0.023	1.01459654765412e-12
SSBP1	4.96046232396783e-17	0.489780400504004	0.293	0.073	1.02661728256838e-12
RARRES3	5.57013633497205e-17	0.713381693957282	0.319	0.086	1.15279541588582e-12
RPL5	5.70715196722921e-17	2.06416928656569	0.586	0.332	1.18115217113776e-12
L3MBTL3	5.97556021519288e-17	0.308539584912846	0.103	0.01	1.23670194213632e-12
SAMSN1	6.23392259593645e-17	0.298952610811346	0.138	0.018	1.29017262045501e-12
RBMX	6.43404988313691e-17	0.815249818946135	0.328	0.095	1.33159096381402e-12
LYAR	7.26713360830745e-17	0.967690912168615	0.121	0.014	1.50400597157531e-12
RACK1	7.95386304866964e-17	1.59447960758839	0.681	0.418	1.64613149655267e-12
DNTTIP2	1.0837692022761e-16	0.366781412689427	0.19	0.034	2.24296874103062e-12
ILF2	1.09849938908506e-16	0.566007086324826	0.276	0.069	2.27345433565044e-12
BCL2	1.11610574761671e-16	0.534858458861102	0.129	0.016	2.30989245526754e-12
MPHOSPH8	1.12808371795703e-16	0.460468530738647	0.198	0.037	2.33468206268387e-12
SINHCAF	1.22425707561638e-16	0.400291369772439	0.207	0.04	2.53372244369567e-12
NGDN	1.36864107645242e-16	0.310992347145844	0.138	0.019	2.83253957182592e-12
SLC25A6	1.44724942938841e-16	1.17235561593064	0.5	0.202	2.99522741906225e-12
RBM23	1.55240059479093e-16	0.332404971184686	0.164	0.026	3.2128482709793e-12
ATP2B1-AS1	1.56711291519751e-16	0.494728688977615	0.164	0.026	3.24329688929276e-12
LSM8	1.61128494457529e-16	0.498219244633848	0.233	0.051	3.33471532129302e-12
UFM1	1.68602596537936e-16	0.427593772474123	0.259	0.06	3.48939933794912e-12
AC016831.5	1.72219875917389e-16	0.560971447353113	0.112	0.012	3.56426255198629e-12
PAG1	1.84976696672308e-16	0.323048020368041	0.164	0.026	3.82827771433009e-12
RAP2B	1.91430407513287e-16	0.985904734117971	0.379	0.118	3.96184371389498e-12
EMP3	1.94521121674857e-16	0.638304893193586	0.69	0.302	4.02580913418283e-12
N4BP2L1	1.96521715278692e-16	0.748636085607003	0.25	0.057	4.0672134194078e-12
DUSP11	1.99251428436695e-16	0.265389866202696	0.138	0.019	4.12370756292585e-12
TTC3	2.15104038500604e-16	0.512959621150273	0.259	0.061	4.4517931808085e-12
CFAP20	2.18898619026139e-16	0.357854081458009	0.112	0.012	4.53032581936497e-12
WHAMM	2.26080288898767e-16	0.614979860391785	0.284	0.071	4.67895765904888e-12
PPP2R5C	2.60808772085923e-16	0.542769696788515	0.293	0.075	5.39769834709027e-12
RPL36AL	2.67782070392788e-16	1.26150595321268	0.621	0.341	5.54201772884914e-12
RPL27	2.83058941260008e-16	1.34106243017038	0.603	0.317	5.85818784831712e-12
ARHGAP4	3.19250762921776e-16	0.384563168922912	0.207	0.041	6.60721378942908e-12
RCAN3	3.508995472283e-16	0.531051623083832	0.233	0.051	7.2622170294369e-12
PMAIP1	3.78236852845949e-16	0.552406025504786	0.181	0.032	7.82798990649977e-12
RPS21	4.48167153766185e-16	1.76915933644728	0.534	0.272	9.27526741434496e-12
LSM7	4.65041924243467e-16	0.654688659425838	0.284	0.075	9.62450766414279e-12
EIF4H	4.69455388369023e-16	0.484386323800658	0.379	0.116	9.71584871768530e-12
BTG3	4.95642821274839e-16	0.548644886754984	0.25	0.058	1.02578238291041e-11
PCED1B	5.50506474502306e-16	0.51148438840692	0.121	0.015	1.13932819962997e-11
PNMA1	5.62878486461356e-16	1.23492519439558	0.328	0.096	1.16493331558042e-11
PABPC1	5.74784034767408e-16	1.0819503058803	0.741	0.481	1.18957303835463e-11
NCBP2-AS2	5.86098668060512e-16	0.317443891747561	0.181	0.033	1.21298980341804e-11
MEPCE	6.03488357966569e-16	1.16227463215175	0.371	0.118	1.24897950564761e-11
PLK3	6.07070469706174e-16	0.290965829320844	0.112	0.013	1.2563930441039e-11
AL118516.1	6.21689813559558e-16	0.410840213910434	0.155	0.025	1.28664923814286e-11
TMEM123	6.24108946793558e-16	0.648759636728684	0.422	0.142	1.29165587628395e-11
ZNF639	6.26888118012687e-16	0.329350270065927	0.181	0.033	1.29740764903906e-11
SATB1	6.52581955111636e-16	0.347560172923987	0.181	0.032	1.35058361429904e-11
HIST1H2BJ	6.54128621241545e-16	1.66673266760383	0.431	0.157	1.3537845945215e-11
CCR7	6.64911917189363e-16	0.605218690135619	0.172	0.03	1.37610170381510e-11
SLC25A36	6.67960194210917e-16	0.41953817037218	0.198	0.039	1.38241041793891e-11
HIST1H2AG	6.87334542256049e-16	1.152969656396	0.224	0.049	1.42250756865312e-11
EIF3G	7.18500324097248e-16	0.832540391978434	0.405	0.144	1.48700827075166e-11
CLK1	7.41034633443069e-16	0.388285464605227	0.241	0.055	1.53364527737378e-11
IQGAP1	7.70362302957318e-16	0.44512753254458	0.198	0.039	1.59434182220047e-11
RAN	8.59186649447416e-16	0.703086969133017	0.414	0.14	1.77817268969637e-11
RPS5	8.97364569016711e-16	2.03552844043317	0.552	0.315	1.85718571203698e-11
ING1	9.28499624715268e-16	0.388199481029337	0.129	0.017	1.92162282331072e-11
TMEM65	9.44833814026617e-16	0.251735113675814	0.112	0.013	1.95542806150949e-11
HLA-DRA	9.66541465099053e-16	1.46240525256782	0.198	0.04	2.000354216169e-11
SRP72	1.00115329676709e-15	0.471595338205914	0.259	0.064	2.07198686298916e-11
RPS13	1.00688587975675e-15	2.14003791415798	0.595	0.366	2.08385101674458e-11
ADAR	1.0196073974733e-15	0.40838283587784	0.216	0.045	2.11017946981073e-11
RGS2	1.02235045184341e-15	0.335448625265968	0.129	0.017	2.11585649513512e-11
RPL7	1.03046526732972e-15	1.8508520073931	0.569	0.334	2.13265091726559e-11
CTCF	1.2217010025494e-15	0.495019442736808	0.198	0.039	2.52843239487625e-11
MZT2A	1.48132264016382e-15	0.62774691768877	0.267	0.07	3.06574533608304e-11
CNOT2	1.58213227689877e-15	0.366948598713834	0.181	0.033	3.27438096026969e-11
DUSP12	1.5997596568833e-15	0.269990967302227	0.103	0.011	3.31086258588567e-11
SNRNP70	1.60522829380724e-15	0.385721658398774	0.172	0.031	3.32218047686347e-11
NOL7	1.67404094680111e-15	0.662140380950452	0.302	0.087	3.46459514349957e-11
CDC123	1.76253876976817e-15	0.329675240045992	0.19	0.037	3.64775023791221e-11
CDC40	1.82954812474789e-15	0.300917471971708	0.155	0.025	3.78643279897823e-11
CENPC	1.91250333991908e-15	0.450845235319258	0.172	0.031	3.95811691229653e-11
NR3C1	1.93204434594301e-15	0.487654256557489	0.181	0.034	3.99855897836364e-11
RPL23	2.00417975300128e-15	1.64915938545053	0.526	0.26	4.14785041681144e-11
FCER1G	2.35195422656714e-15	-2.47084549016507	0.233	0.563	4.86760446730335e-11
RSRP1	2.42946302501261e-15	0.384594769844219	0.241	0.056	5.0280166765661e-11
IFITM3	2.46410638853702e-15	-2.69948456402922	0.138	0.492	5.09971458171622e-11
MALAT1	2.7210890210343e-15	2.14584405757347	0.733	0.486	5.63156583793258e-11
TRMT10C	2.77598896088991e-15	0.442824902656466	0.172	0.031	5.74518675345775e-11
EEF1D	2.78743843587668e-15	1.5964742314193	0.552	0.306	5.76888258689038e-11
ITPKB	2.78745959052282e-15	0.512904167713632	0.138	0.02	5.76892636854602e-11
AKAP17A	2.93173396062379e-15	0.340952902104192	0.147	0.023	6.06751660490699e-11
PARL	3.24092889494847e-15	0.346774865585674	0.138	0.02	6.70742644098536e-11
HNRNPD	3.69740844569595e-15	0.64085548466339	0.336	0.105	7.65215651921234e-11
ERP29	3.77155992221989e-15	0.565955266950274	0.5	0.19	7.80562041502628e-11
HNRNPM	3.84459597103342e-15	0.649428416826649	0.319	0.095	7.95677582165076e-11
UBE2D2	4.31185227708281e-15	0.703712420284459	0.534	0.22	8.92380947265059e-11
EIF4A1	4.98876816393978e-15	0.703090067825114	0.267	0.069	1.03247545920898e-10
CYP20A1	5.15319410884086e-15	0.297475028122396	0.103	0.012	1.0665050527657e-10
MPST	5.32022411117751e-15	1.09133233823224	0.353	0.113	1.1010735820493e-10
AC012615.1	5.44775773079932e-15	0.393988768515644	0.138	0.02	1.12746793996623e-10
CNOT1	5.61434934885871e-15	0.440957871458717	0.233	0.054	1.1619457412398e-10
SEPT9	5.79340966662955e-15	0.409777808499481	0.233	0.053	1.19900406460565e-10
SON	6.36998056194812e-15	0.795046120481795	0.405	0.142	1.31833117710078e-10
TSPYL1	6.54939738250014e-15	0.4434726036139	0.207	0.045	1.35546328228223e-10
CYLD	6.57703559701233e-15	0.595726353443244	0.284	0.077	1.36118328715767e-10
CIRBP	6.61250789945806e-15	0.985229482349148	0.69	0.386	1.36852463487184e-10
PRRC2C	6.65195354822619e-15	0.623397134163253	0.362	0.114	1.37668830634089e-10
ZNF644	6.79067689834344e-15	0.542485380421071	0.207	0.045	1.40539849088116e-10
DHX36	7.03109719276844e-15	0.38175834452198	0.164	0.029	1.45515587501536e-10
SLBP	7.04561119451533e-15	0.856882355649674	0.328	0.098	1.45815969281689e-10
RPS23	7.26903694926238e-15	2.23180107111814	0.595	0.38	1.50439988701934e-10
RHBDD2	7.5367216738978e-15	0.388412084620784	0.181	0.034	1.55979991762989e-10
MAP3K2	7.60096409209293e-15	0.412133377382275	0.19	0.038	1.57309552849955e-10
VPS37B	7.74294871109022e-15	0.696778692789107	0.207	0.044	1.60248066524723e-10
RPL8	7.89787326257759e-15	1.58237424051736	0.664	0.453	1.63454385042306e-10
PPP1CC	7.94404981974199e-15	0.503890725211051	0.267	0.07	1.6441005506938e-10
MED10	8.2134604938895e-15	0.471871790304704	0.284	0.078	1.69985778381537e-10
EIF2S3	8.73173635389821e-15	0.51868053691737	0.336	0.101	1.80712015580277e-10
CD28	9.23018786733893e-15	0.349888502536475	0.112	0.014	1.91027968102446e-10
HSD17B11	9.25817277244188e-15	0.446137924261626	0.233	0.055	1.91607143698457e-10
KMT2A	9.37358098102417e-15	0.426585806164857	0.25	0.061	1.93995631983276e-10
RPL24	9.67357744199699e-15	1.73312470257005	0.612	0.395	2.0020435873957e-10
AAED1	1.05108161356829e-14	0.41712146424061	0.181	0.035	2.17531850744094e-10
KAT7	1.0664253314853e-14	0.415573866559402	0.112	0.014	2.20707386604198e-10
FNBP4	1.08441295052439e-14	0.482548555751551	0.198	0.042	2.24430104240529e-10
U2SURP	1.12864017572999e-14	0.536658868721231	0.224	0.052	2.33583370769078e-10
PARP8	1.16528912261113e-14	0.321626391131267	0.129	0.019	2.41168236815599e-10
RPL14	1.22867391643819e-14	1.94111007739495	0.578	0.361	2.54286353746047e-10
BFAR	1.24936035164975e-14	0.350114955397444	0.198	0.041	2.58567618377433e-10
PPP2R2D	1.25113643776074e-14	0.695091071262412	0.224	0.051	2.58935197158963e-10
JMJD6	1.37486779160888e-14	0.29698007598207	0.112	0.014	2.84542638151374e-10
BUB3	1.45879144078074e-14	0.428974810332068	0.172	0.032	3.01911476583981e-10
CDC42SE2	1.56124467605484e-14	0.669704357663474	0.448	0.165	3.23115198156309e-10
MT-ND4	1.60769404962057e-14	0.686526439611269	0.966	0.764	3.32728360509473e-10
SIVA1	1.61560103799369e-14	0.469456075212064	0.241	0.06	3.34364790823175e-10
SGK1	1.62811707039167e-14	0.569171315066148	0.112	0.014	3.36955108888261e-10
HEBP2	1.77361217547586e-14	0.565211116707533	0.302	0.087	3.67066775836484e-10
EID1	2.16415627944947e-14	0.703761851207998	0.56	0.244	4.47893783594863e-10
JMJD1C	2.56811991048691e-14	0.554768616471707	0.25	0.064	5.31498096674372e-10
MRPL52	2.59487416832691e-14	0.28611742149768	0.138	0.022	5.37035157876937e-10
SNCA	2.64978642252977e-14	-0.987099625844138	0.388	0.763	5.4839979800676e-10
PIK3IP1	2.77695817385481e-14	0.438420692581734	0.276	0.073	5.74719263660991e-10
CBLL1	2.83634202512706e-14	0.300494090521116	0.147	0.024	5.87009345520297e-10
RPL23A	2.865524343374e-14	2.11120018125398	0.56	0.361	5.93048918104684e-10
BEX2	2.91900116369158e-14	0.388200829996693	0.172	0.033	6.0411648083761e-10
RANBP1	3.05383086949773e-14	0.394141283106644	0.216	0.049	6.32020836751251e-10
HLA-DRB1	3.13676428138736e-14	1.13418708304603	0.172	0.033	6.49184735675928e-10
SNRPB	3.18542302625834e-14	0.617295070981677	0.353	0.117	6.59255149514426e-10
PHF20	3.25488482482479e-14	0.477666890109101	0.233	0.056	6.73630963345738e-10
HMGN2	3.63407466302994e-14	0.832985444283799	0.448	0.179	7.52108092260676e-10
RPL22	3.70895097080953e-14	1.75389682405775	0.534	0.307	7.67604492918741e-10
NR1D2	3.74363348007358e-14	0.30737561496137	0.138	0.022	7.74782385036028e-10
SP3	3.83380818554612e-14	0.408187206540263	0.19	0.04	7.93444942080625e-10
PF4	4.04547022260029e-14	-1.84615444217334	0.586	0.764	8.37250517269357e-10
JMY	4.19397463567168e-14	0.400849960825216	0.155	0.028	8.6798499059861e-10
EMB	4.54255037064211e-14	0.386880068563915	0.138	0.022	9.4012622470809e-10
HSP90AB1	4.98989212213558e-14	1.3189062119141	0.5	0.244	1.03270807359718e-09
MYCBP2	5.04694055924138e-14	0.482355126969928	0.216	0.049	1.0445148181406e-09
BLOC1S4	5.77948375843175e-14	0.321458631130976	0.138	0.022	1.19612195864504e-09
MRPL11	5.81344789808436e-14	0.338112809205866	0.164	0.031	1.20315117698754e-09
C19orf53	5.81458337306069e-14	0.807329318879297	0.422	0.161	1.20338617488864e-09
INO80D	6.15221619590133e-14	0.336666213649113	0.147	0.025	1.27326266390374e-09
LSM2	7.38106794154649e-14	0.373209160893458	0.181	0.037	1.52758582118246e-09
RAE1	7.40247626407127e-14	0.25425874124102	0.103	0.013	1.53201648761219e-09
GCC2	8.05826650824925e-14	0.496191216345669	0.25	0.065	1.66773883654726e-09
RPL18	8.60309120581104e-14	1.92810320552041	0.621	0.434	1.78049575595465e-09
MT-ND1	8.86107826394994e-14	0.739347691311589	0.914	0.653	1.83388875750708e-09
RPS8	8.97490038093332e-14	2.16153180089131	0.586	0.396	1.85744538283796e-09
NFE2L2	9.7040080789264e-14	0.346466088784032	0.233	0.057	2.00834151201461e-09
PRPF38B	1.0598068884998e-13	0.422840306270186	0.207	0.047	2.19337633643919e-09
MAPK8	1.10882374864412e-13	0.254019915791954	0.129	0.02	2.29482163019387e-09
CIR1	1.12167122227611e-13	0.485844547626192	0.293	0.085	2.32141076162264e-09
KLF3	1.13585121290425e-13	0.886143374660004	0.44	0.182	2.35075767022663e-09
PPP1R15B	1.14852120888472e-13	0.28952129253006	0.129	0.02	2.37697949390782e-09
RSRC2	1.15260956133147e-13	0.513432046491525	0.328	0.103	2.38544074813161e-09
UBXN1	1.20684015943749e-13	0.738683754835187	0.457	0.189	2.49767639397183e-09
RPS18	1.22288444532968e-13	2.25371039196285	0.586	0.394	2.53088164805431e-09
RPL6	1.26297322673784e-13	1.72683605933713	0.629	0.428	2.61384939005663e-09
DNAJC19	1.28729882695444e-13	0.295249103185756	0.147	0.026	2.66419365226491e-09
KDM2A	1.34036170932729e-13	0.455385463446283	0.181	0.038	2.77401259362376e-09
RPS7	1.4919921113899e-13	1.86643324582263	0.629	0.44	3.08782687373254e-09
YWHAB	1.54358226337591e-13	0.652568983021569	0.457	0.178	3.19459785228279e-09
ID2	1.71650179872259e-13	0.817868746936458	0.216	0.052	3.55247212263628e-09
RPL9	1.74587361838177e-13	1.99942563545173	0.621	0.455	3.6132600406029e-09
MAP3K1	1.75783009761045e-13	0.338646574328788	0.103	0.013	3.63800517001458e-09
RPS10	1.85656608300466e-13	1.49112341097461	0.552	0.326	3.84234916538645e-09
ARRDC3	1.8655999079434e-13	0.466524568267222	0.172	0.035	3.86104556947966e-09
RPL34	1.86605554592572e-13	2.35194141867694	0.595	0.415	3.86198855784787e-09
SFPQ	1.88098715932614e-13	0.853956653646333	0.379	0.136	3.89289102494139e-09
MLLT6	2.02585640580541e-13	0.25558295179323	0.103	0.013	4.19271241745487e-09
RPS15	2.06023997491088e-13	1.68910846730541	0.724	0.581	4.26387265207556e-09
BRIX1	2.07976128845002e-13	0.269789917718322	0.121	0.018	4.30427396257617e-09
TES	2.1026498383009e-13	0.277399010822954	0.121	0.018	4.35164410534755e-09
MORF4L1	2.15512119625305e-13	0.749001105041888	0.681	0.337	4.46023882776532e-09
MSL2	2.1775718340569e-13	0.256763353904046	0.112	0.016	4.50670266776416e-09
OTUD1	2.29488908829618e-13	0.28189085002489	0.121	0.018	4.74950245713778e-09
MRPL54	2.33816009239625e-13	0.458737694940134	0.233	0.06	4.83905612722327e-09
ACBD3	2.69727867175815e-13	0.349031312019208	0.138	0.023	5.58228793907066e-09
AP3M2	2.7060144228292e-13	0.362391912467317	0.147	0.026	5.60036744948732e-09
RNF139	2.74439201567176e-13	0.373001074255539	0.138	0.024	5.67979371563428e-09
HNRNPA1	2.80700984372667e-13	1.14011098532419	0.56	0.283	5.80938757257671e-09
SRSF9	2.89276729820263e-13	0.562526148389168	0.397	0.14	5.98687120036016e-09
TAPBP	2.99596838761194e-13	0.514050225462069	0.345	0.115	6.20045617500168e-09
MEX3C	3.36433535325949e-13	0.358003169929845	0.172	0.035	6.96282844710584e-09
DCP1A	3.4436869173176e-13	0.375316169586701	0.164	0.032	7.1270544440805e-09
WFDC1	3.48899592116667e-13	-1.9393117183116	0.017	0.352	7.22082595844654e-09
SNRPD2	3.67267547998504e-13	0.740205342205568	0.388	0.146	7.60096917337704e-09
CAMLG	3.76435694415479e-13	0.537664441626427	0.328	0.108	7.79071313162274e-09
AP1M2	3.94694706696124e-13	0.945247199473836	0.121	0.018	8.16860164978299e-09
BAZ1A	4.12390232366352e-13	0.307282542515859	0.181	0.038	8.53482824905402e-09
C15orf39	4.15152337622236e-13	0.261049118408805	0.103	0.014	8.5919927794298e-09
C12orf57	4.28292339569846e-13	0.736190542197941	0.552	0.252	8.86393825973753e-09
SYF2	4.29037693549889e-13	0.803163918145142	0.379	0.141	8.87936410570851e-09
NAA15	4.37956850471847e-13	0.284208549102277	0.112	0.016	9.06395497736535e-09
RBPJ	4.40279268426739e-13	0.331069671323978	0.147	0.026	9.11201973935979e-09
HP1BP3	4.66099453920091e-13	0.471030272511494	0.259	0.072	9.6463942983302e-09
FAU	4.85494688473387e-13	1.37899954751876	0.75	0.642	1.00477980726452e-08
ELMSAN1	4.86283973013551e-13	0.305390105222486	0.138	0.024	1.00641331054885e-08
DDX3X	5.3598295193704e-13	0.783283838233467	0.388	0.147	1.1092703173289e-08
YIPF5	5.63462046027829e-13	0.364625125734062	0.129	0.021	1.16614105045919e-08
RPS3A	5.73448974034545e-13	2.11226501679127	0.672	0.521	1.1868099966619e-08
UTP18	6.00290402530144e-13	0.262020395820873	0.138	0.024	1.24236101707639e-08
UBE2N	6.07099507559665e-13	0.438419187972714	0.259	0.072	1.25645314084548e-08
TLE4	6.19458306620616e-13	0.555396088269891	0.224	0.057	1.28203091138203e-08
TTC19	6.25748643242575e-13	0.334457337350541	0.147	0.027	1.29504939205483e-08
RPS2	6.70567058995377e-13	1.91636602351789	0.647	0.477	1.38780558529683e-08
RPS25	6.82273503963327e-13	2.13894252148868	0.586	0.425	1.4120332438025e-08
BIRC3	7.07570533889917e-13	0.354991394973158	0.155	0.03	1.46438797693857e-08
HNRNPA3	7.25171200392725e-13	0.725588763944997	0.414	0.16	1.50081431633278e-08
BZW1	7.3085291292595e-13	0.725247276395977	0.397	0.15	1.51257318859155e-08
EIF3A	7.62961730515263e-13	0.393005313471142	0.216	0.053	1.57902559747439e-08
NASP	7.80025860413576e-13	0.562966313159636	0.138	0.024	1.61434152071194e-08
DEDD2	7.8307995606057e-13	0.323015479651121	0.164	0.033	1.62066227706296e-08
ATP6V1G1	8.10782263881752e-13	0.622130881656177	0.629	0.305	1.67799497332967e-08
SYPL1	8.48790903435793e-13	0.34580066457925	0.224	0.057	1.75665765375072e-08
TCF25	8.54566719826704e-13	0.62503125155819	0.414	0.159	1.76861128335335e-08
ISG20	8.59038382746406e-13	0.584915443850183	0.25	0.071	1.77786583693196e-08
AC103591.3	8.79453782457236e-13	0.346699952507085	0.181	0.039	1.82011754817349e-08
INTS6	9.24249539083149e-13	0.392433859635183	0.181	0.039	1.91282684608648e-08
SAMHD1	9.44805668922295e-13	0.333902775756739	0.129	0.022	1.95536981240158e-08
TSPAN18	9.88968934444789e-13	0.616087574270157	0.164	0.033	2.04677010672694e-08
HPSE	9.89846582778317e-13	-2.09117304481572	0.052	0.379	2.048586487718e-08
GNL3	1.01286860485793e-12	0.401776356340212	0.138	0.024	2.09623286461398e-08
NUP54	1.01900277820884e-12	0.254635047001443	0.129	0.022	2.10892814978102e-08
RNASEH2B	1.02909261015414e-12	0.286336269852926	0.129	0.022	2.129810065975e-08
STK17A	1.07119185347008e-12	0.96425217116567	0.345	0.131	2.21693865994167e-08
ZBTB7A	1.08567315416623e-12	0.513287581595853	0.19	0.044	2.24690915986243e-08
RPS6	1.13306642375105e-12	2.08152195051045	0.552	0.366	2.34499427059517e-08
AC078883.3	1.20178787246668e-12	0.632461369361594	0.138	0.024	2.48722018085705e-08
KANSL1	1.29864641189437e-12	0.281196610189013	0.121	0.019	2.68767861405658e-08
NKTR	1.31753109605301e-12	0.437958894389771	0.216	0.055	2.72676235639131e-08
CIB1	1.34154883097038e-12	0.610121542500233	0.345	0.12	2.77646946057631e-08
UBE2I	1.35054530653914e-12	0.360848847860206	0.397	0.143	2.7950885664134e-08
ANXA2	1.52348057351871e-12	0.370224984758687	0.138	0.025	3.15299539495433e-08
WBP11	1.52428843324652e-12	0.458336805306436	0.25	0.07	3.15466734144699e-08
TOMM7	1.54961611464172e-12	1.05832449965983	0.552	0.288	3.20708551086251e-08
PYURF	1.88562692898269e-12	0.591290657838968	0.267	0.079	3.90249349222257e-08
UXT	2.01475607111584e-12	0.80207648694101	0.466	0.203	4.16973916478135e-08
FAM118A	2.02015731763751e-12	0.275659987519679	0.103	0.014	4.18091758458258e-08
GPBP1	2.0394209521998e-12	0.514947993129266	0.293	0.092	4.22078560267271e-08
PPP4R3A	2.06139851821514e-12	0.332897074561677	0.207	0.051	4.26627037329805e-08
HEXIM2	2.08441552145479e-12	0.848480805649616	0.181	0.041	4.31390636320283e-08
MT-ATP6	2.08889559744751e-12	0.618435995182571	0.983	0.822	4.32317832847737e-08
NHP2	2.11248624094751e-12	0.349732481597539	0.207	0.051	4.37200152426496e-08
MRPL57	2.1712771752659e-12	0.447547647687818	0.259	0.075	4.49367524193031e-08
AIMP1	2.63576551461555e-12	0.537067960831801	0.198	0.049	5.45498030904834e-08
MYL9	2.67048141100188e-12	-1.82745947050954	0.397	0.653	5.52682832820949e-08
FCGR2A	2.68951833776362e-12	-1.89292634894062	0.078	0.402	5.56622715183558e-08
MBP	2.78226882479896e-12	1.02860763953311	0.379	0.152	5.75818355980393e-08
SPPL3	2.86259389860617e-12	0.920982186713202	0.276	0.086	5.92442433255533e-08
DBF4	2.89605152020595e-12	0.2854865980211	0.129	0.022	5.99366822621824e-08
MRPS36	2.92970637191021e-12	0.270908055036609	0.241	0.066	6.06332030730538e-08
TOR1AIP1	2.95175197338751e-12	0.269624241214041	0.129	0.022	6.10894588412279e-08
NIFK	3.1054745921237e-12	0.34361555974234	0.129	0.022	6.42709021585921e-08
RICTOR	3.33507596346569e-12	0.37027199384905	0.19	0.045	6.9022732139886e-08
TMEM259	3.38886740061639e-12	0.355284963958615	0.172	0.038	7.01359997231567e-08
RPL26	3.45366129028646e-12	1.88093693330616	0.595	0.435	7.14769740637685e-08
HBP1	3.65530832095321e-12	0.637326381658312	0.25	0.072	7.56502610104476e-08
ODC1	3.77821704645744e-12	1.62430002117064	0.759	0.496	7.81939799934833e-08
H2AFV	3.88039631377069e-12	0.585131457764245	0.353	0.13	8.03086821097982e-08
PIK3R1	4.04016200977862e-12	0.684203834702289	0.233	0.065	8.36151929543782e-08
PHF3	4.37650195299963e-12	0.530637514239757	0.241	0.069	9.05760844192803e-08
FYN	4.4091808233106e-12	0.606794734487141	0.319	0.105	9.12524063192362e-08
ALG13	4.43431087761412e-12	0.341205854189252	0.198	0.049	9.17724979231019e-08
SF3B2	4.59218321783628e-12	0.574718650984553	0.276	0.087	9.50398238763397e-08
TSN	4.69006791934517e-12	0.30712116827745	0.155	0.031	9.70656456587676e-08
NACA	4.81973297446498e-12	1.62364662090768	0.655	0.505	9.97491936395272e-08
USF2	4.84345849996354e-12	0.696334785047401	0.543	0.25	1.00240217115245e-07
ATP5MC2	4.92543530963363e-12	0.890734222328531	0.56	0.272	1.01936809168178e-07
MRPS5	5.12736886979531e-12	0.413886295211552	0.112	0.018	1.06116026129284e-07
MRPS21	5.1300326717504e-12	0.402681092488049	0.267	0.081	1.06171156174546e-07
ERGIC3	5.42882453325996e-12	0.281771708348267	0.207	0.052	1.12354952540348e-07
PCSK7	5.7538501261033e-12	0.287451960095123	0.155	0.031	1.19081682209834e-07
LSM6	6.02085953799661e-12	0.252882854842574	0.138	0.026	1.24607708998378e-07
PHAX	6.12603708716267e-12	0.276160074669826	0.112	0.018	1.26784463555919e-07
ITGA2B	6.25475971909186e-12	-1.57254766808472	0.362	0.636	1.29448507146325e-07
RPL11	6.37615134890631e-12	2.15765512684744	0.638	0.515	1.31960828316965e-07
SQSTM1	6.38337901363463e-12	0.932788304817096	0.638	0.335	1.32110412066182e-07
C15orf61	6.6963750313654e-12	0.293799165036681	0.103	0.015	1.38588177649138e-07
CNIH1	6.8122258665823e-12	0.36854102285298	0.198	0.049	1.40985826534787e-07
HIST1H1C	7.41212970888758e-12	0.53077025939616	0.672	0.351	1.53401436455137e-07
RPS3	7.48592755144871e-12	1.99934409708781	0.647	0.52	1.54928756604782e-07
TOPORS	7.82074015077319e-12	0.27810939673867	0.155	0.032	1.61858038160402e-07
SNHG15	7.86589306868755e-12	0.260095744324789	0.181	0.041	1.62792522949558e-07
PMPCB	7.92023295465568e-12	0.330939307297488	0.155	0.032	1.63917141229554e-07
LINC00623	8.11977132407114e-12	0.390064920329254	0.121	0.02	1.68046787322976e-07
RRAGA	8.41083886063925e-12	0.256424344343318	0.129	0.023	1.7407072105979e-07
UBB	8.57658297211261e-12	-1.33751034517093	0.767	0.799	1.77500961190843e-07
CPSF6	9.47041575233737e-12	0.268800296121541	0.172	0.039	1.95999724410374e-07
ARHGDIA	9.65352828971458e-12	0.380996455182687	0.353	0.126	1.99789421483933e-07
MT-CO3	9.70772508482397e-12	0.585588989905628	0.983	0.874	2.00911078355517e-07
KBTBD2	9.80480260868479e-12	0.369802113508689	0.147	0.029	2.0292019478934e-07
PPBP	1.0175708021297e-11	-1.31169224245573	0.586	0.799	2.10596453208764e-07
LDHB	1.02404274138899e-11	0.944496351697582	0.517	0.25	2.11935885757866e-07
SNRPE	1.0313062375192e-11	0.400127727990521	0.19	0.047	2.13439138916973e-07
SOCS1	1.068602932876e-11	0.313162251934717	0.138	0.026	2.21158062988018e-07
RNF7	1.16768017541651e-11	0.462039546132649	0.328	0.114	2.416630891042e-07
UBL4A	1.18880427196679e-11	1.00431030669671	0.353	0.134	2.46034932126248e-07
CHD1	1.20588864358966e-11	0.41466590013058	0.198	0.05	2.49570713677315e-07
MBD2	1.25179802985695e-11	0.262415850188005	0.233	0.064	2.59072120259195e-07
RPL15	1.26912109755318e-11	0.90012438492372	0.845	0.646	2.62657302349606e-07
CREBRF	1.27402222173962e-11	0.378706015432309	0.267	0.083	2.63671639011232e-07
STARD10	1.27493615517426e-11	0.267429033437062	0.103	0.016	2.63860786674865e-07
TAF1D	1.30068582990387e-11	0.441131640330859	0.241	0.07	2.69189939356906e-07
LUC7L2	1.3525704358915e-11	0.856546987733509	0.241	0.072	2.79927977412104e-07
ZNF800	1.42467523619181e-11	0.318988370014605	0.172	0.04	2.94850786882258e-07
RHOG	1.4409735032828e-11	0.52996443550178	0.405	0.158	2.98223876239408e-07
POLR2M	1.55292253778023e-11	0.259726855765473	0.129	0.024	3.21392848418996e-07
PFDN4	1.60945137124027e-11	0.362098304685707	0.172	0.04	3.33092055791885e-07
TRABD	1.67133066667894e-11	0.259303353646829	0.155	0.033	3.45898594775873e-07
EIF3D	1.6799456905003e-11	0.516732139471981	0.319	0.111	3.47681560105941e-07
CLNS1A	1.76569982978358e-11	0.408699437075933	0.19	0.047	3.6542923677201e-07
AC243829.1	1.78363271045723e-11	0.385161992953372	0.112	0.018	3.69140625756228e-07
PUF60	1.81138440891486e-11	0.314645923998115	0.155	0.033	3.7488411726902e-07
SF3B5	1.84046161767111e-11	0.426726439209292	0.388	0.15	3.80901936393213e-07
RPS15A	1.84337956199234e-11	1.92165159881351	0.707	0.623	3.81505834149935e-07
UBE2G2	1.85038135394437e-11	0.25437376671745	0.172	0.039	3.82954925012326e-07
PYM1	1.85792412002149e-11	0.255362536753767	0.147	0.03	3.84515975879647e-07
TMED2	1.94265772937261e-11	0.441687690274654	0.371	0.137	4.02052443670956e-07
CHMP1B	1.957319416815e-11	0.451525179458536	0.181	0.044	4.05086826504033e-07
GADD45GIP1	1.98844568394997e-11	0.399697625317133	0.19	0.047	4.11528718750286e-07
NECAP2	1.99407855983708e-11	0.456676003433244	0.224	0.063	4.12694498743882e-07
CLEC1B	2.05138622557326e-11	-2.11741053453106	0.379	0.614	4.24554893244641e-07
RASSF5	2.30785149836501e-11	0.292408373451086	0.112	0.018	4.77632946101622e-07
EFHD2	2.37972086020129e-11	0.433609059710988	0.155	0.033	4.92507029227259e-07
PRKCD	2.5077568019717e-11	0.568685146057963	0.138	0.027	5.19005347736063e-07
SIK3	2.53957348800364e-11	0.254265813017939	0.138	0.027	5.25590129077233e-07
RPL13A	2.71682078995184e-11	1.62723178327103	0.621	0.485	5.62273230688433e-07
SUMO2	2.78441934542918e-11	0.499486219074376	0.776	0.398	5.76263427730023e-07
SCFD2	3.00172502917603e-11	0.611438621860597	0.164	0.037	6.21237012038271e-07
PITPNC1	3.02723055830896e-11	0.273761973666563	0.198	0.051	6.26515636347623e-07
ATP5PO	3.03126928527423e-11	0.736742939355	0.422	0.183	6.27351491280354e-07
SAMD14	3.05393262798968e-11	-1.83789777084204	0.069	0.37	6.32041896688744e-07
MBIP	3.09684935114579e-11	0.277793292457526	0.103	0.016	6.40923941713133e-07
HIST1H2BG	3.19363838154898e-11	0.972255403766476	0.164	0.037	6.60955399445376e-07
TIPARP	3.2742873074488e-11	0.31278017001094	0.129	0.024	6.77646501149604e-07
RNF126	3.31666686162811e-11	0.256475046894484	0.181	0.044	6.86417373682553e-07
RPL29	3.52375659301913e-11	1.75033216554429	0.612	0.465	7.2927666449124e-07
RPS27L	3.53703135199083e-11	0.625997655881	0.345	0.127	7.32024008608023e-07
CCSER2	3.63424531121005e-11	0.314596060942779	0.155	0.033	7.52143409608031e-07
LDHA	3.67120581634239e-11	0.531633819843658	0.448	0.187	7.59792755750221e-07
RPL19	3.76242534230824e-11	2.05090954325346	0.603	0.481	7.78671548844113e-07
SLC38A2	3.76331068005039e-11	0.414408324099067	0.224	0.063	7.78854778343229e-07
PRUNE1	3.91027534816307e-11	0.65792365546934	0.138	0.028	8.09270586055829e-07
DAZAP2	4.31576891321455e-11	0.735168049837007	0.466	0.214	8.93191534278883e-07
BCL3	4.40289509896075e-11	0.252708894826783	0.121	0.022	9.11223169680917e-07
SRP19	4.44361277101031e-11	0.348906149823104	0.198	0.053	9.19650099088294e-07
N4BP1	4.58884044862704e-11	0.281528295546931	0.112	0.019	9.49706419247851e-07
SNRPC	5.00873500109949e-11	0.460850479334895	0.267	0.085	1.03660779582755e-06
PTGES3	5.3823553744516e-11	0.62575101809187	0.491	0.242	1.1139322682965e-06
VAPA	5.43922041750955e-11	0.672656947392831	0.621	0.308	1.12570105760778e-06
LONP2	5.44982665394321e-11	0.288212582377203	0.121	0.022	1.12789612430009e-06
MAX	5.48903263431372e-11	1.1077841701778	0.707	0.427	1.13601019399757e-06
RPL3	5.54741950151144e-11	1.89691004626822	0.569	0.424	1.14809394003281e-06
SSBP4	6.17619951082646e-11	0.38514618438318	0.181	0.045	1.27822625076064e-06
ZEB1	6.28621779114154e-11	0.268031581915112	0.112	0.019	1.30099563405465e-06
RAMMET	6.58434784700651e-11	0.37424088347698	0.147	0.031	1.36269663041647e-06
ALAS2	6.7255913067597e-11	-2.73869075802508	0	0.278	1.39192837684699e-06
TRMT112	6.75954230738261e-11	0.413342447260135	0.276	0.09	1.39895487593591e-06
MEAF6	7.22083212114537e-11	0.451927999806056	0.19	0.049	1.49442341579224e-06
PAXX	7.29371179102968e-11	0.455564298245874	0.155	0.035	1.5095065922715e-06
RPL36	7.35203310548422e-11	1.63017727843857	0.56	0.393	1.52157677151101e-06
ATP1A1	7.40900584793316e-11	0.309837489794169	0.181	0.045	1.53336785028825e-06
C8orf59	7.42444702953597e-11	0.452610579464417	0.302	0.106	1.53656355723276e-06
DYNC1H1	7.61764971412734e-11	0.275609994370997	0.172	0.041	1.57654878483579e-06
MED21	7.66695559296611e-11	0.269422631216976	0.112	0.019	1.58675312952027e-06
MRPL55	7.77139174136829e-11	0.322298918299511	0.164	0.039	1.60836723479358e-06
EEF1A1	7.80620110466314e-11	2.13457360876224	0.707	0.621	1.61557138062108e-06
HNRNPK	8.07487154808483e-11	0.580775535999686	0.681	0.377	1.67117541559164e-06
C12orf76	8.07993952488179e-11	0.706531487255622	0.284	0.095	1.67222428406954e-06
KRR1	8.2480475930734e-11	0.428077729612518	0.207	0.057	1.70701592986247e-06
RPL18A	8.69202067500689e-11	2.05164318398548	0.552	0.408	1.79890059889943e-06
RPS4X	8.82138664081431e-11	1.92523242052027	0.629	0.515	1.82567417918293e-06
ETF1	9.14430855864553e-11	0.363840350905581	0.224	0.065	1.89250609929728e-06
NUCB1	9.22894500276039e-11	-1.69115348048918	0.155	0.431	1.91002245777129e-06
CCNH	9.65968429809886e-11	0.270744550598501	0.155	0.035	1.99916826233454e-06
GDI2	1.01009556252727e-10	0.472795895059786	0.267	0.086	2.09049377620644e-06
UBL3	1.0143272063479e-10	0.422617702978614	0.155	0.035	2.09925158625762e-06
SLC3A2	1.0492482546185e-10	0.474780674465042	0.259	0.082	2.17152418775845e-06
HNRNPF	1.05113966916301e-10	0.574686407309202	0.336	0.123	2.17543865929977e-06
PDLIM1	1.06105903963946e-10	-1.3832022667296	0.534	0.696	2.19596778843783e-06
RCN2	1.06458230965047e-10	0.349810064578429	0.172	0.043	2.20325954805261e-06
NSD3	1.1037327155573e-10	0.60767899050225	0.284	0.099	2.28428522811738e-06
DNAJB14	1.11778209035988e-10	0.290665422144616	0.181	0.045	2.31336181420881e-06
REX1BD	1.14331670728962e-10	0.389494344279757	0.302	0.104	2.3662082574066e-06
SERINC1	1.18089549216465e-10	0.378089110496472	0.224	0.065	2.44398131058396e-06
ALYREF	1.25215164597618e-10	0.430485895517068	0.207	0.058	2.59145304651231e-06
TAF7	1.26933534117898e-10	0.318992304070542	0.224	0.065	2.62701642210402e-06
NDUFB9	1.27116036187168e-10	0.494756803269001	0.474	0.207	2.63079348492963e-06
COG3	1.29327148674981e-10	0.258080534921622	0.172	0.042	2.67655466897741e-06
PRCC	1.31585196098166e-10	0.275218667754514	0.129	0.025	2.72328721844765e-06
CLDN5	1.47974206099873e-10	1.20292104580825	0.414	0.187	3.06247416944297e-06
PNN	1.4801761357683e-10	0.54028825334619	0.181	0.047	3.06337253058607e-06
PNPLA8	1.53468603292817e-10	0.41367457468793	0.172	0.043	3.17618621374814e-06
ROGDI	1.53506691153427e-10	-1.58940091711362	0.078	0.364	3.17697448011132e-06
RPL36A	1.60194171544007e-10	0.790826542667967	0.483	0.235	3.31537857427477e-06
RPL12	1.63546286836349e-10	1.89456396304272	0.586	0.464	3.38475395236509e-06
TRAM1	1.69180821122903e-10	0.565204564941047	0.371	0.148	3.50136627395961e-06
MMD	1.91578447262055e-10	1.05497030884681	0.552	0.305	3.9649075445355e-06
RPL17	1.98813645892618e-10	0.395107771551821	0.328	0.121	4.11464721539362e-06
AHSP	2.05042014671488e-10	-2.35966082599271	0	0.267	4.24354953564112e-06
MT-ND2	2.14968660969777e-10	0.652377863552047	0.983	0.751	4.4489914074305e-06
TMEM127	2.17760815421852e-10	0.408383031902557	0.103	0.017	4.50677783597064e-06
RBM38	2.23737212960899e-10	0.898645482493738	0.621	0.369	4.63046535943876e-06
ATP5F1A	2.28333313364454e-10	0.538627964993264	0.293	0.105	4.72558625339074e-06
TRIR	2.31812324998754e-10	0.415128563662069	0.664	0.342	4.79758787817422e-06
RPS28	2.33350116869878e-10	1.70857548492716	0.621	0.494	4.82941401873899e-06
RANBP2	2.47588115494925e-10	0.261837228265732	0.147	0.033	5.12408363828297e-06
CDKN2AIP	2.53633413161062e-10	0.257387050050061	0.164	0.039	5.24919711878135e-06
TMSB10	2.56306253283714e-10	1.3887184127679	0.655	0.492	5.30451421795974e-06
RBM17	2.75090866997031e-10	0.511112404859896	0.224	0.067	5.69328058337056e-06
NUDT5	2.79319799371816e-10	0.32867469371913	0.112	0.02	5.78080256779911e-06
TSR3	2.91646705884645e-10	0.328735254397125	0.19	0.05	6.03592022498861e-06
CUTA	2.9484544385707e-10	0.407911062391417	0.44	0.186	6.10212130606592e-06
ZFAND1	3.03144175686822e-10	0.633172984710296	0.293	0.105	6.27387186001448e-06
CA1	3.03666665131794e-10	-3.07780716123259	0	0.263	6.28468530156761e-06
NFKBIZ	3.08624942767891e-10	0.353538012248418	0.147	0.033	6.38730181552428e-06
BLVRB	3.50091642117661e-10	-1.99053614043701	0.052	0.321	7.24549662526711e-06
PPM1B	3.54775948168661e-10	0.367385089686881	0.129	0.027	7.34244302329861e-06
CCAR1	3.54775948168661e-10	0.292951009170087	0.129	0.027	7.34244302329861e-06
PEBP1	3.56489421008661e-10	0.580368646978059	0.328	0.123	7.37790505719525e-06
ARRDC2	3.69277140370236e-10	0.266140087751398	0.129	0.027	7.6425596971024e-06
UBE2R2	3.71733889151196e-10	0.471671673723307	0.25	0.081	7.69340456987315e-06
ZNF721	3.74899526944449e-10	0.262331081279782	0.112	0.02	7.75892060964231e-06
MYLIP	3.78758806723185e-10	0.381291746484911	0.129	0.027	7.83879226394303e-06
NDUFAB1	3.94681269742253e-10	0.317789373799903	0.216	0.063	8.16832355858566e-06
CWF19L2	4.08585301182177e-10	0.278055117774618	0.112	0.021	8.45608139326633e-06
ZNF394	4.16013126941381e-10	0.307989917711464	0.155	0.037	8.60980767517881e-06
PSMB9	4.2994339232646e-10	0.447485012068917	0.224	0.068	8.89810844758843e-06
PSIP1	4.46706583900419e-10	0.520125354084613	0.284	0.101	9.24503946040307e-06
PABPC4	4.57394527974806e-10	0.303638001865135	0.181	0.048	9.46623715096658e-06
THUMPD1	4.80976498884627e-10	0.300474041522064	0.198	0.055	9.95428962091623e-06
AP002478.1	4.87025612426483e-10	0.781167043311638	0.155	0.037	1.00794820747785e-05
NIN	4.89099370692331e-10	0.444417987119852	0.172	0.044	1.01224005758485e-05
RPL38	4.91940666957229e-10	1.32988904485003	0.552	0.386	1.01812040433468e-05
CEBPG	4.94264804699862e-10	0.255042628839033	0.112	0.021	1.02293043980683e-05
BEX4	5.1627758002842e-10	0.622788761825799	0.379	0.156	1.06848807962682e-05
ZBTB1	5.44005900374411e-10	0.370722725055258	0.138	0.03	1.12587461141488e-05
TOMM22	5.74577577358824e-10	0.36335842171477	0.224	0.069	1.18914575410182e-05
UQCRFS1	5.87551357366771e-10	0.389975659642709	0.284	0.1	1.21599628920627e-05
LINC01003	6.1108765200492e-10	0.820346477148628	0.233	0.074	1.26470700458938e-05
SMIM1	6.12452613393115e-10	-1.40172441212453	0.095	0.385	1.26753192867839e-05
RPS19	6.16873940780662e-10	1.87166676752236	0.56	0.442	1.27668230783966e-05
SMIM3	6.28212639680267e-10	1.06734678843742	0.388	0.175	1.30014887908228e-05
AP002387.2	6.4421424174241e-10	0.2520546899291	0.103	0.018	1.33326579471009e-05
EIF1AX	6.51364335693089e-10	0.412990161894237	0.276	0.096	1.34806362915042e-05
F13A1	6.54474417761414e-10	-1.30852663182327	0.474	0.663	1.35450025499902e-05
SRSF11	6.67624645982067e-10	0.421737044103651	0.276	0.097	1.38171596732449e-05
MED28	6.89709421600923e-10	0.408096387480627	0.198	0.057	1.42742261894527e-05
RPL31	6.99769951218408e-10	1.13993583537611	0.526	0.324	1.44824389104162e-05
CDKN1B	7.07966902018512e-10	0.412389944760379	0.172	0.045	1.46520830041751e-05
CREBBP	7.20783042352608e-10	0.339237202888174	0.138	0.031	1.49173258445296e-05
PPM1G	7.45022401374143e-10	0.4724315464916	0.198	0.057	1.54189836188393e-05
PIK3CA	7.64311996987707e-10	0.339303404427473	0.147	0.034	1.58182010896576e-05
COX4I1	7.66081360715687e-10	0.70697974098873	0.724	0.455	1.58548198413719e-05
HBD	7.66706991945894e-10	-2.90150196046337	0.034	0.299	1.58677679053122e-05
UBAC2	7.94750144214815e-10	0.972585903468453	0.422	0.199	1.64481489846698e-05
RPL7A	8.48115734394066e-10	1.68352945112955	0.595	0.486	1.75526032390196e-05
RPS20	8.93040000877e-10	1.10410912570014	0.629	0.443	1.84823558581504e-05
ANKLE2	9.09752961687173e-10	0.346531669146365	0.181	0.049	1.88282472950777e-05
SERP1	9.19382070084554e-10	0.556345317255614	0.647	0.344	1.90275313224699e-05
MRPL45	9.35763138859978e-10	0.282107346951168	0.103	0.018	1.93665539218461e-05
BAX	9.60513693505001e-10	0.473859663689171	0.397	0.165	1.98787914007795e-05
MBNL1	1.01990765485948e-09	0.310370805968469	0.621	0.316	2.11080088249719e-05
UBALD2	1.02078884094649e-09	0.440826046631192	0.517	0.258	2.11262458522285e-05
RPL10	1.02733502717126e-09	1.80915336264844	0.733	0.674	2.12617257223364e-05
RPL37	1.04076585301481e-09	1.81111227319877	0.578	0.472	2.15396900939944e-05
EEF2	1.04805695238546e-09	0.936664547091365	0.526	0.302	2.16905866865695e-05
USP16	1.09935999836405e-09	0.391055850674769	0.181	0.05	2.27523545261424e-05
DDX6	1.12105690109214e-09	0.514211290525382	0.353	0.15	2.32013936250029e-05
SAP30BP	1.12795624478044e-09	0.306035340578965	0.181	0.049	2.3344182441976e-05
CDC42SE1	1.13039906130311e-09	0.412873570388911	0.241	0.079	2.33947389727293e-05
CREM	1.13999299435476e-09	0.519862201910827	0.198	0.058	2.35932950111662e-05
RPL39	1.18279720076521e-09	1.79329333685804	0.629	0.525	2.44791708670368e-05
TBCA	1.24189319402222e-09	0.381109986678922	0.293	0.106	2.57022215434839e-05
LAPTM4A	1.30034130886929e-09	0.443364604482141	0.276	0.1	2.69118637283589e-05
RPA1	1.32154808871954e-09	0.894221497843697	0.336	0.137	2.73507592441397e-05
CDV3	1.32578064274483e-09	0.448183360636607	0.345	0.142	2.7438356182247e-05
PPP1R2	1.32750326040655e-09	0.38868449104183	0.293	0.108	2.74740074773739e-05
COX7C	1.3700821727254e-09	0.772798680961531	0.603	0.362	2.83552206467249e-05
CHD2	1.37715346112586e-09	0.406451374058026	0.181	0.051	2.85015680314607e-05
NEAT1	1.39408146931903e-09	0.763191329918986	0.405	0.181	2.88519100890267e-05
RBMS1	1.45622988823497e-09	0.27442680432704	0.129	0.028	3.0138133766911e-05
CBX3	1.47469322701699e-09	0.516163208918362	0.397	0.17	3.05202510263437e-05
BRAF	1.50598410954268e-09	0.31376584471464	0.172	0.046	3.11678471310952e-05
RPL35	1.5395250696689e-09	1.19973769809328	0.526	0.343	3.18620108418676e-05
ESD	1.54426422905682e-09	0.501165012478506	0.224	0.072	3.19600924845599e-05
OSER1	1.55187773421591e-09	0.424927836757693	0.216	0.067	3.21176615873325e-05
FRG1	1.60101730854681e-09	0.371914545654509	0.19	0.054	3.31346542176847e-05
RPS27A	1.68066962716905e-09	1.64797962090476	0.741	0.699	3.47831386038907e-05
SMIM10L1	1.74489907123846e-09	0.790176893033326	0.319	0.124	3.61124311783512e-05
INSIG1	1.80567209571503e-09	0.548689504429815	0.19	0.054	3.73701896929183e-05
TSTD1	1.85325385330947e-09	0.401488989596282	0.302	0.112	3.83549417480929e-05
LINC01750	2.04902018263648e-09	0.640709916424361	0.112	0.022	4.24065216998445e-05
OSGIN2	2.07683929971986e-09	0.286409325526106	0.121	0.025	4.29822661470021e-05
SRSF3	2.12820135355206e-09	0.322245216125728	0.336	0.134	4.40452552131135e-05
VPS51	2.20625614403909e-09	0.281219076732664	0.207	0.063	4.5660677157033e-05
CCL3L1	2.28254342244866e-09	0.294357921776617	0.121	0.025	4.72395186709974e-05
FDX1	2.29228695510989e-09	0.319785940534806	0.138	0.032	4.74411708229544e-05
PIM2	2.40678202726784e-09	0.440813035875467	0.129	0.029	4.98107608363352e-05
PFDN5	2.57296565138615e-09	1.11668283336881	0.586	0.443	5.32500971210877e-05
CNBP	2.61868144331277e-09	0.586238479079752	0.345	0.15	5.4196231150801e-05
MTRNR2L12	2.91825997484921e-09	-1.34709147589429	0.078	0.343	6.03963084394792e-05
RHOC	2.97063583790622e-09	-1.59659838208707	0.25	0.484	6.14802793013071e-05
HBM	3.02379625846613e-09	-2.77557771068453	0	0.239	6.2580487365215e-05
DYM	3.10077156463122e-09	0.369086666911509	0.121	0.026	6.41735683016078e-05
HNRNPH2	3.29586104017805e-09	0.322925232011975	0.207	0.063	6.82111400875249e-05
HIST1H4C	3.31653730234573e-09	0.431818262369762	0.241	0.083	6.86390560093472e-05
IDI1	3.5337390757662e-09	0.558423555220233	0.233	0.079	7.31342639120573e-05
AKAP13	3.59741978785587e-09	0.569003713751789	0.19	0.056	7.44521999294651e-05
TOMM5	3.70371757425376e-09	-1.64848345564984	0.112	0.354	7.66521389167558e-05
HNRNPUL1	3.94389978614344e-09	0.516248505910233	0.293	0.112	8.16229499740247e-05
RNF13	4.24071532228926e-09	0.29171958655498	0.103	0.02	8.77658443100984e-05
APH1A	4.58334207411729e-09	0.290072507217743	0.267	0.095	9.48568475659314e-05
KIAA1143	4.99091897922764e-09	0.258203632843401	0.112	0.023	0.000103292059194095
PTBP1	5.06959859442835e-09	0.478823760734235	0.207	0.065	0.000104920412510289
TUFM	5.20593248333223e-09	0.515879112188567	0.25	0.089	0.000107741978675044
PER1	5.25441422273645e-09	0.368786739471313	0.164	0.045	0.000108745356753754
SVIP	5.25514388705044e-09	0.616478128347752	0.612	0.331	0.000108760457886396
PIP4P1	5.27546463683335e-09	0.403167295957305	0.138	0.033	0.000109181016123903
DDX27	5.44933570821027e-09	0.284500055931875	0.103	0.02	0.00011277945181712
SLC4A1	5.49066182577414e-09	-1.19999005340671	0	0.233	0.000113634737146222
AC016831.7	5.76017893942905e-09	0.25788860035535	0.121	0.026	0.000119212663330424
RELB	5.77107219804138e-09	0.433483298251697	0.198	0.062	0.000119438110210664
EIF3K	6.51982099353026e-09	0.823769239993677	0.466	0.258	0.000134934215282102
DNM2	6.6082352788562e-09	0.457777964088234	0.19	0.056	0.000136764037331208
RPS29	6.61127300006146e-09	1.73334410789943	0.586	0.511	0.000136826906009272
ANKRD11	6.67400207702723e-09	0.669574142497958	0.353	0.152	0.000138125146986155
SEPT1	6.8534142791218e-09	0.265083325762127	0.319	0.121	0.000141838261920705
CELF2	7.04186395400054e-09	0.346822911749514	0.379	0.161	0.000145738416391995
CTNNB1	7.07402478548075e-09	0.27658001125702	0.155	0.041	0.00014640401696031
YME1L1	7.18139386354912e-09	0.452383943389695	0.241	0.085	0.000148626127400013
RPL28	7.19465256645144e-09	1.66580188847548	0.655	0.587	0.000148900529515279
MSL1	7.69845625968094e-09	0.307325420489265	0.112	0.023	0.000159327250750357
RAB22A	7.78337424309711e-09	0.38822375220978	0.147	0.037	0.000161084713335138
PPP3CA	7.79417184171165e-09	0.453740418875989	0.129	0.03	0.000161308180436064
MFN2	7.88257215760521e-09	0.748932465607183	0.164	0.046	0.000163137713373797
HCLS1	7.96147028141457e-09	0.307397145955286	0.129	0.03	0.000164770588944156
NUCKS1	7.98290703114127e-09	0.45133028605854	0.388	0.171	0.0001652142439165
CFAP36	8.03694128402062e-09	0.282213392783126	0.129	0.03	0.000166332536814091
TUBB4B	8.43713534304716e-09	0.642762684745782	0.586	0.328	0.000174614953059704
HMGA1	8.66044060917593e-09	0.510057499370131	0.276	0.105	0.000179236478847505
AC147651.1	8.9565262493287e-09	1.33325899916696	0.483	0.289	0.000185364267256107
SSBP2	9.06781577612777e-09	0.846719907169143	0.198	0.063	0.00018766751530274
TLK1	9.21256649087767e-09	0.81188408940267	0.483	0.247	0.000190663276095204
DNAJB6	9.42217720562311e-09	0.647184711780058	0.733	0.427	0.000195001379447576
RPL30	9.53456196487593e-09	2.20457364593183	0.621	0.591	0.000197327294425072
NUFIP2	9.5377048987879e-09	0.288318210028706	0.138	0.034	0.000197392340585314
GRHL1	9.61748447106047e-09	0.591848598484477	0.112	0.024	0.000199043458613068
PPP3CC	1.03471984171094e-08	0.265162759070629	0.112	0.024	0.000214145618440497
UBE2G1	1.07406903182432e-08	0.386308021288447	0.164	0.045	0.00022228932682636
RPS4Y1	1.07845622399572e-08	1.02844750431564	0.19	0.06	0.000223197300118153
RAB2A	1.08026169360207e-08	0.343164986635232	0.31	0.122	0.000223570960107885
JARID2	1.10539913712204e-08	0.509813543569084	0.19	0.057	0.000228773405418777
YWHAQ	1.13913796913127e-08	0.504374629212054	0.448	0.217	0.000235755994091408
PSMA1	1.14644322994576e-08	0.613456977433658	0.379	0.175	0.000237267890869574
MTDH	1.15339306034486e-08	0.352467579632587	0.302	0.118	0.000238706227768973
DAP	1.22412236412347e-08	-1.4422146100457	0.216	0.464	0.000253344364478993
TACC3	1.25447058691761e-08	1.15310282128701	0.371	0.175	0.000259625232668468
YY1	1.28273864932537e-08	0.432290987334156	0.362	0.159	0.000265475590864379
ARIH1	1.32469933895522e-08	0.271050166683512	0.129	0.031	0.000274159775190173
MDM4	1.33068528410818e-08	0.441637051336093	0.198	0.063	0.000275398626399028
APEX1	1.3447209808046e-08	0.525919144129487	0.241	0.086	0.00027830345418732
ZBTB43	1.36761417255585e-08	0.251518695061706	0.121	0.027	0.000283041429152158
KLHL24	1.38426601327976e-08	0.40659214917687	0.181	0.054	0.000286487694108378
YTHDF2	1.46183686959998e-08	0.459379411349317	0.198	0.062	0.000302541758532412
FRMD3	1.48951341227883e-08	1.08997901516332	0.198	0.063	0.000308269695805226
SELENBP1	1.53473109896354e-08	-0.785148213471282	0	0.222	0.000317627948241494
SLC25A37	1.53980277113093e-08	-2.39103271419108	0.095	0.324	0.000318677581513258
RPL27A	1.64259954532855e-08	1.07910283891628	0.586	0.416	0.000339952401901198
SYNCRIP	1.72791384584449e-08	0.267433046949145	0.155	0.042	0.000357609049535976
OAZ1	1.8866235218683e-08	-0.712281204912457	0.836	0.974	0.000390455604085862
HLA-DPA1	1.89972682154953e-08	0.773615296555869	0.216	0.073	0.000393167462987891
BOD1L1	1.89994503520809e-08	0.428747211717894	0.138	0.035	0.000393212624486666
LNPEP	1.93514084177329e-08	0.284121561150953	0.147	0.038	0.000400496748613401
FAM210B	1.94338366716626e-08	-0.898535652640116	0.06	0.305	0.00040220268375673
HINT1	1.97398783298087e-08	0.814219233121857	0.534	0.327	0.000408536521913721
HABP4	2.00436276549874e-08	0.354538054428501	0.112	0.024	0.00041482291794762
SPNS1	2.2098349800136e-08	1.07568317715301	0.379	0.185	0.000457347447463614
FXR1	2.22501216885922e-08	0.366352089317697	0.259	0.096	0.000460488518467103
SRSF6	2.27123707704467e-08	0.387099304005333	0.379	0.161	0.000470055225465165
HIST1H2AE	2.62203197806569e-08	0.787073547390853	0.172	0.051	0.000542655738180475
DNAJA1	2.63133927410578e-08	0.568779103547209	0.319	0.142	0.000544581976168933
GPATCH2L	2.64334097195471e-08	0.262044862407916	0.121	0.028	0.000547065847555748
SNHG9	2.78399390843026e-08	0.447337285591149	0.293	0.118	0.000576175379288728
C6orf48	2.7931754754895e-08	0.390634031426776	0.302	0.121	0.000578075596407306
PDCD5	2.93160155483353e-08	0.276135232705416	0.129	0.032	0.000606724257788348
RPAIN	2.93809891547319e-08	0.409758618791045	0.129	0.032	0.000608068951546332
CHD1L	2.96276700077283e-08	0.834069521092525	0.25	0.095	0.000613174258479946
IDH3B	3.01291283006101e-08	0.307922127142395	0.181	0.055	0.000623552439309427
DEK	3.14279392520592e-08	0.59562553587888	0.336	0.144	0.000650432630760618
SECISBP2	3.18365086171718e-08	0.689837630570801	0.302	0.127	0.000658888382340987
NCK1	3.2993491707769e-08	0.271832004749908	0.121	0.028	0.000682833304383988
CD99	3.3529000735544e-08	0.428964543695447	0.914	0.575	0.000693916199222819
SCAF11	3.37454135718286e-08	0.350407933782287	0.233	0.084	0.000698395079282564
ALKBH5	3.47418266972982e-08	0.317255882559212	0.181	0.056	0.000719016845327284
ALKBH7	3.66700477499542e-08	0.385075602776314	0.276	0.108	0.000758923308233051
SF3A2	3.7713202588662e-08	0.428978329330795	0.19	0.06	0.000780512440774948
TAF15	3.86449502471365e-08	0.327052769943519	0.138	0.036	0.000799795890314738
AC113404.1	4.01887678892417e-08	0.519072759242079	0.121	0.028	0.000831746740235747
CCL5	4.23184234110133e-08	1.57709765424557	0.664	0.603	0.000875822090914331
TSPYL2	4.28773495534869e-08	0.350844768320839	0.155	0.043	0.000887389626358964
ERH	4.29810777184659e-08	0.348013562604055	0.276	0.108	0.000889536384461371
NDFIP1	4.36588436567979e-08	0.598423713119816	0.379	0.183	0.00090356342832109
CD151	4.39049304808513e-08	-1.39530832490539	0.284	0.508	0.000908656441231698
RPLP2	4.53775622723486e-08	1.67735946817065	0.569	0.528	0.000939134028788526
GRASP	4.54012464246112e-08	0.283690402569814	0.129	0.032	0.000939624196003753
CALM1	4.91235571919666e-08	0.466689990863966	0.828	0.57	0.00101666113964494
PRNP	4.94397688324406e-08	0.361938685655559	0.147	0.04	0.00102320545575619
PTPN18	5.39596701959272e-08	1.21809977374854	0.526	0.329	0.00111674933437491
NSL1	5.42254933555429e-08	0.484532832429724	0.112	0.026	0.00112225081048632
SERBP1	5.60532811254937e-08	0.441660346027365	0.388	0.181	0.00116007870617322
RAB21	5.89239666550063e-08	0.341833688640165	0.267	0.104	0.00121949041389201
RPL41	6.37147925900327e-08	1.52047891862382	0.759	0.826	0.00131864134744332
TMBIM4	6.52362968936413e-08	0.411695449742341	0.224	0.079	0.0013501304005108
MLH3	6.56794299416719e-08	1.19410449365001	0.414	0.22	0.00135930148207284
UBXN11	6.82246822408098e-08	0.881531573212031	0.207	0.072	0.0014119780236558
PCP2	7.05552298443394e-08	0.642190599517189	0.164	0.048	0.00146021103685845
KRAS	7.10097439274458e-08	0.296105682202013	0.241	0.089	0.00146961766032242
RPS14	7.29602915835476e-08	1.89712177513062	0.603	0.572	0.0015099861946131
TMEM243	7.35491850587952e-08	0.263046919676694	0.112	0.026	0.00152217393397683
MMRN1	7.36792390544814e-08	-1.45904206563455	0.103	0.336	0.00152486553147155
EMC6	7.36860509189294e-08	0.350800053605025	0.224	0.08	0.00152500650981816
SUMO1	7.38092924855159e-08	0.517603000715228	0.345	0.158	0.00152755711728024
CRKL	7.46274439361017e-08	0.575451244458402	0.138	0.037	0.00154448957970156
LAMTOR4	7.78522308624235e-08	0.298908388137605	0.405	0.183	0.00161122976992872
ARID3B	7.94972577025552e-08	0.284635595069196	0.112	0.026	0.00164527524541208
RPL32	8.19151390934418e-08	2.0568827928643	0.569	0.534	0.00169531571867787
SMIM12	8.24779059098671e-08	0.587565350363658	0.172	0.054	0.00170696274071061
THRAP3	8.26691229340155e-08	0.461274652750117	0.216	0.079	0.00171092016824239
PSMG2	8.59309323052821e-08	0.276870206908144	0.19	0.063	0.00177842657499012
TRIM8	8.61085480513843e-08	0.327391197930186	0.181	0.057	0.00178210251047145
BTF3	8.6179838287594e-08	1.19494920050476	0.603	0.507	0.00178357793320005
INKA1	8.66759692108283e-08	0.73623180788167	0.147	0.041	0.0017938458587873
GRSF1	8.81639045369819e-08	0.338876335767278	0.138	0.037	0.00182464016829738
PANX1	8.89657731953359e-08	0.462035901438576	0.138	0.037	0.00184123564205067
IFITM1	9.15348870713961e-08	0.314280916182151	0.181	0.058	0.00189440602282961
MT-ND5	9.34187458102477e-08	0.577993547482789	0.707	0.447	0.00193339436328889
RPS17	9.36603662117721e-08	0.344222666016258	0.31	0.13	0.00193839493911884
SUPT4H1	9.46467766267493e-08	0.847045619858015	0.517	0.299	0.0019588096890672
ANP32E	9.54853325682794e-08	0.257890662056882	0.19	0.062	0.00197616444283311
KAT6A	9.57573736441975e-08	0.305020601143093	0.216	0.075	0.00198179460494031
CLDND1	9.61106483745396e-08	0.46111026140953	0.147	0.041	0.00198910597875947
COX19	9.65003973580955e-08	0.313971775799507	0.129	0.033	0.00199717222372314
AKR7A2	1.02477579384554e-07	-1.65694494851377	0.19	0.398	0.00212087598294273
WDR48	1.03255072386675e-07	0.358342352973855	0.129	0.034	0.00213696697811462
SFSWAP	1.07856270163855e-07	0.340471814075807	0.129	0.034	0.00223219336731114
SOD2	1.10567596164764e-07	-1.2118802435868	0.414	0.601	0.00228830697022596
TXNRD1	1.17644281712172e-07	0.269588094407375	0.129	0.033	0.0024347660543151
HIST2H2BE	1.20883914467714e-07	0.705692035574196	0.224	0.083	0.0025018134938238
LYN	1.21113540376526e-07	0.515163916065105	0.31	0.133	0.00250656583163258
BCR	1.22459119075626e-07	0.32340270303741	0.155	0.045	0.00253441392838915
RLF	1.27254712541531e-07	0.251034442027787	0.103	0.023	0.00263366353075952
ATP5F1E	1.28964491325507e-07	-1.06176129381737	0.819	0.876	0.00266904911247269
TWISTNB	1.29428618620013e-07	0.263514427722505	0.121	0.03	0.0026786546909598
MTHFD2L	1.31361561692357e-07	0.592542308365041	0.284	0.119	0.00271865888078501
FLOT1	1.33533030542978e-07	-1.32750619807897	0.112	0.326	0.00276359960011747
RIPOR2	1.35988615430679e-07	0.471569169994049	0.5	0.264	0.00281442038495334
RAP2C	1.41035183059055e-07	0.288831890268782	0.103	0.023	0.0029188641485902
PROSER2	1.44873802427942e-07	0.486359057716908	0.112	0.027	0.0029983082150487
SNX6	1.45338040721039e-07	0.389256913204828	0.302	0.126	0.00300791609076262
MTMR14	1.47507513949735e-07	0.262196713107968	0.121	0.03	0.00305281550870372
XRCC6	1.5079296640686e-07	0.382546483514616	0.293	0.123	0.00312081123275637
ITSN2	1.5334935958162e-07	0.338759260508258	0.164	0.049	0.00317371834590121
SMCHD1	1.54259116384253e-07	0.266371218080441	0.172	0.055	0.0031925466726885
MZT2B	1.58552336958051e-07	0.373079025585508	0.457	0.234	0.00328139916568383
RPS24	1.61542827934044e-07	1.55740931169917	0.569	0.511	0.00334329036692297
GABARAPL1	1.61838552451537e-07	0.405433759938001	0.207	0.075	0.00334941068153701
CARHSP1	1.63231835614671e-07	-1.59297592144948	0.095	0.309	0.00337824606988124
RTRAF	1.68894948799773e-07	0.546393295840864	0.379	0.187	0.00349544986036011
GATA2	1.68963958329929e-07	0.467627804650698	0.138	0.038	0.00349687808159621
DNAJC9	1.72779672613253e-07	0.444140886859929	0.172	0.054	0.00357584810440388
ANKRD10	1.89831198255298e-07	0.340571382822744	0.138	0.038	0.00392874647909166
TM2D2	1.89901846702553e-07	0.618898391804706	0.233	0.088	0.00393020861935604
LDLRAP1	1.91089028553453e-07	0.692773836967949	0.336	0.152	0.00395477853494226
CPNE5	1.91976671914941e-07	0.600704522894453	0.129	0.034	0.00397314920195162
MYO9B	1.98842242526617e-07	0.277235338473579	0.112	0.027	0.00411523905133087
PUM2	1.99283198458538e-07	0.345989139120088	0.138	0.039	0.0041243650752979
PON2	2.04046638206199e-07	-1.33170434831545	0	0.193	0.0042229492243155
IDH2	2.04374756670728e-07	0.344105723970175	0.267	0.105	0.00422973996405739
BPTF	2.04767001784961e-07	0.257185484499075	0.181	0.06	0.00423785786894156
DEGS1	2.0531503824182e-07	0.342062709909014	0.121	0.031	0.00424920003145272
THUMPD3-AS1	2.09425108247635e-07	0.325767610622192	0.129	0.034	0.00433426204029306
N4BP2L2	2.10764084296808e-07	0.407314707070162	0.207	0.074	0.00436197348860673
SELENOS	2.1775615428154e-07	0.296976863917877	0.138	0.038	0.00450668136901075
ATOX1	2.18228687653203e-07	-1.49772638946796	0.069	0.274	0.00451646091967069
AC026979.2	2.21785560403359e-07	0.497251716285598	0.155	0.047	0.00459007395810792
SQOR	2.24044836412868e-07	0.294665953944623	0.103	0.024	0.00463683193440072
TPM2	2.28363316416045e-07	-1.68729925769428	0.009	0.203	0.00472620719654646
TSPOAP1-AS1	2.32768624972684e-07	0.998693449108907	0.362	0.189	0.00481737946243468
PSMA4	2.33829127580354e-07	0.356377143728565	0.172	0.057	0.00483932762440301
CD164	2.34262115403183e-07	0.262478603075274	0.276	0.113	0.00484828874038428
MIER1	2.35604643603038e-07	0.327645304279024	0.25	0.096	0.00487607370400847
IST1	2.39089228935428e-07	0.257583050261937	0.155	0.047	0.00494819068204761
AC008124.1	2.47106726460507e-07	0.388807295841976	0.138	0.038	0.00511412081082666
G3BP2	2.47510240419219e-07	0.268064955517884	0.422	0.204	0.00512247193571616
KIAA0513	2.51192983767645e-07	0.694656427987507	0.19	0.066	0.00519868999205518
VPS29	2.51827524466836e-07	0.278534332181631	0.284	0.117	0.00521182244636564
PHIP	2.54132511388879e-07	0.28335373057615	0.147	0.043	0.00525952645570423
CCDC186	2.56464890366221e-07	0.329458971161287	0.129	0.035	0.0053077973710193
HNRNPC	2.59170030190309e-07	0.372560804941156	0.44	0.228	0.00536378294481863
SSU72	2.65340506038973e-07	0.30485943210593	0.336	0.149	0.00549148711298259
EVL	2.82876037313525e-07	0.443161090912317	0.457	0.234	0.00585440246824072
EMC7	2.84859019415012e-07	0.26915408864858	0.19	0.065	0.0058954422658131
TGFB1I1	2.85569009854104e-07	-1.18608939684545	0.129	0.359	0.00591013622794053
CD68	2.85679397151406e-07	-1.2056712964379	0.233	0.461	0.00591242080344549
S100A9	2.86913675931978e-07	-1.62180579197281	0.069	0.303	0.00593796543708822
FKBP5	3.01525047726608e-07	-1.25417364489711	0.034	0.233	0.00624036238774987
GLRX5	3.0693283170426e-07	-1.16813513163823	0.155	0.371	0.00635228188495137
OTUB1	3.15503537339041e-07	0.370249310292143	0.155	0.048	0.0065296612087688
NONO	3.16641259983398e-07	0.39051652494781	0.259	0.102	0.00655320751661641
FAM32A	3.1948841550272e-07	0.479345741642371	0.31	0.136	0.00661213224724429
IVNS1ABP	3.30168337740786e-07	0.378912174927086	0.155	0.047	0.0068331639178833
SNU13	3.35668634885215e-07	0.428771580507327	0.397	0.195	0.00694699806758441
CGRRF1	3.36209100830084e-07	0.332565304725636	0.276	0.112	0.00695818355077943
PRPF4B	3.51464447623959e-07	0.31641799279333	0.155	0.048	0.00727390820802547
MYZAP	3.74535347487843e-07	0.963930589968831	0.164	0.053	0.0077513835516084
RPLP0	3.76247851608532e-07	1.1272331343038	0.526	0.38	0.00778682553689018
ATP5PD	3.90820771969154e-07	0.328753189906683	0.319	0.14	0.00808842669667361
ISCA2	4.02777677241133e-07	0.433803334212539	0.103	0.025	0.00833588680818249
SLC40A1	4.03612146890758e-07	0.740726118057233	0.319	0.151	0.00835315699205114
TSC22D1	4.05114342820771e-07	0.859737746121317	0.5	0.29	0.00838424643901868
ASB8	4.29123495286433e-07	0.518790587307362	0.25	0.099	0.00888113985844803
PPP6C	4.59181327212986e-07	0.253216295890221	0.19	0.065	0.00950321674799995
EPB42	4.64538942817487e-07	-0.516252127098037	0	0.183	0.00961409796055071
SF3A1	4.66756534927742e-07	0.308854369230556	0.181	0.061	0.00965999324686454
LUC7L3	4.83050539051068e-07	0.259024966977036	0.155	0.048	0.0099972139562009
BCL7B	5.17678315255685e-07	0.260460884245829	0.259	0.105	0.0107138704125317
STXBP3	5.22717700051351e-07	0.512975766179461	0.181	0.063	0.0108181655202628
BLOC1S2	5.3365706514714e-07	0.431873489339369	0.155	0.051	0.0110445666202852
INAFM2	5.5195730240033e-07	0.86338472332433	0.302	0.143	0.0114233083304772
POLR2I	5.65625117251072e-07	0.304758839819292	0.216	0.081	0.0117061774266282
CLIP1	5.89583451016966e-07	0.324539838730786	0.172	0.058	0.0122020191022471
CALM2	6.07991711382811e-07	0.517490478956242	0.586	0.344	0.0125829964587786
EP300	6.25011598785271e-07	0.285093310858219	0.147	0.045	0.01293524004846
H2AFZ	6.26728190428161e-07	0.464754185185113	0.5	0.27	0.0129707666291012
LINC00667	6.38001699317147e-07	0.251775044792912	0.103	0.025	0.0132040831690677
RPS11	6.51175488064417e-07	0.989385085110331	0.647	0.559	0.0134767279009812
DCAF12	6.59173693877128e-07	-0.662083272468218	0.043	0.241	0.013642258768481
ITGB3BP	6.60573509195424e-07	0.519107805772107	0.103	0.025	0.0136712293463085
NT5C3A	6.73766758085059e-07	0.641054870101883	0.578	0.35	0.0139442768253284
SAR1B	6.73791432791803e-07	0.327507011141632	0.121	0.033	0.0139447874930591
VDAC2	6.87075676411938e-07	0.335347552614948	0.431	0.217	0.0142197181990215
BUD31	6.96289700636645e-07	0.364115452464429	0.31	0.142	0.014410411644376
IK	7.08213958136152e-07	0.420371952503833	0.259	0.111	0.0146571960775858
AZIN1	7.21151892750621e-07	0.441559914833324	0.259	0.108	0.0149249595723669
SLCO3A1	7.41492643124521e-07	0.339118664294007	0.138	0.04	0.0153459317421051
CEBPB	7.51310309826145e-07	0.353845644518425	0.155	0.049	0.0155491181721619
LBH	7.99292591197303e-07	0.320593704256091	0.121	0.033	0.0165421594674194
CAST	8.55297160027619e-07	0.422059880261591	0.216	0.083	0.0177012300239316
SAP18	9.24571937060619e-07	0.4451991940697	0.5	0.293	0.0191349408094066
RB1CC1	9.58811969263879e-07	0.349056654301001	0.207	0.079	0.0198435725158852
HBG2	9.65761213753609e-07	-2.59483941681007	0.086	0.289	0.0199873940798447
SLC25A39	9.80733670982275e-07	-1.22050503018214	0.138	0.328	0.0202972640546492
CMC2	9.89473383590281e-07	0.315187271388168	0.259	0.106	0.0204781411467845
EFTUD2	9.90299328682932e-07	0.481392612712041	0.112	0.03	0.020495234906422
TIMP1	9.9876746316402e-07	-1.157016197844	0.647	0.699	0.0206704914176425
TAF9	1.02613702459046e-06	0.292267309414054	0.19	0.068	0.0212369318609242
CCNI	1.02901886335187e-06	0.509345150074075	0.672	0.519	0.0212965743959303
FAM177A1	1.05416963359585e-06	0.631216073257074	0.353	0.175	0.0218170947368998
NCK2	1.07563447541423e-06	0.884307139920786	0.534	0.335	0.0222613311031729
DNAJA2	1.09733228155046e-06	0.429792311735999	0.19	0.071	0.0227103888989682
GABPB1-AS1	1.09974282246498e-06	0.504205889793981	0.103	0.026	0.0227602774537352
CD63	1.1091838285777e-06	-1.22546921251022	0.509	0.605	0.022955668516244
PRR7	1.12142933904948e-06	0.624213318508506	0.31	0.144	0.023209101600968
RBPMS2	1.16572548781903e-06	-1.18860826485156	0.043	0.236	0.0241258546959026
CLTA	1.22981621124221e-06	0.326281202776108	0.259	0.106	0.0254522763078687
PTOV1	1.25739190885744e-06	0.356200353603835	0.121	0.034	0.0260229829457136
GNL1	1.28988773293971e-06	0.327582414630331	0.164	0.054	0.0266955165209202
SOD1	1.31187179638025e-06	-1.18125989442499	0.578	0.666	0.0271504986978856
CDC42	1.31726222602152e-06	0.351407898791632	0.81	0.577	0.0272620590297414
ASAH1	1.32043914286798e-06	0.991886895428355	0.405	0.228	0.0273278085007957
MECP2	1.32766175442231e-06	0.266608131928828	0.259	0.108	0.0274772876695241
PSME1	1.3335879488937e-06	0.41351221681898	0.422	0.23	0.0275999361903041
DYNLL2	1.3964480858792e-06	0.440355060013238	0.31	0.146	0.0289008895853559
MOB1A	1.39900326172913e-06	0.490961849906748	0.466	0.254	0.0289537715047461
PHACTR2	1.43206450125805e-06	0.430419938852651	0.121	0.033	0.0296380069180366
PSMD6	1.50544460612512e-06	0.442131430134222	0.293	0.133	0.0311566815683655
S100A6	1.51405301629045e-06	0.596577508011971	0.474	0.268	0.0313348412251472
GABARAPL2	1.55296322961576e-06	-0.635655448044599	0.517	0.726	0.0321401270001277
CCT2	1.58280307735718e-06	0.334207323324468	0.198	0.074	0.0327576924889843
ZNF706	1.6467425831525e-06	0.507276563466049	0.233	0.096	0.0340809845009241
TREML1	1.66260892593101e-06	-0.915915269821286	0.474	0.655	0.0344093543310682
SMDT1	1.67557605798582e-06	0.316637866560436	0.534	0.302	0.0346777220960745
MRPL10	1.7052079423189e-06	0.261416113156949	0.103	0.026	0.035290983574232
ARL4A	1.70819077222706e-06	0.323552869508493	0.25	0.108	0.0353527162220113
SFT2D1	1.71410147186766e-06	0.368404597303215	0.198	0.075	0.0354750440617731
CWC15	1.92436138089169e-06	0.306739425625545	0.172	0.061	0.0398265831389344
MISP3	1.95546882944131e-06	0.613111648398018	0.293	0.134	0.0404703828941174
CHTOP	1.96151300211046e-06	0.267433396721697	0.103	0.027	0.040595473091678
AC090409.1	1.96806504000026e-06	0.805800850189742	0.362	0.189	0.0407310740678454
YBX3	1.9771529499317e-06	-0.882991564669896	0.509	0.677	0.0409191574517864
PPIB	1.99072421654021e-06	0.288886394142722	0.422	0.215	0.0412000283855161
UBE2J2	2.02681916815437e-06	0.469898226839498	0.121	0.035	0.0419470495041228
RSF1	2.0646298932383e-06	0.35808584480089	0.207	0.08	0.0427295802704599
TPR	2.12455252919909e-06	0.304319213431785	0.138	0.043	0.0439697391443044
HIST1H2BC	2.2871890848553e-06	0.417458471002336	0.198	0.075	0.0473356653001652
DYRK1A	2.61550615649322e-06	0.306311512702073	0.155	0.052	0.0541305154147836
TKT	2.61998549203441e-06	0.620865742590668	0.233	0.101	0.0542232197431441
RPL13	2.83513666430439e-06	1.97234180380412	0.603	0.647	0.0586759884044436
AP000547.3	2.96839387724163e-06	0.922850711647256	0.259	0.12	0.0614338796833927
DAPP1	2.99273861097627e-06	1.04777923928068	0.431	0.261	0.0619377182927648
TESC	3.11364593987488e-06	-0.580250793638346	0.034	0.214	0.0644400163716505
CMPK1	3.17471849022845e-06	0.534359305424365	0.578	0.345	0.0657039738737679
RNPS1	3.24060608364036e-06	0.257102041449545	0.216	0.087	0.0670675835070209
CTDSP1	3.2886688886647e-06	0.740927477969396	0.216	0.09	0.0680622913198046
STK19	3.34112591924825e-06	0.433392960843501	0.164	0.057	0.0691479420247618
RAP1B	3.34224947990728e-06	0.849121522031345	0.819	0.565	0.069171195236161
PURA	3.34370403655756e-06	0.255444941048667	0.112	0.031	0.0692012987405953
UBE2A	3.35715223201767e-06	0.303627257281852	0.224	0.091	0.0694796225938376
ARRB1	3.54078407193943e-06	0.496654038151943	0.216	0.088	0.0732800671528584
SMAP2	3.70767070164173e-06	0.261358379675686	0.259	0.114	0.0767339528411772
STRADB	3.74940954089314e-06	-0.662729902262618	0.078	0.276	0.0775977798583245
RAB3C	3.7846014656173e-06	-0.936358934726007	0	0.158	0.0783261119324156
KLHDC2	3.787192709554e-06	0.394456227872676	0.19	0.074	0.0783797403169295
EIF4A2	3.89038476079904e-06	0.289905972368822	0.414	0.219	0.0805154030094969
PRKAR1B	3.89297184886935e-06	-1.04101663612195	0.138	0.34	0.0805689453842
PLEKHB2	3.92732170933556e-06	0.327324689428678	0.198	0.076	0.0812798500964088
NDUFS5	4.09105559995166e-06	-1.48026380929422	0.647	0.615	0.0846684866965995
ZNHIT3	4.09686081364978e-06	0.364282540858239	0.147	0.049	0.0847886313992958
SLA	4.09953476228723e-06	0.293787264353679	0.112	0.032	0.0848439714402966
PAK2	4.20493919461179e-06	0.267803301467154	0.172	0.062	0.0870254215716855
HECA	4.38904380469821e-06	0.465312590373104	0.147	0.051	0.0908356505820341
SRSF2	4.65393629504135e-06	0.288604709632409	0.397	0.202	0.0963178655621758
ATP5MG	4.8253049382895e-06	0.477363333005631	0.724	0.525	0.0998645110028396
PNRC2	4.89414597447718e-06	0.255254718259732	0.198	0.077	0.10128924508778
MBD4	5.01301720242941e-06	0.291534506494538	0.129	0.04	0.103749404021479
ABI1	5.21611794140934e-06	0.34475476094916	0.241	0.102	0.107952776915408
ACTR10	5.39136495987571e-06	0.632649471729463	0.31	0.157	0.111579689209588
IFITM2	5.44677478425356e-06	-1.90884917737253	0.353	0.458	0.112726450934912
MMADHC	5.53882639610356e-06	0.352195522933308	0.172	0.065	0.114631551093759
RPS27	5.60926028881496e-06	1.23059028394767	0.784	0.778	0.116089250937314
LSM14A	5.83585927093579e-06	0.464889901900134	0.293	0.138	0.120778943471287
C1D	5.89926341868103e-06	0.28854540150743	0.224	0.096	0.122091155713023
UGP2	5.90363947880025e-06	0.587202254264008	0.276	0.132	0.12218172265325
TOX4	6.01939897440374e-06	0.323449498658793	0.198	0.08	0.12457748117426
HMGN3	6.22572906486156e-06	0.353835494288559	0.198	0.079	0.128847688726375
YWHAZ	6.23281053212699e-06	0.292629694401211	0.802	0.522	0.1289942467729
HSPD1	6.34721863948677e-06	0.255227543607322	0.155	0.054	0.131362036962818
S100A11	6.37202751121642e-06	0.365456371034562	0.155	0.055	0.131875481372135
ARPC1B	6.41804942322479e-06	-1.00121514845959	0.629	0.697	0.13282795086306
AURKAIP1	6.48788112628644e-06	0.288035758396768	0.328	0.159	0.134273187789624
CDK12	6.71653488014321e-06	0.250064457333361	0.155	0.054	0.139005405879444
SNX3	6.83254339887233e-06	-0.841375238972343	0.603	0.732	0.141406318183062
HIST1H2AC	6.93026857683802e-06	1.54074418344508	0.595	0.502	0.14342883846624
OSBPL8	7.13311415363278e-06	0.373944933814896	0.224	0.094	0.147626930523584
FECH	7.24208253623028e-06	-0.459736489272181	0.009	0.165	0.149882140169822
STOM	7.47786165783044e-06	-0.697648312602718	0.405	0.638	0.154761824870459
PSMB8	7.67802466834217e-06	0.372623464946208	0.31	0.151	0.15890439853601
PGRMC1	7.83111421847534e-06	0.84497974482616	0.612	0.433	0.162072739865566
TUBA1A	7.84792430349484e-06	0.427603006804363	0.466	0.263	0.162420641385129
SRSF10	8.1724884849173e-06	0.251448649895405	0.267	0.121	0.169137821683848
PPP4C	8.41464929721749e-06	0.357151976147798	0.293	0.138	0.174149581855213
UPP1	8.47270879194052e-06	0.255680299118894	0.198	0.079	0.175351181158001
ZFR	8.48358145058585e-06	0.263771086236197	0.155	0.055	0.175576201701325
AFAP1	8.82764225432973e-06	0.275386187073561	0.129	0.041	0.182696884095608
CD82	9.19885001244654e-06	0.311629276972131	0.207	0.083	0.190379399857594
MYDGF	9.60860715608674e-06	0.312997161001922	0.164	0.061	0.198859733702371
COX5A	9.67294189573017e-06	0.303385887742241	0.293	0.14	0.200191205474032
SET	9.69810026456466e-06	0.379396539174834	0.483	0.273	0.20071188307543
POLR2K	9.73483370809331e-06	0.311371704184761	0.181	0.07	0.201472118422699
VPS4B	9.86932379295978e-06	0.28532899324586	0.138	0.047	0.204255525219096
HECTD1	1.00015543716261e-05	0.262191163077863	0.112	0.033	0.206992169275174
ATP5IF1	1.02978810141894e-05	0.251577018996035	0.353	0.175	0.213124945469663
PLEKHO1	1.04360943397319e-05	0.495220065567005	0.612	0.383	0.215985408455092
SLU7	1.08612742858144e-05	0.328290022325652	0.19	0.077	0.224784932619215
POLR1D	1.13998739019492e-05	0.388188618002087	0.388	0.226	0.235931790274741
AGPAT1	1.14916396205349e-05	0.716924392400603	0.379	0.212	0.237830973586589
TFPI	1.1850401137997e-05	-1.30069972092981	0.086	0.253	0.245255901951986
UBE2D3	1.20035060430706e-05	0.445975942816668	0.603	0.447	0.24842456106739
TECPR2	1.20392253612627e-05	0.501784032622028	0.147	0.051	0.249163808076692
NENF	1.26203249091575e-05	0.295099886206129	0.491	0.281	0.261190244319924
FHL1	1.29481672277269e-05	0.686250322645146	0.414	0.24	0.267975268945035
MT-ND4L	1.30554940624971e-05	0.299372278851893	0.379	0.204	0.270196505117441
UBA52	1.33591327024517e-05	0.723416750651171	0.716	0.746	0.276480610409941
LSM5	1.35160201583464e-05	0.254368713351191	0.164	0.062	0.279727553197136
RAB5A	1.40149897321921e-05	0.384114459963791	0.19	0.08	0.290054227497448
RAC1	1.41549357232633e-05	0.472086237853642	0.612	0.397	0.292950549728658
PDCD6	1.43042651907097e-05	0.304168792171026	0.233	0.101	0.296041072386928
CLEC11A	1.49343090506279e-05	0.282423134053488	0.103	0.03	0.309080460111796
EBPL	1.54744873236908e-05	0.380691784106697	0.164	0.063	0.320259989651104
COPA	1.55269120862822e-05	0.412714647883429	0.172	0.067	0.321344972537697
NSD1	1.58510355365611e-05	0.295334876891592	0.164	0.061	0.328053031464669
BPGM	1.60007066415803e-05	-0.814763475983114	0.069	0.236	0.331150624654147
SSBP3	1.61328129655797e-05	0.83114016737755	0.207	0.093	0.333884697135638
HYI	1.68362153940101e-05	0.479344495814892	0.233	0.104	0.348442313794433
HLA-B	1.71521688770089e-05	0.307045504859608	0.957	0.754	0.354981287078576
PRR13	1.81638450724306e-05	0.278734354004785	0.336	0.171	0.375918937619024
PHF1	1.83278643865896e-05	0.297255475720177	0.155	0.057	0.379313481344858
TMEM9B	1.93959444105093e-05	0.449484721973118	0.233	0.106	0.4014184655199
AKR1B1	1.97516950703078e-05	0.328002831054518	0.112	0.035	0.408781081175091
CDK6	1.98196546522893e-05	0.323764696849253	0.103	0.031	0.41018757268378
STAT3	2.00216178251559e-05	0.432223598174231	0.414	0.231	0.414367402509426
TMEM140	2.00303220897645e-05	0.863611184591187	0.353	0.2	0.414547545969766
RAB14	2.01240472098713e-05	0.250999497543857	0.233	0.104	0.416487281055497
CNPY3	2.03102716086443e-05	0.34939559708818	0.284	0.136	0.420341381212502
NFIX	2.04533805831943e-05	-0.409610143266602	0.009	0.153	0.42330316454979
NDUFS3	2.08501830545409e-05	0.280069901583531	0.112	0.035	0.431515388496779
MT-ND3	2.11865606672092e-05	0.384891611947994	0.836	0.633	0.438477059568562
STK24	2.20019968617017e-05	0.623461470869989	0.405	0.23	0.455353327049778
TLN1	2.3141834391588e-05	-0.854969976222316	0.621	0.703	0.478943404568305
TPRG1L	2.33624374940465e-05	0.328912808131186	0.147	0.054	0.483509006376787
GNA13	2.49008769058839e-05	0.277281109563985	0.216	0.093	0.515348548444174
ARL6IP5	2.53660615670266e-05	0.301256420527698	0.621	0.385	0.524976010191183
PGRMC2	2.55184121827245e-05	0.260471234368843	0.103	0.031	0.528129058533667
SELENOK	2.58505041511328e-05	0.597130363608796	0.466	0.321	0.535002033911845
LBR	2.88351560678783e-05	0.264943571390936	0.155	0.057	0.59677238998081
NORAD	2.95533309199164e-05	0.354232022046461	0.474	0.276	0.611635736718589
PROS1	2.96003468510513e-05	-0.96204378536428	0.086	0.26	0.612608778429359
FKBP8	3.09936402411831e-05	-0.593427959943663	0.595	0.712	0.641444378431525
CSRP1	3.10456858508427e-05	-1.30773929224063	0.103	0.258	0.64252151436904
ATRX	3.26627373326701e-05	0.316364184776322	0.172	0.07	0.675988011836941
ATXN2L	3.33678439395716e-05	0.314442598516375	0.129	0.045	0.690580898173373
ELMO1	3.51797927889911e-05	0.300429319432859	0.112	0.035	0.72808099156096
UROD	3.6859550840704e-05	-0.771283282273843	0.095	0.265	0.762845264199211
HIPK1	3.93763052310895e-05	0.258649711256503	0.224	0.104	0.814932013062629
DOK2	4.21395601647361e-05	0.578639880774703	0.44	0.267	0.872120337169378
GUK1	4.3473616447439e-05	-0.763556082537773	0.534	0.606	0.899729965996198
CHMP6	4.35070540449195e-05	0.553482419921401	0.155	0.061	0.900421990513654
GNAZ	4.53027125352904e-05	0.624261357542087	0.224	0.105	0.937584938630371
SF3B6	4.60518003625427e-05	0.260475757930326	0.362	0.198	0.953088060303184
NAA38	4.67036048948954e-05	-1.19623442720797	0.293	0.433	0.966577806904755
ABLIM3	4.78579465876998e-05	0.359386924529957	0.172	0.07	0.990468062579035
HGD	4.90484723138737e-05	0.889338719557823	0.276	0.146	1
CDK5RAP2	4.91452147368494e-05	0.443309166633938	0.224	0.103	1
C1orf198	5.13058005416357e-05	0.491069676101758	0.103	0.033	1
EGLN3	5.17214594983775e-05	0.582305101354891	0.112	0.037	1
GSTK1	5.173998183254e-05	0.282048072504115	0.44	0.256	1
ZC3H15	5.18507542693435e-05	0.287698026451228	0.241	0.117	1
TNRC6B	5.70616408291401e-05	0.379968631610052	0.181	0.078	1
DCK	5.79293950255852e-05	0.386820630483443	0.164	0.067	1
BSG	5.80935159684538e-05	-0.771653658860199	0.328	0.491	1
RHOF	5.81639287450764e-05	0.442992631646423	0.379	0.213	1
MEIS1	5.94075949337839e-05	0.689188758190953	0.198	0.087	1
FAM89B	5.99903094918389e-05	-1.09357339313134	0.19	0.348	1
PSME2	6.09559820860405e-05	0.2878088172111	0.155	0.062	1
MRFAP1	6.18663298804235e-05	0.261195140368797	0.276	0.143	1
PPM1A	6.19143151321922e-05	0.882238741901685	0.336	0.21	1
ZNF207	6.4335309958572e-05	0.259163765349543	0.224	0.104	1
YTHDC1	6.55437781641386e-05	0.364411950073359	0.164	0.067	1
NPTN	6.60299456283227e-05	0.822129445695015	0.259	0.133	1
PPP1R14A	6.72026318444293e-05	-0.841072270185296	0.31	0.472	1
FBXL3	6.90158970320032e-05	0.315357257917928	0.129	0.047	1
PCBP2	7.07359334093329e-05	0.535268581249819	0.5	0.351	1
CMTM5	7.09403884143503e-05	-0.62257270204953	0.5	0.685	1
CCDC71L	7.13866083576089e-05	0.260016720940163	0.112	0.037	1
ERICH1	7.30798336487703e-05	0.272419800613805	0.216	0.097	1
LXN	7.41465379593979e-05	-0.81991739072979	0.026	0.164	1
RPLP1	7.47792417875178e-05	0.884761424076438	0.776	0.8	1
FLI1	7.62537269411741e-05	0.384634730460456	0.155	0.061	1
ZNF438	7.77774426318342e-05	0.359015172723465	0.103	0.033	1
SEC61B	7.93148577907954e-05	0.256642256604042	0.388	0.22	1
EIF5A	8.03899553343287e-05	0.357130553434235	0.526	0.354	1
SURF1	8.18535760066275e-05	0.297610351373397	0.216	0.1	1
SRGN	8.2930678982516e-05	0.266614121129273	0.845	0.598	1
TMX4	8.37422078701678e-05	0.378396668351986	0.19	0.083	1
CCM2	8.66061580546907e-05	0.305275632040354	0.216	0.098	1
TMEM158	9.22694634850904e-05	0.649135238543371	0.233	0.113	1
WDR11-AS1	9.34310660895955e-05	0.257658252929794	0.129	0.047	1
RTF1	9.51783273503519e-05	0.280097111910437	0.147	0.058	1
RPS12	9.54181913837366e-05	1.76484691839181	0.621	0.731	1
KIFC3	9.83518752930889e-05	0.622582119755862	0.259	0.136	1
E2F3	0.00011104379995282	0.253034077877728	0.112	0.038	1
ABCC4	0.000112530288244688	-0.981486355009034	0.043	0.182	1
NOP10	0.000115106940669692	0.35748615636302	0.336	0.185	1
TANGO2	0.000115572447536821	-0.664217996903832	0.06	0.209	1
TUBA4A	0.000117534242998439	0.959834112237434	0.672	0.569	1
BMP6	0.000117676965435299	0.324757540735772	0.147	0.057	1
RAB31	0.000128644402050793	0.408840228299679	0.207	0.096	1
PANK2	0.000129612231720689	0.475545590393578	0.138	0.054	1
MBOAT2	0.00013104226294723	-0.708062445462055	0.043	0.179	1
TWF2	0.000131727390113469	0.434745451700501	0.336	0.19	1
TTYH3	0.000131780105475237	-0.978095809610311	0.06	0.195	1
MGLL	0.000136897332135204	-0.948414495719162	0.241	0.398	1
UBE2B	0.000141402521609326	0.378624200127436	0.457	0.299	1
SIAH2	0.0001420998332667	0.657448444121	0.371	0.239	1
TFG	0.000147782661381398	0.286174313055915	0.172	0.075	1
RIT1	0.000150127067261601	0.358993356179596	0.31	0.167	1
TM6SF1	0.000158267033217126	0.333494430618301	0.103	0.035	1
RPL21	0.000159111199992548	1.11627380526255	0.724	0.83	1
AP003068.2	0.000159325005455909	0.674627907749925	0.422	0.273	1
TMEM185A	0.000165578660712311	0.397221691427035	0.121	0.045	1
CD36	0.000167898500638734	-1.01561758890976	0.103	0.253	1
PTPN6	0.000168032722444322	0.259834499704218	0.147	0.059	1
CETP	0.000169335499982794	-0.729417399714221	0.026	0.153	1
DRAP1	0.000179937315428492	0.3072251555747	0.466	0.285	1
LYPLAL1	0.000185059254584661	0.554394051987134	0.276	0.15	1
PLEK	0.000185547890902092	-0.97111445542065	0.336	0.481	1
FKBP1A	0.000185822713199465	-1.002722537257	0.491	0.566	1
PAFAH1B1	0.000187214225407188	0.395221974726776	0.181	0.082	1
FOXO1	0.000193215645096121	0.357843796615904	0.103	0.036	1
CD84	0.000194294843818902	-0.883777524832261	0.052	0.186	1
TAX1BP1	0.000194520259729732	0.39343743888115	0.379	0.238	1
QKI	0.000200933670514173	0.260135839522198	0.259	0.13	1
NDUFAF3	0.000206641380629972	-0.848040631813944	0.379	0.498	1
TMEM64	0.000211042357865384	0.286945969510656	0.138	0.055	1
CALD1	0.000211116820236302	-0.958762607780096	0.172	0.317	1
GADD45A	0.000216213521820442	0.363445642053949	0.379	0.229	1
RPL37A	0.000218532368153883	0.66975063956273	0.603	0.541	1
CYB5D2	0.000222181669398735	0.420597886494734	0.112	0.041	1
FKBP1B	0.000222703542487137	-0.75320947402392	0.052	0.187	1
ASNSD1	0.000234112459994671	0.295125257070062	0.103	0.037	1
KRT18	0.000247813531090842	0.49679728417448	0.121	0.046	1
ANO6	0.000257508504259767	-0.919768612123401	0.155	0.31	1
TOP1	0.000264425414277389	-0.784750084550698	0.147	0.294	1
LMNA	0.000274391787631347	0.545978548038753	0.56	0.397	1
TSPAN5	0.000279666801868758	-0.271994979018384	0.017	0.136	1
ACTR3B	0.000286492259583037	0.284217880426914	0.103	0.036	1
BEND2	0.000291629761269516	0.495253886439118	0.207	0.102	1
POLR2L	0.000301255865977611	-1.26544521914052	0.164	0.293	1
DPM2	0.000301379052621507	-0.464095106790282	0.06	0.191	1
TC2N	0.000303030846504363	0.504676519955046	0.172	0.08	1
F2RL3	0.000310420762001335	0.633555053962027	0.103	0.037	1
BX255925.3	0.000319204045215423	0.392312760744482	0.129	0.051	1
PHF20L1	0.000330396207181229	0.604934354130801	0.224	0.116	1
TMED8	0.000335305579955066	-0.637611011045091	0.017	0.13	1
UBXN4	0.000337270350843639	0.368993623581	0.19	0.091	1
NUTM2B-AS1	0.00034005249096744	0.373506372166683	0.147	0.064	1
HIST1H2BN	0.000341350498792915	0.504344100641404	0.103	0.037	1
SLC9A3R1	0.000363481875373496	0.341402681463075	0.224	0.11	1
GSN	0.000363956979033529	-1.01708598575713	0.267	0.394	1
NAE1	0.000372038395694158	0.312670731185035	0.147	0.061	1
MYL4	0.000380321148025071	1.59418050026181	0.207	0.119	1
ANXA7	0.000385789265173474	0.508759984336341	0.44	0.293	1
CENPT	0.000388443453875086	0.724516474112055	0.241	0.134	1
IFI27L2	0.000393293329832119	-0.901647329329102	0.319	0.447	1
SAT1	0.000395520082425875	0.339714955491859	0.81	0.601	1
PCGF5	0.000396825836130159	0.577203904352732	0.414	0.284	1
TANK	0.00040039357474279	0.38326832319435	0.164	0.076	1
TSC22D4	0.000405853016314376	0.542410271446776	0.233	0.123	1
R3HDM4	0.000408316590310664	0.580208136569839	0.569	0.418	1
C14orf119	0.000410057096460122	0.535570203065818	0.112	0.044	1
TPM1	0.000421074110950172	-0.574819119828125	0.448	0.611	1
DDX46	0.000422639990940777	0.253104104851308	0.112	0.043	1
THBS1	0.000429080231932884	-0.945945845811095	0.112	0.252	1
ANKRD9	0.000434108913703872	0.897584836957806	0.362	0.255	1
SSH2	0.000441476743939762	0.392230916281266	0.207	0.103	1
HBQ1	0.000451064630777261	-0.326661089446942	0.138	0.314	1
ANP32B	0.00045337388046761	0.312844716571805	0.621	0.467	1
INPP5K	0.000461993525706723	0.279739686508664	0.129	0.053	1
CTDSP2	0.000466848898116418	0.278992221992676	0.172	0.079	1
SMOX	0.0004950435958763	0.457473837379618	0.457	0.313	1
SEPT6	0.000496458880057959	0.25417216489957	0.448	0.272	1
SERPINE2	0.000502362094627569	-0.760010267852261	0.06	0.184	1
AIF1	0.000529285338951013	0.501731548406358	0.181	0.089	1
CISD2	0.000537524224766746	-0.452162126921571	0.078	0.212	1
RPS9	0.000552523735897458	0.892423485325161	0.526	0.513	1
GNA12	0.00055358887353324	0.30456662893448	0.121	0.049	1
RAB13	0.000579287626464526	-0.783634251371961	0.207	0.346	1
RPS26	0.000580600704841676	-0.692665437066555	0.543	0.343	1
SLC1A5	0.000580623779492521	-0.283806577487441	0.017	0.125	1
PARVB	0.000609960129584351	-0.853389533579217	0.431	0.53	1
ZER1	0.000637920509052724	-0.529496270110683	0.034	0.148	1
LGALS3	0.000681468135411745	-0.442527262860249	0.129	0.28	1
ALOX12	0.000688465352231821	-0.763267489672689	0.181	0.327	1
SLC35E1	0.0006943250499267	0.439386074445216	0.129	0.055	1
MYH9	0.000720153155544842	-0.8782907747333	0.422	0.506	1
UQCRB	0.000739121900372377	0.315026244047937	0.603	0.478	1
ORAI1	0.000754950731605755	0.450671903937967	0.302	0.175	1
TIMP3	0.000759113189108553	-0.743161897932629	0.009	0.104	1
NUDT4	0.000792884568914882	-0.596984750928966	0.138	0.27	1
METTL9	0.000798926318875256	0.355037142117526	0.293	0.173	1
XPNPEP1	0.000799912662601005	0.597846296081862	0.353	0.229	1
SLC10A3	0.000806687470516334	0.341692883307774	0.147	0.067	1
ARF1	0.00082596274048801	0.359022030783933	0.802	0.629	1
GSPT1	0.00084111783771241	-0.570271017338503	0.147	0.28	1
ITGB3	0.000850811718648796	-0.716942290323178	0.233	0.381	1
SERF2	0.000859479086221841	-0.741850650606692	0.931	0.951	1
RABGAP1L	0.000860830330984974	-0.790127518779553	0.241	0.388	1
LSM12	0.000866699293935938	0.278302625169834	0.172	0.083	1
PTP4A2	0.000871074845507917	0.292360941987862	0.784	0.551	1
SENCR	0.000876301382199797	0.653374222960986	0.224	0.126	1
HAGH	0.000892710017973084	-0.433440257125763	0.121	0.254	1
TUBA1C	0.000903174228107564	0.836290139331963	0.483	0.354	1
SPHK1	0.000904864910749655	0.370428609397468	0.121	0.051	1
RHD	0.000911444005839183	-0.665494688737506	0.06	0.178	1
HSF1	0.000972816498256741	0.274990548199347	0.103	0.04	1
VDAC3	0.000975659961217741	0.65577475383109	0.422	0.302	1
CHST12	0.00101483547644134	0.425022093508775	0.138	0.063	1
UXS1	0.00102494510566658	0.383840453466502	0.224	0.119	1
TUBB1	0.00105968815860439	1.3624031011134	0.552	0.558	1
CARD19	0.00107812730789409	0.328134959864218	0.56	0.391	1
HEXIM1	0.00114295751624516	0.526779731671425	0.147	0.069	1
CYB5R3	0.00115629051832022	-0.429720823536996	0.336	0.481	1
FDFT1	0.00119083397759971	0.328877465366193	0.164	0.081	1
GSTM3	0.00123050322093681	-0.787322190243685	0.034	0.136	1
SREK1IP1	0.00123528758904107	0.260922606402125	0.121	0.052	1
CTNNBIP1	0.00127682402781583	-0.702890037410055	0.069	0.184	1
YOD1	0.00128133442077825	-0.453122560615212	0.043	0.15	1
ZFAND3	0.00129002513722451	-0.89068684869116	0.138	0.257	1
HNRNPAB	0.0013234286057339	0.288525872652695	0.138	0.063	1
PPDPF	0.00133898266343936	-1.03699537980599	0.784	0.705	1
BIN1	0.0013611414813645	-0.967545244907728	0.095	0.203	1
SMIM5	0.00138569316403403	0.620057962575722	0.31	0.203	1
AP2B1	0.00139247013791713	-0.604576732926847	0.078	0.193	1
EHD1	0.0014073883966756	0.396964509375793	0.19	0.099	1
AREG	0.00141084664554409	-0.320446998573025	0.103	0.04	1
CDC34	0.00143820274602464	-0.350661932609381	0.078	0.197	1
GFI1B	0.00148574408927886	0.775040344634596	0.259	0.157	1
AL034397.3	0.00149377367078513	0.761544011568129	0.207	0.114	1
TRAPPC3L	0.00151741727638783	0.629592143897318	0.147	0.071	1
MINDY1	0.00153779933414121	0.582963146036453	0.207	0.112	1
SKAP2	0.00153961820802091	-0.690257072321376	0.121	0.249	1
EIF6	0.00154259424672776	0.298985471922396	0.121	0.053	1
TCEAL9	0.00154454027107112	-0.971934754598007	0.086	0.195	1
PTMS	0.00154598435546413	-0.95597619412396	0.129	0.242	1
PCSK6	0.00156442007585213	-0.802661766278404	0.155	0.283	1
MSRB2	0.00158391955166148	-0.594228559966631	0.026	0.121	1
TSPAN32	0.00159272522415289	-0.731414130852789	0.129	0.245	1
GPI	0.00163489948152329	-0.879723440789477	0.112	0.223	1
MARCH8	0.00163513079250919	-0.406068535212793	0.086	0.205	1
CKB	0.00166765702023381	-0.462525000908817	0.026	0.124	1
MBNL3	0.00171649485774738	-0.26994818954238	0.034	0.138	1
GLRX3	0.00175850163884829	0.285957494440258	0.164	0.08	1
AP001189.1	0.00177762159023437	0.757533066623199	0.466	0.356	1
EPOR	0.0018256579082129	0.423048267937774	0.138	0.066	1
VSIR	0.00183829595514908	0.392834569913136	0.25	0.146	1
PPP1R18	0.00191473116277038	-1.19819888103973	0.207	0.307	1
CALU	0.00193059866652921	-0.689127776592821	0.034	0.129	1
TNIK	0.00196442384466362	0.331283556810485	0.216	0.116	1
MLEC	0.0019969581451086	-0.517597571762078	0.078	0.187	1
POLR2E	0.00202121944118408	-0.752596482495025	0.25	0.364	1
ISCA1	0.00202510935892994	-0.583498810885925	0.491	0.585	1
LY6G6F-LY6G6D	0.00207889988625319	-0.579270289534403	0.026	0.118	1
DBNL	0.00209412502437379	-0.652298848965464	0.207	0.331	1
AKIRIN2	0.00211911297790429	0.399968538655295	0.353	0.228	1
RRAS	0.00212541844578802	-0.876206697289295	0.129	0.24	1
GSTM4	0.00214825990285594	-0.53466201465964	0.034	0.13	1
RAD23A	0.00222850832285799	-0.448905525166935	0.121	0.24	1
LHFPL6	0.00225169832396865	-0.632212849097357	0.017	0.104	1
SIAE	0.00227874929861004	-0.63220482799359	0.017	0.103	1
CSNK2B	0.00243536993795182	0.274725116523547	0.276	0.165	1
NINJ2	0.00250643736818396	-0.329883463280021	0.017	0.102	1
BRWD1	0.00250743459737982	0.33494221112966	0.138	0.066	1
CD9	0.00253016419572001	-0.605907551534429	0.397	0.515	1
KIFAP3	0.00269912031874959	-0.825072553489251	0.06	0.163	1
EPB41	0.00271360532734398	-0.509083458172658	0.241	0.36	1
LINC00853	0.00279715743698044	0.42859731125081	0.164	0.085	1
SNX9	0.00287881680274462	0.275835995820512	0.241	0.14	1
TSPAN9	0.00296045593255004	0.479460636398592	0.147	0.073	1
SMNDC1	0.00296105171156185	0.281432087344987	0.129	0.06	1
ARL2	0.00297317683539553	-0.821951333468032	0.095	0.197	1
OST4	0.00298384479192412	-0.540079183261123	0.828	0.849	1
LSR	0.00322849742584998	0.305427909136702	0.112	0.051	1
PTK2	0.00324993929890236	0.29676209834537	0.172	0.09	1
RTN4	0.00329562356793016	0.278834982820999	0.509	0.34	1
INF2	0.00334608322886904	0.453563195716631	0.293	0.184	1
PDZK1IP1	0.00335284476388643	-0.292684533115159	0.259	0.433	1
ZFAND6	0.00338704556165215	0.355024195262235	0.241	0.141	1
NME4	0.00347202314529948	-0.953540116600885	0.103	0.207	1
ZFAND2B	0.00348166656275981	0.256463230968231	0.25	0.146	1
CAPZA2	0.00350523224677134	0.452113732101011	0.586	0.428	1
FLNA	0.00350671396787883	-0.958014483623805	0.526	0.549	1
C22orf39	0.00365627493523101	0.320568118976054	0.155	0.079	1
RGS6	0.00367212840684252	0.635871222743441	0.198	0.115	1
STIM1	0.00372482784214412	0.287305966379443	0.181	0.095	1
SLC35B1	0.00377715565808698	0.275872607367596	0.103	0.045	1
ACRBP	0.00380704472979262	0.827281787201333	0.534	0.463	1
ICAM2	0.00387530887061184	0.557211924440392	0.31	0.199	1
DDX17	0.003892166418069	0.276160903610984	0.207	0.117	1
CMAS	0.00396987896013311	-0.392359626019379	0.06	0.162	1
OTUD6B-AS1	0.0039721758172114	0.514638018388414	0.147	0.074	1
IL18	0.00398462722286209	-0.882215967245179	0.052	0.144	1
DAAM1	0.00399204738147496	-1.01003862162142	0.078	0.173	1
S100A8	0.00399240725318061	-1.81780665230548	0.086	0.198	1
NR1H2	0.00399279466532481	0.300543222880662	0.31	0.199	1
TPT1	0.00403843777716668	0.687836890994943	0.836	0.941	1
MOB2	0.00419839066758088	0.460565862655604	0.216	0.127	1
IQGAP2	0.00450149262090242	0.26784444425657	0.276	0.169	1
AHCTF1	0.00464259507006714	0.387222783834107	0.164	0.088	1
SAV1	0.00473240264377558	0.549981222625982	0.155	0.081	1
C2orf88	0.00494237490998624	0.699755630166933	0.474	0.388	1
RNF10	0.00511718358500294	-0.414905528062861	0.267	0.392	1
MAPK14	0.00514735695424947	0.288093895080431	0.129	0.064	1
ING4	0.00519647051916483	0.250453563414536	0.129	0.063	1
H2AFY	0.0052590128107282	0.327131964875398	0.207	0.12	1
LY6G6F	0.00530246337852434	-0.557786107322623	0.25	0.374	1
S100A4	0.00530604038149135	0.828965682897309	0.44	0.334	1
WNK1	0.00538921224902386	-0.393967051909121	0.138	0.255	1
BABAM1	0.0054038412472557	0.357394277784337	0.155	0.083	1
MTFR1L	0.00568328376448587	0.421457844706456	0.276	0.177	1
TRAK2	0.00570734156035174	-0.399837010063	0.034	0.117	1
SELP	0.00575082040322297	-0.380116883003212	0.216	0.351	1
DYNLL1	0.00581757784326474	0.574611579230437	0.629	0.551	1
REXO2	0.00582517107012055	-0.607663939058714	0.147	0.251	1
UBE2V1	0.00611098017077579	-0.361264884213257	0.034	0.118	1
RNF19A	0.00625236879546388	0.339679287387132	0.147	0.079	1
NUTF2	0.00629970778211721	0.322622384954941	0.371	0.256	1
DOK1	0.00639357520206266	0.502238390811983	0.147	0.079	1
CA2	0.00650502174376924	-0.754506555010889	0.457	0.586	1
ATP6V0D1	0.006547702752614	0.289662699388764	0.198	0.114	1
COX17	0.00659973850656116	-0.840620703687197	0.181	0.272	1
ITGB5	0.00663964113628587	0.646323624075205	0.293	0.205	1
LINC01011	0.006702904770256	0.553181586565648	0.138	0.071	1
RASA3	0.00684352824405649	0.414711590323779	0.302	0.199	1
CMTM2	0.00706546457878674	-0.514269337968933	0.052	0.139	1
GNAQ	0.0071569711269827	0.36382582151458	0.241	0.149	1
WASF2	0.00721808543820878	-0.668915040648149	0.302	0.418	1
BICD2	0.00729307955905169	0.385045901096464	0.121	0.06	1
MTRF1L	0.00742894015305538	-0.893775489513596	0.164	0.257	1
GLYR1	0.00749480212768774	-0.677066955676784	0.103	0.195	1
COMT	0.00776788191970982	-0.701967576091061	0.103	0.194	1
HOMER2	0.00788006702071352	-0.404714095366999	0.078	0.173	1
DAB2	0.00798228448927133	0.455827082660994	0.336	0.234	1
SH3BGRL3	0.00799275627931589	-0.790266226957176	0.957	0.808	1
SELENON	0.008022463248933	-0.59127537047004	0.034	0.109	1
ROCK1	0.00818217248165568	0.268421811367416	0.224	0.135	1
XK	0.00852290299417961	-0.392878871481448	0.078	0.176	1
ELK3	0.00857444728640603	0.268630497638789	0.129	0.066	1
LGALS8	0.00861479938042168	0.275340266026088	0.129	0.067	1
DYNLRB1	0.0086600380257251	-0.8607976445007	0.448	0.492	1
SCP2	0.00872440864227287	-0.798715760423025	0.147	0.236	1
C9orf78	0.00873509471035529	0.285263272471442	0.371	0.274	1
RAB11A	0.00885810678868886	0.255390438089795	0.509	0.37	1
TSNAX	0.00885897025610375	-0.429407370765752	0.034	0.112	1
TNIP2	0.00902678644893163	-0.649508968443308	0.052	0.132	1
ZYX	0.00945006004305635	-0.552797225165889	0.44	0.504	1
ROCK2	0.00968921006505598	0.468384300133061	0.172	0.1	1
CAVIN2	0.00970199520266738	1.01178542160073	0.586	0.652	1
CFL1	0.0102310643755142	-0.970508166397816	0.845	0.699	1
PTCRA	0.0104662921848553	0.52648521862484	0.448	0.359	1
PTGIR	0.0106343088863858	0.598200780785945	0.181	0.106	1
STMP1	0.0111026549365578	-0.605726242350862	0.448	0.541	1
EGFL7	0.0113066065353822	-0.881598427313242	0.207	0.304	1
UBXN6	0.0114226362387257	-0.399547769374362	0.164	0.274	1
CTSD	0.0114848890333139	-0.830279991929987	0.216	0.301	1
NMT1	0.0116040834373696	0.267794774128526	0.112	0.056	1
TYROBP	0.0118910511069143	0.28074495139258	0.155	0.086	1
VWA8	0.0120369133670168	0.389473718806683	0.103	0.051	1
COMMD7	0.0125255233980131	0.259864982748035	0.353	0.244	1
DUSP3	0.0125955272055501	-0.47044190105482	0.043	0.116	1
PF4V1	0.0126772158363421	-0.617916430646307	0.172	0.27	1
PRKAR2B	0.0129100840893173	-0.402264209143143	0.5	0.63	1
ENSA	0.0132397531034136	-0.808214708966476	0.259	0.335	1
PYGL	0.0132419243326358	0.61509700248762	0.31	0.232	1
PIP4P2	0.0132960560388489	0.42694039628398	0.31	0.223	1
GNB1	0.0134457629500179	0.263046154957346	0.302	0.201	1
C20orf27	0.0134606106084354	-0.635783186208006	0.06	0.134	1
TBC1D13	0.0136767937551775	-0.514558141897564	0.034	0.104	1
ALDOA	0.0136777905151996	-0.643021863852756	0.103	0.185	1
SPINT2	0.0137768846217414	-0.73386936386969	0.448	0.492	1
HLA-DPB1	0.0137914926474736	0.311052568794304	0.216	0.132	1
NCOA7	0.0138302704236198	0.258449726139348	0.147	0.082	1
MAP4K2	0.0142012482191798	0.402300234428876	0.19	0.114	1
SRSF8	0.0143752297918671	0.336662955539208	0.319	0.224	1
TYMP	0.0144013467008831	-0.631158696223383	0.155	0.244	1
JAK3	0.0150796410191533	-0.632651052582429	0.103	0.185	1
UBR4	0.015211572606172	0.299190939774973	0.121	0.065	1
CTSC	0.0152682598169139	-0.800385823125609	0.103	0.182	1
FRMD4B	0.0165684903850355	-0.578125408468036	0.198	0.115	1
CDK2AP2	0.016923681538843	-0.512929729121828	0.069	0.144	1
TGFB1	0.0170042610572516	0.280552818478381	0.845	0.666	1
MYL6	0.0175871543611378	-0.572558974070449	0.914	0.909	1
CETN2	0.0176155730604931	-0.500526302059394	0.034	0.1	1
STON2	0.017798571142582	0.338103651208057	0.181	0.11	1
MIGA2	0.0178171702889805	0.30886877119862	0.129	0.071	1
TPST2	0.0178342592773805	0.50404841307193	0.414	0.335	1
HTATIP2	0.0179814513445309	0.333730615306257	0.276	0.185	1
AC092919.1	0.0182202100858527	0.281232916619302	0.103	0.052	1
CTTN	0.0182295710268192	0.74785248579652	0.414	0.361	1
TSTA3	0.0191957325821864	-0.430462049770605	0.078	0.153	1
ESAM	0.0192888450417405	-0.422209685724142	0.362	0.472	1
UBXN2A	0.0196845038029257	0.300451851573703	0.164	0.096	1
DLST	0.019761703962892	0.471446253973837	0.121	0.066	1
DSTN	0.0201487740713487	-1.02388368592587	0.319	0.361	1
GAPDH	0.0201965976553993	-0.754479108046399	0.948	0.75	1
AGTRAP	0.0209259453197214	0.316748912056878	0.121	0.065	1
UBA7	0.0214154730327172	0.409615456088499	0.233	0.156	1
PITPNM2	0.0220944400199844	0.284116550165922	0.172	0.104	1
ACP1	0.0228416171614071	0.270499627445487	0.509	0.406	1
RAB4A	0.0229451240765698	-0.611051214276043	0.328	0.403	1
ELOB	0.0231741521070571	-0.490506255680606	0.517	0.594	1
HTRA2	0.0232537298402149	0.264649900386554	0.103	0.054	1
METTL22	0.0234177807143182	-0.397245272142829	0.086	0.167	1
ABTB1	0.02387132904688	0.555085812268549	0.259	0.187	1
NUTM2A-AS1	0.0247007973612003	0.395161490563524	0.198	0.131	1
LY6G5C	0.0264407846098588	0.289563666131976	0.121	0.067	1
TOLLIP	0.0272137700771606	0.375133895148062	0.233	0.161	1
LAMTOR2	0.0277903388919798	-0.366182292489339	0.095	0.171	1
RNPEPL1	0.0281970507449377	-0.868480879481413	0.25	0.307	1
FAM234A	0.0282064218844827	-0.492562042268633	0.043	0.103	1
DENND6B	0.0283327137597102	-0.400597829335801	0.06	0.126	1
ASNA1	0.0284479561687779	-0.629812441569101	0.121	0.192	1
ETFA	0.0285883059493286	-0.572417441888835	0.362	0.441	1
RGS10	0.0290235202297653	0.435022500311451	0.845	0.757	1
ADI1	0.0298606739134267	-0.681704248011072	0.379	0.43	1
CABP5	0.03123729444154	0.315443859702961	0.112	0.062	1
GRAP2	0.0336694281746401	0.531016881669958	0.543	0.511	1
RNH1	0.0351225872144204	-0.668708130767042	0.224	0.292	1
CCDC92	0.035723000749226	0.423985095328232	0.284	0.209	1
RTN3	0.0360601330258138	0.264204409769422	0.44	0.335	1
AIDA	0.0374123122972635	-0.310139718806514	0.052	0.112	1
PADI4	0.0376950005423612	-0.619687841421232	0.147	0.22	1
H1F0	0.0383046175090934	0.381125812642169	0.241	0.17	1
P2RX1	0.0384472053779896	-0.457654702294455	0.198	0.287	1
LYZ	0.0392450862500625	-0.261420308073637	0.069	0.138	1
PMVK	0.039363712178713	-0.52467917548932	0.06	0.118	1
MFNG	0.039416579112959	-0.722958924888873	0.155	0.218	1
MAN1A1	0.0396921015709925	-0.323261102196193	0.06	0.126	1
CERS2	0.0408907761060388	0.315843473333013	0.362	0.277	1
HDGF	0.0421234442867501	-0.374514487311161	0.345	0.423	1
SPOCD1	0.0429445058082184	-0.67618511951971	0.121	0.19	1
CHMP5	0.0432006179789924	-0.457348953246887	0.095	0.159	1
BEX3	0.0437671716362373	-0.485417093877671	0.526	0.56	1
UNC45A	0.0438413209593577	-0.438634319927915	0.069	0.128	1
PDCD10	0.0446275655894965	0.38295057313112	0.353	0.28	1
MEA1	0.0447805328153125	-0.532881924757427	0.121	0.189	1
Z82206.1	0.0453618045842557	-0.511666547242938	0.052	0.109	1
TMCC2	0.045613660707288	0.255302293819588	0.147	0.094	1
ZSCAN16-AS1	0.0464323289189049	-0.449991464132046	0.052	0.107	1
TMSB4X	0.0464855285666017	-0.611735864621066	0.991	0.856	1
MPIG6B	0.0474673723812695	-0.41634610729185	0.422	0.513	1
PRELID1	0.0480777784024137	-0.581615404911373	0.129	0.193	1
TBXAS1	0.0483342209541791	-0.570480702165085	0.155	0.226	1
TXNL4B	0.0494848128102892	-0.586132748800667	0.06	0.118	1
MANF	0.0496391822028937	-0.460543061092902	0.052	0.106	1
CDK2AP1	0.0503273106681325	-0.518239024666141	0.155	0.227	1
PKIG	0.0510817132658982	-0.554479790769929	0.181	0.249	1
MAP2K3	0.0517146909945443	0.486333409729991	0.345	0.293	1
PEAR1	0.0517506263469932	0.288857252627254	0.164	0.106	1
YPEL3	0.0517552046701147	0.469599554701564	0.422	0.372	1
PECAM1	0.0517785914253117	-0.632774326646335	0.198	0.266	1
MINK1	0.0525067129730831	0.293687511717121	0.121	0.073	1
P4HB	0.052823956035639	-0.972785002875493	0.233	0.279	1
CST3	0.0549105239350031	-0.483497729858469	0.483	0.551	1
TERF2IP	0.0561106484680109	-0.269204045577023	0.336	0.425	1
NDUFA13	0.0580335740775839	-0.624207708106423	0.172	0.233	1
RAB1B	0.0586927182725064	-0.50245076211234	0.233	0.299	1
MYLK	0.0587597337407698	-0.444335294242432	0.224	0.303	1
NCOA4	0.0591607737559398	0.378661326706153	0.612	0.825	1
TNFSF4	0.0594587472163219	0.253276874615789	0.164	0.108	1
CST7	0.0607333614366218	-0.674654050200102	0.121	0.186	1
SPX	0.0608326141928593	-0.289754470649845	0.19	0.261	1
MAGED2	0.0615237914514554	-0.516715790640345	0.328	0.376	1
RNF187	0.0617588329163584	-0.276499516274636	0.06	0.116	1
IL6ST	0.0620007133548149	-0.980232162852022	0.121	0.178	1
KLHL5	0.0632134292178151	-0.59050127045799	0.112	0.173	1
PTGS1	0.0636485374578297	-0.250819685651477	0.379	0.484	1
TMEM91	0.0638847341245516	-0.463779948501177	0.276	0.356	1
CALM3	0.068762580162024	-0.279531845537971	0.672	0.697	1
PDGFA	0.0699259537252633	0.53791646141696	0.241	0.183	1
SKP1	0.0703259964155337	-0.540493988812243	0.621	0.641	1
ARF3	0.0707410738079692	-0.54484161121978	0.276	0.332	1
HIGD1A	0.0713663919937344	-0.607035963370894	0.241	0.295	1
IFI27L1	0.0725120344773066	-0.455220565827139	0.078	0.131	1
ANAPC5	0.0725149546743298	0.275456557155178	0.371	0.282	1
CHPT1	0.0732724938941484	-0.287483505188916	0.138	0.205	1
UNC13D	0.0744494336401286	-0.673221608044248	0.181	0.235	1
SHARPIN	0.0748610968724712	-0.404191071116702	0.112	0.171	1
VTI1B	0.0753001698480335	-0.402291270342262	0.224	0.301	1
LAPTM5	0.0789709314714679	-0.283903670783324	0.526	0.379	1
TPM4	0.0804739460156166	-0.342320666381503	0.707	0.689	1
ARPC4	0.0811795951688394	-0.646268876976313	0.509	0.497	1
ATL1	0.0835286072458753	0.42147809090477	0.103	0.065	1
NDUFB3	0.0837951102247855	-0.48046081902341	0.129	0.182	1
RAB8A	0.0864876535491384	-0.356162148131316	0.328	0.404	1
FURIN	0.0866975921295804	-0.388036131226206	0.19	0.254	1
CLCN3	0.0868084861813524	-0.498429812187997	0.172	0.24	1
NFE2	0.0872628981634119	0.744714843228063	0.31	0.27	1
IKBKG	0.0881483959894535	0.252781905387635	0.172	0.121	1
HSPB1	0.0888793282023732	-0.908511437981444	0.241	0.289	1
GPAA1	0.0899168426707986	-0.503874370566882	0.086	0.136	1
CLIC4	0.0899492985781212	-0.367919876439488	0.078	0.128	1
ZGLP1	0.0900281682986593	0.29827670613004	0.155	0.106	1
PPP6R1	0.090204346680317	-0.554403541446671	0.181	0.24	1
FERMT3	0.0925832419394098	-0.266271353155385	0.612	0.659	1
FBXW5	0.0969461194255808	-0.422925906259144	0.164	0.221	1
ATP5MF	0.0982059580532938	-0.524051348381181	0.241	0.291	1
NEXN	0.0994089336151168	-0.809689575683392	0.276	0.333	1
PGK1	0.100122966406413	-0.304454409460895	0.526	0.368	1
STRN4	0.104184519115333	0.353560282348878	0.164	0.117	1
NDUFA4	0.106592210042982	-0.857704300927741	0.733	0.598	1
TAGLN2	0.110078760857239	0.306699032636118	0.914	0.756	1
STK40	0.110190136841162	0.312988568110289	0.121	0.081	1
ZFYVE21	0.110612232257856	0.348818827877851	0.181	0.133	1
SSR4	0.111007982603746	-0.70833879603759	0.716	0.605	1
PIP4K2A	0.111207677152021	0.504157813478108	0.5	0.475	1
CTSW	0.112231739323319	-0.856780660626639	0.319	0.338	1
MFSD1	0.112963478896821	0.378703652199892	0.345	0.297	1
C12orf75	0.113119132467958	-0.778648239827229	0.379	0.389	1
RPN1	0.116648853906039	-0.439041023986151	0.069	0.11	1
ANXA5	0.116746765562312	-0.689091681161789	0.103	0.148	1
LTBP1	0.117619174123255	-0.419204254692348	0.147	0.204	1
TMEM106C	0.119027424939269	-0.324201541224938	0.095	0.148	1
MKRN1	0.122464160144339	0.416893996768584	0.44	0.4	1
ZCCHC17	0.12312467414884	0.256756668451897	0.276	0.22	1
HSD17B12	0.125415948799387	-0.349820273992006	0.078	0.121	1
EPS15	0.128324514961466	-0.347859196556076	0.103	0.15	1
NQO2	0.128679771961759	-0.376278236315625	0.06	0.101	1
ITGB1	0.130798738756188	-0.417060375446842	0.491	0.503	1
TAX1BP3	0.131476305402865	0.296001259909348	0.293	0.237	1
POLR2G	0.131743393368947	-0.546776455495288	0.241	0.281	1
RSU1	0.132099651458536	-0.506274333686406	0.466	0.493	1
TMEM167A	0.132463976761439	-0.433361301752258	0.147	0.194	1
FGFR1OP2	0.135252755400186	-0.513167388276475	0.259	0.317	1
RDH11	0.13690333282629	0.373335588753315	0.302	0.246	1
NCKAP1	0.139135862644607	-0.319723483120187	0.06	0.102	1
CYBA	0.141242544678628	-0.561083266406031	0.457	0.328	1
YBX1	0.14194595730652	-0.571053526037739	0.698	0.73	1
TSPAN2	0.147308599117668	-0.531146740837596	0.069	0.106	1
GLUL	0.148773651276165	-0.252066528791348	0.302	0.383	1
MTURN	0.149460786864804	0.323473025105904	0.612	0.601	1
CFLAR	0.150537129845378	-0.268601727362672	0.276	0.205	1
ZNF185	0.151111812003064	-0.430849722025406	0.155	0.207	1
AC147651.4	0.152310338960996	-0.379353229516214	0.103	0.15	1
HSBP1	0.156928072108634	-0.439188696732113	0.198	0.243	1
USP10	0.157236009963707	-0.281787029496328	0.069	0.11	1
SCYL2	0.160328186607043	-0.335085999994433	0.112	0.159	1
TSPAN33	0.161310347284294	0.282001249939226	0.517	0.506	1
SELENOW	0.164107654034399	-0.701694791611322	0.259	0.286	1
TADA3	0.165517306371769	-0.310979773893471	0.19	0.24	1
HPCAL1	0.16905979066907	-0.307008282846727	0.19	0.241	1
C1orf43	0.169240184172295	-0.353705071684422	0.233	0.275	1
RALBP1	0.171015265444311	-0.261918017456048	0.129	0.183	1
COTL1	0.172878691156388	-0.671498101588232	0.724	0.598	1
TMEM59	0.181952003034668	-0.561205720395899	0.336	0.371	1
SEPT11	0.191263415160036	-0.461913433077613	0.155	0.199	1
STUB1	0.19369809566826	-0.276640070973736	0.259	0.189	1
GP1BA	0.196163968557911	0.26105895929791	0.267	0.226	1
SLC50A1	0.19851241121619	-0.468883251347537	0.19	0.227	1
USP22	0.21235720884949	-0.468103504840908	0.095	0.128	1
ECH1	0.212550365053812	-0.377263218491391	0.103	0.138	1
RAB27B	0.21332073456326	-0.512283513594967	0.293	0.34	1
UBE2J1	0.221675351427872	-0.484619194922408	0.267	0.295	1
BCAP29	0.222633428356502	-0.3628943280015	0.078	0.11	1
CLEC2L	0.227126009111376	-0.319280262681631	0.112	0.151	1
NDUFA3	0.227246448874756	-0.540295664599138	0.198	0.231	1
GHITM	0.227841703168184	-0.282958958411775	0.233	0.283	1
RUFY1	0.232736455311948	0.591440914794699	0.552	0.58	1
PRMT2	0.235289668708527	-0.252900136636448	0.284	0.218	1
HMGN1	0.242821769302413	-0.324907022101558	0.655	0.467	1
HCST	0.243168987940668	-0.83458702504942	0.569	0.476	1
BID	0.245311457702122	-0.388497977275699	0.19	0.222	1
GTF2A2	0.245626288037194	-0.57315229056211	0.216	0.238	1
UQCR11	0.246371083514362	-0.673115739392421	0.629	0.583	1
PAPSS1	0.246566053625988	-0.318302276592748	0.078	0.108	1
ST3GAL4	0.246934005782571	-0.413920869870083	0.129	0.161	1
GNAS	0.253813169077915	-0.309917141623259	0.966	0.873	1
PTTG1IP	0.254439233324102	-0.270391354751947	0.319	0.354	1
FNBP1L	0.256415137234205	-0.357222087166608	0.086	0.121	1
MPP1	0.257422435695647	0.389554882290369	0.534	0.739	1
NPL	0.266382454936666	0.460941085741265	0.138	0.114	1
PRDX4	0.269505619009508	-0.437097840689878	0.095	0.122	1
CNN2	0.271400728587749	-0.360004920411481	0.276	0.205	1
ARHGAP6	0.273169527394123	0.410582878370403	0.276	0.248	1
AL157895.1	0.275801925620947	-0.397938615967167	0.112	0.144	1
HIPK2	0.2801474098452	-0.475395637963343	0.112	0.143	1
GLA	0.284693691013007	-0.440039934041808	0.233	0.266	1
RIOK3	0.284877256806607	-0.412671832425705	0.509	0.559	1
PGAM1	0.286743977194724	-0.316939602860196	0.224	0.167	1
SWI5	0.287283101426733	0.324635766702308	0.25	0.212	1
RNF11	0.287842436009203	0.341392776828392	0.414	0.383	1
PPIA	0.292530825601666	-0.31788692398197	0.681	0.516	1
TMEM230	0.29525244111183	-0.684687477054217	0.19	0.206	1
NDUFS4	0.303782396469848	-0.50052799851948	0.164	0.19	1
CCND3	0.305410016635558	0.312242229203611	0.586	0.537	1
FBXW9	0.306719556826956	-0.352322827363784	0.078	0.104	1
TRIP12	0.30996308651959	-0.372711616678778	0.095	0.122	1
CKLF	0.311501136909042	-0.390623162317132	0.095	0.121	1
AP2S1	0.319976014458357	0.264834449961328	0.509	0.466	1
MINOS1	0.320937860403048	-0.260813803439521	0.181	0.137	1
BRK1	0.322876617967717	-0.366440538289784	0.5	0.483	1
PRDX5	0.328169086119327	-0.374194747394866	0.448	0.458	1
MICU1	0.338997026899666	-0.269050466634756	0.181	0.217	1
MIF	0.340318893804497	-0.276739207864179	0.267	0.207	1
PRDX2	0.346177224108675	-0.400589440385486	0.233	0.261	1
PPP1CA	0.346358943966677	-0.318476366091445	0.267	0.204	1
HLA-A	0.349858637750564	-0.448542288375231	0.948	0.814	1
PRDX6	0.350982094953529	0.346801551986894	0.776	0.752	1
ATP5PF	0.352417785384833	-0.416021925835759	0.405	0.399	1
RTF2	0.357683285980896	-0.452623385822078	0.207	0.229	1
COX8A	0.36159314899583	-0.407725128739152	0.466	0.35	1
GMPR	0.362253425272034	0.378822319561813	0.388	0.543	1
PIM1	0.364853081247999	-0.397029130576187	0.19	0.222	1
BLOC1S6	0.37614184258169	-0.29401104766103	0.207	0.237	1
YWHAE	0.380893753843458	-0.393019649551826	0.414	0.41	1
MGAT4B	0.38312993347984	-0.288384469416724	0.405	0.43	1
EIF4G3	0.389207579258185	-0.33891278910581	0.138	0.162	1
A1BG	0.396273489751326	-0.311944627563142	0.121	0.144	1
RNASEH2C	0.397106595407653	-0.475708810578224	0.155	0.173	1
ITGB1BP1	0.397662116920758	-0.329181483674183	0.103	0.124	1
TCP1	0.399515519584861	-0.263112536849002	0.233	0.186	1
GTF3C6	0.401299253679801	-0.275355277998277	0.388	0.313	1
CASP4	0.402322409982175	-0.585387169953035	0.25	0.258	1
HACD4	0.402621292763836	-0.307091684428478	0.362	0.376	1
FBRS	0.404022622670335	-0.410620912306736	0.121	0.143	1
CHMP2A	0.405602345156077	-0.344145183917583	0.276	0.293	1
ZNF428	0.409676156681474	-0.536622474855425	0.164	0.175	1
DAD1	0.420574841116617	-0.446991214303587	0.388	0.377	1
PNP	0.436173811217769	0.313714663464382	0.241	0.223	1
PRKACB	0.436543943217395	-0.287545576715272	0.129	0.15	1
BBX	0.441700412139742	-0.428433415749889	0.164	0.126	1
AC100810.1	0.445516570330692	0.262513705365004	0.207	0.189	1
TUBA1B	0.448073551103804	-0.785801991125737	0.655	0.545	1
MACF1	0.451746005169364	-0.34909014149325	0.164	0.129	1
DPM3	0.454218109386044	-0.327817111519306	0.095	0.112	1
RBX1	0.464680587885572	0.266515978235324	0.629	0.612	1
STRAP	0.46515215520707	-1.04383381523499	0.474	0.407	1
ATP6V0E1	0.465741759867794	-0.269960114341095	0.509	0.492	1
WDR83OS	0.469208609138609	-0.480642056487918	0.431	0.404	1
NDUFS8	0.471789323606573	-0.325343585316272	0.129	0.148	1
PBX1	0.474602936533097	0.344119406019686	0.155	0.137	1
YWHAH	0.47491476130187	-0.315365409018582	0.578	0.559	1
RGS18	0.476040614858682	0.568737437518347	0.543	0.593	1
IGF2BP3	0.480257771278714	-0.309024097353417	0.112	0.133	1
TPI1	0.480567838481935	-0.441112053411275	0.414	0.39	1
TMBIM6	0.495522187505041	-0.576650324125219	0.534	0.474	1
SRP14	0.496034234299936	-0.34654670187302	0.784	0.586	1
NEDD8	0.505099101853001	-0.312788485130639	0.293	0.24	1
DMTN	0.50534365899071	0.291831846500915	0.405	0.547	1
EVA1B	0.51047653082041	0.321246455082689	0.207	0.187	1
HLA-C	0.511177317293906	-0.25732287019468	0.983	0.778	1
CPEB4	0.519562576790613	-0.344084587151653	0.155	0.177	1
LSM4	0.520900807465793	-0.388966643561983	0.19	0.149	1
CSDE1	0.52530972976694	-0.324667279584731	0.483	0.413	1
ZDHHC2	0.530080543708805	-0.281835797464349	0.112	0.13	1
CYTOR	0.538099983910677	-0.41789254547692	0.362	0.359	1
ATP2A3	0.538145302680909	-0.414012286816539	0.276	0.283	1
C9orf16	0.538532987254413	-0.277584141982129	0.724	0.569	1
NDUFB6	0.544171212097647	-0.307578576971818	0.121	0.134	1
SZRD1	0.552979788996355	-0.297969872204251	0.164	0.135	1
KCTD20	0.557825401695552	-0.458847271884647	0.267	0.27	1
AC093673.1	0.561104169970232	-0.266114478974346	0.129	0.145	1
ZNHIT1	0.561385112262138	-0.313483632435843	0.216	0.228	1
PFN1	0.563901639806742	-0.762874365019978	0.931	0.686	1
PPIF	0.569555280315917	0.292627173036119	0.198	0.181	1
FAM96B	0.594613893977081	-0.254375017722601	0.216	0.182	1
UBL5	0.595552040196541	-0.413913647389438	0.552	0.506	1
GNG11	0.603755202521586	0.36309070789968	0.586	0.724	1
FIBP	0.614655872925573	-0.335387199763476	0.164	0.136	1
LRRFIP2	0.624803001549308	-0.259787047842718	0.198	0.208	1
UQCR10	0.625751689258473	-0.355872867635768	0.336	0.332	1
TNFRSF14	0.628672500848964	-0.30197971428265	0.121	0.132	1
STXBP2	0.634450119176122	0.324181794813438	0.405	0.41	1
SH3BGRL	0.647128739572689	-0.404353424427311	0.595	0.53	1
PDIA6	0.650449593613889	-0.541380114269368	0.155	0.156	1
MYL12B	0.657727483068222	-0.369346391450065	0.664	0.516	1
RHOA	0.66189315741128	-0.374865639964076	0.741	0.577	1
PARK7	0.665174106177052	-0.344549591565934	0.647	0.558	1
ILK	0.6730958081162	0.382235829428025	0.491	0.52	1
ATP6AP1	0.679577269200333	-0.328589412886397	0.155	0.132	1
HMG20B	0.682329759748546	0.290721789831329	0.233	0.24	1
ARMCX3	0.692881123365263	-0.286012262702593	0.181	0.19	1
FIS1	0.693145372205895	-0.321009831696904	0.414	0.415	1
NDUFA1	0.697872009343457	-0.392336788629484	0.466	0.387	1
GPX4	0.700350252689457	-0.290565793575642	0.828	0.71	1
GNB5	0.700759306374789	-0.294274723639514	0.284	0.283	1
CAPZB	0.7066461619994	-0.386101755881627	0.655	0.537	1
CD47	0.710289092315217	-0.302228123388302	0.345	0.294	1
BROX	0.717774012354309	-0.296405927589981	0.112	0.119	1
RNF167	0.730616126345651	-0.363152928696274	0.129	0.133	1
NUCB2	0.750161956270297	-0.342340970719472	0.207	0.206	1
CPQ	0.752832696883632	-0.319490154323521	0.129	0.114	1
ACTB	0.760731022966733	-0.357761774967241	1	0.88	1
LYL1	0.768623021299453	0.329088289249229	0.414	0.45	1
GYPC	0.792745651476358	-0.516570435569398	0.362	0.324	1
ORAI2	0.796571601998298	-0.257929104965805	0.172	0.157	1
BANF1	0.809921251459356	-0.382302221543848	0.181	0.156	1
COX6A1	0.818337968580617	-0.311183809244225	0.457	0.419	1
GNAI2	0.818669475924188	-0.503392704377295	0.517	0.398	1
CAMTA1	0.82143237099779	-0.428642065391192	0.474	0.407	1
ROMO1	0.835535552223206	-0.321685638821109	0.129	0.129	1
ZDHHC12	0.842860699095932	-0.325274289735365	0.112	0.112	1
PDIA3	0.853246743019179	-0.526239029596294	0.353	0.297	1
SELENOF	0.871699612422104	-0.408600313898186	0.198	0.176	1
ACADVL	0.874419234050558	-0.318355765283681	0.224	0.202	1
PTPN12	0.877654662626333	-0.294730455436	0.216	0.216	1
TTC7B	0.885210747295641	-0.28457785405384	0.172	0.169	1
CANX	0.89181499672049	-0.402641802897569	0.164	0.146	1
NDUFB4	0.898341259856365	-0.43444632066816	0.457	0.381	1
NBDY	0.898901325001926	-0.567818743858072	0.198	0.181	1
PSMD8	0.906077613495874	-0.299295048605305	0.19	0.173	1
OS9	0.911472922030612	-0.310110897420525	0.121	0.11	1
ATP5MD	0.918779610905117	-0.441796417523844	0.379	0.327	1
CCNY	0.921440529799444	-0.327679109266214	0.319	0.284	1
STAU1	0.929942364580319	-0.266010176987738	0.172	0.169	1
SERPINB6	0.933198388225818	-0.344879914799662	0.284	0.256	1
MMP24OS	0.936265075262596	-0.396136588011113	0.302	0.271	1
WDR13	0.939675608847197	-0.304985277685196	0.147	0.142	1
UBE2L3	0.950327113405353	-0.436558860567686	0.345	0.304	1
TSPO	0.955471585054749	-0.346081420057006	0.267	0.249	1
LSM1	0.967795007221539	-0.285223974578108	0.302	0.281	1
SDHC	0.980467308164399	-0.309126576839125	0.112	0.106	1
CALR	0.984530074372095	-0.535651318321204	0.302	0.269	1
CUX1	0.988068483403679	-0.450371125863735	0.233	0.209	1
HOOK3	0.990357883462447	-0.251651305425721	0.121	0.115	1
