# Supplementary material for: Identification of a novel sepsis prognosis model and analysis of possible drug application prospects: Based on scRNA-seq and RNA-seq data
Source: Front Immunol. 2022 Oct 28;13:888891. doi: 10.3389/fimmu.2022.888891 (PMC9650379; doi:10.3389/fimmu.2022.888891)
Supplement: Supplementary file 1 [file DataSheet_1.zip › supplementary file/Venn diagram gene.xlsx]

## Sheet: Sheet1
scRNA-seq	RNA
TRBC1	AAK1
TRAC	AASDHPPT
DUSP2	ABCC13
CD52	ABCF1
TRBC2	ABCG1
NR4A2	ABHD13
ARL4C	ABHD15
JUNB	ABI2
CD3D	ABI3
LTB	ABLIM1
ZFP36L2	ACER3
PIM3	ACN9
CD48	ACSL1
ANXA1	ACSL4
CD3E	ACSL5
KLF2	ACSS1
ZFP36	ACTL6A
IRF2BP2	ACVR1B
H3F3B	ADA
IER2	ADAM9
HNRNPA0	ADARB1
NFKBIA	ADCY7
CD44	ADH5
LEPROTL1	ADM
DNAJB1	ADORA3
YPEL5	ADRB2
CLEC2B	ADRBK2
BTG1	AES
CXCR4	AFF3
VAMP2	AGAP4
FOXP1	AGAP6
JUN	AGFG1
GADD45B	AGK
RSL1D1	AGPAT5
IL32	AGTPBP1
PTMA	AHNAK
SRSF5	AHSP
MAP3K7CL	AIM2
DUSP1	AKAP1
HSPA5	AKAP11
RBBP6	AKAP2
DDIT4	AKR1B1
HNRNPDL	AKR7A2
NOP53	ALAS2
IL7R	ALDH18A1
RSL24D1	ALDH1A1
MT-CO2	ALDH9A1
BTG2	ALG13
TNFAIP3	ALG2
TOMM20	ALOX5
FOS	ALPK1
CCDC85B	ALPL
STX11	AMIGO2
SBDS	AMPD2
S100A10	AMPH
CD69	ANAPC1
HBB	ANAPC13
EZR	ANK3
PTPRC	ANKH
VIM	ANKH
AMD1	ANKHD1
JUND	ANKRD22
DDX5	ANKRD34B
SRRM1	ANKRD36
NSA2	ANKRD36
EIF3E	ANKRD9
NPM1	ANXA1
FAM107B	ANXA3
SSR2	ANXA6
DDX24	AP2B1
MYADM	AP3S2
CD74	APBA2
FNTB	APEX1
KLF6	APH1B
SNN	APOA1BP
HIST1H3H	APOBEC3B
MT-CYB	APOBEC3F
TMEM70	APOBEC3G
LIMD2	APOL3
H1FX	APRT
CDKN1A	AQP3
ENKUR	AQP9
TSC22D3	ARG1
COMMD6	ARHGAP17
PNRC1	ARHGEF18
HNRNPH1	ARHGEF3
HSPA8	ARID1B
TST	ARL17A
EIF3L	ARL2BP
SF1	ARL4A
ERV3-1	ARL4C
VIM-AS1	ARMC1
LINC01089	ARRDC3
RPL10A	ASF1A
SUB1	ASGR2
HBA2	ASPH
RGCC	ASTE1
SARAF	ATF7IP2
RPL35A	ATIC
SNHG8	ATM
RPS16	ATMIN
HBA1	ATP11B
ZFAS1	ATP2B1
MTRNR2L8	ATP5G2
EIF3H	ATP6V1C1
FAM110A	ATP8B2
AES	ATP8B4
EEF1B2	ATP9A
RPL4	ATXN10
RPSA	AUTS2
RPL5	AZI2
RACK1	B3GNT5
SLC25A6	B4GALT5
RPL36AL	BACH2
RPL27	BANK1
RPS21	BATF
PNMA1	BAZ1A
PABPC1	BCAT1
MEPCE	BCKDHB
HIST1H2BJ	BCL11A
HIST1H2AG	BCL11B
RPS5	BCL2
HLA-DRA	BCL2A1
RPS13	BCL6
RPL7	BCL9L
RPL23	BEX4
FCER1G	BIN1
IFITM3	BIRC3
MALAT1	BLK
EEF1D	BLMH
MPST	BLNK
RPS23	BLOC1S1
RPL8	BMX
RPL24	BPGM
RPL14	BPI
RPL23A	BRIX1
HLA-DRB1	BST1
RPL22	BTBD11
PF4	BTN3A1
HSP90AB1	BTN3A1
RPL18	BTN3A2
RPS8	BTN3A3
RPS18	BUB3
RPL6	BZW2
RPS7	C10orf18
RPL9	C11orf2
RPS10	C11orf46
RPL34	C12orf23
RPS15	C12orf41
HNRNPA1	C12orf57
WFDC1	C12orf65
FAU	C14orf101
RPS3A	C14orf159
RPS2	C14orf2
RPS25	C14orf43
HPSE	C14orf45
RPS6	C15orf44
TOMM7	C16orf7
MYL9	C16orf80
FCGR2A	C17orf103
MBP	C18orf32
RPL26	C18orf55
ODC1	C19orf12
NACA	C19orf2
ITGA2B	C19orf29
RPL11	C19orf38
RPS3	C19orf59
UBB	C1GALT1C1
PPBP	C1orf174
UBL4A	C1orf55
RPS15A	C1QB
CLEC1B	C20orf112
RPL13A	C20orf177
SAMD14	C20orf194
RPL29	C20orf3
RPL19	C20orf69
MAX	C20orf69
RPL3	C21orf33
ALAS2	C21orf59
RPL36	C2orf42
EEF1A1	C2orf88
RPL18A	C2orf89
RPS4X	C3AR1
NUCB1	C4orf14
PDLIM1	C4orf3
CLDN5	C5orf30
ROGDI	C5orf32
RPL12	C6orf48
MMD	C7orf23
AHSP	C8orf83
RPS28	C9orf103
TMSB10	C9orf84
CA1	CA1
BLVRB	CA4
RPL38	CABC1
SMIM1	CACNA2D3
RPS19	CALHM2
SMIM3	CAMK1D
F13A1	CAMK2D
RPL31	CAMP
HBD	CAND1
RPL7A	CAPG
RPS20	CAPN2
RPL10	CAPRIN2
RPL37	CAPZA2
RPL39	CARD16
RPL35	CARD6
RPS27A	CARKD
PFDN5	CASP5
MTRNR2L12	CBLB
RHOC	CBLL1
HBM	CBS
TOMM5	CBX7
SLC4A1	CCDC107
RPS29	CCDC109B
RPL28	CCDC115
AC147651.1	CCDC50
RPL30	CCDC76
RPS4Y1	CCDC88C
DAP	CCL4
TACC3	CCL5
FRMD3	CCNA1
SLC25A37	CCNB1IP1
RPL27A	CCND2
SPNS1	CCPG1
CCL5	CCR3
CD151	CCR5
RPLP2	CCR6
PTPN18	CCR7
RPL41	CCT3
MLH3	CCT4
RPS14	CCT6A
MMRN1	CCT8
RPL32	CCT8
BTF3	CD160
AKR7A2	CD163
SOD2	CD164
ATP5F1E	CD177
FLOT1	CD2
RPS24	CD24
CARHSP1	CD244
PON2	CD247
ATOX1	CD27
TPM2	CD28
TGFB1I1	CD300LB
CD68	CD3D
S100A9	CD3E
FKBP5	CD3G
GLRX5	CD47
RPLP0	CD5
HBG2	CD55
SLC25A39	CD58
TIMP1	CD59
CD63	CD6
RBPMS2	CD63
SOD1	CD74
	CD79A
	CD79B
	CD81
	CD86
	CD8A
	CD8B
	CD96
	CDADC1
	CDC16
	CDC23
	CDC25B
	CDC42
	CDC42EP3
	CDC42SE2
	CDK4
	CDK5RAP2
	CDKN1C
	CDKN2C
	CDKN2D
	CDR2
	CEACAM1
	CEACAM4
	CEACAM6
	CEACAM8
	CECR1
	CEP68
	CEP78
	CFD
	CHCHD10
	CHCHD7
	CHI3L1
	CHIT1
	CHMP5
	CHMP7
	CHPT1
	CHST15
	CHST7
	CIRH1A
	CISD2
	CKAP4
	CKLF
	CLCC1
	CLEC10A
	CLEC1B
	CLEC2B
	CLEC2D
	CLEC4D
	CLEC4E
	CLEC5A
	CLIC3
	CLIP4
	CLK2
	CLSTN1
	CLU
	CMTM5
	CNIH4
	CNNM3
	CNOT7
	COG1
	COL17A1
	COMMD6
	COMMD8
	CORO2A
	COX7A2
	COX7B
	CPA3
	CPD
	CPEB4
	CPPED1
	CPSF6
	CPVL
	CR1
	CREBL2
	CREG1
	CRIP1
	CRISP3
	CRTAM
	CRTAP
	CRTC3
	CRY1
	CSE1L
	CSF1R
	CSGALNACT2
	CSRP2BP
	CST3
	CST7
	CSTA
	CTCF
	CTDSPL2
	CTNNAL1
	CTSC
	CTSD
	CTSG
	CTSO
	CTSW
	CUL1
	CUTA
	CWF19L2
	CX3CR1
	CXCR4
	CXCR5
	CXXC5
	CYB561
	CYB5B
	CYBASC3
	CYFIP2
	CYLD				CCL4L2
	CYP1B1				CCL4L2
	CYP4V2
	CYSLTR1
	DAAM2
	DACH1
	DAZAP1
	DCAF16
	DCAF7
	DCTD
	DCUN1D1
	DDAH2
	DDHD2
	DDX18
	DDX19A
	DDX20
	DDX21
	DDX24
	DDX27
	DDX28
	DDX47
	DDX5
	DDX60
	DEFA1
	DEFA4
	DENND2D
	DGAT2
	DGCR6
	DGKA
	DGKZ
	DHRS13
	DHRS3
	DHRS9
	DHX15
	DIMT1L
	DIP2A
	DIRC2
	DIS3L
	DKC1
	DNAJC25-GNG10
	DNAJC30
	DNAJC5
	DNAJC9
	DNMT1
	DNPEP
	DOCK10
	DOCK9
	DOK3
	DPEP2
	DPH3
	DPP4
	DPP7
	DPYSL2
	DRAM1
	DSC2
	DSTN
	DUSP13
	DUSP5
	DUSP6
	DYNC1H1
	DYNLT1
	DYRK2
	DYSF
	E2F5
	EBAG9
	ECE1
	ECHDC2
	ECHDC3
	EEF2
	EIF2B1
	EIF3A
	EIF3C
	EIF3F
	EIF3L
	EIF3L
	EIF4A2
	EIF4B
	EIF4E3
	EIF5B
	ELAC2
	ELANE
	ELAVL1
	ELL2
	ELOVL5
	ELP2
	ELP3
	EMB
	EMB
	EMILIN2
	EMR1
	EMR3
	ENOPH1
	ENOSF1
	ENTPD1
	ENTPD7
	ENY2
	EOMES
	EP400
	EPB41L2
	EPHX2
	EPRS
	ERAP1
	ERAP2
	ERI1
	ERLIN1
	ERMP1
	ERP29
	ESF1
	ESYT1
	ESYT2
	ETS1
	ETS2
	EVI2A
	EVL
	EXOC6
	EXOSC10
	EXOSC4
	EXOSC8
	EXOSC9
	EXT1
	EZR
	F5
	FAIM3
	FAM102A
	FAM105A
	FAM113A
	FAM113B
	FAM117B
	FAM129C
	FAM153B
	FAM160B1
	FAM162A
	FAM168B
	FAM177A1
	FAM190B
	FAM20A
	FAM38A
	FAM3C
	FAM43A
	FAM46C
	FAM53B
	FAM78A
	FAM98B
	FANCF
	FAR2
	FBL
	FBXL16
	FBXO21
	FBXO30
	FBXW2
	FCAR
	FCER1A
	FCER1G
	FCGR1A
	FCGR1B
	FCGR3A
	FCRL3
	FCRL6
	FECH
	FEM1C
	FES
	FGD4
	FGF13
	FGFBP2
	FGFR1OP2
	FGL2
	FHIT
	FKBP1A
	FKBP1B
	FKBP5
	FLJ10213
	FLJ36031
	FLOT1
	FLOT2
	FLT3LG
	FN3KRP
	FNBP4
	FNDC3B
	FOLR3
	FOXJ3				DEFA3
	FOXN3
	FOXO1
	FOXP1
	FTO
	FTSJ1
	FUCA1
	FURIN
	FUS
	FUT7
	FYN
	G0S2
	G3BP1
	GADD45A
	GAL3ST4
	GALNT14
	GALNT4
	GAR1
	GAS7
	GATA2
	GATA3
	GBA
	GBA
	GBP1
	GBP4
	GBP5
	GCA
	GCC2
	GCET2
	GCLM
	GCN1L1
	GCOM1
	GFM1
	GGA2
	GGH
	GGT1
	GIMAP1
	GIMAP4
	GIMAP5
	GIMAP6
	GIMAP7
	GIMAP8
	GJB6
	GK
	GLIPR1
	GLOD4
	GLRX
	GLS
	GLT1D1
	GLTSCR2
	GM2A
	GMFG
	GNG11
	GNG7
	GNLY
	GNPTAB
	GOLGA8A
	GOLGA8A
	GORASP2
	GOT2
	GP1BB
	GPATCH1
	GPATCH2
	GPATCH8
	GPN1
	GPR114
	GPR141
	GPR160
	GPR171
	GPR18
	GPR183
	GPR56
	GPR84
	GPR89A
	GPR97
	GPRASP1
	GRAMD1A
	GRB10
	GRINA
	GRK6
	GRPEL2
	GRSF1
	GSTP1
	GTDC1
	GTF3C2
	GTPBP3
	GTPBP4
	GTPBP8
	GYG1
	GYPA
	GYPB
	GZMA
	GZMB
	GZMH
	GZMK
	GZMM
	HADH
	HARS
	HAT1
	HAUS4
	HBD
	HBQ1
	HCP5
	HEATR2
	HEATR5B
	HEBP2
	HEG1
	HGF
	HIP1
	HIST1H1C
	HIST1H2BD
	HIST1H3D
	HIST1H4J
	HIST2H2AA3
	HK3
	HKR1
	HLA-DMA
	HLA-DMB
	HLA-DOA
	HLA-DPA1
	HLA-DPB1
	HLA-DQA1
	HLA-DQA1
	HLA-DQB1
	HLA-DRA
	HLA-DRB1
	HLA-DRB1
	HLA-DRB3
	HLA-DRB4
	HMG20A
	HMGB2
	HMGN3
	HNRNPA0
	HNRNPA1
	HNRNPA1
	HNRNPA3
	HNRNPD
	HNRNPH1
	HNRNPH3
	HNRNPM
	HNRNPR
	HNRPDL
	HOPX
	HOXB2
	HP
	HP1BP3
	HPGD
	HPSE
	HSBP1
	HSDL2
	HSH2D
	HSP90AB1				HLA-DRB4			HLA-DRB5
	HSP90AB1
	HSPA8
	HSPA9
	HSPD1
	HSPH1
	HTATSF1
	HVCN1
	IARS
	ICAM2
	ID2
	ID2
	ID3
	IDI1
	IDO1
	IER3
	IER5
	IFFO2
	IFI27
	IFIH1
	IFIT1
	IFIT1B
	IFIT2
	IFIT3
	IFT20
	IGHA1
	IGHM
	IKBKAP
	IKBKB
	IKZF2
	IKZF3
	IL10RA
	IL11RA
	IL16
	IL18R1
	IL18RAP
	IL1R1
	IL1R2
	IL1RN
	IL23A
	IL27RA
	IL2RB
	IL32
	IL32
	IL4R
	IL7R
	ILF3
	IMMT
	IMP3
	IMPDH2
	INADL
	INPP4A
	INPP4B
	IPO11
	IPO5
	IPO7
	IRAK3
	IRF2BP2
	IRF4
	IRF8
	ISCA1
	ISCA1
	ISOC1
	ITFG2
	ITGA2B
	ITGA4
	ITGA6
	ITGA7
	ITGAL
	ITGAM
	ITGB3
	ITGB7
	ITK
	ITM2A
	ITPKB
	ITPKC
	JAK1
	JAK2
	JAK3
	JARID2
	JMJD6
	KCNA3
	KCNE1
	KCNH2
	KCNMA1
	KCTD7
	KDM1A
	KDM2B
	KHDRBS1
	KHSRP
	KIAA0182
	KIAA0748
	KIAA0907
	KIAA0947
	KIAA1147
	KIAA1310
	KIAA1324
	KIAA1370
	KIAA1430
	KIAA1539
	KIAA1704
	KIF1B
	KIF21A
	KLF10
	KLF12
	KLF2
	KLF4
	KLF5
	KLHL2
	KLRB1
	KLRC1
	KLRC1
	KLRD1
	KLRF1
	KLRG1
	KLRK1
	KREMEN1
	KRI1
	KTELC1
	LANCL1
	LARS
	LAT
	LAX1
	LBH
	LCK
	LCN2
	LDHA
	LDHB
	LDLR
	LDLRAP1
	LDOC1L
	LEF1
	LEPROTL1
	LETMD1
	LFNG
	LGALS2
	LGALS8
	LHFPL2
	LILRA3
	LILRA5
	LILRA6
	LILRB3
	LIMA1
	LIME1
	LIMK2
	LIN7A
	LIPA
	LIPN
	LMNB1
	LMNB1
	LMO2
	LOC100128751
	LOC100129637
	LOC100131128
	LOC100131541
	LOC100132062
	LOC100170939
	LOC100286937
	LOC100291682
	LOC100294402
	LOC150776
	LOC162632
	LOC339047
	LOC389901
	LOC392288
	LOC399491
	LOC642869
	LOC643332
	LOC644006
	LOC728392
	LOC728554
	LPCAT2
	LPIN1
	LPXN
	LRG1
	LRIG1
	LRP10
	LRPPRC
	LRRC33
	LRRC47
	LRRN1
	LRRN3
	LSG1
	LTB
	LTB4R
	LTF
	LUC7L2
	LUC7L3
	LY6G6F
	LY75
	LY86
	LY9
	LY96
	LYAR
	LYRM7
	LYSMD2
	M6PR
	MAD1L1
	MAF
	MAFG
	MAGED1
	MAK16
	MAL
	MALT1
	MAML2
	MAN1A1
	MAN1C1
	MAOA
	MAP1LC3B
	MAP2K6
	MAP3K4
	MAP4K1
	MAPK14
	MAPRE2
	MARCKS
	MARCO
	MATK
	MATR3
	MBOAT2
	MCCC1
	MCCC2
	MCTP1
	MCTP2
	MDFIC
	MDN1
	MEAF6
	MED1
	MEF2A
	MEF2C
	MEF2D
	METAP1
	METAP2
	METT10D
	METTL13
	METTL3
	METTL7B
	METTL9
	MEX3C
	MFNG
	MFSD6
	MGA
	MGAM
	MGAT2
	MGST1
	MICAL1
	MID1IP1
	MKNK1
	MLL
	MLLT6
	MME
	MMP8
	MMP9
	MMRN1
	MOAP1
	MOBKL3
	MORC2
	MOSC1
	MPEG1
	MPHOSPH10
	MPHOSPH8
	MPI
	MPO
	MPP1
	MPRIP
	MRE11A
	MRFAP1L1
	MRI1
	MRPL9
	MRPS18B
	MRPS26
	MRPS35
	MRPS6
	MRVI1
	MS4A1
	MS4A3
	MS4A4A
	MS4A6A
	MS4A7
	MSL3
	MSRA
	MTA1
	MTF1
	MTHFD2
	MTHFS
	MTMR15
	MTR
	MTSS1
	MTX3
	MX1
	MXD3
	MXD4
	MXI1
	MYBL1
	MYC
	MYCBP2
	MYCL1
	MYL6
	MYL9
	MYOM2
	MYST4
	N4BP2L1
	NAA15
	NAAA
	NAE1
	NAIP
	NAP1L1
	NARF
	NARG2
	NARS
	NAT10
	NBEAL2
	NBPF1
	NCALD
	NCBP2
	NCL
	NCOA5
	NCRNA00219
	NDNL2
	NDST2
	NDUFA4
	NDUFB1
	NDUFB3
	NEDD4L
	NELL2
	NF2
	NFATC2
	NFATC2IP
	NFATC3
	NFE2
	NFIL3
	NFX1
	NHP2
	NHP2L1
	NHP2L1
	NIPAL3
	NKTR
	NLRC3
	NLRC4
	NLRP1
	NMT2
	NOB1
	NOD1
	NOL11
	NOL8
	NOLC1
	NONO
	NOP56
	NOP58
	NOV
	NPAT
	NPM1
	NPRL2
	NQO2
	NR1D2
	NSA2
	NSMCE4A
	NSUN2
	NSUN3
	NSUN5P2
	NSUN7
	NTNG2
	NUCKS1
	NUDT21
	NUDT4
	NUDT4
	NUDT9
	NUP107
	NUP160
	NUP205
	NUP210
	NUP43
	NUP54
	NUP62
	NUP93
	NXT1
	OAS2
	OAS3
	OCIAD2
	OFD1
	OGFOD1
	OGT
	OLAH
	OLFM4
	OPLAH
	ORM1
	ORM1
	ORM2
	OSBPL1A
	OSBPL3
	OSCAR
	OSGEPL1
	OSM
	OSTalpha
	OXNAD1
	P2RX1
	P2RX5
	P2RY10
	P2RY8
	PABPC4
	PADI4
	PAFAH2
	PAG1
	PAICS
	PAN2
	PANK4
	PAPD7
	PAQR8
	PARN
	PARP1
	PARP14
	PASK
	PATZ1
	PBX1
	PBXIP1
	PCDH9
	PCGF5
	PCID2
	PCMT1
	PCMTD2
	PCNX
	PCOLCE2
	PCSK7
	PCYOX1
	PCYOX1L
	PCYT1A
	PDCD10
	PDCD4
	PDCD7
	PDCL3
	PDE4B
	PDE4D
	PDE4DIP
	PDE7A
	PDGFC
	PDIA3
	PDIA4
	PDPR
	PDS5A
	PDSS1
	PDXDC1
	PEA15
	PEBP1
	PECI
	PECR
	PFAS
	PFDN5
	PFKFB2
	PFKFB3
	PGD
	PGLYRP1
	PGM2
	PGS1
	PHC2
	PHF10
	PHF15
	PHTF1
	PI4KA
	PID1
	PIGX
	PIK3C2B
	PIK3IP1
	PIK3R1
	PILRA
	PJA1
	PLB1
	PLBD1
	PLCG1
	PLCXD2
	PLEK2
	PLEKHA1
	PLEKHO1
	PLGLA
	PLGLB1
	PLIN3
	PLIN5
	PLSCR1
	PLSCR3
	PMS1
	PNRC2
	POLD2
	POLE3
	POLR1B
	POLRMT
	POM121
	POM121
	POP5
	POR
	POU2AF1
	PPBP
	PPIA
	PPIE
	PPIH
	PPIL2
	PPM1K
	PPM1M
	PPP1CB
	PPP1R16B
	PPP1R3B
	PPP1R3D
	PPP3CC
	PPP4R2
	PPTC7
	PQLC3
	PRF1
	PRKACB
	PRKCA
	PRKCH
	PRKCQ
	PRKRA
	PRKX
	PRMT1
	PRMT7
	PRNP
	PROK2
	PROS1
	PRPF19
	PRPF4
	PRPF8
	PRPS1
	PRR5L
	PRRC1
	PRSS23
	PRSS33
	PRUNE2
	PSIP1
	PSMA6
	PSMC6
	PSME2
	PSTPIP2
	PTCD3
	PTCH1
	PTER
	PTGDR
	PTGDS
	PTGER4
	PTGS1
	PTMA
	PTPLAD1
	PTPLB
	PTPN4
	PTPRCAP
	PUF60
	PURA
	PVRIG
	PWP1
	PWP2
	PXK
	PYCR2
	PYGL
	PYHIN1
	QARS
	QDPR
	QRSL1
	QSER1
	QSOX1
	R3HDM1
	RAB11FIP1
	RAB11FIP4
	RAB13
	RAB18
	RAB20
	RAB27A
	RAB31
	RAB32
	RAB8B
	RABGAP1L
	RABGEF1
	RABL2A
	RABL2B
	RAD50
	RALGAPA1
	RALGAPA2
	RANGRF
	RAP1GAP
	RARRES3
	RASA3
	RASGRP1
	RASSF1
	RBBP4
	RBBP7
	RBM14
	RBM16
	RBM26
	RBMS1
	RBX1
	RCAN3
	RCC2
	RDH13
	REPS1
	RETN
	RFTN1
	RFX5
	RGL4
	RGS18
	RHCE
	RHOF
	RHOH
	RHOU
	RIOK3
	RIT1
	RNA
	RNASE2
	RNASE3
	RNASEH2B
	RNASEN
	RNF10
	RNF11
	RNF125
	RNF141
	RNF144A
	RNF182
	RNMT
	ROPN1L
	RORA
	RPA1
	RPA2
	RPAIN
	RPL10A
	RPL13
	RPL13A
	RPL14
	RPL15
	RPL18
	RPL22
	RPL3
	RPL5
	RPS15A
	RPS23
	RPS27L
	RPS28
	RPS4X
	RPS6KA5
	RPS7
	RRAGD
	RRAS2
	RRM1
	RRP1B
	RRS1
	RSAD1
	RSL1D1
	RSL24D1				SET
	RTN1
	RUFY3
	RUNX2
	RUNX3
	RUVBL1
	S100A12
	S100A8
	S100P
	S1PR1
	S1PR5
	SAMD3
	SAMHD1
	SAMSN1
	SAP30
	SAR1B
	SART3
	SATB1
	SBDS
	SBK1
	SCAMP3
	SCLY
	SCRN1
	SDAD1
	SDR39U1
	SEC31A
	SEC62
	SELP
	SEMA4A
	Septin 1
	Septin 11
	Septin 6
	Septin 9
	SERPINB1
	SERPINB2
	SESN3
	SET
	SF3A1
	SF3A3
	SF3B14
	SFPQ
	SFRS1
	SFRS11
	SFRS15
	SFRS18
	SFRS5
	SFRS7
	SGK1
	SGK223
	SGMS2
	SH2B3
	SH2D1A
	SH2D1B
	SH2D2A
	SH3GLB1
	SH3YL1				LOC100292334
	SIAH2
	SIDT1
	SIGLEC5
	SIGLEC9
	SIGLECP3
	SIK2
	SIPA1L2
	SIRPG
	SIT1
	SKAP1
	SLAMF1
	SLAMF6
	SLAMF7
	SLBP
	SLC11A1
	SLC14A1
	SLC22A15
	SLC22A4
	SLC25A32
	SLC25A36
	SLC25A37
	SLC25A40
	SLC25A6
	SLC26A6
	SLC26A8
	SLC2A1
	SLC2A14
	SLC2A6
	SLC36A1
	SLC36A4
	SLC37A3
	SLC38A1
	SLC39A10
	SLC40A1
	SLC4A7
	SLC7A6
	SLCO4C1
	SLFN5
	SLPI
	SMAD3
	SMARCA2
	SMARCA4
	SMARCAD1
	SMARCC1
	SMARCC2
	SMARCD3
	SMARCE1
	SMC3
	SMPDL3A
	SMS
	SMYD2
	SMYD4
	SNCA
	SNHG12
	SNRNP200
	SNRNP40
	SNRPA1
	SNRPN
	SNRPN
	SNX3
	SNX5
	SOCS3
	SORT1
	SP4
	SPCS3
	SPG7
	SPN
	SPOCK2
	SPON2
	SPTB
	SPTBN1
	SPTLC2
	SRM
	SRP68
	SRPK1
	SRPRB
	SRRM1
	SSBP2
	SSR1
	SSRP1
	ST3GAL4
	ST3GAL5
	ST6GAL1
	ST6GALNAC3
	STAG3
	STAG3L2
	STAG3L3
	STARD7
	STAT1
	STAT4
	STAT5B
	STIM2
	STK16
	STK17B
	STK39
	STMN1
	STMN3
	STOM
	STRBP
	STXBP2
	STYX
	SUB1
	SUCLG2
	SULF2
	SULT1B1
	SUMF2
	SUN1
	SUN2
	SUPT16H
	SVIP
	SYNCRIP
	SYNE2
	SYNJ2BP
	SYTL2
	TAF15
	TAF3
	TAF4
	TAGAP
	TAP2
	TAPBPL
	TARDBP
	TARP
	TARSL2
	TBC1D4
	TBC1D8
	TBC1D9
	TBX21
	TC2N
	TCERG1
	TCF7
	TCL1A
	TCN1
	TCTN1
	TDP1
	TDRD9
	TECR
	TEP1
	TFDP1
	TFF3
	TGFA
	TGFBI
	TGFBR3
	TGIF2
	TGM2
	TGS1
	TH1L
	THBS1
	THEM4
	THEMIS
	THOC1
	THUMPD1
	TIAM1
	TIFA
	TIGD3
	TIGIT
	TIMP1
	TKTL1
	TLR2
	TLR5
	TMC8
	TMCC1
	TMCC2
	TMCO3
	TMED10
	TMEM109
	TMEM120A
	TMEM134
	TMEM138
	TMEM158
	TMEM165
	TMEM167A
	TMEM167B
	TMEM181
	TMEM19
	TMEM203
	TMEM40
	TMEM42
	TMEM56
	TMEM66
	TMTC1
	TNFAIP2
	TNFAIP6
	TNFRSF10B
	TNFRSF25
	TNFSF13B
	TNIK
	TNRC6A
	TNRC6C
	TOMM20
	TOMM70A
	TOP2A
	TP53I11
	TP53I3
	TPD52
	TPM1
	TPP2
	TPST1
	TRA
	TRA2A
	TRAF3
	TRAF3IP3
	TRAF5
	TRANK1
	TRAP1
	TRAT1
	TRBC1				LOC400986
	TRBV9
	TRD
	TREML1
	TRERF1
	TRIB1
	TRIB2
	TRIM28
	TRIM4
	TRIM44
	TRIT1
	TRPS1
	TRRAP
	TSEN15
	TSEN54
	TSFM
	TSHZ1
	TSPAN13
	TSPAN2
	TSPO
	TSTA3
	TTC17
	TTC19
	TTC27
	TTC3
	TTC35
	TTC37
	TTC39C
	TTC9
	TTYH2
	TULP4
	TXK
	TXN
	TXNDC17
	TXNDC3
	TXNIP
	U2AF2
	UBA2
	UBAP1
	UBAP2
	UBASH3A
	UBE2F
	UBE2G2
	UBE2H
	UBE2I
	UBE2J1
	UBE2L6
	UBE2Q2
	UBL5
	UBR4
	UGCG
	UHRF2
	UMPS
	UNC119B
	UPP1
	UQCR11
	USP11
	USP14
	USP24
	USP32
	USPL1
	UTP3
	UTP6
	UTRN
	UXS1
	VEGFB				GGT3P			GGTLC1			GGTLC2			GGTLC3
	VMA21
	VNN1
	VNN2
	VPRBP
	VPREB3
	VPS13C
	VSIG4
	WBP11
	WBP11
	WBSCR22
	WDFY3
	WDR11
	WDR26
	WDR33
	WDR54
	WDR59
	WDR75
	WDR82
	WFDC1
	WHAMM
	WIPI1
	WSB1
	WWP1
	XAF1
	XCL1
	XK
	XPC
	XRCC6
	XRRA1
	XYLT1
	YEATS2
	YLPM1
	YOD1
	YWHAQ
	ZAP70
	ZBTB1
	ZBTB38
	ZBTB4
	ZBTB40
	ZC3H12D
	ZC3H14
	ZCCHC2
	ZDHHC19
	ZDHHC2
	ZDHHC3
	ZFP36L2
	ZFP62
	ZFP64
	ZMIZ1
	ZMYND11
	ZMYND8
	ZNF146
	ZNF266
	ZNF274
	ZNF275
	ZNF281
	ZNF286A
	ZNF317
	ZNF354A
	ZNF395
	ZNF438
	ZNF512
	ZNF529
	ZNF549
	ZNF559
	ZNF573
	ZNF608
	ZNF609
	ZNF652
	ZNF664
	ZNF805
	ZNF827
	ZNF83
	ZNF91
	ZNHIT6
	ZSCAN18
					LOC100294036
					STAG3L2			STAG3L3
					CCL4L2
					SMA4			SMA5
					GPR89C
					RASA4
					PI4KAP2
					PLGLB2
					USP32			USP6
					LOC100133331			LOC653340			LOC729737
					LOC100287654			LOC100288169
					HNRPA1L-2			LOC644037
					TRAJ17			TRAV20
					TRAJ17			TRAV20
					TRAJ17			TRAV20
					TRAJ17			TRAV20

## Sheet: Sheet2
RNA	Sample
AAK1	RNA
AASDHPPT	RNA
ABCC13	RNA
ABCF1	RNA
ABCG1	RNA
ABHD13	RNA
ABHD15	RNA
ABI2	RNA
ABI3	RNA
ABLIM1	RNA
ACER3	RNA
ACN9	RNA
ACSL1	RNA
ACSL4	RNA
ACSL5	RNA
ACSS1	RNA
ACTL6A	RNA
ACVR1B	RNA
ADA	RNA
ADAM9	RNA
ADARB1	RNA
ADCY7	RNA
ADH5	RNA
ADM	RNA
ADORA3	RNA
ADRB2	RNA
ADRBK2	RNA
AES	RNA
AFF3	RNA
AGAP4	RNA
AGAP6	RNA
AGFG1	RNA
AGK	RNA
AGPAT5	RNA
AGTPBP1	RNA
AHNAK	RNA
AHSP	RNA
AIM2	RNA
AKAP1	RNA
AKAP11	RNA
AKAP2	RNA
AKR1B1	RNA
AKR7A2	RNA
ALAS2	RNA
ALDH18A1	RNA
ALDH1A1	RNA
ALDH9A1	RNA
ALG13	RNA
ALG2	RNA
ALOX5	RNA
ALPK1	RNA
ALPL	RNA
AMIGO2	RNA
AMPD2	RNA
AMPH	RNA
ANAPC1	RNA
ANAPC13	RNA
ANK3	RNA
ANKH	RNA
ANKH	RNA
ANKHD1	RNA
ANKRD22	RNA
ANKRD34B	RNA
ANKRD36	RNA
ANKRD36	RNA
ANKRD9	RNA
ANXA1	RNA
ANXA3	RNA
ANXA6	RNA
AP2B1	RNA
AP3S2	RNA
APBA2	RNA
APEX1	RNA
APH1B	RNA
APOA1BP	RNA
APOBEC3B	RNA
APOBEC3F	RNA
APOBEC3G	RNA
APOL3	RNA
APRT	RNA
AQP3	RNA
AQP9	RNA
ARG1	RNA
ARHGAP17	RNA
ARHGEF18	RNA
ARHGEF3	RNA
ARID1B	RNA
ARL17A	RNA
ARL2BP	RNA
ARL4A	RNA
ARL4C	RNA
ARMC1	RNA
ARRDC3	RNA
ASF1A	RNA
ASGR2	RNA
ASPH	RNA
ASTE1	RNA
ATF7IP2	RNA
ATIC	RNA
ATM	RNA
ATMIN	RNA
ATP11B	RNA
ATP2B1	RNA
ATP5G2	RNA
ATP6V1C1	RNA
ATP8B2	RNA
ATP8B4	RNA
ATP9A	RNA
ATXN10	RNA
AUTS2	RNA
AZI2	RNA
B3GNT5	RNA
B4GALT5	RNA
BACH2	RNA
BANK1	RNA
BATF	RNA
BAZ1A	RNA
BCAT1	RNA
BCKDHB	RNA
BCL11A	RNA
BCL11B	RNA
BCL2	RNA
BCL2A1	RNA
BCL6	RNA
BCL9L	RNA
BEX4	RNA
BIN1	RNA
BIRC3	RNA
BLK	RNA
BLMH	RNA
BLNK	RNA
BLOC1S1	RNA
BMX	RNA
BPGM	RNA
BPI	RNA
BRIX1	RNA
BST1	RNA
BTBD11	RNA
BTN3A1	RNA
BTN3A1	RNA
BTN3A2	RNA
BTN3A3	RNA
BUB3	RNA
BZW2	RNA
C10orf18	RNA
C11orf2	RNA
C11orf46	RNA
C12orf23	RNA
C12orf41	RNA
C12orf57	RNA
C12orf65	RNA
C14orf101	RNA
C14orf159	RNA
C14orf2	RNA
C14orf43	RNA
C14orf45	RNA
C15orf44	RNA
C16orf7	RNA
C16orf80	RNA
C17orf103	RNA
C18orf32	RNA
C18orf55	RNA
C19orf12	RNA
C19orf2	RNA
C19orf29	RNA
C19orf38	RNA
C19orf59	RNA
C1GALT1C1	RNA
C1orf174	RNA
C1orf55	RNA
C1QB	RNA
C20orf112	RNA
C20orf177	RNA
C20orf194	RNA
C20orf3	RNA
C20orf69	RNA
C20orf69	RNA
C21orf33	RNA
C21orf59	RNA
C2orf42	RNA
C2orf88	RNA
C2orf89	RNA
C3AR1	RNA
C4orf14	RNA
C4orf3	RNA
C5orf30	RNA
C5orf32	RNA
C6orf48	RNA
C7orf23	RNA
C8orf83	RNA
C9orf103	RNA
C9orf84	RNA
CA1	RNA
CA4	RNA
CABC1	RNA
CACNA2D3	RNA
CALHM2	RNA
CAMK1D	RNA
CAMK2D	RNA
CAMP	RNA
CAND1	RNA
CAPG	RNA
CAPN2	RNA
CAPRIN2	RNA
CAPZA2	RNA
CARD16	RNA
CARD6	RNA
CARKD	RNA
CASP5	RNA
CBLB	RNA
CBLL1	RNA
CBS	RNA
CBX7	RNA
CCDC107	RNA
CCDC109B	RNA
CCDC115	RNA
CCDC50	RNA
CCDC76	RNA
CCDC88C	RNA
CCL4	RNA
CCL5	RNA
CCNA1	RNA
CCNB1IP1	RNA
CCND2	RNA
CCPG1	RNA
CCR3	RNA
CCR5	RNA
CCR6	RNA
CCR7	RNA
CCT3	RNA
CCT4	RNA
CCT6A	RNA
CCT8	RNA
CCT8	RNA
CD160	RNA
CD163	RNA
CD164	RNA
CD177	RNA
CD2	RNA
CD24	RNA
CD244	RNA
CD247	RNA
CD27	RNA
CD28	RNA
CD300LB	RNA
CD3D	RNA
CD3E	RNA
CD3G	RNA
CD47	RNA
CD5	RNA
CD55	RNA
CD58	RNA
CD59	RNA
CD6	RNA
CD63	RNA
CD74	RNA
CD79A	RNA
CD79B	RNA
CD81	RNA
CD86	RNA
CD8A	RNA
CD8B	RNA
CD96	RNA
CDADC1	RNA
CDC16	RNA
CDC23	RNA
CDC25B	RNA
CDC42	RNA
CDC42EP3	RNA
CDC42SE2	RNA
CDK4	RNA
CDK5RAP2	RNA
CDKN1C	RNA
CDKN2C	RNA
CDKN2D	RNA
CDR2	RNA
CEACAM1	RNA
CEACAM4	RNA
CEACAM6	RNA
CEACAM8	RNA
CECR1	RNA
CEP68	RNA
CEP78	RNA
CFD	RNA
CHCHD10	RNA
CHCHD7	RNA
CHI3L1	RNA
CHIT1	RNA
CHMP5	RNA
CHMP7	RNA
CHPT1	RNA
CHST15	RNA
CHST7	RNA
CIRH1A	RNA
CISD2	RNA
CKAP4	RNA
CKLF	RNA
CLCC1	RNA
CLEC10A	RNA
CLEC1B	RNA
CLEC2B	RNA
CLEC2D	RNA
CLEC4D	RNA
CLEC4E	RNA
CLEC5A	RNA
CLIC3	RNA
CLIP4	RNA
CLK2	RNA
CLSTN1	RNA
CLU	RNA
CMTM5	RNA
CNIH4	RNA
CNNM3	RNA
CNOT7	RNA
COG1	RNA
COL17A1	RNA
COMMD6	RNA
COMMD8	RNA
CORO2A	RNA
COX7A2	RNA
COX7B	RNA
CPA3	RNA
CPD	RNA
CPEB4	RNA
CPPED1	RNA
CPSF6	RNA
CPVL	RNA
CR1	RNA
CREBL2	RNA
CREG1	RNA
CRIP1	RNA
CRISP3	RNA
CRTAM	RNA
CRTAP	RNA
CRTC3	RNA
CRY1	RNA
CSE1L	RNA
CSF1R	RNA
CSGALNACT2	RNA
CSRP2BP	RNA
CST3	RNA
CST7	RNA
CSTA	RNA
CTCF	RNA
CTDSPL2	RNA
CTNNAL1	RNA
CTSC	RNA
CTSD	RNA
CTSG	RNA
CTSO	RNA
CTSW	RNA
CUL1	RNA
CUTA	RNA
CWF19L2	RNA
CX3CR1	RNA
CXCR4	RNA
CXCR5	RNA
CXXC5	RNA
CYB561	RNA
CYB5B	RNA
CYBASC3	RNA
CYFIP2	RNA
CYLD	RNA
CYP1B1	RNA
CYP4V2	RNA
CYSLTR1	RNA
DAAM2	RNA
DACH1	RNA
DAZAP1	RNA
DCAF16	RNA
DCAF7	RNA
DCTD	RNA
DCUN1D1	RNA
DDAH2	RNA
DDHD2	RNA
DDX18	RNA
DDX19A	RNA
DDX20	RNA
DDX21	RNA
DDX24	RNA
DDX27	RNA
DDX28	RNA
DDX47	RNA
DDX5	RNA
DDX60	RNA
DEFA1	RNA
DEFA4	RNA
DENND2D	RNA
DGAT2	RNA
DGCR6	RNA
DGKA	RNA
DGKZ	RNA
DHRS13	RNA
DHRS3	RNA
DHRS9	RNA
DHX15	RNA
DIMT1L	RNA
DIP2A	RNA
DIRC2	RNA
DIS3L	RNA
DKC1	RNA
DNAJC25-GNG10	RNA
DNAJC30	RNA
DNAJC5	RNA
DNAJC9	RNA
DNMT1	RNA
DNPEP	RNA
DOCK10	RNA
DOCK9	RNA
DOK3	RNA
DPEP2	RNA
DPH3	RNA
DPP4	RNA
DPP7	RNA
DPYSL2	RNA
DRAM1	RNA
DSC2	RNA
DSTN	RNA
DUSP13	RNA
DUSP5	RNA
DUSP6	RNA
DYNC1H1	RNA
DYNLT1	RNA
DYRK2	RNA
DYSF	RNA
E2F5	RNA
EBAG9	RNA
ECE1	RNA
ECHDC2	RNA
ECHDC3	RNA
EEF2	RNA
EIF2B1	RNA
EIF3A	RNA
EIF3C	RNA
EIF3F	RNA
EIF3L	RNA
EIF3L	RNA
EIF4A2	RNA
EIF4B	RNA
EIF4E3	RNA
EIF5B	RNA
ELAC2	RNA
ELANE	RNA
ELAVL1	RNA
ELL2	RNA
ELOVL5	RNA
ELP2	RNA
ELP3	RNA
EMB	RNA
EMB	RNA
EMILIN2	RNA
EMR1	RNA
EMR3	RNA
ENOPH1	RNA
ENOSF1	RNA
ENTPD1	RNA
ENTPD7	RNA
ENY2	RNA
EOMES	RNA
EP400	RNA
EPB41L2	RNA
EPHX2	RNA
EPRS	RNA
ERAP1	RNA
ERAP2	RNA
ERI1	RNA
ERLIN1	RNA
ERMP1	RNA
ERP29	RNA
ESF1	RNA
ESYT1	RNA
ESYT2	RNA
ETS1	RNA
ETS2	RNA
EVI2A	RNA
EVL	RNA
EXOC6	RNA
EXOSC10	RNA
EXOSC4	RNA
EXOSC8	RNA
EXOSC9	RNA
EXT1	RNA
EZR	RNA
F5	RNA
FAIM3	RNA
FAM102A	RNA
FAM105A	RNA
FAM113A	RNA
FAM113B	RNA
FAM117B	RNA
FAM129C	RNA
FAM153B	RNA
FAM160B1	RNA
FAM162A	RNA
FAM168B	RNA
FAM177A1	RNA
FAM190B	RNA
FAM20A	RNA
FAM38A	RNA
FAM3C	RNA
FAM43A	RNA
FAM46C	RNA
FAM53B	RNA
FAM78A	RNA
FAM98B	RNA
FANCF	RNA
FAR2	RNA
FBL	RNA
FBXL16	RNA
FBXO21	RNA
FBXO30	RNA
FBXW2	RNA
FCAR	RNA
FCER1A	RNA
FCER1G	RNA
FCGR1A	RNA
FCGR1B	RNA
FCGR3A	RNA
FCRL3	RNA
FCRL6	RNA
FECH	RNA
FEM1C	RNA
FES	RNA
FGD4	RNA
FGF13	RNA
FGFBP2	RNA
FGFR1OP2	RNA
FGL2	RNA
FHIT	RNA
FKBP1A	RNA
FKBP1B	RNA
FKBP5	RNA
FLJ10213	RNA
FLJ36031	RNA
FLOT1	RNA
FLOT2	RNA
FLT3LG	RNA
FN3KRP	RNA
FNBP4	RNA
FNDC3B	RNA
FOLR3	RNA
FOXJ3	RNA
FOXN3	RNA
FOXO1	RNA
FOXP1	RNA
FTO	RNA
FTSJ1	RNA
FUCA1	RNA
FURIN	RNA
FUS	RNA
FUT7	RNA
FYN	RNA
G0S2	RNA
G3BP1	RNA
GADD45A	RNA
GAL3ST4	RNA
GALNT14	RNA
GALNT4	RNA
GAR1	RNA
GAS7	RNA
GATA2	RNA
GATA3	RNA
GBA	RNA
GBA	RNA
GBP1	RNA
GBP4	RNA
GBP5	RNA
GCA	RNA
GCC2	RNA
GCET2	RNA
GCLM	RNA
GCN1L1	RNA
GCOM1	RNA
GFM1	RNA
GGA2	RNA
GGH	RNA
GGT1	RNA
GIMAP1	RNA
GIMAP4	RNA
GIMAP5	RNA
GIMAP6	RNA
GIMAP7	RNA
GIMAP8	RNA
GJB6	RNA
GK	RNA
GLIPR1	RNA
GLOD4	RNA
GLRX	RNA
GLS	RNA
GLT1D1	RNA
GLTSCR2	RNA
GM2A	RNA
GMFG	RNA
GNG11	RNA
GNG7	RNA
GNLY	RNA
GNPTAB	RNA
GOLGA8A	RNA
GOLGA8A	RNA
GORASP2	RNA
GOT2	RNA
GP1BB	RNA
GPATCH1	RNA
GPATCH2	RNA
GPATCH8	RNA
GPN1	RNA
GPR114	RNA
GPR141	RNA
GPR160	RNA
GPR171	RNA
GPR18	RNA
GPR183	RNA
GPR56	RNA
GPR84	RNA
GPR89A	RNA
GPR97	RNA
GPRASP1	RNA
GRAMD1A	RNA
GRB10	RNA
GRINA	RNA
GRK6	RNA
GRPEL2	RNA
GRSF1	RNA
GSTP1	RNA
GTDC1	RNA
GTF3C2	RNA
GTPBP3	RNA
GTPBP4	RNA
GTPBP8	RNA
GYG1	RNA
GYPA	RNA
GYPB	RNA
GZMA	RNA
GZMB	RNA
GZMH	RNA
GZMK	RNA
GZMM	RNA
HADH	RNA
HARS	RNA
HAT1	RNA
HAUS4	RNA
HBD	RNA
HBQ1	RNA
HCP5	RNA
HEATR2	RNA
HEATR5B	RNA
HEBP2	RNA
HEG1	RNA
HGF	RNA
HIP1	RNA
HIST1H1C	RNA
HIST1H2BD	RNA
HIST1H3D	RNA
HIST1H4J	RNA
HIST2H2AA3	RNA
HK3	RNA
HKR1	RNA
HLA-DMA	RNA
HLA-DMB	RNA
HLA-DOA	RNA
HLA-DPA1	RNA
HLA-DPB1	RNA
HLA-DQA1	RNA
HLA-DQA1	RNA
HLA-DQB1	RNA
HLA-DRA	RNA
HLA-DRB1	RNA
HLA-DRB1	RNA
HLA-DRB3	RNA
HLA-DRB4	RNA
HMG20A	RNA
HMGB2	RNA
HMGN3	RNA
HNRNPA0	RNA
HNRNPA1	RNA
HNRNPA1	RNA
HNRNPA3	RNA
HNRNPD	RNA
HNRNPH1	RNA
HNRNPH3	RNA
HNRNPM	RNA
HNRNPR	RNA
HNRPDL	RNA
HOPX	RNA
HOXB2	RNA
HP	RNA
HP1BP3	RNA
HPGD	RNA
HPSE	RNA
HSBP1	RNA
HSDL2	RNA
HSH2D	RNA
HSP90AB1	RNA
HSP90AB1	RNA
HSPA8	RNA
HSPA9	RNA
HSPD1	RNA
HSPH1	RNA
HTATSF1	RNA
HVCN1	RNA
IARS	RNA
ICAM2	RNA
ID2	RNA
ID2	RNA
ID3	RNA
IDI1	RNA
IDO1	RNA
IER3	RNA
IER5	RNA
IFFO2	RNA
IFI27	RNA
IFIH1	RNA
IFIT1	RNA
IFIT1B	RNA
IFIT2	RNA
IFIT3	RNA
IFT20	RNA
IGHA1	RNA
IGHM	RNA
IKBKAP	RNA
IKBKB	RNA
IKZF2	RNA
IKZF3	RNA
IL10RA	RNA
IL11RA	RNA
IL16	RNA
IL18R1	RNA
IL18RAP	RNA
IL1R1	RNA
IL1R2	RNA
IL1RN	RNA
IL23A	RNA
IL27RA	RNA
IL2RB	RNA
IL32	RNA
IL32	RNA
IL4R	RNA
IL7R	RNA
ILF3	RNA
IMMT	RNA
IMP3	RNA
IMPDH2	RNA
INADL	RNA
INPP4A	RNA
INPP4B	RNA
IPO11	RNA
IPO5	RNA
IPO7	RNA
IRAK3	RNA
IRF2BP2	RNA
IRF4	RNA
IRF8	RNA
ISCA1	RNA
ISCA1	RNA
ISOC1	RNA
ITFG2	RNA
ITGA2B	RNA
ITGA4	RNA
ITGA6	RNA
ITGA7	RNA
ITGAL	RNA
ITGAM	RNA
ITGB3	RNA
ITGB7	RNA
ITK	RNA
ITM2A	RNA
ITPKB	RNA
ITPKC	RNA
JAK1	RNA
JAK2	RNA
JAK3	RNA
JARID2	RNA
JMJD6	RNA
KCNA3	RNA
KCNE1	RNA
KCNH2	RNA
KCNMA1	RNA
KCTD7	RNA
KDM1A	RNA
KDM2B	RNA
KHDRBS1	RNA
KHSRP	RNA
KIAA0182	RNA
KIAA0748	RNA
KIAA0907	RNA
KIAA0947	RNA
KIAA1147	RNA
KIAA1310	RNA
KIAA1324	RNA
KIAA1370	RNA
KIAA1430	RNA
KIAA1539	RNA
KIAA1704	RNA
KIF1B	RNA
KIF21A	RNA
KLF10	RNA
KLF12	RNA
KLF2	RNA
KLF4	RNA
KLF5	RNA
KLHL2	RNA
KLRB1	RNA
KLRC1	RNA
KLRC1	RNA
KLRD1	RNA
KLRF1	RNA
KLRG1	RNA
KLRK1	RNA
KREMEN1	RNA
KRI1	RNA
KTELC1	RNA
LANCL1	RNA
LARS	RNA
LAT	RNA
LAX1	RNA
LBH	RNA
LCK	RNA
LCN2	RNA
LDHA	RNA
LDHB	RNA
LDLR	RNA
LDLRAP1	RNA
LDOC1L	RNA
LEF1	RNA
LEPROTL1	RNA
LETMD1	RNA
LFNG	RNA
LGALS2	RNA
LGALS8	RNA
LHFPL2	RNA
LILRA3	RNA
LILRA5	RNA
LILRA6	RNA
LILRB3	RNA
LIMA1	RNA
LIME1	RNA
LIMK2	RNA
LIN7A	RNA
LIPA	RNA
LIPN	RNA
LMNB1	RNA
LMNB1	RNA
LMO2	RNA
LOC100128751	RNA
LOC100129637	RNA
LOC100131128	RNA
LOC100131541	RNA
LOC100132062	RNA
LOC100170939	RNA
LOC100286937	RNA
LOC100291682	RNA
LOC100294402	RNA
LOC150776	RNA
LOC162632	RNA
LOC339047	RNA
LOC389901	RNA
LOC392288	RNA
LOC399491	RNA
LOC642869	RNA
LOC643332	RNA
LOC644006	RNA
LOC728392	RNA
LOC728554	RNA
LPCAT2	RNA
LPIN1	RNA
LPXN	RNA
LRG1	RNA
LRIG1	RNA
LRP10	RNA
LRPPRC	RNA
LRRC33	RNA
LRRC47	RNA
LRRN1	RNA
LRRN3	RNA
LSG1	RNA
LTB	RNA
LTB4R	RNA
LTF	RNA
LUC7L2	RNA
LUC7L3	RNA
LY6G6F	RNA
LY75	RNA
LY86	RNA
LY9	RNA
LY96	RNA
LYAR	RNA
LYRM7	RNA
LYSMD2	RNA
M6PR	RNA
MAD1L1	RNA
MAF	RNA
MAFG	RNA
MAGED1	RNA
MAK16	RNA
MAL	RNA
MALT1	RNA
MAML2	RNA
MAN1A1	RNA
MAN1C1	RNA
MAOA	RNA
MAP1LC3B	RNA
MAP2K6	RNA
MAP3K4	RNA
MAP4K1	RNA
MAPK14	RNA
MAPRE2	RNA
MARCKS	RNA
MARCO	RNA
MATK	RNA
MATR3	RNA
MBOAT2	RNA
MCCC1	RNA
MCCC2	RNA
MCTP1	RNA
MCTP2	RNA
MDFIC	RNA
MDN1	RNA
MEAF6	RNA
MED1	RNA
MEF2A	RNA
MEF2C	RNA
MEF2D	RNA
METAP1	RNA
METAP2	RNA
METT10D	RNA
METTL13	RNA
METTL3	RNA
METTL7B	RNA
METTL9	RNA
MEX3C	RNA
MFNG	RNA
MFSD6	RNA
MGA	RNA
MGAM	RNA
MGAT2	RNA
MGST1	RNA
MICAL1	RNA
MID1IP1	RNA
MKNK1	RNA
MLL	RNA
MLLT6	RNA
MME	RNA
MMP8	RNA
MMP9	RNA
MMRN1	RNA
MOAP1	RNA
MOBKL3	RNA
MORC2	RNA
MOSC1	RNA
MPEG1	RNA
MPHOSPH10	RNA
MPHOSPH8	RNA
MPI	RNA
MPO	RNA
MPP1	RNA
MPRIP	RNA
MRE11A	RNA
MRFAP1L1	RNA
MRI1	RNA
MRPL9	RNA
MRPS18B	RNA
MRPS26	RNA
MRPS35	RNA
MRPS6	RNA
MRVI1	RNA
MS4A1	RNA
MS4A3	RNA
MS4A4A	RNA
MS4A6A	RNA
MS4A7	RNA
MSL3	RNA
MSRA	RNA
MTA1	RNA
MTF1	RNA
MTHFD2	RNA
MTHFS	RNA
MTMR15	RNA
MTR	RNA
MTSS1	RNA
MTX3	RNA
MX1	RNA
MXD3	RNA
MXD4	RNA
MXI1	RNA
MYBL1	RNA
MYC	RNA
MYCBP2	RNA
MYCL1	RNA
MYL6	RNA
MYL9	RNA
MYOM2	RNA
MYST4	RNA
N4BP2L1	RNA
NAA15	RNA
NAAA	RNA
NAE1	RNA
NAIP	RNA
NAP1L1	RNA
NARF	RNA
NARG2	RNA
NARS	RNA
NAT10	RNA
NBEAL2	RNA
NBPF1	RNA
NCALD	RNA
NCBP2	RNA
NCL	RNA
NCOA5	RNA
NCRNA00219	RNA
NDNL2	RNA
NDST2	RNA
NDUFA4	RNA
NDUFB1	RNA
NDUFB3	RNA
NEDD4L	RNA
NELL2	RNA
NF2	RNA
NFATC2	RNA
NFATC2IP	RNA
NFATC3	RNA
NFE2	RNA
NFIL3	RNA
NFX1	RNA
NHP2	RNA
NHP2L1	RNA
NHP2L1	RNA
NIPAL3	RNA
NKTR	RNA
NLRC3	RNA
NLRC4	RNA
NLRP1	RNA
NMT2	RNA
NOB1	RNA
NOD1	RNA
NOL11	RNA
NOL8	RNA
NOLC1	RNA
NONO	RNA
NOP56	RNA
NOP58	RNA
NOV	RNA
NPAT	RNA
NPM1	RNA
NPRL2	RNA
NQO2	RNA
NR1D2	RNA
NSA2	RNA
NSMCE4A	RNA
NSUN2	RNA
NSUN3	RNA
NSUN5P2	RNA
NSUN7	RNA
NTNG2	RNA
NUCKS1	RNA
NUDT21	RNA
NUDT4	RNA
NUDT4	RNA
NUDT9	RNA
NUP107	RNA
NUP160	RNA
NUP205	RNA
NUP210	RNA
NUP43	RNA
NUP54	RNA
NUP62	RNA
NUP93	RNA
NXT1	RNA
OAS2	RNA
OAS3	RNA
OCIAD2	RNA
OFD1	RNA
OGFOD1	RNA
OGT	RNA
OLAH	RNA
OLFM4	RNA
OPLAH	RNA
ORM1	RNA
ORM1	RNA
ORM2	RNA
OSBPL1A	RNA
OSBPL3	RNA
OSCAR	RNA
OSGEPL1	RNA
OSM	RNA
OSTalpha	RNA
OXNAD1	RNA
P2RX1	RNA
P2RX5	RNA
P2RY10	RNA
P2RY8	RNA
PABPC4	RNA
PADI4	RNA
PAFAH2	RNA
PAG1	RNA
PAICS	RNA
PAN2	RNA
PANK4	RNA
PAPD7	RNA
PAQR8	RNA
PARN	RNA
PARP1	RNA
PARP14	RNA
PASK	RNA
PATZ1	RNA
PBX1	RNA
PBXIP1	RNA
PCDH9	RNA
PCGF5	RNA
PCID2	RNA
PCMT1	RNA
PCMTD2	RNA
PCNX	RNA
PCOLCE2	RNA
PCSK7	RNA
PCYOX1	RNA
PCYOX1L	RNA
PCYT1A	RNA
PDCD10	RNA
PDCD4	RNA
PDCD7	RNA
PDCL3	RNA
PDE4B	RNA
PDE4D	RNA
PDE4DIP	RNA
PDE7A	RNA
PDGFC	RNA
PDIA3	RNA
PDIA4	RNA
PDPR	RNA
PDS5A	RNA
PDSS1	RNA
PDXDC1	RNA
PEA15	RNA
PEBP1	RNA
PECI	RNA
PECR	RNA
PFAS	RNA
PFDN5	RNA
PFKFB2	RNA
PFKFB3	RNA
PGD	RNA
PGLYRP1	RNA
PGM2	RNA
PGS1	RNA
PHC2	RNA
PHF10	RNA
PHF15	RNA
PHTF1	RNA
PI4KA	RNA
PID1	RNA
PIGX	RNA
PIK3C2B	RNA
PIK3IP1	RNA
PIK3R1	RNA
PILRA	RNA
PJA1	RNA
PLB1	RNA
PLBD1	RNA
PLCG1	RNA
PLCXD2	RNA
PLEK2	RNA
PLEKHA1	RNA
PLEKHO1	RNA
PLGLA	RNA
PLGLB1	RNA
PLIN3	RNA
PLIN5	RNA
PLSCR1	RNA
PLSCR3	RNA
PMS1	RNA
PNRC2	RNA
POLD2	RNA
POLE3	RNA
POLR1B	RNA
POLRMT	RNA
POM121	RNA
POM121	RNA
POP5	RNA
POR	RNA
POU2AF1	RNA
PPBP	RNA
PPIA	RNA
PPIE	RNA
PPIH	RNA
PPIL2	RNA
PPM1K	RNA
PPM1M	RNA
PPP1CB	RNA
PPP1R16B	RNA
PPP1R3B	RNA
PPP1R3D	RNA
PPP3CC	RNA
PPP4R2	RNA
PPTC7	RNA
PQLC3	RNA
PRF1	RNA
PRKACB	RNA
PRKCA	RNA
PRKCH	RNA
PRKCQ	RNA
PRKRA	RNA
PRKX	RNA
PRMT1	RNA
PRMT7	RNA
PRNP	RNA
PROK2	RNA
PROS1	RNA
PRPF19	RNA
PRPF4	RNA
PRPF8	RNA
PRPS1	RNA
PRR5L	RNA
PRRC1	RNA
PRSS23	RNA
PRSS33	RNA
PRUNE2	RNA
PSIP1	RNA
PSMA6	RNA
PSMC6	RNA
PSME2	RNA
PSTPIP2	RNA
PTCD3	RNA
PTCH1	RNA
PTER	RNA
PTGDR	RNA
PTGDS	RNA
PTGER4	RNA
PTGS1	RNA
PTMA	RNA
PTPLAD1	RNA
PTPLB	RNA
PTPN4	RNA
PTPRCAP	RNA
PUF60	RNA
PURA	RNA
PVRIG	RNA
PWP1	RNA
PWP2	RNA
PXK	RNA
PYCR2	RNA
PYGL	RNA
PYHIN1	RNA
QARS	RNA
QDPR	RNA
QRSL1	RNA
QSER1	RNA
QSOX1	RNA
R3HDM1	RNA
RAB11FIP1	RNA
RAB11FIP4	RNA
RAB13	RNA
RAB18	RNA
RAB20	RNA
RAB27A	RNA
RAB31	RNA
RAB32	RNA
RAB8B	RNA
RABGAP1L	RNA
RABGEF1	RNA
RABL2A	RNA
RABL2B	RNA
RAD50	RNA
RALGAPA1	RNA
RALGAPA2	RNA
RANGRF	RNA
RAP1GAP	RNA
RARRES3	RNA
RASA3	RNA
RASGRP1	RNA
RASSF1	RNA
RBBP4	RNA
RBBP7	RNA
RBM14	RNA
RBM16	RNA
RBM26	RNA
RBMS1	RNA
RBX1	RNA
RCAN3	RNA
RCC2	RNA
RDH13	RNA
REPS1	RNA
RETN	RNA
RFTN1	RNA
RFX5	RNA
RGL4	RNA
RGS18	RNA
RHCE	RNA
RHOF	RNA
RHOH	RNA
RHOU	RNA
RIOK3	RNA
RIT1	RNA
RNA	RNA
RNASE2	RNA
RNASE3	RNA
RNASEH2B	RNA
RNASEN	RNA
RNF10	RNA
RNF11	RNA
RNF125	RNA
RNF141	RNA
RNF144A	RNA
RNF182	RNA
RNMT	RNA
ROPN1L	RNA
RORA	RNA
RPA1	RNA
RPA2	RNA
RPAIN	RNA
RPL10A	RNA
RPL13	RNA
RPL13A	RNA
RPL14	RNA
RPL15	RNA
RPL18	RNA
RPL22	RNA
RPL3	RNA
RPL5	RNA
RPS15A	RNA
RPS23	RNA
RPS27L	RNA
RPS28	RNA
RPS4X	RNA
RPS6KA5	RNA
RPS7	RNA
RRAGD	RNA
RRAS2	RNA
RRM1	RNA
RRP1B	RNA
RRS1	RNA
RSAD1	RNA
RSL1D1	RNA
RSL24D1	RNA
RTN1	RNA
RUFY3	RNA
RUNX2	RNA
RUNX3	RNA
RUVBL1	RNA
S100A12	RNA
S100A8	RNA
S100P	RNA
S1PR1	RNA
S1PR5	RNA
SAMD3	RNA
SAMHD1	RNA
SAMSN1	RNA
SAP30	RNA
SAR1B	RNA
SART3	RNA
SATB1	RNA
SBDS	RNA
SBK1	RNA
SCAMP3	RNA
SCLY	RNA
SCRN1	RNA
SDAD1	RNA
SDR39U1	RNA
SEC31A	RNA
SEC62	RNA
SELP	RNA
SEMA4A	RNA
Septin 1	RNA
Septin 11	RNA
Septin 6	RNA
Septin 9	RNA
SERPINB1	RNA
SERPINB2	RNA
SESN3	RNA
SET	RNA
SF3A1	RNA
SF3A3	RNA
SF3B14	RNA
SFPQ	RNA
SFRS1	RNA
SFRS11	RNA
SFRS15	RNA
SFRS18	RNA
SFRS5	RNA
SFRS7	RNA
SGK1	RNA
SGK223	RNA
SGMS2	RNA
SH2B3	RNA
SH2D1A	RNA
SH2D1B	RNA
SH2D2A	RNA
SH3GLB1	RNA
SH3YL1	RNA
SIAH2	RNA
SIDT1	RNA
SIGLEC5	RNA
SIGLEC9	RNA
SIGLECP3	RNA
SIK2	RNA
SIPA1L2	RNA
SIRPG	RNA
SIT1	RNA
SKAP1	RNA
SLAMF1	RNA
SLAMF6	RNA
SLAMF7	RNA
SLBP	RNA
SLC11A1	RNA
SLC14A1	RNA
SLC22A15	RNA
SLC22A4	RNA
SLC25A32	RNA
SLC25A36	RNA
SLC25A37	RNA
SLC25A40	RNA
SLC25A6	RNA
SLC26A6	RNA
SLC26A8	RNA
SLC2A1	RNA
SLC2A14	RNA
SLC2A6	RNA
SLC36A1	RNA
SLC36A4	RNA
SLC37A3	RNA
SLC38A1	RNA
SLC39A10	RNA
SLC40A1	RNA
SLC4A7	RNA
SLC7A6	RNA
SLCO4C1	RNA
SLFN5	RNA
SLPI	RNA
SMAD3	RNA
SMARCA2	RNA
SMARCA4	RNA
SMARCAD1	RNA
SMARCC1	RNA
SMARCC2	RNA
SMARCD3	RNA
SMARCE1	RNA
SMC3	RNA
SMPDL3A	RNA
SMS	RNA
SMYD2	RNA
SMYD4	RNA
SNCA	RNA
SNHG12	RNA
SNRNP200	RNA
SNRNP40	RNA
SNRPA1	RNA
SNRPN	RNA
SNRPN	RNA
SNX3	RNA
SNX5	RNA
SOCS3	RNA
SORT1	RNA
SP4	RNA
SPCS3	RNA
SPG7	RNA
SPN	RNA
SPOCK2	RNA
SPON2	RNA
SPTB	RNA
SPTBN1	RNA
SPTLC2	RNA
SRM	RNA
SRP68	RNA
SRPK1	RNA
SRPRB	RNA
SRRM1	RNA
SSBP2	RNA
SSR1	RNA
SSRP1	RNA
ST3GAL4	RNA
ST3GAL5	RNA
ST6GAL1	RNA
ST6GALNAC3	RNA
STAG3	RNA
STAG3L2	RNA
STAG3L3	RNA
STARD7	RNA
STAT1	RNA
STAT4	RNA
STAT5B	RNA
STIM2	RNA
STK16	RNA
STK17B	RNA
STK39	RNA
STMN1	RNA
STMN3	RNA
STOM	RNA
STRBP	RNA
STXBP2	RNA
STYX	RNA
SUB1	RNA
SUCLG2	RNA
SULF2	RNA
SULT1B1	RNA
SUMF2	RNA
SUN1	RNA
SUN2	RNA
SUPT16H	RNA
SVIP	RNA
SYNCRIP	RNA
SYNE2	RNA
SYNJ2BP	RNA
SYTL2	RNA
TAF15	RNA
TAF3	RNA
TAF4	RNA
TAGAP	RNA
TAP2	RNA
TAPBPL	RNA
TARDBP	RNA
TARP	RNA
TARSL2	RNA
TBC1D4	RNA
TBC1D8	RNA
TBC1D9	RNA
TBX21	RNA
TC2N	RNA
TCERG1	RNA
TCF7	RNA
TCL1A	RNA
TCN1	RNA
TCTN1	RNA
TDP1	RNA
TDRD9	RNA
TECR	RNA
TEP1	RNA
TFDP1	RNA
TFF3	RNA
TGFA	RNA
TGFBI	RNA
TGFBR3	RNA
TGIF2	RNA
TGM2	RNA
TGS1	RNA
TH1L	RNA
THBS1	RNA
THEM4	RNA
THEMIS	RNA
THOC1	RNA
THUMPD1	RNA
TIAM1	RNA
TIFA	RNA
TIGD3	RNA
TIGIT	RNA
TIMP1	RNA
TKTL1	RNA
TLR2	RNA
TLR5	RNA
TMC8	RNA
TMCC1	RNA
TMCC2	RNA
TMCO3	RNA
TMED10	RNA
TMEM109	RNA
TMEM120A	RNA
TMEM134	RNA
TMEM138	RNA
TMEM158	RNA
TMEM165	RNA
TMEM167A	RNA
TMEM167B	RNA
TMEM181	RNA
TMEM19	RNA
TMEM203	RNA
TMEM40	RNA
TMEM42	RNA
TMEM56	RNA
TMEM66	RNA
TMTC1	RNA
TNFAIP2	RNA
TNFAIP6	RNA
TNFRSF10B	RNA
TNFRSF25	RNA
TNFSF13B	RNA
TNIK	RNA
TNRC6A	RNA
TNRC6C	RNA
TOMM20	RNA
TOMM70A	RNA
TOP2A	RNA
TP53I11	RNA
TP53I3	RNA
TPD52	RNA
TPM1	RNA
TPP2	RNA
TPST1	RNA
TRA	RNA
TRA2A	RNA
TRAF3	RNA
TRAF3IP3	RNA
TRAF5	RNA
TRANK1	RNA
TRAP1	RNA
TRAT1	RNA
TRBC1	RNA
TRBV9	RNA
TRD	RNA
TREML1	RNA
TRERF1	RNA
TRIB1	RNA
TRIB2	RNA
TRIM28	RNA
TRIM4	RNA
TRIM44	RNA
TRIT1	RNA
TRPS1	RNA
TRRAP	RNA
TSEN15	RNA
TSEN54	RNA
TSFM	RNA
TSHZ1	RNA
TSPAN13	RNA
TSPAN2	RNA
TSPO	RNA
TSTA3	RNA
TTC17	RNA
TTC19	RNA
TTC27	RNA
TTC3	RNA
TTC35	RNA
TTC37	RNA
TTC39C	RNA
TTC9	RNA
TTYH2	RNA
TULP4	RNA
TXK	RNA
TXN	RNA
TXNDC17	RNA
TXNDC3	RNA
TXNIP	RNA
U2AF2	RNA
UBA2	RNA
UBAP1	RNA
UBAP2	RNA
UBASH3A	RNA
UBE2F	RNA
UBE2G2	RNA
UBE2H	RNA
UBE2I	RNA
UBE2J1	RNA
UBE2L6	RNA
UBE2Q2	RNA
UBL5	RNA
UBR4	RNA
UGCG	RNA
UHRF2	RNA
UMPS	RNA
UNC119B	RNA
UPP1	RNA
UQCR11	RNA
USP11	RNA
USP14	RNA
USP24	RNA
USP32	RNA
USPL1	RNA
UTP3	RNA
UTP6	RNA
UTRN	RNA
UXS1	RNA
VEGFB	RNA
VMA21	RNA
VNN1	RNA
VNN2	RNA
VPRBP	RNA
VPREB3	RNA
VPS13C	RNA
VSIG4	RNA
WBP11	RNA
WBP11	RNA
WBSCR22	RNA
WDFY3	RNA
WDR11	RNA
WDR26	RNA
WDR33	RNA
WDR54	RNA
WDR59	RNA
WDR75	RNA
WDR82	RNA
WFDC1	RNA
WHAMM	RNA
WIPI1	RNA
WSB1	RNA
WWP1	RNA
XAF1	RNA
XCL1	RNA
XK	RNA
XPC	RNA
XRCC6	RNA
XRRA1	RNA
XYLT1	RNA
YEATS2	RNA
YLPM1	RNA
YOD1	RNA
YWHAQ	RNA
ZAP70	RNA
ZBTB1	RNA
ZBTB38	RNA
ZBTB4	RNA
ZBTB40	RNA
ZC3H12D	RNA
ZC3H14	RNA
ZCCHC2	RNA
ZDHHC19	RNA
ZDHHC2	RNA
ZDHHC3	RNA
ZFP36L2	RNA
ZFP62	RNA
ZFP64	RNA
ZMIZ1	RNA
ZMYND11	RNA
ZMYND8	RNA
ZNF146	RNA
ZNF266	RNA
ZNF274	RNA
ZNF275	RNA
ZNF281	RNA
ZNF286A	RNA
ZNF317	RNA
ZNF354A	RNA
ZNF395	RNA
ZNF438	RNA
ZNF512	RNA
ZNF529	RNA
ZNF549	RNA
ZNF559	RNA
ZNF573	RNA
ZNF608	RNA
ZNF609	RNA
ZNF652	RNA
ZNF664	RNA
ZNF805	RNA
ZNF827	RNA
ZNF83	RNA
ZNF91	RNA
ZNHIT6	RNA
ZSCAN18	RNA
TRBC1	scRNA
TRAC	scRNA
DUSP2	scRNA
CD52	scRNA
TRBC2	scRNA
NR4A2	scRNA
ARL4C	scRNA
JUNB	scRNA
CD3D	scRNA
LTB	scRNA
ZFP36L2	scRNA
PIM3	scRNA
CD48	scRNA
ANXA1	scRNA
CD3E	scRNA
KLF2	scRNA
ZFP36	scRNA
IRF2BP2	scRNA
H3F3B	scRNA
IER2	scRNA
HNRNPA0	scRNA
NFKBIA	scRNA
CD44	scRNA
LEPROTL1	scRNA
DNAJB1	scRNA
YPEL5	scRNA
CLEC2B	scRNA
BTG1	scRNA
CXCR4	scRNA
VAMP2	scRNA
FOXP1	scRNA
JUN	scRNA
GADD45B	scRNA
RSL1D1	scRNA
IL32	scRNA
PTMA	scRNA
SRSF5	scRNA
MAP3K7CL	scRNA
DUSP1	scRNA
HSPA5	scRNA
RBBP6	scRNA
DDIT4	scRNA
HNRNPDL	scRNA
NOP53	scRNA
IL7R	scRNA
RSL24D1	scRNA
MT-CO2	scRNA
BTG2	scRNA
TNFAIP3	scRNA
TOMM20	scRNA
FOS	scRNA
CCDC85B	scRNA
STX11	scRNA
SBDS	scRNA
S100A10	scRNA
CD69	scRNA
HBB	scRNA
EZR	scRNA
PTPRC	scRNA
VIM	scRNA
AMD1	scRNA
JUND	scRNA
DDX5	scRNA
SRRM1	scRNA
NSA2	scRNA
EIF3E	scRNA
NPM1	scRNA
FAM107B	scRNA
SSR2	scRNA
DDX24	scRNA
MYADM	scRNA
CD74	scRNA
FNTB	scRNA
KLF6	scRNA
SNN	scRNA
HIST1H3H	scRNA
MT-CYB	scRNA
TMEM70	scRNA
LIMD2	scRNA
H1FX	scRNA
CDKN1A	scRNA
ENKUR	scRNA
TSC22D3	scRNA
COMMD6	scRNA
PNRC1	scRNA
HNRNPH1	scRNA
HSPA8	scRNA
TST	scRNA
EIF3L	scRNA
SF1	scRNA
ERV3-1	scRNA
VIM-AS1	scRNA
LINC01089	scRNA
RPL10A	scRNA
SUB1	scRNA
HBA2	scRNA
RGCC	scRNA
SARAF	scRNA
RPL35A	scRNA
SNHG8	scRNA
RPS16	scRNA
HBA1	scRNA
ZFAS1	scRNA
MTRNR2L8	scRNA
EIF3H	scRNA
FAM110A	scRNA
AES	scRNA
EEF1B2	scRNA
RPL4	scRNA
RPSA	scRNA
RPL5	scRNA
RACK1	scRNA
SLC25A6	scRNA
RPL36AL	scRNA
RPL27	scRNA
RPS21	scRNA
PNMA1	scRNA
PABPC1	scRNA
MEPCE	scRNA
HIST1H2BJ	scRNA
HIST1H2AG	scRNA
RPS5	scRNA
HLA-DRA	scRNA
RPS13	scRNA
RPL7	scRNA
RPL23	scRNA
FCER1G	scRNA
IFITM3	scRNA
MALAT1	scRNA
EEF1D	scRNA
MPST	scRNA
RPS23	scRNA
RPL8	scRNA
RPL24	scRNA
RPL14	scRNA
RPL23A	scRNA
HLA-DRB1	scRNA
RPL22	scRNA
PF4	scRNA
HSP90AB1	scRNA
RPL18	scRNA
RPS8	scRNA
RPS18	scRNA
RPL6	scRNA
RPS7	scRNA
RPL9	scRNA
RPS10	scRNA
RPL34	scRNA
RPS15	scRNA
HNRNPA1	scRNA
WFDC1	scRNA
FAU	scRNA
RPS3A	scRNA
RPS2	scRNA
RPS25	scRNA
HPSE	scRNA
RPS6	scRNA
TOMM7	scRNA
MYL9	scRNA
FCGR2A	scRNA
MBP	scRNA
RPL26	scRNA
ODC1	scRNA
NACA	scRNA
ITGA2B	scRNA
RPL11	scRNA
RPS3	scRNA
UBB	scRNA
PPBP	scRNA
UBL4A	scRNA
RPS15A	scRNA
CLEC1B	scRNA
RPL13A	scRNA
SAMD14	scRNA
RPL29	scRNA
RPL19	scRNA
MAX	scRNA
RPL3	scRNA
ALAS2	scRNA
RPL36	scRNA
EEF1A1	scRNA
RPL18A	scRNA
RPS4X	scRNA
NUCB1	scRNA
PDLIM1	scRNA
CLDN5	scRNA
ROGDI	scRNA
RPL12	scRNA
MMD	scRNA
AHSP	scRNA
RPS28	scRNA
TMSB10	scRNA
CA1	scRNA
BLVRB	scRNA
RPL38	scRNA
SMIM1	scRNA
RPS19	scRNA
SMIM3	scRNA
F13A1	scRNA
RPL31	scRNA
HBD	scRNA
RPL7A	scRNA
RPS20	scRNA
RPL10	scRNA
RPL37	scRNA
RPL39	scRNA
RPL35	scRNA
RPS27A	scRNA
PFDN5	scRNA
MTRNR2L12	scRNA
RHOC	scRNA
HBM	scRNA
TOMM5	scRNA
SLC4A1	scRNA
RPS29	scRNA
RPL28	scRNA
AC147651.1	scRNA
RPL30	scRNA
RPS4Y1	scRNA
DAP	scRNA
TACC3	scRNA
FRMD3	scRNA
SLC25A37	scRNA
RPL27A	scRNA
SPNS1	scRNA
CCL5	scRNA
CD151	scRNA
RPLP2	scRNA
PTPN18	scRNA
RPL41	scRNA
MLH3	scRNA
RPS14	scRNA
MMRN1	scRNA
RPL32	scRNA
BTF3	scRNA
AKR7A2	scRNA
SOD2	scRNA
ATP5F1E	scRNA
FLOT1	scRNA
RPS24	scRNA
CARHSP1	scRNA
PON2	scRNA
ATOX1	scRNA
TPM2	scRNA
TGFB1I1	scRNA
CD68	scRNA
S100A9	scRNA
FKBP5	scRNA
GLRX5	scRNA
RPLP0	scRNA
HBG2	scRNA
SLC25A39	scRNA
TIMP1	scRNA
CD63	scRNA
RBPMS2	scRNA
SOD1	scRNA

## Sheet: Sheet3
RNA
AAK1
AASDHPPT
ABCC13
ABCF1
ABCG1
ABHD13
ABHD15
ABI2
ABI3
ABLIM1
ACER3
ACN9
ACSL1
ACSL4
ACSL5
ACSS1
ACTL6A
ACVR1B
ADA
ADAM9
ADARB1
ADCY7
ADH5
ADM
ADORA3
ADRB2
ADRBK2
AES
AFF3
AGAP4
AGAP6
AGFG1
AGK
AGPAT5
AGTPBP1
AHNAK
AES
AIM2
AKAP1
AKAP11
AKAP2
AKR1B1
AHSP
AHSP
ALDH18A1
ALDH1A1
ALDH9A1
ALG13
ALG2
ALOX5
ALPK1
ALPL
AMIGO2
AMPD2
AMPH
ANAPC1
ANAPC13
ANK3
ANKH
ANKH
ANKHD1
ANKRD22
ANKRD34B
ANKRD36
ANKRD36
ANKRD9
AKR7A2
ANXA3
ANXA6
AP2B1
AP3S2
APBA2
APEX1
APH1B
APOA1BP
APOBEC3B
APOBEC3F
APOBEC3G
APOL3
APRT
AQP3
AQP9
ARG1
ARHGAP17
ARHGEF18
ARHGEF3
ARID1B
ARL17A
ARL2BP
ARL4A
AKR7A2
ARMC1
ARRDC3
ASF1A
ASGR2
ASPH
ASTE1
ATF7IP2
ATIC
ATM
ATMIN
ATP11B
ATP2B1
ATP5G2
ATP6V1C1
ATP8B2
ATP8B4
ATP9A
ATXN10
AUTS2
AZI2
B3GNT5
B4GALT5
BACH2
BANK1
BATF
BAZ1A
BCAT1
BCKDHB
BCL11A
BCL11B
BCL2
BCL2A1
BCL6
BCL9L
BEX4
BIN1
BIRC3
BLK
BLMH
BLNK
BLOC1S1
BMX
BPGM
BPI
BRIX1
BST1
BTBD11
BTN3A1
BTN3A1
BTN3A2
BTN3A3
BUB3
BZW2
C10orf18
C11orf2
C11orf46
C12orf23
C12orf41
C12orf57
C12orf65
C14orf101
C14orf159
C14orf2
C14orf43
C14orf45
C15orf44
C16orf7
C16orf80
C17orf103
C18orf32
C18orf55
C19orf12
C19orf2
C19orf29
C19orf38
C19orf59
C1GALT1C1
C1orf174
C1orf55
C1QB
C20orf112
C20orf177
C20orf194
C20orf3
C20orf69
C20orf69
C21orf33
C21orf59
C2orf42
C2orf88
C2orf89
C3AR1
C4orf14
C4orf3
C5orf30
C5orf32
C6orf48
C7orf23
C8orf83
C9orf103
C9orf84
ALAS2
CA4
CABC1
CACNA2D3
CALHM2
CAMK1D
CAMK2D
CAMP
CAND1
CAPG
CAPN2
CAPRIN2
CAPZA2
CARD16
CARD6
CARKD
CASP5
CBLB
CBLL1
CBS
CBX7
CCDC107
CCDC109B
CCDC115
CCDC50
CCDC76
CCDC88C
CCL4
ALAS2
CCNA1
CCNB1IP1
CCND2
CCPG1
CCR3
CCR5
CCR6
CCR7
CCT3
CCT4
CCT6A
CCT8
CCT8
CD160
CD163
CD164
CD177
CD2
CD24
CD244
CD247
CD27
CD28
CD300LB
ANXA1
ANXA1
CD3G
CD47
CD5
CD55
CD58
CD59
CD6
ARL4C
ARL4C
CD79A
CD79B
CD81
CD86
CD8A
CD8B
CD96
CDADC1
CDC16
CDC23
CDC25B
CDC42
CDC42EP3
CDC42SE2
CDK4
CDK5RAP2
CDKN1C
CDKN2C
CDKN2D
CDR2
CEACAM1
CEACAM4
CEACAM6
CEACAM8
CECR1
CEP68
CEP78
CFD
CHCHD10
CHCHD7
CHI3L1
CHIT1
CHMP5
CHMP7
CHPT1
CHST15
CHST7
CIRH1A
CISD2
CKAP4
CKLF
CLCC1
CLEC10A
CA1
CA1
CLEC2D
CLEC4D
CLEC4E
CLEC5A
CLIC3
CLIP4
CLK2
CLSTN1
CLU
CMTM5
CNIH4
CNNM3
CNOT7
COG1
COL17A1
CCL5
COMMD8
CORO2A
COX7A2
COX7B
CPA3
CPD
CPEB4
CPPED1
CPSF6
CPVL
CR1
CREBL2
CREG1
CRIP1
CRISP3
CRTAM
CRTAP
CRTC3
CRY1
CSE1L
CSF1R
CSGALNACT2
CSRP2BP
CST3
CST7
CSTA
CTCF
CTDSPL2
CTNNAL1
CTSC
CTSD
CTSG
CTSO
CTSW
CUL1
CUTA
CWF19L2
CX3CR1
CCL5
CXCR5
CXXC5
CYB561
CYB5B
CYBASC3
CYFIP2
CYLD
CYP1B1
CYP4V2
CYSLTR1
DAAM2
DACH1
DAZAP1
DCAF16
DCAF7
DCTD
DCUN1D1
DDAH2
DDHD2
DDX18
DDX19A
DDX20
DDX21
CD3D
DDX27
DDX28
DDX47
CD3D
DDX60
DEFA1
DEFA4
DENND2D
DGAT2
DGCR6
DGKA
DGKZ
DHRS13
DHRS3
DHRS9
DHX15
DIMT1L
DIP2A
DIRC2
DIS3L
DKC1
DNAJC25-GNG10
DNAJC30
DNAJC5
DNAJC9
DNMT1
DNPEP
DOCK10
DOCK9
DOK3
DPEP2
DPH3
DPP4
DPP7
DPYSL2
DRAM1
DSC2
DSTN
DUSP13
DUSP5
DUSP6
DYNC1H1
DYNLT1
DYRK2
DYSF
E2F5
EBAG9
ECE1
ECHDC2
ECHDC3
EEF2
EIF2B1
EIF3A
EIF3C
EIF3F
CD3E
EIF3L
EIF4A2
EIF4B
EIF4E3
EIF5B
ELAC2
ELANE
ELAVL1
ELL2
ELOVL5
ELP2
ELP3
EMB
EMB
EMILIN2
EMR1
EMR3
ENOPH1
ENOSF1
ENTPD1
ENTPD7
ENY2
EOMES
EP400
EPB41L2
EPHX2
EPRS
ERAP1
ERAP2
ERI1
ERLIN1
ERMP1
ERP29
ESF1
ESYT1
ESYT2
ETS1
ETS2
EVI2A
EVL
EXOC6
EXOSC10
EXOSC4
EXOSC8
EXOSC9
EXT1
CD3E
F5
FAIM3
FAM102A
FAM105A
FAM113A
FAM113B
FAM117B
FAM129C
FAM153B
FAM160B1
FAM162A
FAM168B
FAM177A1
FAM190B
FAM20A
FAM38A
FAM3C
FAM43A
FAM46C
FAM53B
FAM78A
FAM98B
FANCF
FAR2
FBL
FBXL16
FBXO21
FBXO30
FBXW2
FCAR
FCER1A
CD63
FCGR1A
FCGR1B
FCGR3A
FCRL3
FCRL6
FECH
FEM1C
FES
FGD4
FGF13
FGFBP2
FGFR1OP2
FGL2
FHIT
FKBP1A
FKBP1B
CD63
FLJ10213
FLJ36031
CD74
FLOT2
FLT3LG
FN3KRP
FNBP4
FNDC3B
FOLR3
FOXJ3
FOXN3
FOXO1
CD74
FTO
FTSJ1
FUCA1
FURIN
FUS
FUT7
FYN
G0S2
G3BP1
GADD45A
GAL3ST4
GALNT14
GALNT4
GAR1
GAS7
GATA2
GATA3
GBA
GBA
GBP1
GBP4
GBP5
GCA
GCC2
GCET2
GCLM
GCN1L1
GCOM1
GFM1
GGA2
GGH
GGT1
GIMAP1
GIMAP4
GIMAP5
GIMAP6
GIMAP7
GIMAP8
GJB6
GK
GLIPR1
GLOD4
GLRX
GLS
GLT1D1
GLTSCR2
GM2A
GMFG
GNG11
GNG7
GNLY
GNPTAB
GOLGA8A
GOLGA8A
GORASP2
GOT2
GP1BB
GPATCH1
GPATCH2
GPATCH8
GPN1
GPR114
GPR141
GPR160
GPR171
GPR18
GPR183
GPR56
GPR84
GPR89A
GPR97
GPRASP1
GRAMD1A
GRB10
GRINA
GRK6
GRPEL2
GRSF1
GSTP1
GTDC1
GTF3C2
GTPBP3
GTPBP4
GTPBP8
GYG1
GYPA
GYPB
GZMA
GZMB
GZMH
GZMK
GZMM
HADH
HARS
HAT1
HAUS4
CLEC1B
HBQ1
HCP5
HEATR2
HEATR5B
HEBP2
HEG1
HGF
HIP1
HIST1H1C
HIST1H2BD
HIST1H3D
HIST1H4J
HIST2H2AA3
HK3
HKR1
HLA-DMA
HLA-DMB
HLA-DOA
HLA-DPA1
HLA-DPB1
HLA-DQA1
HLA-DQA1
HLA-DQB1
CLEC1B
CLEC2B
HLA-DRB1
HLA-DRB3
HLA-DRB4
HMG20A
HMGB2
HMGN3
CLEC2B
COMMD6
HNRNPA1
HNRNPA3
HNRNPD
COMMD6
HNRNPH3
HNRNPM
HNRNPR
HNRPDL
HOPX
HOXB2
HP
HP1BP3
HPGD
CXCR4
HSBP1
HSDL2
HSH2D
CXCR4
HSP90AB1
DDX24
HSPA9
HSPD1
HSPH1
HTATSF1
HVCN1
IARS
ICAM2
ID2
ID2
ID3
IDI1
IDO1
IER3
IER5
IFFO2
IFI27
IFIH1
IFIT1
IFIT1B
IFIT2
IFIT3
IFT20
IGHA1
IGHM
IKBKAP
IKBKB
IKZF2
IKZF3
IL10RA
IL11RA
IL16
IL18R1
IL18RAP
IL1R1
IL1R2
IL1RN
IL23A
IL27RA
IL2RB
DDX24
IL32
IL4R
DDX5
ILF3
IMMT
IMP3
IMPDH2
INADL
INPP4A
INPP4B
IPO11
IPO5
IPO7
IRAK3
DDX5
IRF4
IRF8
ISCA1
ISCA1
ISOC1
ITFG2
EIF3L
ITGA4
ITGA6
ITGA7
ITGAL
ITGAM
ITGB3
ITGB7
ITK
ITM2A
ITPKB
ITPKC
JAK1
JAK2
JAK3
JARID2
JMJD6
KCNA3
KCNE1
KCNH2
KCNMA1
KCTD7
KDM1A
KDM2B
KHDRBS1
KHSRP
KIAA0182
KIAA0748
KIAA0907
KIAA0947
KIAA1147
KIAA1310
KIAA1324
KIAA1370
KIAA1430
KIAA1539
KIAA1704
KIF1B
KIF21A
KLF10
KLF12
EIF3L
KLF4
KLF5
KLHL2
KLRB1
KLRC1
KLRC1
KLRD1
KLRF1
KLRG1
KLRK1
KREMEN1
KRI1
KTELC1
LANCL1
LARS
LAT
LAX1
LBH
LCK
LCN2
LDHA
LDHB
LDLR
LDLRAP1
LDOC1L
LEF1
EZR
LETMD1
LFNG
LGALS2
LGALS8
LHFPL2
LILRA3
LILRA5
LILRA6
LILRB3
LIMA1
LIME1
LIMK2
LIN7A
LIPA
LIPN
LMNB1
LMNB1
LMO2
LOC100128751
LOC100129637
LOC100131128
LOC100131541
LOC100132062
LOC100170939
LOC100286937
LOC100291682
LOC100294402
LOC150776
LOC162632
LOC339047
LOC389901
LOC392288
LOC399491
LOC642869
LOC643332
LOC644006
LOC728392
LOC728554
LPCAT2
LPIN1
LPXN
LRG1
LRIG1
LRP10
LRPPRC
LRRC33
LRRC47
LRRN1
LRRN3
LSG1
EZR
LTB4R
LTF
LUC7L2
LUC7L3
LY6G6F
LY75
LY86
LY9
LY96
LYAR
LYRM7
LYSMD2
M6PR
MAD1L1
MAF
MAFG
MAGED1
MAK16
MAL
MALT1
MAML2
MAN1A1
MAN1C1
MAOA
MAP1LC3B
MAP2K6
MAP3K4
MAP4K1
MAPK14
MAPRE2
MARCKS
MARCO
MATK
MATR3
MBOAT2
MCCC1
MCCC2
MCTP1
MCTP2
MDFIC
MDN1
MEAF6
MED1
MEF2A
MEF2C
MEF2D
METAP1
METAP2
METT10D
METTL13
METTL3
METTL7B
METTL9
MEX3C
MFNG
MFSD6
MGA
MGAM
MGAT2
MGST1
MICAL1
MID1IP1
MKNK1
MLL
MLLT6
MME
MMP8
MMP9
FCER1G
MOAP1
MOBKL3
MORC2
MOSC1
MPEG1
MPHOSPH10
MPHOSPH8
MPI
MPO
MPP1
MPRIP
MRE11A
MRFAP1L1
MRI1
MRPL9
MRPS18B
MRPS26
MRPS35
MRPS6
MRVI1
MS4A1
MS4A3
MS4A4A
MS4A6A
MS4A7
MSL3
MSRA
MTA1
MTF1
MTHFD2
MTHFS
MTMR15
MTR
MTSS1
MTX3
MX1
MXD3
MXD4
MXI1
MYBL1
MYC
MYCBP2
MYCL1
MYL6
FCER1G
MYOM2
MYST4
N4BP2L1
NAA15
NAAA
NAE1
NAIP
NAP1L1
NARF
NARG2
NARS
NAT10
NBEAL2
NBPF1
NCALD
NCBP2
NCL
NCOA5
NCRNA00219
NDNL2
NDST2
NDUFA4
NDUFB1
NDUFB3
NEDD4L
NELL2
NF2
NFATC2
NFATC2IP
NFATC3
NFE2
NFIL3
NFX1
NHP2
NHP2L1
NHP2L1
NIPAL3
NKTR
NLRC3
NLRC4
NLRP1
NMT2
NOB1
NOD1
NOL11
NOL8
NOLC1
NONO
NOP56
NOP58
NOV
NPAT
FKBP5
NPRL2
NQO2
NR1D2
FKBP5
NSMCE4A
NSUN2
NSUN3
NSUN5P2
NSUN7
NTNG2
NUCKS1
NUDT21
NUDT4
NUDT4
NUDT9
NUP107
NUP160
NUP205
NUP210
NUP43
NUP54
NUP62
NUP93
NXT1
OAS2
OAS3
OCIAD2
OFD1
OGFOD1
OGT
OLAH
OLFM4
OPLAH
ORM1
ORM1
ORM2
OSBPL1A
OSBPL3
OSCAR
OSGEPL1
OSM
OSTalpha
OXNAD1
P2RX1
P2RX5
P2RY10
P2RY8
PABPC4
PADI4
PAFAH2
PAG1
PAICS
PAN2
PANK4
PAPD7
PAQR8
PARN
PARP1
PARP14
PASK
PATZ1
PBX1
PBXIP1
PCDH9
PCGF5
PCID2
PCMT1
PCMTD2
PCNX
PCOLCE2
PCSK7
PCYOX1
PCYOX1L
PCYT1A
PDCD10
PDCD4
PDCD7
PDCL3
PDE4B
PDE4D
PDE4DIP
PDE7A
PDGFC
PDIA3
PDIA4
PDPR
PDS5A
PDSS1
PDXDC1
PEA15
PEBP1
PECI
PECR
PFAS
FLOT1
PFKFB2
PFKFB3
PGD
PGLYRP1
PGM2
PGS1
PHC2
PHF10
PHF15
PHTF1
PI4KA
PID1
PIGX
PIK3C2B
PIK3IP1
PIK3R1
PILRA
PJA1
PLB1
PLBD1
PLCG1
PLCXD2
PLEK2
PLEKHA1
PLEKHO1
PLGLA
PLGLB1
PLIN3
PLIN5
PLSCR1
PLSCR3
PMS1
PNRC2
POLD2
POLE3
POLR1B
POLRMT
POM121
POM121
POP5
POR
POU2AF1
FLOT1
PPIA
PPIE
PPIH
PPIL2
PPM1K
PPM1M
PPP1CB
PPP1R16B
PPP1R3B
PPP1R3D
PPP3CC
PPP4R2
PPTC7
PQLC3
PRF1
PRKACB
PRKCA
PRKCH
PRKCQ
PRKRA
PRKX
PRMT1
PRMT7
PRNP
PROK2
PROS1
PRPF19
PRPF4
PRPF8
PRPS1
PRR5L
PRRC1
PRSS23
PRSS33
PRUNE2
PSIP1
PSMA6
PSMC6
PSME2
PSTPIP2
PTCD3
PTCH1
PTER
PTGDR
PTGDS
PTGER4
PTGS1
FOXP1
PTPLAD1
PTPLB
PTPN4
PTPRCAP
PUF60
PURA
PVRIG
PWP1
PWP2
PXK
PYCR2
PYGL
PYHIN1
QARS
QDPR
QRSL1
QSER1
QSOX1
R3HDM1
RAB11FIP1
RAB11FIP4
RAB13
RAB18
RAB20
RAB27A
RAB31
RAB32
RAB8B
RABGAP1L
RABGEF1
RABL2A
RABL2B
RAD50
RALGAPA1
RALGAPA2
RANGRF
RAP1GAP
RARRES3
RASA3
RASGRP1
RASSF1
RBBP4
RBBP7
RBM14
RBM16
RBM26
RBMS1
RBX1
RCAN3
RCC2
RDH13
REPS1
RETN
RFTN1
RFX5
RGL4
RGS18
RHCE
RHOF
RHOH
RHOU
RIOK3
RIT1
FOXP1
RNASE2
RNASE3
RNASEH2B
RNASEN
RNF10
RNF11
RNF125
RNF141
RNF144A
RNF182
RNMT
ROPN1L
RORA
RPA1
RPA2
RPAIN
HBD
RPL13
HBD
HLA-DRA
RPL15
HLA-DRA
HLA-DRB1
HLA-DRB1
HNRNPA0
HNRNPA0
HNRNPA1
RPS27L
HNRNPA1
HNRNPH1
RPS6KA5
HNRNPH1
RRAGD
RRAS2
RRM1
RRP1B
RRS1
RSAD1
HPSE
HPSE
RTN1
RUFY3
RUNX2
RUNX3
RUVBL1
S100A12
S100A8
S100P
S1PR1
S1PR5
SAMD3
SAMHD1
SAMSN1
SAP30
SAR1B
SART3
SATB1
HSP90AB1
SBK1
SCAMP3
SCLY
SCRN1
SDAD1
SDR39U1
SEC31A
SEC62
SELP
SEMA4A
Septin 1
Septin 11
Septin 6
Septin 9
SERPINB1
SERPINB2
SESN3
SET
SF3A1
SF3A3
SF3B14
SFPQ
SFRS1
SFRS11
SFRS15
SFRS18
SFRS5
SFRS7
SGK1
SGK223
SGMS2
SH2B3
SH2D1A
SH2D1B
SH2D2A
SH3GLB1
SH3YL1
SIAH2
SIDT1
SIGLEC5
SIGLEC9
SIGLECP3
SIK2
SIPA1L2
SIRPG
SIT1
SKAP1
SLAMF1
SLAMF6
SLAMF7
SLBP
SLC11A1
SLC14A1
SLC22A15
SLC22A4
SLC25A32
SLC25A36
HSP90AB1
SLC25A40
HSPA8
SLC26A6
SLC26A8
SLC2A1
SLC2A14
SLC2A6
SLC36A1
SLC36A4
SLC37A3
SLC38A1
SLC39A10
SLC40A1
SLC4A7
SLC7A6
SLCO4C1
SLFN5
SLPI
SMAD3
SMARCA2
SMARCA4
SMARCAD1
SMARCC1
SMARCC2
SMARCD3
SMARCE1
SMC3
SMPDL3A
SMS
SMYD2
SMYD4
SNCA
SNHG12
SNRNP200
SNRNP40
SNRPA1
SNRPN
SNRPN
SNX3
SNX5
SOCS3
SORT1
SP4
SPCS3
SPG7
SPN
SPOCK2
SPON2
SPTB
SPTBN1
SPTLC2
SRM
SRP68
SRPK1
SRPRB
HSPA8
SSBP2
SSR1
SSRP1
ST3GAL4
ST3GAL5
ST6GAL1
ST6GALNAC3
STAG3
STAG3L2
STAG3L3
STARD7
STAT1
STAT4
STAT5B
STIM2
STK16
STK17B
STK39
STMN1
STMN3
STOM
STRBP
STXBP2
STYX
IL32
SUCLG2
SULF2
SULT1B1
SUMF2
SUN1
SUN2
SUPT16H
SVIP
SYNCRIP
SYNE2
SYNJ2BP
SYTL2
TAF15
TAF3
TAF4
TAGAP
TAP2
TAPBPL
TARDBP
TARP
TARSL2
TBC1D4
TBC1D8
TBC1D9
TBX21
TC2N
TCERG1
TCF7
TCL1A
TCN1
TCTN1
TDP1
TDRD9
TECR
TEP1
TFDP1
TFF3
TGFA
TGFBI
TGFBR3
TGIF2
TGM2
TGS1
TH1L
THBS1
THEM4
THEMIS
THOC1
THUMPD1
TIAM1
TIFA
TIGD3
TIGIT
IL32
TKTL1
TLR2
TLR5
TMC8
TMCC1
TMCC2
TMCO3
TMED10
TMEM109
TMEM120A
TMEM134
TMEM138
TMEM158
TMEM165
TMEM167A
TMEM167B
TMEM181
TMEM19
TMEM203
TMEM40
TMEM42
TMEM56
TMEM66
TMTC1
TNFAIP2
TNFAIP6
TNFRSF10B
TNFRSF25
TNFSF13B
TNIK
TNRC6A
TNRC6C
IL7R
TOMM70A
TOP2A
TP53I11
TP53I3
TPD52
TPM1
TPP2
TPST1
TRA
TRA2A
TRAF3
TRAF3IP3
TRAF5
TRANK1
TRAP1
TRAT1
IL7R
TRBV9
TRD
TREML1
TRERF1
TRIB1
TRIB2
TRIM28
TRIM4
TRIM44
TRIT1
TRPS1
TRRAP
TSEN15
TSEN54
TSFM
TSHZ1
TSPAN13
TSPAN2
TSPO
TSTA3
TTC17
TTC19
TTC27
TTC3
TTC35
TTC37
TTC39C
TTC9
TTYH2
TULP4
TXK
TXN
TXNDC17
TXNDC3
TXNIP
U2AF2
UBA2
UBAP1
UBAP2
UBASH3A
UBE2F
UBE2G2
UBE2H
UBE2I
UBE2J1
UBE2L6
UBE2Q2
UBL5
UBR4
UGCG
UHRF2
UMPS
UNC119B
UPP1
UQCR11
USP11
USP14
USP24
USP32
USPL1
UTP3
UTP6
UTRN
UXS1
VEGFB
VMA21
VNN1
VNN2
VPRBP
VPREB3
VPS13C
VSIG4
WBP11
WBP11
WBSCR22
WDFY3
WDR11
WDR26
WDR33
WDR54
WDR59
WDR75
WDR82
IRF2BP2
WHAMM
WIPI1
WSB1
WWP1
XAF1
XCL1
XK
XPC
XRCC6
XRRA1
XYLT1
YEATS2
YLPM1
YOD1
YWHAQ
ZAP70
ZBTB1
ZBTB38
ZBTB4
ZBTB40
ZC3H12D
ZC3H14
ZCCHC2
ZDHHC19
ZDHHC2
ZDHHC3
IRF2BP2
ZFP62
ZFP64
ZMIZ1
ZMYND11
ZMYND8
ZNF146
ZNF266
ZNF274
ZNF275
ZNF281
ZNF286A
ZNF317
ZNF354A
ZNF395
ZNF438
ZNF512
ZNF529
ZNF549
ZNF559
ZNF573
ZNF608
ZNF609
ZNF652
ZNF664
ZNF805
ZNF827
ZNF83
ZNF91
ZNHIT6
ZSCAN18
ITGA2B
TRAC
DUSP2
CD52
TRBC2
NR4A2
ITGA2B
JUNB
KLF2
KLF2
LEPROTL1
PIM3
CD48
LEPROTL1
LTB
LTB
ZFP36
MMRN1
H3F3B
IER2
MMRN1
NFKBIA
CD44
MYL9
DNAJB1
YPEL5
MYL9
BTG1
NPM1
VAMP2
NPM1
JUN
GADD45B
NSA2
NSA2
PFDN5
SRSF5
MAP3K7CL
DUSP1
HSPA5
RBBP6
DDIT4
HNRNPDL
NOP53
PFDN5
PPBP
MT-CO2
BTG2
TNFAIP3
PPBP
FOS
CCDC85B
STX11
PTMA
S100A10
CD69
HBB
PTMA
PTPRC
VIM
AMD1
JUND
RNA
RPL10A
RPL10A
EIF3E
RPL13A
FAM107B
SSR2
RPL13A
MYADM
RPL14
FNTB
KLF6
SNN
HIST1H3H
MT-CYB
TMEM70
LIMD2
H1FX
CDKN1A
ENKUR
TSC22D3
RPL14
PNRC1
RPL18
RPL18
TST
RPL22
SF1
ERV3-1
VIM-AS1
LINC01089
RPL22
RPL3
HBA2
RGCC
SARAF
RPL35A
SNHG8
RPS16
HBA1
ZFAS1
MTRNR2L8
EIF3H
FAM110A
RPL3
EEF1B2
RPL4
RPSA
RPL5
RACK1
RPL5
RPL36AL
RPL27
RPS21
PNMA1
PABPC1
MEPCE
HIST1H2BJ
HIST1H2AG
RPS5
RPS15A
RPS13
RPL7
RPL23
RPS15A
IFITM3
MALAT1
EEF1D
MPST
RPS23
RPL8
RPL24
RPS23
RPL23A
RPS28
RPS28
PF4
RPS4X
RPS4X
RPS8
RPS18
RPL6
RPS7
RPL9
RPS10
RPL34
RPS15
RPS7
RSL1D1
FAU
RPS3A
RPS2
RPS25
RSL1D1
RPS6
TOMM7
RSL24D1
FCGR2A
MBP
RPL26
ODC1
NACA
RSL24D1
RPL11
RPS3
UBB
SBDS
UBL4A
SBDS
SLC25A37
SLC25A37
SAMD14
RPL29
RPL19
MAX
SLC25A6
SLC25A6
RPL36
EEF1A1
RPL18A
SRRM1
NUCB1
PDLIM1
CLDN5
ROGDI
RPL12
MMD
SRRM1
SUB1
TMSB10
SUB1
BLVRB
RPL38
SMIM1
RPS19
SMIM3
F13A1
RPL31
TIMP1
RPL7A
RPS20
RPL10
RPL37
RPL39
RPL35
RPS27A
TIMP1
MTRNR2L12
RHOC
HBM
TOMM5
SLC4A1
RPS29
RPL28
AC147651.1
RPL30
RPS4Y1
DAP
TACC3
FRMD3
TOMM20
RPL27A
SPNS1
TOMM20
CD151
RPLP2
PTPN18
RPL41
MLH3
RPS14
TRBC1
RPL32
BTF3
TRBC1
SOD2
ATP5F1E
WFDC1
RPS24
CARHSP1
PON2
ATOX1
TPM2
TGFB1I1
CD68
S100A9
WFDC1
GLRX5
RPLP0
HBG2
SLC25A39
ZFP36L2
ZFP36L2
RBPMS2
SOD1

## Sheet: Sheet4
hub gene
AES
AHSP
AKR7A2
ALAS2
ANXA1
ARL4C
CA1
CCL5
CD3D
CD3E
CD63
CD74
CLEC1B
CLEC2B
COMMD6
CXCR4
DDX24
DDX5
EIF3L
EZR
FCER1G
FKBP5
FLOT1
FOXP1
HBD
HLA-DRA
HLA-DRB1
HNRNPA0
HNRNPA1
HNRNPH1
HPSE
HSP90AB1
HSPA8
IL32
IL7R
IRF2BP2
ITGA2B
KLF2
LEPROTL1
LTB
MMRN1
MYL9
NPM1
NSA2
PFDN5
PPBP
PTMA
RPL10A
RPL13A
RPL14
RPL18
RPL22
RPL3
RPL5
RPS15A
RPS23
RPS28
RPS4X
RPS7
RSL1D1
RSL24D1
SBDS
SLC25A37
SLC25A6
SRRM1
SUB1
TIMP1
TOMM20
TRBC1
WFDC1
ZFP36L2

## Sheet: Sheet5
AAK1
AASDHPPT
ABCC13
ABCF1
ABCG1
ABHD13
ABHD15
ABI2
ABI3
ABLIM1
ACER3
ACN9
ACSL1
ACSL4
ACSL5
ACSS1
ACTL6A
ACVR1B
ADA
ADAM9
ADARB1
ADCY7
ADH5
ADM
ADORA3
ADRB2
ADRBK2
AES
AFF3
AGAP4
AGAP6
AGFG1
AGK
AGPAT5
AGTPBP1
AHNAK
AHSP
AIM2
AKAP1
AKAP11
AKAP2
AKR1B1
AKR7A2
ALAS2
ALDH18A1
ALDH1A1
ALDH9A1
ALG13
ALG2
ALOX5
ALPK1
ALPL
AMIGO2
AMPD2
AMPH
ANAPC1
ANAPC13
ANK3
ANKH
ANKH
ANKHD1
ANKRD22
ANKRD34B
ANKRD36
ANKRD36
ANKRD9
ANXA1
ANXA3
ANXA6
AP2B1
AP3S2
APBA2
APEX1
APH1B
APOA1BP
APOBEC3B
APOBEC3F
APOBEC3G
APOL3
APRT
AQP3
AQP9
ARG1
ARHGAP17
ARHGEF18
ARHGEF3
ARID1B
ARL17A
ARL2BP
ARL4A
ARL4C
ARMC1
ARRDC3
ASF1A
ASGR2
ASPH
ASTE1
ATF7IP2
ATIC
ATM
ATMIN
ATP11B
ATP2B1
ATP5G2
ATP6V1C1
ATP8B2
ATP8B4
ATP9A
ATXN10
AUTS2
AZI2
B3GNT5
B4GALT5
BACH2
BANK1
BATF
BAZ1A
BCAT1
BCKDHB
BCL11A
BCL11B
BCL2
BCL2A1
BCL6
BCL9L
BEX4
BIN1
BIRC3
BLK
BLMH
BLNK
BLOC1S1
BMX
BPGM
BPI
BRIX1
BST1
BTBD11
BTN3A1
BTN3A1
BTN3A2
BTN3A3
BUB3
BZW2
C10orf18
C11orf2
C11orf46
C12orf23
C12orf41
C12orf57
C12orf65
C14orf101
C14orf159
C14orf2
C14orf43
C14orf45
C15orf44
C16orf7
C16orf80
C17orf103
C18orf32
C18orf55
C19orf12
C19orf2
C19orf29
C19orf38
C19orf59
C1GALT1C1
C1orf174
C1orf55
C1QB
C20orf112
C20orf177
C20orf194
C20orf3
C20orf69
C20orf69
C21orf33
C21orf59
C2orf42
C2orf88
C2orf89
C3AR1
C4orf14
C4orf3
C5orf30
C5orf32
C6orf48
C7orf23
C8orf83
C9orf103
C9orf84
CA1
CA4
CABC1
CACNA2D3
CALHM2
CAMK1D
CAMK2D
CAMP
CAND1
CAPG
CAPN2
CAPRIN2
CAPZA2
CARD16
CARD6
CARKD
CASP5
CBLB
CBLL1
CBS
CBX7
CCDC107
CCDC109B
CCDC115
CCDC50
CCDC76
CCDC88C
CCL4
CCL5
CCNA1
CCNB1IP1
CCND2
CCPG1
CCR3
CCR5
CCR6
CCR7
CCT3
CCT4
CCT6A
CCT8
CCT8
CD160
CD163
CD164
CD177
CD2
CD24
CD244
CD247
CD27
CD28
CD300LB
CD3D
CD3E
CD3G
CD47
CD5
CD55
CD58
CD59
CD6
CD63
CD74
CD79A
CD79B
CD81
CD86
CD8A
CD8B
CD96
CDADC1
CDC16
CDC23
CDC25B
CDC42
CDC42EP3
CDC42SE2
CDK4
CDK5RAP2
CDKN1C
CDKN2C
CDKN2D
CDR2
CEACAM1
CEACAM4
CEACAM6
CEACAM8
CECR1
CEP68
CEP78
CFD
CHCHD10
CHCHD7
CHI3L1
CHIT1
CHMP5
CHMP7
CHPT1
CHST15
CHST7
CIRH1A
CISD2
CKAP4
CKLF
CLCC1
CLEC10A
CLEC1B
CLEC2B
CLEC2D
CLEC4D
CLEC4E
CLEC5A
CLIC3
CLIP4
CLK2
CLSTN1
CLU
CMTM5
CNIH4
CNNM3
CNOT7
COG1
COL17A1
COMMD6
COMMD8
CORO2A
COX7A2
COX7B
CPA3
CPD
CPEB4
CPPED1
CPSF6
CPVL
CR1
CREBL2
CREG1
CRIP1
CRISP3
CRTAM
CRTAP
CRTC3
CRY1
CSE1L
CSF1R
CSGALNACT2
CSRP2BP
CST3
CST7
CSTA
CTCF
CTDSPL2
CTNNAL1
CTSC
CTSD
CTSG
CTSO
CTSW
CUL1
CUTA
CWF19L2
CX3CR1
CXCR4
CXCR5
CXXC5
CYB561
CYB5B
CYBASC3
CYFIP2
CYLD
CYP1B1
CYP4V2
CYSLTR1
DAAM2
DACH1
DAZAP1
DCAF16
DCAF7
DCTD
DCUN1D1
DDAH2
DDHD2
DDX18
DDX19A
DDX20
DDX21
DDX24
DDX27
DDX28
DDX47
DDX5
DDX60
DEFA1
DEFA4
DENND2D
DGAT2
DGCR6
DGKA
DGKZ
DHRS13
DHRS3
DHRS9
DHX15
DIMT1L
DIP2A
DIRC2
DIS3L
DKC1
DNAJC25-GNG10
DNAJC30
DNAJC5
DNAJC9
DNMT1
DNPEP
DOCK10
DOCK9
DOK3
DPEP2
DPH3
DPP4
DPP7
DPYSL2
DRAM1
DSC2
DSTN
DUSP13
DUSP5
DUSP6
DYNC1H1
DYNLT1
DYRK2
DYSF
E2F5
EBAG9
ECE1
ECHDC2
ECHDC3
EEF2
EIF2B1
EIF3A
EIF3C
EIF3F
EIF3L
EIF3L
EIF4A2
EIF4B
EIF4E3
EIF5B
ELAC2
ELANE
ELAVL1
ELL2
ELOVL5
ELP2
ELP3
EMB
EMB
EMILIN2
EMR1
EMR3
ENOPH1
ENOSF1
ENTPD1
ENTPD7
ENY2
EOMES
EP400
EPB41L2
EPHX2
EPRS
ERAP1
ERAP2
ERI1
ERLIN1
ERMP1
ERP29
ESF1
ESYT1
ESYT2
ETS1
ETS2
EVI2A
EVL
EXOC6
EXOSC10
EXOSC4
EXOSC8
EXOSC9
EXT1
EZR
F5
FAIM3
FAM102A
FAM105A
FAM113A
FAM113B
FAM117B
FAM129C
FAM153B
FAM160B1
FAM162A
FAM168B
FAM177A1
FAM190B
FAM20A
FAM38A
FAM3C
FAM43A
FAM46C
FAM53B
FAM78A
FAM98B
FANCF
FAR2
FBL
FBXL16
FBXO21
FBXO30
FBXW2
FCAR
FCER1A
FCER1G
FCGR1A
FCGR1B
FCGR3A
FCRL3
FCRL6
FECH
FEM1C
FES
FGD4
FGF13
FGFBP2
FGFR1OP2
FGL2
FHIT
FKBP1A
FKBP1B
FKBP5
FLJ10213
FLJ36031
FLOT1
FLOT2
FLT3LG
FN3KRP
FNBP4
FNDC3B
FOLR3
FOXJ3
FOXN3
FOXO1
FOXP1
FTO
FTSJ1
FUCA1
FURIN
FUS
FUT7
FYN
G0S2
G3BP1
GADD45A
GAL3ST4
GALNT14
GALNT4
GAR1
GAS7
GATA2
GATA3
GBA
GBA
GBP1
GBP4
GBP5
GCA
GCC2
GCET2
GCLM
GCN1L1
GCOM1
GFM1
GGA2
GGH
GGT1
GIMAP1
GIMAP4
GIMAP5
GIMAP6
GIMAP7
GIMAP8
GJB6
GK
GLIPR1
GLOD4
GLRX
GLS
GLT1D1
GLTSCR2
GM2A
GMFG
GNG11
GNG7
GNLY
GNPTAB
GOLGA8A
GOLGA8A
GORASP2
GOT2
GP1BB
GPATCH1
GPATCH2
GPATCH8
GPN1
GPR114
GPR141
GPR160
GPR171
GPR18
GPR183
GPR56
GPR84
GPR89A
GPR97
GPRASP1
GRAMD1A
GRB10
GRINA
GRK6
GRPEL2
GRSF1
GSTP1
GTDC1
GTF3C2
GTPBP3
GTPBP4
GTPBP8
GYG1
GYPA
GYPB
GZMA
GZMB
GZMH
GZMK
GZMM
HADH
HARS
HAT1
HAUS4
HBD
HBQ1
HCP5
HEATR2
HEATR5B
HEBP2
HEG1
HGF
HIP1
HIST1H1C
HIST1H2BD
HIST1H3D
HIST1H4J
HIST2H2AA3
HK3
HKR1
HLA-DMA
HLA-DMB
HLA-DOA
HLA-DPA1
HLA-DPB1
HLA-DQA1
HLA-DQA1
HLA-DQB1
HLA-DRA
HLA-DRB1
HLA-DRB1
HLA-DRB3
HLA-DRB4
HMG20A
HMGB2
HMGN3
HNRNPA0
HNRNPA1
HNRNPA1
HNRNPA3
HNRNPD
HNRNPH1
HNRNPH3
HNRNPM
HNRNPR
HNRPDL
HOPX
HOXB2
HP
HP1BP3
HPGD
HPSE
HSBP1
HSDL2
HSH2D
HSP90AB1
HSP90AB1
HSPA8
HSPA9
HSPD1
HSPH1
HTATSF1
HVCN1
IARS
ICAM2
ID2
ID2
ID3
IDI1
IDO1
IER3
IER5
IFFO2
IFI27
IFIH1
IFIT1
IFIT1B
IFIT2
IFIT3
IFT20
IGHA1
IGHM
IKBKAP
IKBKB
IKZF2
IKZF3
IL10RA
IL11RA
IL16
IL18R1
IL18RAP
IL1R1
IL1R2
IL1RN
IL23A
IL27RA
IL2RB
IL32
IL32
IL4R
IL7R
ILF3
IMMT
IMP3
IMPDH2
INADL
INPP4A
INPP4B
IPO11
IPO5
IPO7
IRAK3
IRF2BP2
IRF4
IRF8
ISCA1
ISCA1
ISOC1
ITFG2
ITGA2B
ITGA4
ITGA6
ITGA7
ITGAL
ITGAM
ITGB3
ITGB7
ITK
ITM2A
ITPKB
ITPKC
JAK1
JAK2
JAK3
JARID2
JMJD6
KCNA3
KCNE1
KCNH2
KCNMA1
KCTD7
KDM1A
KDM2B
KHDRBS1
KHSRP
KIAA0182
KIAA0748
KIAA0907
KIAA0947
KIAA1147
KIAA1310
KIAA1324
KIAA1370
KIAA1430
KIAA1539
KIAA1704
KIF1B
KIF21A
KLF10
KLF12
KLF2
KLF4
KLF5
KLHL2
KLRB1
KLRC1
KLRC1
KLRD1
KLRF1
KLRG1
KLRK1
KREMEN1
KRI1
KTELC1
LANCL1
LARS
LAT
LAX1
LBH
LCK
LCN2
LDHA
LDHB
LDLR
LDLRAP1
LDOC1L
LEF1
LEPROTL1
LETMD1
LFNG
LGALS2
LGALS8
LHFPL2
LILRA3
LILRA5
LILRA6
LILRB3
LIMA1
LIME1
LIMK2
LIN7A
LIPA
LIPN
LMNB1
LMNB1
LMO2
LOC100128751
LOC100129637
LOC100131128
LOC100131541
LOC100132062
LOC100170939
LOC100286937
LOC100291682
LOC100294402
LOC150776
LOC162632
LOC339047
LOC389901
LOC392288
LOC399491
LOC642869
LOC643332
LOC644006
LOC728392
LOC728554
LPCAT2
LPIN1
LPXN
LRG1
LRIG1
LRP10
LRPPRC
LRRC33
LRRC47
LRRN1
LRRN3
LSG1
LTB
LTB4R
LTF
LUC7L2
LUC7L3
LY6G6F
LY75
LY86
LY9
LY96
LYAR
LYRM7
LYSMD2
M6PR
MAD1L1
MAF
MAFG
MAGED1
MAK16
MAL
MALT1
MAML2
MAN1A1
MAN1C1
MAOA
MAP1LC3B
MAP2K6
MAP3K4
MAP4K1
MAPK14
MAPRE2
MARCKS
MARCO
MATK
MATR3
MBOAT2
MCCC1
MCCC2
MCTP1
MCTP2
MDFIC
MDN1
MEAF6
MED1
MEF2A
MEF2C
MEF2D
METAP1
METAP2
METT10D
METTL13
METTL3
METTL7B
METTL9
MEX3C
MFNG
MFSD6
MGA
MGAM
MGAT2
MGST1
MICAL1
MID1IP1
MKNK1
MLL
MLLT6
MME
MMP8
MMP9
MMRN1
MOAP1
MOBKL3
MORC2
MOSC1
MPEG1
MPHOSPH10
MPHOSPH8
MPI
MPO
MPP1
MPRIP
MRE11A
MRFAP1L1
MRI1
MRPL9
MRPS18B
MRPS26
MRPS35
MRPS6
MRVI1
MS4A1
MS4A3
MS4A4A
MS4A6A
MS4A7
MSL3
MSRA
MTA1
MTF1
MTHFD2
MTHFS
MTMR15
MTR
MTSS1
MTX3
MX1
MXD3
MXD4
MXI1
MYBL1
MYC
MYCBP2
MYCL1
MYL6
MYL9
MYOM2
MYST4
N4BP2L1
NAA15
NAAA
NAE1
NAIP
NAP1L1
NARF
NARG2
NARS
NAT10
NBEAL2
NBPF1
NCALD
NCBP2
NCL
NCOA5
NCRNA00219
NDNL2
NDST2
NDUFA4
NDUFB1
NDUFB3
NEDD4L
NELL2
NF2
NFATC2
NFATC2IP
NFATC3
NFE2
NFIL3
NFX1
NHP2
NHP2L1
NHP2L1
NIPAL3
NKTR
NLRC3
NLRC4
NLRP1
NMT2
NOB1
NOD1
NOL11
NOL8
NOLC1
NONO
NOP56
NOP58
NOV
NPAT
NPM1
NPRL2
NQO2
NR1D2
NSA2
NSMCE4A
NSUN2
NSUN3
NSUN5P2
NSUN7
NTNG2
NUCKS1
NUDT21
NUDT4
NUDT4
NUDT9
NUP107
NUP160
NUP205
NUP210
NUP43
NUP54
NUP62
NUP93
NXT1
OAS2
OAS3
OCIAD2
OFD1
OGFOD1
OGT
OLAH
OLFM4
OPLAH
ORM1
ORM1
ORM2
OSBPL1A
OSBPL3
OSCAR
OSGEPL1
OSM
OSTalpha
OXNAD1
P2RX1
P2RX5
P2RY10
P2RY8
PABPC4
PADI4
PAFAH2
PAG1
PAICS
PAN2
PANK4
PAPD7
PAQR8
PARN
PARP1
PARP14
PASK
PATZ1
PBX1
PBXIP1
PCDH9
PCGF5
PCID2
PCMT1
PCMTD2
PCNX
PCOLCE2
PCSK7
PCYOX1
PCYOX1L
PCYT1A
PDCD10
PDCD4
PDCD7
PDCL3
PDE4B
PDE4D
PDE4DIP
PDE7A
PDGFC
PDIA3
PDIA4
PDPR
PDS5A
PDSS1
PDXDC1
PEA15
PEBP1
PECI
PECR
PFAS
PFDN5
PFKFB2
PFKFB3
PGD
PGLYRP1
PGM2
PGS1
PHC2
PHF10
PHF15
PHTF1
PI4KA
PID1
PIGX
PIK3C2B
PIK3IP1
PIK3R1
PILRA
PJA1
PLB1
PLBD1
PLCG1
PLCXD2
PLEK2
PLEKHA1
PLEKHO1
PLGLA
PLGLB1
PLIN3
PLIN5
PLSCR1
PLSCR3
PMS1
PNRC2
POLD2
POLE3
POLR1B
POLRMT
POM121
POM121
POP5
POR
POU2AF1
PPBP
PPIA
PPIE
PPIH
PPIL2
PPM1K
PPM1M
PPP1CB
PPP1R16B
PPP1R3B
PPP1R3D
PPP3CC
PPP4R2
PPTC7
PQLC3
PRF1
PRKACB
PRKCA
PRKCH
PRKCQ
PRKRA
PRKX
PRMT1
PRMT7
PRNP
PROK2
PROS1
PRPF19
PRPF4
PRPF8
PRPS1
PRR5L
PRRC1
PRSS23
PRSS33
PRUNE2
PSIP1
PSMA6
PSMC6
PSME2
PSTPIP2
PTCD3
PTCH1
PTER
PTGDR
PTGDS
PTGER4
PTGS1
PTMA
PTPLAD1
PTPLB
PTPN4
PTPRCAP
PUF60
PURA
PVRIG
PWP1
PWP2
PXK
PYCR2
PYGL
PYHIN1
QARS
QDPR
QRSL1
QSER1
QSOX1
R3HDM1
RAB11FIP1
RAB11FIP4
RAB13
RAB18
RAB20
RAB27A
RAB31
RAB32
RAB8B
RABGAP1L
RABGEF1
RABL2A
RABL2B
RAD50
RALGAPA1
RALGAPA2
RANGRF
RAP1GAP
RARRES3
RASA3
RASGRP1
RASSF1
RBBP4
RBBP7
RBM14
RBM16
RBM26
RBMS1
RBX1
RCAN3
RCC2
RDH13
REPS1
RETN
RFTN1
RFX5
RGL4
RGS18
RHCE
RHOF
RHOH
RHOU
RIOK3
RIT1
RNA
RNASE2
RNASE3
RNASEH2B
RNASEN
RNF10
RNF11
RNF125
RNF141
RNF144A
RNF182
RNMT
ROPN1L
RORA
RPA1
RPA2
RPAIN
RPL10A
RPL13
RPL13A
RPL14
RPL15
RPL18
RPL22
RPL3
RPL5
RPS15A
RPS23
RPS27L
RPS28
RPS4X
RPS6KA5
RPS7
RRAGD
RRAS2
RRM1
RRP1B
RRS1
RSAD1
RSL1D1
RSL24D1
RTN1
RUFY3
RUNX2
RUNX3
RUVBL1
S100A12
S100A8
S100P
S1PR1
S1PR5
SAMD3
SAMHD1
SAMSN1
SAP30
SAR1B
SART3
SATB1
SBDS
SBK1
SCAMP3
SCLY
SCRN1
SDAD1
SDR39U1
SEC31A
SEC62
SELP
SEMA4A
Septin 1
Septin 11
Septin 6
Septin 9
SERPINB1
SERPINB2
SESN3
SET
SF3A1
SF3A3
SF3B14
SFPQ
SFRS1
SFRS11
SFRS15
SFRS18
SFRS5
SFRS7
SGK1
SGK223
SGMS2
SH2B3
SH2D1A
SH2D1B
SH2D2A
SH3GLB1
SH3YL1
SIAH2
SIDT1
SIGLEC5
SIGLEC9
SIGLECP3
SIK2
SIPA1L2
SIRPG
SIT1
SKAP1
SLAMF1
SLAMF6
SLAMF7
SLBP
SLC11A1
SLC14A1
SLC22A15
SLC22A4
SLC25A32
SLC25A36
SLC25A37
SLC25A40
SLC25A6
SLC26A6
SLC26A8
SLC2A1
SLC2A14
SLC2A6
SLC36A1
SLC36A4
SLC37A3
SLC38A1
SLC39A10
SLC40A1
SLC4A7
SLC7A6
SLCO4C1
SLFN5
SLPI
SMAD3
SMARCA2
SMARCA4
SMARCAD1
SMARCC1
SMARCC2
SMARCD3
SMARCE1
SMC3
SMPDL3A
SMS
SMYD2
SMYD4
SNCA
SNHG12
SNRNP200
SNRNP40
SNRPA1
SNRPN
SNRPN
SNX3
SNX5
SOCS3
SORT1
SP4
SPCS3
SPG7
SPN
SPOCK2
SPON2
SPTB
SPTBN1
SPTLC2
SRM
SRP68
SRPK1
SRPRB
SRRM1
SSBP2
SSR1
SSRP1
ST3GAL4
ST3GAL5
ST6GAL1
ST6GALNAC3
STAG3
STAG3L2
STAG3L3
STARD7
STAT1
STAT4
STAT5B
STIM2
STK16
STK17B
STK39
STMN1
STMN3
STOM
STRBP
STXBP2
STYX
SUB1
SUCLG2
SULF2
SULT1B1
SUMF2
SUN1
SUN2
SUPT16H
SVIP
SYNCRIP
SYNE2
SYNJ2BP
SYTL2
TAF15
TAF3
TAF4
TAGAP
TAP2
TAPBPL
TARDBP
TARP
TARSL2
TBC1D4
TBC1D8
TBC1D9
TBX21
TC2N
TCERG1
TCF7
TCL1A
TCN1
TCTN1
TDP1
TDRD9
TECR
TEP1
TFDP1
TFF3
TGFA
TGFBI
TGFBR3
TGIF2
TGM2
TGS1
TH1L
THBS1
THEM4
THEMIS
THOC1
THUMPD1
TIAM1
TIFA
TIGD3
TIGIT
TIMP1
TKTL1
TLR2
TLR5
TMC8
TMCC1
TMCC2
TMCO3
TMED10
TMEM109
TMEM120A
TMEM134
TMEM138
TMEM158
TMEM165
TMEM167A
TMEM167B
TMEM181
TMEM19
TMEM203
TMEM40
TMEM42
TMEM56
TMEM66
TMTC1
TNFAIP2
TNFAIP6
TNFRSF10B
TNFRSF25
TNFSF13B
TNIK
TNRC6A
TNRC6C
TOMM20
TOMM70A
TOP2A
TP53I11
TP53I3
TPD52
TPM1
TPP2
TPST1
TRA
TRA2A
TRAF3
TRAF3IP3
TRAF5
TRANK1
TRAP1
TRAT1
TRBC1
TRBV9
TRD
TREML1
TRERF1
TRIB1
TRIB2
TRIM28
TRIM4
TRIM44
TRIT1
TRPS1
TRRAP
TSEN15
TSEN54
TSFM
TSHZ1
TSPAN13
TSPAN2
TSPO
TSTA3
TTC17
TTC19
TTC27
TTC3
TTC35
TTC37
TTC39C
TTC9
TTYH2
TULP4
TXK
TXN
TXNDC17
TXNDC3
TXNIP
U2AF2
UBA2
UBAP1
UBAP2
UBASH3A
UBE2F
UBE2G2
UBE2H
UBE2I
UBE2J1
UBE2L6
UBE2Q2
UBL5
UBR4
UGCG
UHRF2
UMPS
UNC119B
UPP1
UQCR11
USP11
USP14
USP24
USP32
USPL1
UTP3
UTP6
UTRN
UXS1
VEGFB
VMA21
VNN1
VNN2
VPRBP
VPREB3
VPS13C
VSIG4
WBP11
WBP11
WBSCR22
WDFY3
WDR11
WDR26
WDR33
WDR54
WDR59
WDR75
WDR82
WFDC1
WHAMM
WIPI1
WSB1
WWP1
XAF1
XCL1
XK
XPC
XRCC6
XRRA1
XYLT1
YEATS2
YLPM1
YOD1
YWHAQ
ZAP70
ZBTB1
ZBTB38
ZBTB4
ZBTB40
ZC3H12D
ZC3H14
ZCCHC2
ZDHHC19
ZDHHC2
ZDHHC3
ZFP36L2
ZFP62
ZFP64
ZMIZ1
ZMYND11
ZMYND8
ZNF146
ZNF266
ZNF274
ZNF275
ZNF281
ZNF286A
ZNF317
ZNF354A
ZNF395
ZNF438
ZNF512
ZNF529
ZNF549
ZNF559
ZNF573
ZNF608
ZNF609
ZNF652
ZNF664
ZNF805
ZNF827
ZNF83
ZNF91
ZNHIT6
ZSCAN18
