# Supplementary material for: Identification of a novel sepsis prognosis model and analysis of possible drug application prospects: Based on scRNA-seq and RNA-seq data
Source: Front Immunol. 2022 Oct 28;13:888891. doi: 10.3389/fimmu.2022.888891 (PMC9650379; doi:10.3389/fimmu.2022.888891)
Supplement: Supplementary file 1 [file DataSheet_1.zip › supplementary file/allriskScore.txt]

id	futime	fustat	CCL5	HBD	IRF2BP2	LTB	WFDC1	riskScore	risk
GSM1602880	0.003	1	7.967768	10.94911	5.480767	7.873125	2.37938	1.5849877012148	high
GSM1602908	0.003	1	8.806512	10.911462	6.179936	7.444063	5.815545	3.78244797412524	high
GSM1602927	0.003	1	7.149377	5.218152	4.811724	7.239626	3.936496	0.713392775352944	low
GSM1691884	0.003	1	9.152642	7.430703	6.265114	8.157479	3.068989	0.692782526602994	low
GSM1691969	0.003	1	7.653169	11.165247	6.261039	6.758112	4.456129	6.38307513406	high
GSM1691981	0.003	1	7.534593	10.203772	5.697324	7.251764	5.338443	3.79604703634421	high
GSM1692105	0.003	1	9.085185	11.389495	6.425636	9.039794	2.536414	1.12353592802654	high
GSM1692268	0.003	1	10.249773	6.886782	5.860288	8.164865	6.433586	0.669366827743155	low
GSM1692292	0.003	1	9.238713	10.126469	5.538337	8.360798	3.106019	0.832900605552883	low
GSM1692312	0.003	1	9.751161	11.459178	5.049155	7.949978	4.989033	1.33693458652056	high
GSM1692350	0.003	1	8.194316	12.047994	5.405529	7.2576	6.420548	5.08551263712586	high
GSM1602863	1	1	8.486308	7.272343	5.848931	7.912989	2.611194	0.700874296001433	low
GSM1602923	1	1	7.464946	10.681862	6.77443	6.80677	6.517008	10.6358226923283	high
GSM1692043	1	1	8.203479	9.942815	5.315691	6.967784	4.565483	2.48609116370859	high
GSM1692047	1	1	8.22816	8.783534	6.581835	7.96911	6.471209	2.84955570430112	high
GSM1692056	1	1	10.275164	10.583035	5.416351	7.498964	5.962636	1.62838943282139	high
GSM1692071	1	1	8.912319	7.522119	5.02195	7.419479	6.686872	1.18635824704545	high
GSM1692079	1	1	6.886637	9.579786	5.898139	7.012017	2.411791	2.90713604788004	high
GSM1692184	1	1	8.528324	10.714731	5.08616	6.613214	4.504606	2.86776311538246	high
GSM1692316	1	1	7.240454	6.987887	5.363892	7.915466	2.085211	0.693694678054879	low
GSM1692318	1	1	8.036199	7.862119	5.644248	7.403044	3.176649	1.18344489506048	high
GSM1692336	1	1	9.288921	10.513216	5.892961	8.583771	2.790404	0.891234083028874	low
GSM1692387	1	1	7.660659	9.411627	6.136145	7.361163	5.920613	3.88848295475197	high
GSM1692394	1	1	10.052501	11.576743	5.897264	7.680426	4.88573	2.04745769611348	high
GSM1692467	1	1	7.536542	7.037869	4.638983	6.649423	6.347618	1.83026957490274	high
GSM1602868	2	1	7.668721	9.752584	5.263222	6.080546	2.593502	2.94787421378732	high
GSM1691984	2	1	7.271326	11.688319	5.062261	7.69783	4.957814	3.28639637089811	high
GSM1692011	2	1	7.505227	11.039926	5.202033	7.021205	7.003232	5.59715145247119	high
GSM1692017	2	1	4.855809	7.592823	5.675174	8.287619	2.540654	1.66220282080602	high
GSM1692160	2	1	9.557163	11.639542	5.410721	7.509914	8.373401	3.89256552793416	high
GSM1692186	2	1	5.977925	6.494126	6.029864	7.575009	4.072371	2.01166825786138	high
GSM1692279	2	1	9.193668	10.302388	5.319518	8.416776	2.580297	0.70772456932402	low
GSM1692331	2	1	6.819914	9.584829	6.901904	7.888166	6.352936	6.06883053219871	high
GSM1692340	2	1	6.337739	7.54978	6.148307	8.071107	2.296746	1.39975963164336	high
GSM1692377	2	1	8.071514	8.707198	6.282268	9.03827	2.444734	0.751541302727141	low
GSM1692006	3	1	9.721229	10.405677	5.207451	6.499206	6.837486	3.17252136664106	high
GSM1692024	3	1	7.171609	11.120273	6.248406	8.45032	5.796108	4.03784599146923	high
GSM1692029	3	1	9.824947	11.471915	5.061518	7.587751	5.583012	1.74624294519795	high
GSM1692112	3	1	6.877676	9.244682	6.253	7.447841	2.915935	2.79345460739575	high
GSM1692146	3	1	7.099938	8.310531	5.210089	7.583934	5.430187	1.94220414569673	high
GSM1692182	3	1	9.430103	9.475804	5.890211	8.933664	2.424267	0.531981113654016	low
GSM1692190	3	1	8.230967	11.648526	6.010767	9.099754	3.334466	1.4251367117973	high
GSM1692251	3	1	8.004674	11.40866	6.849012	7.943985	2.794022	3.31849368963723	high
GSM1602813	4	1	10.526055	11.598671	5.346155	6.32552	7.087303	3.99258915170435	high
GSM1691932	4	1	8.309759	7.844048	5.416824	8.362462	3.508246	0.655707580926766	low
GSM1692144	4	1	8.421551	7.025703	5.886893	9.178268	2.689169	0.377028424484699	low
GSM1692175	4	1	7.316853	10.750583	6.176376	9.138048	3.351157	1.60236938718611	high
GSM1691991	5	1	8.294248	10.339493	7.090744	8.30183	3.429636	2.49408456080081	high
GSM1692092	5	1	8.449307	9.954393	5.426282	8.727618	3.638067	0.882315076798205	low
GSM1692100	5	1	7.496942	11.082278	5.575881	7.765866	3.568584	2.5414818459005	high
GSM1692329	5	1	8.080188	10.434073	4.766626	6.778733	3.947413	2.22524986537562	high
GSM1692379	5	0	7.623453	6.357772	4.946048	6.627879	6.08796	1.68598077105587	high
GSM1691861	6	1	8.290235	9.973465	4.772281	7.084517	3.797839	1.58445855410562	high
GSM1692004	6	1	6.893242	7.982661	6.030488	8.8489	3.032235	0.97559759071198	high
GSM1692064	6	1	8.361255	11.253626	6.191727	7.458966	2.639729	2.65554891696883	high
GSM1692119	6	1	6.799235	10.805468	6.320973	7.331725	7.111874	9.37143762791549	high
GSM1692209	6	1	8.299418	11.196711	5.755187	8.086567	2.830945	1.67964305598619	high
GSM1602844	7	1	6.995519	8.221787	5.286926	6.733808	4.027574	2.39090748579726	high
GSM1691868	7	1	10.405607	11.597416	5.221887	8.403012	2.205831	0.604588283526509	low
GSM1691937	7	1	7.04045	11.746078	7.4303	7.798366	4.953527	9.65697769315003	high
GSM1692170	7	1	8.294685	10.414565	5.73227	7.639951	2.213765	1.54724961146642	high
GSM1692214	7	1	6.369715	10.965749	6.596049	8.138834	2.972997	4.05587793071613	high
GSM1692244	7	1	9.754989	11.198538	5.441851	8.458319	2.313028	0.729100861074096	low
GSM1602888	8	0	9.832538	9.088187	5.748035	9.447342	2.458918	0.318685936604341	low
GSM1602912	8	1	7.609377	9.704306	4.423562	8.449796	4.36693	0.889016086898158	low
GSM1602946	8	1	8.652612	8.174538	5.760812	7.752338	1.975574	0.7640763832978	low
GSM1691946	8	1	8.999694	9.811225	5.947452	8.912796	3.113312	0.762652909453647	low
GSM1691966	8	1	9.249796	11.023646	5.96939	6.128141	4.704943	4.82935331130633	high
GSM1692343	8	1	7.682913	9.745261	6.292155	8.168865	3.098422	1.83710639054308	high
GSM1692352	8	1	9.140773	10.48191	6.954852	8.452151	3.685771	1.84411388713738	high
GSM1692443	8	1	4.887233	9.332566	5.668095	8.181606	2.386613	2.51342662529983	high
GSM1692148	10	1	8.701179	11.247597	6.722755	7.099886	4.435582	4.96096361091641	high
GSM1692264	10	1	7.728104	7.831531	5.876178	8.164133	2.485092	0.872225553070928	low
GSM1692271	10	1	9.089028	11.670684	5.019642	8.453905	2.624881	0.867749269826018	low
GSM1602849	11	1	9.475401	7.14435	5.84965	8.519148	2.925733	0.401961563502397	low
GSM1691880	11	1	8.207041	11.32891	6.025071	7.389499	3.705737	3.27809749224782	high
GSM1692311	11	1	8.736601	9.377087	6.276007	8.336574	5.055439	1.604329231549	high
GSM1692376	11	1	8.210917	7.600611	6.056977	7.992004	2.43423	0.837977337621422	low
GSM1602839	12	1	8.182067	10.843148	5.857556	6.92863	2.497095	2.76783490525161	high
GSM1691864	12	1	7.703467	9.45996	5.631488	8.530361	2.288118	0.92891557878	low
GSM1691943	12	1	8.640933	11.301626	6.1167	7.968325	3.513728	2.18287748990053	high
GSM1692038	12	1	8.038886	11.122557	5.26801	7.84847	3.188431	1.71706067921262	high
GSM1692114	12	1	7.787421	8.285293	5.572998	8.697579	2.785374	0.678092725117016	low
GSM1692169	12	1	8.889375	8.807533	5.281007	9.47071	2.564906	0.322410935402816	low
GSM1692211	12	1	9.398313	9.665564	5.142112	8.180831	2.511981	0.589345301673579	low
GSM1691900	13	1	8.825904	10.186779	5.360932	9.827931	2.340709	0.378274967404665	low
GSM1691985	13	1	8.767017	9.338214	5.100923	7.871933	3.062331	0.825747052299815	low
GSM1692478	13	1	9.508435	11.918454	5.92409	7.736468	3.836147	2.1250158661827	high
GSM1602851	14	1	8.982369	7.796441	4.349863	9.218324	2.600025	0.187181901988842	low
GSM1602928	14	1	7.030781	8.903565	4.867154	7.490933	2.199976	1.15495041244537	high
GSM1691992	14	1	7.390446	7.183106	4.668571	7.538093	2.673362	0.680303728631652	low
GSM1692124	14	1	9.362969	11.135815	5.710744	7.894101	3.340302	1.42961956282392	high
GSM1692223	14	1	6.246367	7.945944	6.320168	9.47925	2.641188	0.913516921720839	low
GSM1602858	15	1	8.80645	10.817967	5.631097	8.551092	3.828663	1.19663903435985	high
GSM1602932	15	1	7.62394	8.909909	5.218083	6.589749	3.984776	2.40800127317333	high
GSM1691935	15	1	8.486613	7.964726	4.885194	8.541821	6.100943	0.733578342560707	low
GSM1691965	15	1	8.19624	8.039897	5.48699	9.178044	3.390535	0.482745586208951	low
GSM1692151	15	1	9.312071	10.932774	7.629761	8.048262	6.677806	5.4095549533475	high
GSM1692369	15	1	8.728123	11.397159	5.718397	8.721861	2.398479	1.04030071129165	high
GSM1602943	16	1	8.937699	8.032504	6.390098	8.051891	2.09032	0.793127732259139	low
GSM1692241	16	1	8.442559	8.3259	5.360831	8.76895	2.584788	0.479916111772339	low
GSM1602823	17	1	7.926131	11.047935	5.481466	7.477784	2.578512	2.05938044830901	high
GSM1602903	17	1	6.380344	10.607841	6.088016	7.12718	5.482691	7.55920703630464	high
GSM1692454	17	1	9.132284	10.027177	5.248121	8.388321	5.179961	1.05118313437979	high
GSM1692163	18	1	9.413619	10.986051	5.834756	9.104807	2.851573	0.733780310879369	low
GSM1692388	18	1	7.222719	9.843239	6.599424	8.367318	3.178183	2.26825420230017	high
GSM1692389	19	1	9.521675	6.280354	6.123139	9.418964	2.600054	0.223883119147019	low
GSM1602931	20	1	8.389702	9.521669	5.848677	8.485969	2.151893	0.846656824845694	low
GSM1692459	20	1	7.466355	9.774586	6.644943	9.219773	6.071504	2.34040159466668	high
GSM1692299	21	1	8.752028	11.220679	4.342153	7.379769	3.302374	1.21269861560675	high
GSM1602934	22	1	6.891951	10.394977	5.308337	6.717574	3.570692	3.8203134833928	high
GSM1692205	23	1	8.775958	11.147084	5.012728	8.815198	3.166644	0.77598510412096	low
GSM1692326	25	1	10.473499	10.053835	6.024369	8.767708	2.508225	0.523129957878252	low
GSM1692224	27	1	7.331382	10.158948	5.725028	8.017418	3.004682	1.84500560739044	high
GSM1602802	28	0	7.893694	8.021945	6.069673	8.73079	3.226206	0.819513873304459	low
GSM1602803	28	0	8.59555	7.83588	5.705787	8.197909	2.282053	0.596592911329823	low
GSM1602805	28	0	7.128362	6.143918	6.209366	8.342125	2.821977	0.794017211989436	low
GSM1602810	28	0	9.770115	7.851388	6.308254	9.168174	2.291894	0.347274544685403	low
GSM1602811	28	0	8.327648	6.246922	4.501561	8.203819	2.450403	0.269683841875483	low
GSM1602812	28	0	8.002016	10.657044	5.527355	7.720943	4.245756	2.24104127563331	high
GSM1602815	28	0	7.166779	8.551514	6.42495	8.996961	2.935586	1.11890483892935	high
GSM1602816	28	0	8.922616	9.833649	5.671938	8.394103	2.514114	0.80273463796504	low
GSM1602818	28	0	6.68386	11.322745	5.996583	7.968502	2.640393	3.1570942503076	high
GSM1602819	28	0	8.220873	7.921371	4.398949	7.691586	4.157373	0.677937855586848	low
GSM1602820	28	0	8.931019	10.176489	5.622317	8.117648	3.427705	1.13903691139772	high
GSM1602824	28	0	6.264316	11.10781	6.157778	7.957778	2.080393	3.3204362033895	high
GSM1602825	28	0	8.659382	7.918577	7.09293	8.224248	2.431671	1.11700421402483	high
GSM1602826	28	0	7.638719	9.047761	5.012098	8.49906	2.699569	0.714665327392454	low
GSM1602827	28	0	7.139787	10.067863	5.984968	8.202538	2.502765	1.79327722204899	high
GSM1602829	28	0	7.199925	6.614343	5.384519	8.0016	2.314661	0.649077684473275	low
GSM1602830	28	0	8.044538	8.526131	5.327283	8.105025	2.397544	0.742177736579163	low
GSM1602831	28	0	7.938137	6.997859	5.539884	7.988725	2.413924	0.627003352172995	low
GSM1602832	28	0	9.371298	8.788825	5.576684	9.21839	2.510753	0.355681875142113	low
GSM1602834	28	0	9.463054	9.694253	4.594814	7.858133	3.513169	0.637684975386994	low
GSM1602836	28	0	9.546775	6.667469	5.985809	8.831202	2.585129	0.303196102644714	low
GSM1602837	28	0	9.505287	9.524657	5.31494	8.04938	2.444537	0.628507622743967	low
GSM1602838	28	0	8.153579	9.303327	5.824439	8.523397	2.642681	0.913845427455466	low
GSM1602840	28	0	8.45795	9.503818	5.352058	8.210522	2.56393	0.81554555418247	low
GSM1602841	28	0	9.334942	8.788585	5.365016	9.51015	2.585556	0.288016757689563	low
GSM1602842	28	0	7.186891	6.763488	6.517293	8.648596	2.8947	0.901114799385815	low
GSM1602843	28	0	9.465821	11.208507	6.005224	7.707377	3.07498	1.6784128973897	high
GSM1602845	28	0	8.0774	10.363395	4.620803	8.062625	2.179317	0.80751304144324	low
GSM1602846	28	0	9.483345	5.423715	5.683937	9.723505	2.185948	0.122716751855212	low
GSM1602847	28	0	9.893273	10.416977	5.832549	8.640587	4.745229	0.977361249934841	high
GSM1602848	28	0	8.963468	10.711104	5.880523	7.943405	4.28194	1.81020092578331	high
GSM1602850	28	0	8.185405	7.767924	4.874479	7.678121	2.42576	0.604812732927753	low
GSM1602852	28	0	8.011507	11.725351	6.068416	7.792239	2.788375	2.71315664138083	high
GSM1602853	28	0	9.367182	9.397483	6.208225	8.1871	3.210984	1.01005740663883	high
GSM1602855	28	0	5.58448	6.633738	6.498151	8.184045	4.007351	2.11011139668952	high
GSM1602856	28	0	9.154192	9.446418	5.139942	9.018756	3.707368	0.494809017320814	low
GSM1602857	28	0	9.567113	10.471103	4.516838	8.087583	2.422941	0.527836936017192	low
GSM1602859	28	0	9.975872	7.988875	5.415662	7.404833	6.462464	1.11577196267264	high
GSM1602860	28	0	9.360001	9.476937	4.784759	8.6353	2.821639	0.41297371837969	low
GSM1602861	28	0	9.09623	9.578687	5.043244	6.884786	4.370288	1.57026291217632	high
GSM1602866	28	0	7.538202	8.318632	5.565221	7.867801	2.450344	1.03159271392608	high
GSM1602869	28	0	7.920977	10.198943	4.939969	6.954987	5.67547	2.96974284262057	high
GSM1602873	28	0	8.253323	7.564903	4.667328	7.191461	2.938673	0.715379489868352	low
GSM1602878	28	0	10.707899	10.98042	6.110347	7.365436	6.464919	2.4918240145829	high
GSM1602879	28	0	10.049574	9.703841	3.99765	8.294595	3.110891	0.311857458181518	low
GSM1602881	28	0	8.430861	8.347104	5.781101	9.408596	2.499998	0.421171739079963	low
GSM1602882	28	0	8.809059	9.818153	6.033615	8.503781	3.064326	1.01384495513706	high
GSM1602883	28	0	7.450019	7.930854	5.115089	6.171647	3.62654	2.21923854774975	high
GSM1602885	28	0	8.108474	8.441942	5.52338	7.540254	5.229725	1.68853562029208	high
GSM1602886	28	0	9.223776	10.810213	5.872776	8.705141	4.735202	1.28166368712386	high
GSM1602889	28	0	7.543064	9.399178	5.184463	7.375766	2.556048	1.44447957756984	high
GSM1602902	28	0	8.21376	9.026317	5.297004	7.431228	5.915506	2.01749988302397	high
GSM1602906	28	0	8.836675	7.7158	5.81253	8.817536	2.39846	0.428746588328444	low
GSM1602907	28	0	9.136071	8.328404	5.324963	8.082047	2.253151	0.507648526032872	low
GSM1602921	28	0	8.339674	9.091866	5.182753	9.378246	2.286326	0.385349259199339	low
GSM1602922	28	0	8.081635	7.202203	4.820263	7.91596	2.190118	0.456641739835458	low
GSM1602924	28	0	5.343072	6.037657	6.26452	7.652164	3.670453	2.16918595330798	high
GSM1602925	28	0	7.909647	8.119913	5.005425	8.269922	2.305918	0.553874917668451	low
GSM1602929	28	0	9.306078	7.96053	4.756305	7.657907	5.327897	0.729316780081172	low
GSM1602930	28	0	9.399526	9.609066	6.012004	8.573849	2.784574	0.740951853553413	low
GSM1602933	28	0	9.403413	11.702899	6.849898	8.017273	2.616911	2.20919518599152	high
GSM1602935	28	0	8.50688	11.714177	5.886652	8.109176	4.818838	2.65282822864299	high
GSM1602936	28	0	8.198768	9.550837	5.259411	7.694389	2.693022	1.12114509615314	high
GSM1602937	28	0	10.33975	11.072607	5.909958	8.838109	2.419485	0.622532813700743	low
GSM1602940	28	0	8.278211	9.997489	4.930555	8.292605	2.77776	0.797963383869914	low
GSM1602942	28	1	7.331696	10.186746	6.184978	8.027238	3.910783	2.65731888902038	high
GSM1602944	28	0	9.269471	9.473273	5.042279	8.772398	2.366883	0.40998586668187	low
GSM1602945	28	0	9.697976	10.339614	5.112517	8.750213	2.219532	0.448892178758618	low
GSM1602950	28	0	8.997496	6.145513	5.31075	8.480201	2.077504	0.253715190662634	low
GSM1602952	28	0	8.302646	6.944134	6.099488	8.805086	2.107943	0.454954672123657	low
GSM1602953	28	0	8.897798	11.634144	6.439571	8.758257	6.234633	2.78185799539891	high
GSM1602958	28	0	8.991758	10.231352	4.914414	7.778257	2.679304	0.85590997441158	low
GSM1602968	28	0	10.532886	11.661666	6.282446	8.183253	2.3448	1.07691081183616	high
GSM1602973	28	0	10.748867	11.445229	5.071408	7.4546	2.656892	0.846771878612467	low
GSM1602974	28	0	8.310683	11.756543	4.401893	6.960778	2.930826	1.83874996643144	high
GSM1602975	28	0	9.511645	9.598838	5.911891	8.398753	4.077491	0.936020179039124	low
GSM1602976	28	0	7.321741	10.67959	4.74952	7.719268	2.684627	1.48023794919159	high
GSM1691863	28	0	8.470926	10.101703	4.819257	8.307863	3.719051	0.862188104603541	low
GSM1691865	28	0	8.550195	10.104238	4.496021	8.610682	3.486335	0.605692518183247	low
GSM1691866	28	0	10.088503	10.77331	4.570015	8.341452	2.422434	0.440020798382871	low
GSM1691867	28	0	9.124558	10.987531	5.376428	7.975974	4.028185	1.38661186790108	high
GSM1691871	28	0	8.271994	6.441885	5.059878	8.373058	7.268049	0.791533779392066	low
GSM1691873	28	0	8.396328	11.406476	6.09579	9.313543	2.580916	1.05245170832373	high
GSM1691874	28	0	7.445298	7.33342	4.97917	7.132075	3.024961	1.02980981296287	high
GSM1691875	28	0	7.993591	6.505651	5.73633	7.857463	2.125271	0.608203686703538	low
GSM1691877	28	0	8.972693	10.474976	5.874374	8.523491	5.834346	1.69349139060615	high
GSM1691878	28	0	8.835102	6.899813	5.58556	8.48767	4.497219	0.546137664180261	low
GSM1691882	28	0	6.617295	5.927226	5.242757	8.219718	2.534497	0.576870905814148	low
GSM1691883	28	0	9.847294	9.037963	6.226581	7.639856	1.938733	0.848055125670044	low
GSM1691885	28	0	7.497827	8.757708	6.042153	9.222026	2.457432	0.741358114984742	low
GSM1691886	28	0	5.574331	6.044301	5.925868	7.692868	2.72608	1.45097628771253	high
GSM1691890	28	0	8.547874	8.064511	5.60569	8.644016	2.387517	0.500881765417329	low
GSM1691893	28	0	11.297741	11.677168	5.477489	7.521516	7.588622	2.10601551436009	high
GSM1691895	28	0	9.75545	9.067963	5.573275	9.225111	2.711238	0.3496542780414	low
GSM1691896	28	0	8.800109	10.099912	4.650705	8.330201	2.551642	0.584935173966728	low
GSM1691897	28	0	9.924815	8.330288	5.252294	9.191496	3.26002	0.272728726970202	low
GSM1691898	28	0	9.201985	10.389209	6.33934	7.719729	7.549149	3.80912404810148	high
GSM1691901	28	0	8.466266	8.041256	4.984391	8.330922	2.021957	0.422956758782867	low
GSM1691903	28	0	8.440417	12.512601	5.417823	9.119737	3.150473	1.20731102029558	high
GSM1691904	28	0	8.742143	8.760606	6.19826	9.401283	3.072701	0.564893474948369	low
GSM1691905	28	0	9.064499	10.556592	6.515037	9.37198	2.285898	0.790319580128712	low
GSM1691909	28	0	7.851951	8.494286	6.881445	9.55694	2.341598	0.75945018282933	low
GSM1691911	28	0	10.17294	11.004651	5.757081	8.129909	3.161768	0.965989692763766	high
GSM1691915	28	0	8.837201	8.815784	4.614268	7.826459	4.805788	0.804275682015767	low
GSM1691918	28	0	8.106777	7.016788	5.439408	6.969095	5.595745	1.64759596273909	high
GSM1691923	28	0	11.020071	9.848765	5.577705	8.568755	2.443365	0.380059555623743	low
GSM1691925	28	0	6.26059	6.561994	5.233629	8.207028	2.28311	0.71056943783654	low
GSM1691927	28	0	7.659687	8.458445	4.992943	6.703948	6.532663	2.88408394598891	high
GSM1691928	28	0	9.656901	8.500832	5.74703	9.583421	3.211354	0.313067138577385	low
GSM1691929	28	0	8.646271	9.696499	5.479394	8.57667	6.014327	1.31501191914934	high
GSM1691933	28	0	6.560889	8.911822	5.224589	7.402218	3.493097	2.0389178737782	high
GSM1691934	28	0	9.375743	9.712126	6.319441	8.793228	2.555071	0.755836648709548	low
GSM1691938	28	0	9.116645	9.261859	5.755695	8.549758	2.677753	0.658458712322099	low
GSM1691941	28	0	6.101407	9.354228	4.813449	7.038378	4.73341	3.19686592386588	high
GSM1691942	28	0	8.100561	11.782196	4.573737	7.972491	3.663795	1.47988817379128	high
GSM1691944	28	0	9.742011	10.138165	5.862922	8.97615	3.016671	0.608153169060269	low
GSM1691947	28	0	9.245238	6.01906	5.14581	8.010821	2.635266	0.295149457153089	low
GSM1691953	28	0	8.765815	8.919192	5.8975	8.594874	2.383999	0.666604495602223	low
GSM1691954	28	0	9.790337	9.73585	5.558897	7.921324	6.906263	1.58203812719573	high
GSM1691957	28	0	8.160366	10.877692	6.39675	8.523955	2.439285	1.62934388369007	high
GSM1691959	28	0	9.73422	6.847622	5.365794	8.898514	4.428402	0.304933932708906	low
GSM1691960	28	0	10.224804	8.664413	6.319039	8.622424	3.282129	0.57184015227387	low
GSM1691961	28	0	9.10204	10.968218	4.61157	7.767339	2.64908	0.859371008894408	low
GSM1691962	28	0	8.760164	10.886539	6.340961	8.91514	3.534126	1.34225578278918	high
GSM1691963	28	0	7.43991	9.795987	5.96567	7.851107	2.234777	1.72963406343447	high
GSM1691968	28	0	9.021779	9.561248	4.895314	7.834406	6.414869	1.35645737503476	high
GSM1691970	28	0	6.596023	10.891222	6.102888	8.089396	2.455696	2.80531177317319	high
GSM1691973	28	0	9.632735	7.080243	6.292576	9.377847	2.474097	0.280318125428824	low
GSM1691977	28	0	9.031266	7.60832	4.959526	7.451722	3.388323	0.625281190425489	low
GSM1691980	28	0	8.589733	11.39853	5.698949	8.485346	3.278957	1.40720138635736	high
GSM1691983	28	0	6.675037	7.83802	5.37421	7.617094	4.566591	1.79105506619281	high
GSM1691986	28	0	7.689547	8.903543	5.352733	7.766872	4.50667	1.55268424418542	high
GSM1691987	28	0	6.422374	6.92686	5.254568	7.848852	2.958899	0.997281561995923	high
GSM1691989	28	0	10.129842	9.979715	5.656733	8.882433	2.734934	0.475841679635419	low
GSM1691990	28	0	8.605216	8.307453	5.279116	8.798191	2.400632	0.419501734758074	low
GSM1691993	28	0	10.2563	10.461215	5.328529	9.795148	2.135394	0.256358919835014	low
GSM1691994	28	0	8.395852	9.993842	5.237356	7.78629	5.013015	1.67276721246477	high
GSM1691995	28	0	8.101813	11.127752	5.941121	7.544116	2.737437	2.43178678121102	high
GSM1691997	28	0	8.056024	6.63715	5.729532	8.691251	3.300854	0.504501028296787	low
GSM1692000	28	0	10.317958	11.122719	5.452886	8.911982	2.672066	0.522467215988722	low
GSM1692002	28	0	8.149034	8.760214	5.571855	9.485399	2.861571	0.471023087753265	low
GSM1692005	28	0	9.406438	9.656099	5.574398	9.038311	2.771992	0.490934080899235	low
GSM1692007	28	0	8.719799	7.603241	5.521072	7.80093	4.032175	0.829474121315291	low
GSM1692008	28	0	9.917906	10.734628	5.191133	8.726249	4.98272	0.786815877925485	low
GSM1692009	28	0	7.00718	8.967199	6.022371	8.145062	2.416375	1.48845551722304	high
GSM1692012	28	0	7.984797	10.976591	5.816817	9.003993	2.978103	1.18380260861037	high
GSM1692016	28	0	9.220137	8.655862	5.008217	7.728062	5.190103	0.925922048553639	low
GSM1692019	28	0	8.771	11.412125	4.308782	8.051569	2.746741	0.813377479687636	low
GSM1692022	28	0	8.843642	9.347722	4.777096	6.539773	7.005183	2.68131067844898	high
GSM1692023	28	0	9.562429	9.462471	6.025987	7.165052	5.333826	2.13197351975018	high
GSM1692025	28	0	8.486021	8.199471	6.161508	9.71509	2.174528	0.385726231780776	low
GSM1692030	28	0	9.075453	11.371882	5.515052	7.812127	4.469052	1.91242148256488	high
GSM1692032	28	0	9.741499	10.66078	5.72372	8.712324	2.433766	0.661504791085462	low
GSM1692033	28	0	11.296467	9.670104	5.078893	7.819051	2.594851	0.398453029970675	low
GSM1692034	28	0	8.538733	8.396189	5.598993	8.488874	2.921751	0.640399189507886	low
GSM1692035	28	0	9.985777	9.259247	5.391493	8.877592	4.77386	0.536965338951327	low
GSM1692040	28	0	8.338868	10.087835	6.702861	8.711113	2.724268	1.41720216365761	high
GSM1692041	28	0	8.678688	6.448525	6.682898	9.06853	2.126614	0.415531711435775	low
GSM1692042	28	0	9.425573	9.789808	5.400238	9.155707	2.768229	0.440155544302349	low
GSM1692045	28	0	8.312085	6.103692	4.888359	6.633803	3.827878	0.84803848644309	low
GSM1692050	28	0	7.03968	8.095776	5.131192	7.519568	4.252764	1.52231622911312	high
GSM1692051	28	0	9.03776	10.685792	5.235119	8.27267	2.491904	0.823003532357819	low
GSM1692052	28	0	6.548834	6.740131	7.075293	7.778748	4.64888	2.86978992410649	high
GSM1692055	28	0	9.609295	9.363102	4.191394	7.07752	3.252903	0.660056765955367	low
GSM1692058	28	0	8.519327	10.964436	4.938288	8.988616	2.143002	0.595447257910851	low
GSM1692059	28	0	8.097237	7.652689	5.811223	8.211333	6.930128	1.56438616553651	high
GSM1692060	28	0	6.265316	10.543937	5.451037	7.31255	3.772071	3.92871824982006	high
GSM1692061	28	0	9.861888	9.556985	4.396517	8.339291	3.131191	0.373035683792522	low
GSM1692063	28	0	8.674379	7.147002	6.215572	7.474788	6.164359	1.75461882536361	high
GSM1692065	28	0	8.548694	10.874	4.636575	8.240918	4.384894	1.0795662978449	high
GSM1692066	28	0	8.910351	10.967037	6.110455	8.32623	2.33596	1.27219141479746	high
GSM1692068	28	0	7.956691	7.721955	6.238767	9.514472	2.548815	0.491174715083616	low
GSM1692073	28	0	7.659438	10.152738	4.587785	8.694328	3.393693	0.781640394158289	low
GSM1692074	28	0	8.876157	8.739579	5.31694	8.977909	2.658516	0.417786008187355	low
GSM1692077	28	0	8.485935	10.122657	6.352766	8.263654	2.412013	1.37786141416461	high
GSM1692081	28	0	8.639102	11.369684	6.562136	7.001849	2.377598	3.52901550726041	high
GSM1692084	28	0	8.444035	9.60371	4.597559	7.897513	3.265309	0.790684535199526	low
GSM1692086	28	0	9.751626	8.268031	4.566527	7.841384	4.732663	0.520716557793258	low
GSM1692087	28	0	8.97004	9.72084	4.976661	8.858406	2.620945	0.461713978065606	low
GSM1692089	28	0	10.111208	10.128659	5.824445	9.055863	2.30849	0.454766537367381	low
GSM1692093	28	0	10.053302	9.913858	5.906978	9.279787	2.392906	0.415747737254564	low
GSM1692094	28	0	8.94947	9.560951	5.508051	8.670148	2.38677	0.595065973782738	low
GSM1692096	28	0	8.384057	6.378015	5.135456	8.181634	3.130903	0.412439545589385	low
GSM1692099	28	0	8.939564	8.869333	4.25067	7.877465	3.478679	0.519416693967044	low
GSM1692101	28	0	9.587636	6.015181	6.466534	9.04219	2.614768	0.289279635342725	low
GSM1692103	28	0	8.354308	7.124905	4.936736	6.831734	6.669725	1.62574164582559	high
GSM1692107	28	0	9.608271	9.439863	6.249626	8.075388	3.771166	1.12825846151167	high
GSM1692108	28	0	9.052572	10.049653	5.773831	7.928786	2.444292	1.05143281475211	high
GSM1692109	28	0	9.381074	11.076287	6.24351	8.760216	2.148848	0.945709202880386	high
GSM1692115	28	0	8.938593	11.462831	5.939555	7.997466	4.861721	2.40260889088867	high
GSM1692116	28	0	8.702233	7.023665	5.343427	9.236811	2.229489	0.244739642569464	low
GSM1692117	28	0	7.948566	8.82111	5.687427	7.797802	4.466268	1.60179583835311	high
GSM1692118	28	0	7.950892	10.387387	6.606365	8.875817	3.852626	1.8367458555136	high
GSM1692121	28	0	8.251499	7.472442	6.844323	8.69086	2.429443	0.811072507609634	low
GSM1692123	28	0	8.004635	11.262517	4.223341	8.143708	2.986691	0.944304714672254	high
GSM1692125	28	0	8.669629	8.771057	5.465941	9.459739	2.707299	0.381366207227594	low
GSM1692126	28	0	7.497651	9.326718	5.014486	7.558502	2.812922	1.27896644886104	high
GSM1692127	28	0	10.557126	9.290144	5.600005	8.384085	2.964431	0.46303130762627	low
GSM1692130	28	0	8.569306	8.60054	6.096086	8.541615	2.375684	0.73369124615289	low
GSM1692132	28	0	8.778419	8.234811	4.338083	9.015429	4.269091	0.323943285854337	low
GSM1692133	28	0	10.236925	10.690379	6.469468	7.635696	5.24482	2.21673554418026	high
GSM1692136	28	0	9.555874	11.630482	5.558045	8.227096	2.281108	0.999583710498042	high
GSM1692137	28	0	8.193115	6.900614	6.134113	7.056233	3.781632	1.4796610151945	high
GSM1692138	28	0	9.650039	7.821358	4.710881	7.636309	4.492326	0.545868404591872	low
GSM1692139	28	0	7.537382	10.110193	5.24905	8.119995	3.351018	1.40804753317036	high
GSM1692140	28	0	8.772275	10.426323	5.936594	8.893155	7.738399	2.13575875271013	high
GSM1692141	28	0	7.729757	7.858973	5.288738	8.547867	2.684219	0.582119715276299	low
GSM1692142	28	0	7.915056	11.620907	5.837961	8.46378	2.519848	1.69521579253775	high
GSM1692143	28	0	7.60472	8.316365	6.483438	9.233045	2.360433	0.771189062591662	low
GSM1692145	28	0	8.930774	10.487126	4.741364	7.728395	2.655078	0.873414090773596	low
GSM1692149	28	1	8.261308	9.008907	6.51233	7.89517	2.752042	1.54947404053039	high
GSM1692153	28	0	8.637617	10.928415	5.653743	7.695907	2.544119	1.57068822941054	high
GSM1692156	28	0	8.396154	6.522399	6.303918	7.356145	4.474743	1.34640144347833	high
GSM1692157	28	0	9.195046	10.844434	5.407004	8.965871	2.924463	0.678865072655977	low
GSM1692158	28	0	9.104801	10.199035	6.312296	8.1044	2.488521	1.2588053939139	high
GSM1692162	28	0	8.280217	11.364045	6.272609	8.958658	2.375225	1.33490255276869	high
GSM1692165	28	0	10.304167	11.058598	5.829705	8.817478	2.79806	0.653482566165365	low
GSM1692166	28	0	7.842981	10.62369	4.344795	7.124631	5.587354	2.33637444002277	high
GSM1692167	28	0	9.132269	8.116924	5.938479	8.583751	2.328655	0.504553591767735	low
GSM1692168	28	0	11.266922	10.52845	5.515117	9.219618	2.602274	0.302019121277344	low
GSM1692172	28	0	8.328042	8.879714	5.283048	8.592619	2.138124	0.548419675085482	low
GSM1692174	28	0	8.907546	11.174955	5.166649	7.243646	3.123378	1.70839777813302	high
GSM1692181	28	0	8.460384	11.167815	5.23734	9.156932	2.25844	0.681673638903282	low
GSM1692187	28	0	5.460128	7.061788	6.368289	8.717764	3.116954	1.50517226184296	high
GSM1692188	28	0	9.375259	12.203967	5.688007	7.796209	2.700376	1.69011116576373	high
GSM1692191	28	0	5.96297	7.871554	7.435441	7.906218	2.786089	3.50822178713149	high
GSM1692192	28	0	7.898052	6.233117	4.750895	7.668063	3.065269	0.491582391093164	low
GSM1692193	28	0	9.919336	10.127043	5.729381	9.404972	3.087962	0.446774504318584	low
GSM1692196	28	0	8.155726	7.674243	5.120683	7.216883	4.20462	1.13926292877249	high
GSM1692197	28	0	11.28227	9.328237	6.213029	8.454887	3.514907	0.527780573507475	low
GSM1692198	28	0	8.179586	10.298675	5.586221	7.692534	3.20599	1.69642697099783	high
GSM1692199	28	0	9.563163	9.676904	5.489996	8.423116	2.449068	0.577576697099682	low
GSM1692201	28	0	9.474131	11.037467	4.850973	7.973551	3.375243	0.895807356535535	low
GSM1692202	28	0	8.981511	8.816396	6.112333	9.233064	4.013992	0.658047491384898	low
GSM1692203	28	0	6.945728	9.76875	6.104494	7.402071	2.709786	2.85346276718638	high
GSM1692204	28	0	8.363589	9.418167	5.952058	8.182271	2.617849	1.09663787508357	high
GSM1692206	28	0	8.043893	10.60282	5.017893	8.878694	3.659658	0.898602905758557	low
GSM1692207	28	0	6.995694	11.700057	5.439105	8.825686	3.220739	1.79829421074395	high
GSM1692212	28	0	6.923794	6.389579	6.308408	7.010584	6.501769	3.40042991949028	high
GSM1692213	28	0	8.595268	10.855153	4.639276	8.064412	3.137551	0.927750986177777	low
GSM1692216	28	0	9.788328	8.542628	6.114811	8.981893	2.228857	0.402603262386342	low
GSM1692217	28	0	7.43767	5.844129	5.362105	7.530908	3.367415	0.759095871488589	low
GSM1692221	28	0	9.388633	9.570153	6.549451	9.342858	2.593004	0.622384615097926	low
GSM1692222	28	0	8.278924	8.87604	5.09823	8.32457	2.991539	0.678104475423365	low
GSM1692225	28	0	10.137076	9.901037	5.521093	7.983788	3.151903	0.73034294298557	low
GSM1692226	28	0	9.494341	7.046809	5.075864	8.734006	3.118358	0.258870413629835	low
GSM1692227	28	0	9.084446	10.066775	7.188556	9.275204	2.972194	1.11790094093644	high
GSM1692228	28	0	9.312667	10.262242	5.429633	7.823889	2.583476	0.94792650795747	high
GSM1692230	28	0	8.850804	10.937102	5.580176	8.504221	2.439069	0.950184882620165	high
GSM1692232	28	0	6.630601	7.659675	5.086209	8.098102	3.209241	0.955810221016256	high
GSM1692238	28	0	8.070902	11.277333	5.783906	7.528977	3.247489	2.61194400166499	high
GSM1692240	28	0	8.369671	7.855892	5.534227	9.080397	2.398434	0.395177548562587	low
GSM1692242	28	0	8.786683	11.078251	4.67925	8.202441	2.627643	0.803672298095007	low
GSM1692243	28	0	7.917237	8.796193	4.071319	7.95259	2.374395	0.504590856333375	low
GSM1692245	28	0	9.597236	10.559127	6.153811	9.330223	2.951804	0.662220938203132	low
GSM1692247	28	0	10.582324	10.139485	5.994525	9.134473	3.811681	0.537663891134034	low
GSM1692255	28	0	7.53776	10.792533	6.095999	9.515031	2.539179	1.05682896653147	high
GSM1692257	28	0	6.958329	7.848093	4.640472	7.894846	2.621884	0.741039139843782	low
GSM1692258	28	0	7.902429	11.270516	6.158726	9.079458	2.27309	1.28497862651287	high
GSM1692259	28	0	7.170949	8.943017	6.813413	8.948394	2.504494	1.37795806581758	high
GSM1692260	28	0	9.256134	5.829746	5.892549	8.417673	3.65559	0.385218788396328	low
GSM1692261	28	0	8.932575	8.79371	5.499206	8.109597	4.132608	0.890841981645521	low
GSM1692266	28	0	8.168226	7.495303	4.948046	8.996401	4.683205	0.46401537574201	low
GSM1692269	28	0	9.922648	8.17185	5.670339	8.871918	2.244337	0.308788251334934	low
GSM1692272	28	0	10.124975	10.597119	6.644792	8.441501	2.864649	1.07716631191675	high
GSM1692274	28	0	8.288527	10.66935	5.460736	8.1346	2.233129	1.15149407832999	high
GSM1692277	28	0	8.770415	11.458958	6.248674	8.480023	2.813105	1.59371395853439	high
GSM1692278	28	0	8.678382	9.623753	5.380591	7.912613	4.892472	1.38734538221643	high
GSM1692284	28	0	5.923058	5.346391	5.285053	8.212024	4.014701	0.820581770421885	low
GSM1692286	28	0	9.249782	10.834184	6.290617	8.577898	3.659844	1.35322506053465	high
GSM1692289	28	0	9.17039	9.093616	4.896148	8.18147	6.182182	0.94627661496052	high
GSM1692291	28	0	10.265781	10.205645	5.576772	8.415222	4.365471	0.777658265562111	low
GSM1692294	28	0	8.977751	10.08894	5.345841	8.405957	2.504448	0.720037334914051	low
GSM1692296	28	0	7.416884	5.12776	6.861943	8.632117	1.86877	0.565636096829091	low
GSM1692298	28	0	8.217106	10.155017	5.061606	7.222921	2.102205	1.32974996374059	high
GSM1692300	28	0	10.43008	10.882025	6.382321	9.492646	2.226775	0.503352845057096	low
GSM1692301	28	0	8.444028	11.411012	5.534054	7.927337	3.349538	1.81620745471781	high
GSM1692302	28	0	5.606253	8.707463	6.001239	7.223984	2.406816	3.26001497725679	high
GSM1692303	28	0	8.923538	7.701458	6.091315	7.708073	3.891421	1.04952430779405	high
GSM1692304	28	0	7.56047	9.663604	5.989373	8.611275	3.256905	1.35675054716398	high
GSM1692305	28	0	8.022552	10.511149	5.030089	8.079877	3.273388	1.22390245500977	high
GSM1692308	28	0	5.709838	3.71417	5.657685	6.481782	3.04514	1.37542091085804	high
GSM1692309	28	0	10.15421	4.528758	6.039872	7.879213	2.704287	0.256975368239428	low
GSM1692315	28	0	10.108837	8.794104	5.359265	9.82999	2.371582	0.189264236896502	low
GSM1692317	28	0	9.172086	8.773224	5.081769	8.89403	2.174467	0.332794383773015	low
GSM1692319	28	0	10.039316	8.902444	4.796101	8.033902	6.206307	0.724971505656664	low
GSM1692322	28	0	9.532214	10.305447	6.026539	8.754283	6.163884	1.40209539157487	high
GSM1692327	28	0	8.592941	9.135289	4.644707	7.237561	3.195397	0.943160130708489	high
GSM1692330	28	0	9.268356	10.41355	5.859721	8.713352	2.842608	0.818438360294422	low
GSM1692332	28	0	7.364426	9.724794	5.516959	6.858874	4.210394	3.2686290266482	high
GSM1692335	28	0	9.186242	9.830526	6.758921	7.567298	2.575028	1.81115805047325	high
GSM1692337	28	0	7.488345	8.966302	5.095665	6.472443	5.502976	3.32730184371433	high
GSM1692338	28	0	10.878963	4.06463	6.517101	9.169342	2.37304	0.11651895631552	low
GSM1692347	28	0	8.484679	11.485411	5.743804	7.87462	2.204925	1.67896367814484	high
GSM1692348	28	0	8.342168	11.563316	6.142672	8.923408	2.508849	1.34987056881608	high
GSM1692355	28	0	9.029378	10.102053	5.475284	9.164233	2.238789	0.49793865230493	low
GSM1692356	28	0	9.245323	9.973388	4.421963	8.291955	2.487923	0.454159190792815	low
GSM1692357	28	0	6.886131	8.927587	5.27162	7.486427	2.622527	1.56422207188226	high
GSM1692360	28	0	7.715583	8.311037	5.002785	8.677791	2.36949	0.507932094517095	low
GSM1692361	28	0	6.414865	8.03392	5.340674	7.604739	3.459599	1.64824905672747	high
GSM1692362	28	0	8.215111	8.410046	6.077072	8.932555	4.883228	0.994887470084381	high
GSM1692364	28	0	7.890332	8.090985	5.816077	8.019583	3.34285	1.07324785153066	high
GSM1692366	28	0	8.018732	10.162769	6.090131	8.199932	5.23041	2.40761487474063	high
GSM1692373	28	0	9.098277	11.325397	6.694983	8.053669	2.533054	2.00107187724986	high
GSM1692374	28	0	9.55133	10.072054	4.764403	8.502894	2.30776	0.432371288369536	low
GSM1692375	28	0	9.078179	11.181874	4.506397	7.200081	2.795915	1.17209927776186	high
GSM1692381	28	0	8.47602	8.705687	4.608918	7.610188	2.348448	0.625431715116865	low
GSM1692384	28	0	9.799283	10.668331	5.259409	8.74416	6.618175	1.09400200958005	high
GSM1692386	28	0	7.380355	8.020359	6.271663	8.400308	2.468121	1.06811774565136	high
GSM1692391	28	0	8.411168	4.459333	4.918779	7.933289	4.77954	0.360224548051221	low
GSM1692392	28	0	10.398391	8.264665	5.684678	8.696302	2.31794	0.304754665687968	low
GSM1692393	28	0	10.751323	11.097236	5.484312	9.566349	3.303092	0.377910373472886	low
GSM1692395	28	0	7.372584	11.59847	6.290912	9.154036	2.794665	1.814115160707	high
GSM1692397	28	0	9.03662	8.066232	5.180817	7.986612	4.029236	0.661420442891697	low
GSM1692399	28	0	9.057867	10.721237	5.297162	8.193556	4.857979	1.33777198353352	high
GSM1692400	28	0	8.27556	7.340412	5.628087	7.529875	2.593216	0.824086143479732	low
GSM1692404	28	0	9.07775	5.377481	5.726683	9.576475	4.522142	0.225926041937001	low
GSM1692406	28	0	9.79095	10.186746	5.596526	9.759291	2.321169	0.32626178861614	low
GSM1692407	28	0	9.240582	9.222921	6.435747	8.993503	2.227857	0.6333464282398	low
GSM1692408	28	0	7.954315	8.509871	5.534159	8.73664	3.927436	0.802695569311202	low
GSM1692410	28	0	9.333501	12.100221	5.678904	8.495378	4.884659	1.74406280736128	high
GSM1692412	28	0	9.299771	10.640707	4.430983	7.50144	6.218993	1.48337846288833	high
GSM1692413	28	0	9.144599	8.98938	5.402034	8.739373	2.751288	0.484790700303505	low
GSM1692414	28	0	7.162855	11.420518	6.973789	8.422094	2.69553	3.50566858908053	high
GSM1692415	28	0	8.179805	7.15964	6.151484	7.891196	3.086428	0.938221384667387	low
GSM1692416	28	0	7.620236	9.545355	5.995285	7.677721	4.979971	2.77074422479716	high
GSM1692417	28	0	9.932483	11.27294	5.929309	9.417801	2.123822	0.530968292986865	low
GSM1692418	28	0	8.157278	9.22169	6.213887	9.1139	2.082901	0.724260139222525	low
GSM1692420	28	0	9.638429	10.271825	5.164557	8.552153	2.029129	0.489693913620676	low
GSM1692421	28	0	7.29984	8.24444	6.463824	8.519076	4.208935	1.60953869678663	high
GSM1692422	28	0	9.647119	10.975848	6.437012	8.232492	3.029063	1.4045309123525	high
GSM1692423	28	0	10.696088	10.202072	5.691521	8.191527	2.671324	0.595664672937285	low
GSM1692424	28	0	7.464543	4.061901	5.329922	8.051093	4.381904	0.457541070339296	low
GSM1692425	28	0	7.631638	11.126281	4.187393	6.987475	2.286323	1.55323634479009	high
GSM1692427	28	0	8.488716	11.838579	5.337997	8.262993	2.706704	1.37682538791387	high
GSM1692428	28	0	8.271998	10.076444	4.823518	7.271299	2.639474	1.24239428891107	high
GSM1692429	28	0	8.940917	11.234515	5.662916	8.131182	2.500436	1.24513624806786	high
GSM1692430	28	0	9.357215	11.348116	6.749622	8.712839	2.714389	1.43386974506868	high
GSM1692436	28	0	8.560106	8.371438	5.61389	9.180559	2.73426	0.440879890262163	low
GSM1692437	28	0	9.153142	8.39262	5.158355	9.228877	1.760208	0.250581618733887	low
GSM1692438	28	0	8.737225	9.127568	5.30943	8.335501	3.197594	0.711925967613879	low
GSM1692439	28	0	9.711365	9.170429	5.464176	7.795858	2.391985	0.652484509429097	low
GSM1692440	28	0	8.222238	10.772104	4.996525	9.030685	2.22048	0.633154296454954	low
GSM1692441	28	0	9.481838	8.594192	5.338401	7.998286	5.488725	0.905028671207407	low
GSM1692445	28	0	6.976829	8.747159	5.657574	7.775661	4.000542	1.92150977445829	high
GSM1692446	28	0	10.346734	10.886756	5.498265	7.304537	4.275146	1.4465575346751	high
GSM1692448	28	0	8.653338	8.194448	4.414204	8.279524	4.752181	0.53537296508448	low
GSM1692452	28	0	9.059602	10.641239	5.330615	8.207273	3.975961	1.132511577519	high
GSM1692453	28	0	10.197371	10.608389	4.880153	6.882849	6.89786	2.1013441029899	high
GSM1692455	28	0	7.947317	9.351824	6.028287	8.735964	2.466864	0.939395118572706	high
GSM1692458	28	0	8.933005	11.113221	5.709907	8.973503	3.798577	1.03640832476004	high
GSM1692461	28	0	9.456613	10.092872	6.27904	8.771648	2.470516	0.788223217035895	low
GSM1692465	28	0	7.31656	8.052812	4.748715	7.825859	5.213903	1.19943739093969	high
GSM1692466	28	0	8.066654	7.655843	6.110882	8.576196	2.553958	0.697867483399334	low
GSM1692482	28	0	8.476831	7.802843	5.884906	9.439376	3.611671	0.459993984920638	low
GSM1692484	28	0	8.655386	11.002287	5.75279	7.880877	4.671812	2.21065946557946	high
GSM1692488	28	0	7.012138	9.049022	5.679135	8.401013	3.079409	1.29259774848095	high
GSM1692489	28	0	7.679668	8.660996	5.176306	9.274766	2.677793	0.475215040331287	low
GSM1692491	28	0	8.363452	8.550735	5.849683	9.090371	2.421616	0.533929290489064	low
GSM1692492	28	0	9.211069	9.079948	5.686747	9.194114	2.520386	0.424172010267082	low
GSM1692493	28	0	9.866701	5.482117	5.419976	7.956472	4.470478	0.348466885854131	low
GSM1692494	28	0	9.840172	11.007873	5.458577	7.968994	2.617102	0.916788190454576	low
GSM1692498	28	0	10.03688	11.214024	5.500282	9.38046	2.630768	0.468057109305157	low
GSM1692499	28	0	6.733355	6.114306	5.051731	7.022188	3.647518	1.16297791777267	high
GSM1692501	28	0	8.403671	8.392283	5.506009	8.35857	2.660495	0.649684573634362	low
