# Supplementary material for: Identification of a novel sepsis prognosis model and analysis of possible drug application prospects: Based on scRNA-seq and RNA-seq data
Source: Front Immunol. 2022 Oct 28;13:888891. doi: 10.3389/fimmu.2022.888891 (PMC9650379; doi:10.3389/fimmu.2022.888891)
Supplement: Supplementary file 1 [file DataSheet_1.zip › supplementary file/allriskScoregene-matrix.txt]

id	GSM1602880	GSM1602908	GSM1602927	GSM1691884	GSM1691969	GSM1691981	GSM1692105	GSM1692268	GSM1692292	GSM1692312	GSM1692350	GSM1602863	GSM1602923	GSM1692043	GSM1692047	GSM1692056	GSM1692071	GSM1692079	GSM1692184	GSM1692316	GSM1692318	GSM1692336	GSM1692387	GSM1692394	GSM1692467	GSM1602868	GSM1691984	GSM1692011	GSM1692017	GSM1692160	GSM1692186	GSM1692279	GSM1692331	GSM1692340	GSM1692377	GSM1692006	GSM1692024	GSM1692029	GSM1692112	GSM1692146	GSM1692182	GSM1692190	GSM1692251	GSM1602813	GSM1691932	GSM1692144	GSM1692175	GSM1691991	GSM1692092
CCL5	7.967768	8.806512	7.149377	9.152642	7.653169	7.534593	9.085185	10.249773	9.238713	9.751161	8.194316	8.486308	7.464946	8.203479	8.22816	10.275164	8.912319	6.886637	8.528324	7.240454	8.036199	9.288921	7.660659	10.052501	7.536542	7.668721	7.271326	7.505227	4.855809	9.557163	5.977925	9.193668	6.819914	6.337739	8.071514	9.721229	7.171609	9.824947	6.877676	7.099938	9.430103	8.230967	8.004674	10.526055	8.309759	8.421551	7.316853	8.294248	8.449307
HBD	10.94911	10.911462	5.218152	7.430703	11.165247	10.203772	11.389495	6.886782	10.126469	11.459178	12.047994	7.272343	10.681862	9.942815	8.783534	10.583035	7.522119	9.579786	10.714731	6.987887	7.862119	10.513216	9.411627	11.576743	7.037869	9.752584	11.688319	11.039926	7.592823	11.639542	6.494126	10.302388	9.584829	7.54978	8.707198	10.405677	11.120273	11.471915	9.244682	8.310531	9.475804	11.648526	11.40866	11.598671	7.844048	7.025703	10.750583	10.339493	9.954393
IRF2BP2	5.480767	6.179936	4.811724	6.265114	6.261039	5.697324	6.425636	5.860288	5.538337	5.049155	5.405529	5.848931	6.77443	5.315691	6.581835	5.416351	5.02195	5.898139	5.08616	5.363892	5.644248	5.892961	6.136145	5.897264	4.638983	5.263222	5.062261	5.202033	5.675174	5.410721	6.029864	5.319518	6.901904	6.148307	6.282268	5.207451	6.248406	5.061518	6.253	5.210089	5.890211	6.010767	6.849012	5.346155	5.416824	5.886893	6.176376	7.090744	5.426282
LTB	7.873125	7.444063	7.239626	8.157479	6.758112	7.251764	9.039794	8.164865	8.360798	7.949978	7.2576	7.912989	6.80677	6.967784	7.96911	7.498964	7.419479	7.012017	6.613214	7.915466	7.403044	8.583771	7.361163	7.680426	6.649423	6.080546	7.69783	7.021205	8.287619	7.509914	7.575009	8.416776	7.888166	8.071107	9.03827	6.499206	8.45032	7.587751	7.447841	7.583934	8.933664	9.099754	7.943985	6.32552	8.362462	9.178268	9.138048	8.30183	8.727618
WFDC1	2.37938	5.815545	3.936496	3.068989	4.456129	5.338443	2.536414	6.433586	3.106019	4.989033	6.420548	2.611194	6.517008	4.565483	6.471209	5.962636	6.686872	2.411791	4.504606	2.085211	3.176649	2.790404	5.920613	4.88573	6.347618	2.593502	4.957814	7.003232	2.540654	8.373401	4.072371	2.580297	6.352936	2.296746	2.444734	6.837486	5.796108	5.583012	2.915935	5.430187	2.424267	3.334466	2.794022	7.087303	3.508246	2.689169	3.351157	3.429636	3.638067
[truncated: 430 more columns]
