# Supplementary material for: Identification of a novel sepsis prognosis model and analysis of possible drug application prospects: Based on scRNA-seq and RNA-seq data
Source: Front Immunol. 2022 Oct 28;13:888891. doi: 10.3389/fimmu.2022.888891 (PMC9650379; doi:10.3389/fimmu.2022.888891)
Supplement: Supplementary file 1 [file DataSheet_1.zip › supplementary file/clinical.txt]

ID	fustat	Diabetes	ICU acquire infection	Pneumonia diagnose	Gender	Age	risk
GSM1602802	0	0	0	1	0	40	low
GSM1602803	0	0	0	1	1	61	low
GSM1602805	0	0	0	1	0	64	low
GSM1602810	0	1	0	1	1	47	low
GSM1602811	0	0	1	1	0	69	low
GSM1602812	0	0	0	1	0	35	high
GSM1602813	1	0	0	1	0	70	high
GSM1602815	0	0	0	1	0	64	high
GSM1602816	0	0	0	1	0	85	low
GSM1602818	0	0	0	1	1	75	high
GSM1602819	0	0	0	1	1	27	low
GSM1602820	0	0	0	1	1	61	high
GSM1602823	1	1	0	1	1	61	high
GSM1602824	0	0	0	1	1	50	high
GSM1602825	0	0	0	1	0	62	high
GSM1602826	0	0	1	1	1	49	low
GSM1602827	0	0	0	1	0	73	high
GSM1602829	0	0	0	1	1	71	low
GSM1602830	0	0	0	1	1	59	low
GSM1602831	0	1	0	1	1	56	low
GSM1602832	0	1	0	1	0	37	low
GSM1602834	0	0	0	1	1	72	low
GSM1602836	0	0	0	1	1	40	low
GSM1602837	0	0	0	1	1	61	low
GSM1602838	0	1	1	1	1	81	low
GSM1602839	1	1	1	1	1	84	high
GSM1602840	0	0	0	1	0	69	low
GSM1602841	0	0	0	1	0	59	low
GSM1602842	0	0	0	1	0	67	low
GSM1602843	0	0	0	1	0	73	high
GSM1602844	1	0	0	1	1	61	high
GSM1602845	0	1	0	1	1	68	low
GSM1602846	0	0	0	1	1	73	low
GSM1602847	0	0	0	1	1	65	high
GSM1602848	0	0	0	1	1	76	high
GSM1602849	1	0	0	1	1	53	low
GSM1602850	0	0	0	1	1	52	low
GSM1602851	1	0	1	1	0	18	low
GSM1602852	0	0	1	1	0	62	high
GSM1602853	0	1	0	1	0	64	high
GSM1602855	0	0	1	1	1	82	high
GSM1602856	0	1	0	1	1	67	low
GSM1602857	0	1	0	1	0	74	low
GSM1602858	1	0	1	1	1	49	high
GSM1602859	0	0	0	1	1	74	high
GSM1602860	0	0	0	1	1	48	low
GSM1602861	0	0	0	1	1	50	high
GSM1602863	1	1	0	1	0	32	low
GSM1602866	0	0	0	1	1	70	high
GSM1602868	1	0	0	1	1	72	high
GSM1602869	0	0	0	1	1	81	high
GSM1602873	0	0	0	1	1	73	low
GSM1602878	0	0	0	1	0	67	high
GSM1602879	0	0	0	1	1	76	low
GSM1602880	1	0	0	1	0	61	high
GSM1602881	0	1	0	1	0	80	low
GSM1602882	0	0	0	1	0	68	high
GSM1602883	0	0	0	1	0	32	high
GSM1602885	0	0	0	1	1	49	high
GSM1602886	0	0	0	1	1	61	high
GSM1602888	0	0	0	1	1	78	low
GSM1602889	0	0	0	1	0	82	high
GSM1602902	0	1	0	1	1	75	high
GSM1602903	1	0	0	1	0	51	high
GSM1602906	0	1	0	1	1	35	low
GSM1602907	0	0	0	1	1	74	low
GSM1602908	1	0	0	1	1	75	high
GSM1602912	1	0	0	1	0	41	low
GSM1602921	0	1	0	1	0	79	low
GSM1602922	0	1	0	1	0	69	low
GSM1602923	1	0	0	1	0	69	high
GSM1602924	0	0	0	1	1	64	high
GSM1602925	0	1	0	1	1	51	low
GSM1602927	1	0	0	1	0	71	low
GSM1602928	1	0	1	1	0	45	high
GSM1602929	0	1	0	1	1	67	low
GSM1602930	0	0	0	1	0	32	low
GSM1602931	1	0	0	1	0	19	low
GSM1602932	1	0	0	1	1	62	high
GSM1602933	0	1	0	1	1	30	high
GSM1602934	1	0	0	1	0	59	high
GSM1602935	0	0	0	1	1	57	high
GSM1602936	0	1	0	1	0	67	high
GSM1602937	0	0	0	1	0	63	low
GSM1602940	0	1	1	1	1	81	low
GSM1602942	1	0	1	1	1	62	high
GSM1602943	1	0	0	1	0	71	low
GSM1602944	0	0	0	1	1	48	low
GSM1602945	0	1	0	1	0	75	low
GSM1602946	1	0	0	1	1	56	low
GSM1602950	0	0	0	1	0	71	low
GSM1602952	0	0	0	1	1	52	low
GSM1602953	0	1	0	1	0	72	high
GSM1602958	0	0	0	1	1	77	low
GSM1602968	0	1	0	1	1	47	high
GSM1602973	0	0	0	1	1	69	low
GSM1602974	0	0	0	1	0	17	high
GSM1602975	0	0	0	1	1	65	low
GSM1602976	0	0	0	1	1	62	high
GSM1691861	1	1	0	1	0	42	high
GSM1691863	0	0	0	1	1	47	low
GSM1691864	1	1	0	1	1	63	low
GSM1691865	0	0	0	1	1	63	low
GSM1691866	0	0	0	1	1	61	low
GSM1691867	0	0	0	1	0	36	high
GSM1691868	1	1	0	1	1	52	low
GSM1691871	0	0	0	0	0	57	low
GSM1691873	0	0	0	0	1	69	high
GSM1691874	0	0	0	1	0	84	high
GSM1691875	0	1	0	0	1	71	low
GSM1691877	0	0	0	0	1	48	high
GSM1691878	0	1	0	0	0	71	low
GSM1691880	1	0	1	0	1	60	high
GSM1691882	0	1	0	1	1	73	low
GSM1691883	0	1	0	0	1	71	low
GSM1691884	1	1	0	0	1	60	low
GSM1691885	0	1	0	0	1	30	low
GSM1691886	0	0	0	0	0	48	high
GSM1691890	0	1	0	0	0	63	low
GSM1691893	0	0	0	1	1	77	high
GSM1691895	0	0	0	1	0	62	low
GSM1691896	0	0	0	1	1	60	low
GSM1691897	0	1	0	0	1	63	low
GSM1691898	0	1	1	0	0	73	high
GSM1691900	1	0	0	1	1	63	low
GSM1691901	0	0	0	0	0	25	low
GSM1691903	0	0	0	0	1	69	high
GSM1691904	0	0	0	0	0	77	low
GSM1691905	0	1	0	0	1	69	low
GSM1691909	0	1	0	0	0	48	low
GSM1691911	0	0	0	1	0	79	high
GSM1691915	0	1	0	1	1	54	low
GSM1691918	0	0	1	0	0	59	high
GSM1691923	0	1	0	1	1	80	low
GSM1691925	0	0	0	0	1	49	low
GSM1691927	0	0	1	0	0	45	high
GSM1691928	0	0	0	1	1	65	low
GSM1691929	0	1	0	0	1	76	high
GSM1691932	1	0	0	0	0	71	low
GSM1691933	0	1	0	0	0	63	high
GSM1691934	0	0	0	0	1	56	low
GSM1691935	1	0	0	1	1	50	low
GSM1691937	1	1	0	0	1	77	high
GSM1691938	0	0	0	0	0	60	low
GSM1691941	0	0	0	0	0	53	high
GSM1691942	0	0	0	0	1	26	high
GSM1691943	1	0	0	0	1	66	high
GSM1691944	0	0	0	1	0	49	low
GSM1691946	1	1	0	0	1	58	low
GSM1691947	0	0	0	0	1	81	low
GSM1691953	0	1	0	0	1	63	low
GSM1691954	0	0	0	0	1	56	high
GSM1691957	0	1	0	0	0	56	high
GSM1691959	0	0	0	0	1	73	low
GSM1691960	0	0	0	0	1	65	low
GSM1691961	0	1	0	0	0	62	low
GSM1691962	0	1	0	0	1	56	high
GSM1691963	0	1	1	0	1	63	high
GSM1691965	1	0	0	1	1	68	low
GSM1691966	1	0	1	0	1	71	high
GSM1691968	0	0	0	0	0	56	high
GSM1691969	1	0	0	0	0	77	high
GSM1691970	0	1	0	0	1	84	high
GSM1691973	0	1	0	0	1	55	low
GSM1691977	0	0	0	1	1	49	low
GSM1691980	0	1	0	0	0	73	high
GSM1691981	1	0	0	1	1	49	high
GSM1691983	0	1	0	0	1	36	high
GSM1691984	1	0	0	1	0	71	high
GSM1691985	1	1	0	0	0	55	low
GSM1691986	0	0	0	0	0	32	high
GSM1691987	0	0	0	1	1	45	high
GSM1691989	0	0	0	0	1	54	low
GSM1691990	0	0	0	0	1	48	low
GSM1691991	1	1	0	0	1	62	high
GSM1691992	1	1	0	0	0	56	low
GSM1691993	0	0	0	0	1	43	low
GSM1691994	0	0	0	0	0	41	high
GSM1691995	0	0	1	0	0	45	high
GSM1691997	0	1	1	0	1	58	low
GSM1692000	0	0	0	0	1	59	low
GSM1692002	0	1	1	0	0	63	low
GSM1692004	1	0	0	0	0	67	high
GSM1692005	0	0	1	1	1	62	low
GSM1692006	1	0	0	0	0	47	high
GSM1692007	0	0	0	1	0	64	low
GSM1692008	0	0	0	0	0	67	low
GSM1692009	0	0	0	1	0	61	high
GSM1692011	1	1	0	0	1	55	high
GSM1692012	0	1	0	0	0	79	high
GSM1692016	0	0	0	0	1	70	low
GSM1692017	1	1	0	0	1	69	high
GSM1692019	0	1	0	1	1	62	low
GSM1692022	0	1	1	0	1	53	high
GSM1692023	0	0	0	0	0	57	high
GSM1692024	1	0	0	0	1	72	high
GSM1692025	0	1	0	0	0	61	low
GSM1692029	1	0	0	1	1	49	high
GSM1692030	0	0	1	0	1	54	high
GSM1692032	0	1	0	0	1	23	low
GSM1692033	0	0	0	0	0	76	low
GSM1692034	0	0	0	0	0	77	low
GSM1692035	0	1	0	1	1	48	low
GSM1692038	1	0	0	0	0	78	high
GSM1692040	0	0	0	1	1	38	high
GSM1692041	0	1	0	0	0	66	low
GSM1692042	0	1	0	0	0	61	low
GSM1692043	1	0	0	0	0	67	high
GSM1692045	0	0	0	1	1	43	low
GSM1692047	1	0	0	0	0	81	high
GSM1692050	0	0	0	0	0	86	high
GSM1692051	0	0	0	0	1	68	low
GSM1692052	0	0	0	0	0	65	high
GSM1692055	0	0	0	0	0	64	low
GSM1692056	1	0	0	0	0	61	high
GSM1692058	0	1	0	0	1	50	low
GSM1692059	0	0	0	0	0	76	high
GSM1692060	0	0	0	0	0	45	high
GSM1692061	0	0	0	1	1	84	low
GSM1692063	0	0	0	1	0	66	high
GSM1692064	1	1	0	0	1	68	high
GSM1692065	0	0	0	0	0	55	high
GSM1692066	0	0	0	0	0	68	high
GSM1692068	0	1	0	0	0	56	low
GSM1692071	1	1	0	0	1	63	high
GSM1692073	0	0	0	0	1	19	low
GSM1692074	0	0	0	0	0	61	low
GSM1692077	0	1	0	0	0	43	high
GSM1692079	1	0	0	0	1	64	high
GSM1692081	0	1	0	0	1	53	high
GSM1692084	0	0	0	0	1	74	low
GSM1692086	0	1	0	0	1	62	low
GSM1692087	0	0	0	0	0	68	low
GSM1692089	0	0	0	1	1	49	low
GSM1692092	1	1	0	0	1	62	low
GSM1692093	0	1	0	0	0	70	low
GSM1692094	0	0	0	0	1	71	low
GSM1692096	0	0	0	1	1	80	low
GSM1692099	0	0	0	0	1	63	low
GSM1692100	1	1	0	0	1	72	high
GSM1692101	0	1	0	1	1	22	low
GSM1692103	0	1	0	0	0	57	high
GSM1692105	1	1	0	0	1	77	high
GSM1692107	0	0	0	0	1	77	high
GSM1692108	0	0	0	1	1	53	high
GSM1692109	0	1	0	0	0	74	high
GSM1692112	1	1	0	0	0	42	high
GSM1692114	1	0	1	0	1	51	low
GSM1692115	0	0	0	0	0	63	high
GSM1692116	0	0	0	0	1	70	low
GSM1692117	0	0	0	0	1	57	high
GSM1692118	0	0	0	1	1	70	high
GSM1692119	1	0	0	0	0	60	high
GSM1692121	0	1	0	1	1	67	low
GSM1692123	0	1	0	0	1	84	high
GSM1692124	1	1	0	0	1	71	high
GSM1692125	0	1	0	0	0	62	low
GSM1692126	0	1	0	0	1	71	high
GSM1692127	0	0	0	0	0	82	low
GSM1692130	0	0	0	0	0	36	low
GSM1692132	0	0	0	1	1	83	low
GSM1692133	0	0	0	0	1	48	high
GSM1692136	0	0	0	1	1	63	high
GSM1692137	0	1	0	0	0	64	high
GSM1692138	0	0	0	0	1	77	low
GSM1692139	0	1	0	0	0	70	high
GSM1692140	0	0	0	0	1	78	high
GSM1692141	0	0	0	0	0	77	low
GSM1692142	0	0	0	1	1	73	high
GSM1692143	0	0	0	0	0	24	low
GSM1692144	1	1	0	0	1	71	low
GSM1692145	0	0	0	0	0	81	low
GSM1692146	1	0	0	0	0	59	high
GSM1692148	1	1	0	0	1	42	high
GSM1692149	1	1	1	0	1	60	high
GSM1692151	1	1	1	0	0	37	high
GSM1692153	0	1	0	0	1	52	high
GSM1692156	0	1	0	0	0	72	high
GSM1692157	0	0	0	1	1	75	low
GSM1692158	0	0	0	0	1	74	high
GSM1692160	1	0	0	0	1	70	high
GSM1692162	0	1	0	0	0	55	high
GSM1692163	1	1	0	0	0	65	low
GSM1692165	0	1	0	1	1	39	low
GSM1692166	0	0	0	0	1	72	high
GSM1692167	0	0	0	1	1	77	low
GSM1692168	0	1	0	0	0	66	low
GSM1692169	1	0	0	1	1	66	low
GSM1692170	1	1	0	0	1	53	high
GSM1692172	0	1	0	1	0	73	low
GSM1692174	0	0	1	0	1	60	high
GSM1692175	1	1	0	0	1	54	high
GSM1692181	0	0	0	1	1	62	low
GSM1692182	1	1	0	0	0	32	low
GSM1692184	1	0	0	0	0	61	high
GSM1692186	1	1	0	0	1	53	high
GSM1692187	0	0	0	0	0	73	high
GSM1692188	0	1	0	0	1	78	high
GSM1692190	1	0	0	0	0	66	high
GSM1692191	0	1	0	0	0	74	high
GSM1692192	0	0	0	1	0	64	low
GSM1692193	0	1	0	0	1	62	low
GSM1692196	0	0	0	0	1	59	high
GSM1692197	0	1	0	0	1	72	low
GSM1692198	0	0	0	0	1	68	high
GSM1692199	0	0	0	1	0	42	low
GSM1692201	0	1	0	0	0	48	low
GSM1692202	0	1	0	0	1	57	low
GSM1692203	0	0	0	1	0	68	high
GSM1692204	0	0	0	1	1	52	high
GSM1692205	1	0	1	0	1	55	low
GSM1692206	0	1	0	0	1	54	low
GSM1692207	0	1	0	0	0	81	high
GSM1692209	1	0	0	0	1	26	high
GSM1692211	1	0	0	0	0	52	low
GSM1692212	0	0	0	0	0	59	high
GSM1692213	0	0	0	0	0	57	low
GSM1692214	1	1	0	0	1	48	high
GSM1692216	0	0	1	1	1	77	low
GSM1692217	0	0	0	0	0	18	low
GSM1692221	0	1	0	0	0	25	low
GSM1692222	0	0	0	0	1	68	low
GSM1692223	1	0	1	1	1	72	low
GSM1692224	1	0	1	0	0	65	high
GSM1692225	0	1	0	0	1	82	low
GSM1692226	0	0	0	0	1	39	low
GSM1692227	0	1	0	0	0	66	high
GSM1692228	0	1	0	0	0	34	high
GSM1692230	0	1	0	0	0	61	high
GSM1692232	0	0	0	0	0	59	high
GSM1692238	0	0	0	0	1	56	high
GSM1692240	0	1	0	0	0	46	low
GSM1692241	1	0	0	0	1	88	low
GSM1692242	0	0	0	0	1	69	low
GSM1692243	0	1	0	0	1	61	low
GSM1692244	1	0	0	0	1	25	low
GSM1692245	0	1	0	1	1	31	low
GSM1692247	0	1	0	0	1	89	low
GSM1692251	1	0	0	1	0	50	high
GSM1692255	0	0	0	0	1	66	high
GSM1692257	0	1	0	0	0	67	low
GSM1692258	0	0	1	1	1	21	high
GSM1692259	0	0	0	1	0	47	high
GSM1692260	0	1	0	0	1	67	low
GSM1692261	0	0	0	0	1	57	low
GSM1692264	1	1	0	0	1	72	low
GSM1692266	0	1	0	1	0	78	low
GSM1692268	1	0	0	1	1	49	low
GSM1692269	0	0	0	0	1	76	low
GSM1692271	1	1	0	0	0	79	low
GSM1692272	0	0	0	1	0	67	high
GSM1692274	0	1	0	0	0	40	high
GSM1692277	0	0	0	0	0	72	high
GSM1692278	0	0	0	0	1	60	high
GSM1692279	1	1	0	0	0	63	low
GSM1692284	0	1	0	0	0	22	low
GSM1692286	0	1	0	0	1	63	high
GSM1692289	0	1	1	0	0	55	high
GSM1692291	0	1	0	0	0	59	low
GSM1692292	1	0	0	0	1	53	low
GSM1692294	0	0	0	0	1	82	low
GSM1692296	0	0	0	0	1	68	low
GSM1692298	0	1	0	0	0	68	high
GSM1692299	1	1	0	0	0	72	high
GSM1692300	0	1	0	0	0	65	low
GSM1692301	0	1	0	0	0	88	high
GSM1692302	0	0	0	0	0	40	high
GSM1692303	0	1	0	0	1	75	high
GSM1692304	0	1	0	0	1	30	high
GSM1692305	0	0	0	0	1	71	high
GSM1692308	0	1	0	0	0	53	high
GSM1692309	0	0	0	0	0	76	low
GSM1692311	1	1	0	1	1	82	high
GSM1692312	1	0	0	0	1	57	high
GSM1692315	0	1	0	0	0	64	low
GSM1692316	1	1	0	0	0	63	low
GSM1692317	0	0	0	0	1	85	low
GSM1692318	1	0	0	0	1	85	high
GSM1692319	0	1	0	0	1	34	low
GSM1692322	0	0	1	0	0	36	high
GSM1692326	1	0	1	1	1	34	low
GSM1692327	0	1	0	0	1	68	high
GSM1692329	1	0	0	0	0	78	high
GSM1692330	0	1	0	0	1	58	low
GSM1692331	1	1	0	0	1	41	high
GSM1692332	0	0	0	0	0	52	high
GSM1692335	0	1	0	1	1	44	high
GSM1692336	1	1	0	0	1	78	low
GSM1692337	0	0	0	0	0	72	high
GSM1692338	0	1	0	0	0	48	low
GSM1692340	1	0	0	0	1	46	high
GSM1692343	1	0	0	0	1	67	high
GSM1692347	0	0	0	0	0	70	high
GSM1692348	0	0	0	0	0	60	high
GSM1692350	1	1	0	0	1	57	high
GSM1692352	1	0	0	1	0	77	high
GSM1692355	0	1	0	0	1	64	low
GSM1692356	0	0	0	0	1	66	low
GSM1692357	0	0	0	0	1	79	high
GSM1692360	0	0	0	0	0	29	low
GSM1692361	0	0	0	0	1	73	high
GSM1692362	0	0	0	0	0	71	high
GSM1692364	0	0	1	0	0	77	high
GSM1692366	0	0	1	1	1	50	high
GSM1692369	1	1	0	0	1	59	high
GSM1692373	0	1	0	0	1	40	high
GSM1692374	0	0	0	0	1	38	low
GSM1692375	0	0	0	0	0	59	high
GSM1692376	1	0	0	0	1	68	low
GSM1692377	1	1	0	0	1	53	low
GSM1692379	0	0	0	0	0	68	high
GSM1692381	0	0	0	0	1	70	low
GSM1692384	0	1	0	0	1	68	high
GSM1692386	0	0	0	1	1	57	high
GSM1692387	1	0	0	1	0	69	high
GSM1692388	1	1	0	0	1	75	high
GSM1692389	1	1	0	0	1	81	low
GSM1692391	0	0	0	0	0	82	low
GSM1692392	0	0	1	1	1	83	low
GSM1692393	0	1	0	0	0	75	low
GSM1692394	1	1	0	0	0	62	high
GSM1692395	0	1	0	0	1	59	high
GSM1692397	0	0	0	0	1	63	low
GSM1692399	0	1	0	1	0	48	high
GSM1692400	0	0	0	0	1	71	low
GSM1692404	0	0	0	0	1	58	low
GSM1692406	0	0	0	0	1	74	low
GSM1692407	0	0	0	0	1	70	low
GSM1692408	0	1	1	0	0	63	low
GSM1692410	0	0	0	1	0	67	high
GSM1692412	0	0	0	0	0	61	high
GSM1692413	0	0	0	1	0	48	low
GSM1692414	0	1	0	0	0	68	high
GSM1692415	0	0	0	0	1	63	low
GSM1692416	0	0	0	0	0	61	high
GSM1692417	0	1	0	0	1	76	low
GSM1692418	0	1	0	0	1	78	low
GSM1692420	0	1	1	1	0	73	low
GSM1692421	0	1	0	0	1	53	high
GSM1692422	0	0	0	0	0	71	high
GSM1692423	0	0	1	0	0	43	low
GSM1692424	0	0	0	0	1	43	low
GSM1692425	0	0	0	0	1	56	high
GSM1692427	0	1	0	1	1	66	high
GSM1692428	0	1	0	0	0	82	high
GSM1692429	0	0	0	1	1	64	high
GSM1692430	0	1	0	1	0	73	high
GSM1692436	0	0	0	0	1	61	low
GSM1692437	0	0	0	0	0	43	low
GSM1692438	0	0	0	0	1	83	low
GSM1692439	0	0	0	0	1	62	low
GSM1692440	0	0	0	0	1	18	low
GSM1692441	0	0	0	0	0	56	low
GSM1692443	1	0	0	1	0	60	high
GSM1692445	0	1	0	0	1	64	high
GSM1692446	0	0	0	0	1	68	high
GSM1692448	0	0	1	0	1	58	low
GSM1692452	0	0	1	1	1	70	high
GSM1692453	0	0	1	0	1	73	high
GSM1692454	1	0	0	0	0	70	high
GSM1692455	0	0	0	1	0	59	high
GSM1692458	0	0	0	0	0	72	high
GSM1692459	1	0	1	0	0	63	high
GSM1692461	0	1	0	0	1	25	low
GSM1692465	0	1	0	0	1	68	high
GSM1692466	0	1	0	0	1	58	low
GSM1692467	1	0	0	0	1	41	high
GSM1692478	1	1	0	0	1	49	high
GSM1692482	0	0	0	1	0	81	low
GSM1692484	0	0	1	0	1	66	high
GSM1692488	0	0	0	0	0	65	high
GSM1692489	0	0	0	1	1	74	low
GSM1692491	0	0	0	0	1	77	low
GSM1692492	0	0	0	1	0	71	low
GSM1692493	0	0	0	0	0	83	low
GSM1692494	0	1	0	0	1	78	low
GSM1692498	0	0	0	1	0	38	low
GSM1692499	0	0	0	0	1	64	high
GSM1692501	0	0	0	0	0	25	low
