# Supplementary material for: Identification of a novel sepsis prognosis model and analysis of possible drug application prospects: Based on scRNA-seq and RNA-seq data
Source: Front Immunol. 2022 Oct 28;13:888891. doi: 10.3389/fimmu.2022.888891 (PMC9650379; doi:10.3389/fimmu.2022.888891)
Supplement: Supplementary file 1 [file DataSheet_1.zip › supplementary file/combined.txt]

ID	futime	fustat	AES	AHSP	AKR7A2	ALAS2	ANXA1	ARL4C	CA1	CCL5	CD3D	CD3E	CD63	CD74	CLEC1B	CLEC2B	COMMD6	CXCR4	DDX24	DDX5	EIF3L	EZR	FCER1G	FKBP5	FLOT1	FOXP1	HBD	HLA-DRA	HLA-DRB1	HNRNPA0	HNRNPA1	HNRNPH1	HPSE	HSP90AB1	HSPA8	IL32	IL7R	IRF2BP2	ITGA2B	KLF2	LEPROTL1	LTB	MMRN1	MYL9	NPM1	NSA2	PFDN5	PPBP	PTMA
GSM1602880	0	1	5.646267	10.507110	5.581309	10.425720	9.031046	4.893873	7.069791	7.967768	6.138010	3.851450	10.227868	5.655804	3.905079	6.345330	6.712637	7.655442	4.043150	7.923947	6.830626	4.273368	11.051098	5.140394	8.814678	4.733185	10.949110	9.889295	8.094359	4.262550	7.148742	5.291515	5.843089	9.494855	6.677508	5.184122	7.711486	5.480767	2.651048	8.920212	4.886138	7.873125	2.280402	4.620192	8.249594	7.640899	9.671643	8.265623	7.820451
GSM1602908	0	1	4.868457	10.565104	5.487824	11.367764	9.998372	4.595217	8.190791	8.806512	4.657758	2.493788	10.540067	5.753185	8.601344	4.557036	5.998354	9.275687	3.901490	8.381500	7.701700	5.327047	10.981999	5.851782	8.649116	4.823136	10.911462	9.165041	6.723932	5.408068	8.673820	6.464744	6.647689	7.212545	7.426653	3.740772	7.478694	6.179936	4.536396	8.926687	5.755712	7.444063	5.240685	6.989127	8.781858	7.957812	8.302819	12.517033	7.869406
GSM1602927	0	1	4.659714	4.173769	4.479313	7.588909	10.111845	3.248806	4.557073	7.149377	2.957778	2.285160	10.943148	5.935136	5.977466	6.046109	5.500617	7.005285	3.602622	8.520454	6.934381	5.165369	12.169210	7.858642	9.769504	5.158664	5.218152	8.568482	6.843188	4.442843	6.727119	4.413941	6.279884	4.905263	4.855548	3.136044	4.793587	4.811724	3.211613	8.946060	5.216723	7.239626	3.369709	4.916855	6.594729	6.914205	7.505099	10.312292	6.952987
GSM1691884	0	1	5.261228	6.417289	4.764587	9.573307	8.723384	5.986922	4.611409	9.152642	4.287929	2.527033	9.990001	7.057417	5.981577	5.897256	3.469197	10.373832	4.461507	9.046142	7.554866	5.123628	11.143806	6.291075	8.492840	5.442588	7.430703	9.945013	8.758722	5.873231	8.228863	5.797856	5.931023	6.726387	7.566892	4.148413	7.070043	6.265114	3.127307	9.874761	6.391130	8.157479	2.842125	5.016423	8.184435	7.376729	7.131462	10.563406	7.657249
GSM1691969	0	1	5.387208	10.537537	3.580661	11.460343	9.933852	3.947375	7.976438	7.653169	4.389243	2.002926	9.919441	5.507139	6.298849	6.981299	6.374303	8.832241	3.862445	8.377872	7.367048	5.073539	11.277452	6.969378	8.682675	5.264409	11.165247	9.399159	7.712355	5.342414	8.008342	5.081145	5.671044	6.924850	6.639835	2.916535	5.747418	6.261039	3.355336	9.299063	5.354518	6.758112	3.458410	4.827841	7.558532	7.229228	9.013412	10.373243	7.405009
GSM1691981	0	1	4.591974	9.608090	3.718084	11.129374	9.377176	3.604559	7.615363	7.534593	3.661845	1.892025	9.902864	5.741712	7.324861	5.911898	6.166046	8.155734	3.326520	8.427589	6.908373	4.365322	11.475612	7.217120	8.729916	4.992137	10.203772	9.027164	6.954178	5.015114	7.640414	5.000666	5.527077	5.650142	6.029258	3.293191	5.310508	5.697324	3.516974	9.271057	5.156777	7.251764	3.531811	5.077128	7.190204	6.876066	9.018545	10.981046	7.181207
GSM1692105	0	1	6.025712	11.061507	5.743912	11.177264	8.996908	5.213288	7.639036	9.085185	5.694201	3.206597	9.448979	7.406064	4.562916	6.517092	6.514701	7.996475	4.203165	7.510009	8.177090	4.427432	10.628955	4.697976	8.249958	5.448859	11.389495	10.759430	8.911937	4.877185	7.715244	4.936293	6.553938	6.882989	7.176430	5.256595	6.778245	6.425636	3.386614	8.979772	5.108395	9.039794	2.712731	6.148078	8.053095	7.887802	8.985414	10.314905	7.743149
GSM1692268	0	1	6.693208	6.507010	6.017561	7.449605	10.196381	6.185792	4.534421	10.249773	5.148167	3.454554	10.239123	8.810573	7.521346	4.414051	5.187725	9.812669	4.877398	8.762718	8.041921	6.055401	11.812989	4.970314	9.254385	5.581195	6.886782	10.911869	9.878161	5.854268	8.202407	6.000986	5.159629	8.161679	8.164997	6.008070	7.579677	5.860288	3.766144	9.754172	5.091391	8.164865	3.809760	6.379403	8.438528	7.824638	7.486358	11.300110	8.019437
GSM1692292	0	1	5.166668	9.138207	5.133387	11.399572	8.193204	4.391714	6.700691	9.238713	4.051774	2.511250	9.742906	7.420986	6.060236	4.178535	3.722044	9.341520	4.006836	8.169082	7.724650	4.504847	11.075447	6.536907	8.229057	5.401532	10.126469	10.400753	8.882255	5.401955	7.634863	5.014693	5.695941	6.360972	6.243510	4.494370	5.986737	5.538337	3.705852	9.387507	5.001483	8.360798	2.466796	5.470630	7.547009	6.724877	7.684327	10.321084	7.626987
GSM1692312	0	1	5.468241	11.276619	5.092515	12.268482	8.662010	3.222702	8.274550	9.751161	3.326951	2.164771	9.417514	5.142158	7.576242	3.243644	3.568757	6.868891	3.118795	7.400386	6.160213	3.697902	10.715573	5.198051	8.307072	4.427591	11.459178	8.266276	6.203174	3.940009	6.289442	4.066006	4.872416	8.916515	8.073713	2.665419	3.772765	5.049155	4.663914	8.604300	3.505195	7.949978	3.812566	7.381887	5.992495	5.622006	8.368725	11.786181	7.239822
GSM1692350	0	1	4.797318	11.576984	4.678191	11.812843	9.826948	4.168777	9.089226	8.194316	4.594322	2.075213	9.532600	4.735198	7.892963	5.179817	6.947040	7.411913	3.016567	7.507455	5.927277	3.825381	11.097768	5.492263	8.268750	4.622592	12.047994	9.183252	6.710776	4.207482	6.935857	4.080382	7.124098	6.139651	6.081880	3.557136	5.784994	5.405529	4.308620	8.776396	4.252881	7.257600	6.320511	5.562149	7.644219	6.569574	9.337700	12.361457	7.314956
GSM1602863	1	1	5.206968	7.474265	5.656756	9.933942	10.404798	5.647256	5.972115	8.486308	3.952040	2.713212	10.693682	7.384007	4.200493	6.108869	4.935736	8.896821	4.597563	8.813487	8.065000	5.484481	11.817446	7.169428	8.898606	5.250719	7.272343	10.786137	9.470223	5.836884	8.214876	5.638342	7.215120	6.384523	6.703013	4.122870	6.965343	5.848931	2.773337	9.677397	5.830819	7.912989	2.539388	4.462573	7.548025	7.332411	7.308630	10.074169	7.497715
GSM1602923	1	1	6.173928	9.639973	6.391762	9.988277	10.884461	3.656945	8.085929	7.464946	4.520988	2.472073	11.053031	5.473233	6.643197	3.778142	6.992600	8.435593	5.078053	7.963997	8.330012	6.444466	11.365769	6.121129	8.735465	5.499203	10.681862	8.729476	7.204626	5.605848	8.550137	5.801930	6.002015	7.577902	6.981698	3.800951	6.175496	6.774430	3.673872	8.754870	4.788251	6.806770	3.622275	4.587781	9.174990	8.496883	8.881572	11.457797	8.144096
GSM1692043	1	1	5.161376	8.969196	4.506518	12.003229	9.896452	3.398380	7.881435	8.203479	2.995484	2.319968	10.684556	5.656955	7.366080	4.403875	5.494684	6.927128	3.315678	7.764712	7.293304	4.654967	11.823783	6.695627	9.380043	4.741627	9.942815	9.302380	7.640349	4.321200	7.204070	3.943273	5.953468	6.253128	5.740225	3.017006	3.873031	5.315691	4.292759	8.785509	4.363202	6.967784	4.300264	6.564869	6.543829	7.425544	8.566278	11.905755	7.115420
GSM1692047	1	1	5.376396	6.789915	6.443478	8.803651	10.394357	4.076044	6.538601	8.228160	3.953737	2.041634	10.983294	5.108783	8.040667	4.928805	6.022257	8.308474	4.241238	7.883049	8.114874	5.693778	11.572337	6.166344	9.241404	5.108853	8.783534	8.171764	6.568256	5.349714	7.807773	5.619064	7.289953	8.359618	8.777115	3.073341	6.115217	6.581835	4.138130	9.216996	5.414691	7.969110	4.957278	6.308702	8.657566	7.768698	7.908753	12.284362	7.774196
GSM1692056	1	1	5.590095	9.825802	7.269465	11.762943	9.048619	5.257211	7.576764	10.275164	6.023636	3.549361	9.743024	5.592623	8.915364	5.339656	6.505804	8.339330	4.067861	8.138716	7.480252	4.831651	11.019639	6.245299	8.693287	5.467105	10.583035	8.659837	6.374110	4.962506	7.878465	5.311923	7.366153	6.819231	6.704087	4.800757	7.813549	5.416351	5.871790	9.140038	5.644021	7.498964	5.876691	8.796544	8.373217	7.523922	8.835923	12.784982	7.740472
GSM1692071	1	1	4.912276	7.667174	4.240276	8.404080	10.368826	4.502113	5.279082	8.912319	4.653137	2.307874	10.498416	6.171894	7.721249	5.904073	6.527687	8.191246	4.324845	8.643550	7.035279	5.354566	11.863120	7.294169	9.429530	5.202240	7.522119	9.458203	7.646798	5.346189	7.774857	5.529385	5.739607	6.314252	6.499591	3.830444	5.921498	5.021950	3.578082	9.447251	5.135541	7.419479	4.177686	5.421774	7.517082	7.480901	8.688685	11.712350	7.502560
GSM1692079	1	1	4.914555	8.357699	3.166078	10.102235	10.739417	4.443139	7.166015	6.886637	3.488723	2.637137	10.292908	6.639301	4.475823	7.242745	5.883381	7.849937	4.074817	8.330513	6.888723	5.533519	11.513231	6.742909	9.209168	5.248081	9.579786	10.056916	7.562778	5.243020	7.031260	4.933984	5.252287	9.358136	8.581533	4.369804	5.842795	5.898139	2.482416	8.499701	5.313693	7.012017	2.379323	3.312864	6.904861	6.564028	7.972609	8.791227	7.294127
GSM1692184	1	1	4.519069	10.094691	5.126842	11.137766	10.523708	3.892457	6.762208	8.528324	3.616714	2.319903	10.942972	5.779063	6.737724	4.499668	5.980623	7.924015	3.223731	8.298582	6.696084	5.512479	11.950289	6.417396	9.296863	4.857975	10.714731	9.548227	7.931938	4.686681	7.081041	4.714891	5.763669	5.889567	6.411797	3.465030	3.572279	5.086160	4.276458	8.904998	4.456350	6.613214	3.962049	6.634947	7.266440	7.414297	8.507401	11.372239	7.426483
GSM1692316	1	1	5.303798	6.401504	3.795578	7.384860	9.648983	4.614223	3.925234	7.240454	5.637671	2.860722	10.366485	6.518591	4.336120	6.008712	5.255204	9.681225	4.300588	8.968652	7.829309	5.140429	11.742104	7.622381	9.283893	5.098330	6.987887	9.977626	8.609766	5.545822	8.680074	6.618992	4.659640	6.582246	7.143455	3.975644	7.735214	5.363892	2.185239	9.871698	5.575426	7.915466	2.039153	3.473043	8.698925	7.763731	7.549938	8.480578	7.670096
GSM1692318	1	1	4.637681	7.962135	4.708528	9.408975	10.736837	4.791518	5.657058	8.036199	3.778622	2.097641	10.540347	6.588613	6.241185	6.808962	6.763937	8.728726	3.934430	8.817007	7.078519	5.496118	11.571180	5.777041	9.062639	4.803762	7.862119	10.095697	8.184143	5.361433	7.666414	5.910948	5.729838	9.730354	9.637174	3.527802	6.416820	5.644248	3.237442	9.776281	5.768339	7.403044	3.092221	4.905446	7.510599	7.598567	8.689025	11.575901	7.611451
GSM1692336	1	1	5.751605	9.619403	4.563344	11.914567	8.234638	5.520963	8.286917	9.288921	6.125812	3.105649	8.769339	7.342285	3.639929	6.528271	6.342868	8.335076	4.099265	8.558562	6.911498	4.731291	10.614323	4.918334	7.580808	5.583486	10.513216	10.014174	8.237426	5.192986	7.849717	5.753219	3.847639	6.712412	7.184696	5.549750	7.392523	5.892961	2.854218	9.490955	5.804784	8.583771	2.389629	4.598660	8.316036	7.524805	8.836398	8.938729	7.536153
GSM1692387	1	1	4.896595	8.970535	4.891047	10.687335	9.782121	3.824380	6.223946	7.660659	4.370008	2.553981	9.788038	5.309764	7.802175	6.686947	6.368341	8.764500	3.340878	8.711203	7.330856	4.072997	11.709046	7.274133	9.080004	5.239865	9.411627	8.779372	6.904759	5.350139	7.879360	5.318659	6.990933	5.664039	6.698559	3.353386	6.216779	6.136145	3.958965	9.488328	5.397438	7.361163	4.667013	5.900385	7.796132	7.761882	8.493766	11.932042	7.356745
GSM1692394	1	1	4.831434	10.926028	4.692762	11.674008	9.160692	4.866624	7.928165	10.052501	5.295686	3.297768	9.266378	6.951608	7.555679	6.212847	6.699047	8.082534	3.821055	8.153060	7.350904	4.648473	9.637065	5.339828	7.577296	5.075614	11.576743	10.555552	8.700229	5.120087	7.830919	5.450642	4.684210	6.713634	6.947734	4.943000	6.297181	5.897264	3.731244	8.975062	4.803796	7.680426	4.002237	5.662443	7.852435	7.244167	9.686744	11.765720	7.730835
GSM1692467	1	1	5.442775	7.436154	4.765462	8.076946	10.901749	3.161845	5.786698	7.536542	3.005898	2.394164	10.579727	4.050862	5.827395	5.512935	6.433561	7.627013	3.015635	8.072274	6.971594	4.818227	12.210841	7.487238	9.351420	4.986289	7.037869	6.425868	6.227749	4.664239	6.963275	4.774711	6.462121	4.475922	5.045716	2.954613	3.866864	4.638983	3.746110	8.800776	5.180327	6.649423	3.948930	5.968984	6.717246	7.069661	8.869733	11.512635	6.657669
GSM1602868	2	1	5.236437	9.282862	4.218915	9.463906	10.047278	4.780231	7.074489	7.668721	4.684263	2.561405	10.264171	6.551997	6.063579	5.632334	6.525814	8.936079	4.382613	8.607562	6.623032	6.058240	12.134273	6.918301	9.256469	4.742594	9.752584	10.262353	7.858396	5.033291	7.551476	5.504477	6.492082	6.982055	6.730940	5.407148	6.260010	5.263222	2.707397	9.998854	6.151574	6.080546	2.397238	4.220216	7.957808	7.459985	8.614183	10.671303	7.411861
GSM1691984	2	1	5.660328	11.194692	3.369707	12.017151	8.266777	4.186655	8.672064	7.271326	4.939831	2.438890	8.671618	6.521897	4.944193	4.992726	5.534474	7.660523	3.827249	7.453210	6.580752	4.562547	10.058033	4.786021	7.449357	4.761003	11.688319	10.112533	8.045735	4.362330	7.208333	4.530725	4.461090	6.671948	7.177370	4.477203	5.352641	5.062261	3.499969	8.440523	4.307980	7.697830	2.775047	5.652374	7.858494	6.440220	8.413887	10.680143	7.499699
GSM1692011	2	1	4.340719	10.233297	4.775608	10.731891	10.208927	3.046606	7.932500	7.505227	3.816308	2.067801	9.923806	5.842549	7.324782	5.719048	5.629552	8.816437	3.185131	8.322904	7.394613	3.695361	11.688511	6.957221	9.093192	5.035116	11.039926	9.519984	7.132682	4.981860	7.683023	5.138562	6.051599	5.486322	6.847888	2.933483	4.975145	5.202033	3.335869	10.088109	5.564356	7.021205	2.866128	6.014600	7.502624	7.191900	8.005329	11.430810	7.403060
GSM1692017	2	1	4.409694	7.060261	4.792925	8.967841	10.326458	3.777934	6.117573	4.855809	3.452305	2.181513	11.172610	5.757205	4.847963	6.639951	6.964186	7.798222	3.590208	8.764132	7.459637	6.082934	12.009409	7.048561	9.619153	4.903986	7.592823	8.822465	6.774338	5.156708	7.641808	5.522200	6.268929	6.499530	6.705909	2.973137	5.781975	5.675174	2.350777	9.965217	5.607367	8.287619	2.640487	3.953723	7.742017	7.137526	8.802293	9.329341	7.473388
GSM1692160	2	1	4.736747	11.022632	6.829167	12.000055	9.239950	3.918339	8.283693	9.557163	4.268008	2.342988	9.689644	4.635626	9.942991	4.976955	5.784186	7.011043	3.284701	7.221961	5.249845	3.707345	10.919491	5.055321	8.207383	3.764918	11.639542	8.398055	4.702789	4.156313	6.635564	4.096457	7.685060	6.824893	6.358654	3.999325	5.593801	5.410721	4.748440	8.083852	4.905554	7.509914	6.438236	7.503527	7.279684	6.400853	9.848412	12.346710	7.169817
GSM1692186	2	1	4.957846	5.679868	4.422861	8.016242	10.498768	3.971947	5.799441	5.977925	4.096267	2.183851	10.792521	5.206927	5.658545	5.720510	6.321928	8.632453	3.694970	8.734195	7.576550	5.705086	11.767298	7.431547	8.992416	5.035723	6.494126	7.926270	6.035318	5.273286	8.061515	5.709011	5.956653	6.230939	7.662677	3.250543	6.183861	6.029864	2.570555	9.306812	6.324496	7.575009	2.777932	3.563428	8.325752	7.926993	8.344195	9.064793	7.330448
GSM1692279	2	1	5.421286	10.229085	4.279857	11.660089	9.765749	4.916989	8.145737	9.193668	4.177019	2.449468	9.932941	6.852109	4.860156	7.270937	6.701907	7.216340	3.435565	7.860777	6.845856	4.384936	10.799032	5.724769	9.126487	5.415574	10.302388	10.471946	8.247589	4.640537	7.024296	5.007425	5.579048	6.472743	5.400838	4.313883	5.708526	5.319518	4.117054	8.501379	4.336369	8.416776	3.377947	5.456116	7.182141	6.917559	9.202840	11.589782	7.650508
GSM1692331	2	1	5.228265	6.982768	5.941015	8.610660	9.748370	3.872361	7.165427	6.819914	3.506867	2.201398	10.508498	7.991839	7.877135	7.408044	6.368915	9.699014	4.008660	7.838282	8.050474	6.072580	11.646888	6.681536	8.603616	5.105236	9.584829	10.954904	10.158867	5.584856	8.191043	5.079260	8.122174	7.521784	8.166576	2.898555	4.431531	6.901904	3.849898	10.120507	6.257962	7.888166	4.140865	5.767830	8.024700	7.880715	7.697080	11.866037	7.746532
GSM1692340	2	1	4.802274	7.545659	4.479602	8.342000	8.902345	4.538672	5.532683	6.337739	4.961908	2.962196	9.652223	7.990162	4.159290	5.808571	5.528727	8.641605	4.130331	8.604506	7.962806	5.043929	11.351117	6.237743	8.597480	5.523583	7.549780	10.763365	8.990674	6.190059	8.489871	6.390883	6.390948	6.634136	6.977114	3.770707	6.643435	6.148307	2.611368	10.085050	5.336906	8.071107	2.245565	3.870560	8.141262	8.233799	8.175875	8.507793	7.698384
GSM1692377	2	1	5.332166	7.116776	5.388024	9.083910	8.774616	4.920284	4.647290	8.071514	4.591503	2.764486	9.846121	7.535607	4.877972	5.965158	4.233199	8.602663	4.127148	8.605355	7.996925	4.986066	11.539949	5.460257	8.589952	5.237973	8.707198	10.618985	9.264352	5.626552	7.639929	5.951554	7.694721	7.687364	8.569098	4.874567	6.708092	6.282268	3.320991	9.984234	6.229513	9.038270	2.785626	4.943263	7.650773	7.396356	7.529260	10.424679	7.681889
GSM1692006	3	1	5.122442	9.658095	6.318713	11.743649	10.353277	3.734338	8.225696	9.721229	3.369501	2.199626	10.404352	3.929340	8.537466	5.188921	7.111490	8.331173	3.084319	8.631028	6.926761	4.747729	11.441667	6.126798	9.093091	4.755209	10.405677	7.233954	5.009960	4.223803	7.101524	4.943564	6.249785	6.599181	6.840727	2.799312	3.144277	5.207451	3.877954	9.023415	4.881190	6.499206	4.201182	7.842226	6.987495	7.572248	9.335835	12.520423	7.194137
GSM1692024	3	1	4.695467	10.109480	5.353779	11.410501	10.292615	4.154016	8.279885	7.171609	4.365477	2.196177	10.139361	5.316517	8.875873	5.650957	6.572856	8.274792	3.166178	8.530057	6.721527	4.374221	11.401426	5.881338	8.953858	4.776342	11.120273	8.863503	6.217861	4.940953	7.784213	5.278693	7.271245	7.452558	7.247395	3.775169	5.799570	6.248406	3.809485	8.966463	5.323838	8.450320	6.090812	5.316582	7.802339	7.700931	8.563635	11.927882	7.210561
GSM1692029	3	1	5.121747	11.236461	5.957306	11.492559	9.902976	4.328809	8.232015	9.824947	4.205628	2.268980	9.555983	6.040007	9.158969	6.308359	6.553462	9.067360	3.268895	8.467323	6.893896	4.175039	11.387402	6.971922	8.759600	5.113366	11.471915	9.848569	7.685115	5.004893	7.645196	5.126985	7.335735	6.343160	6.884286	3.745648	5.553389	5.061518	4.075007	9.029245	5.481753	7.587751	6.442172	6.902979	7.772155	7.207853	8.929075	12.886264	7.387552
GSM1692112	3	1	4.594974	6.632871	4.986368	10.032242	9.398039	3.164719	6.787614	6.877676	3.385938	1.961578	10.985903	6.136279	7.028989	6.289644	6.096353	8.511022	4.169508	8.343600	7.639301	5.181535	11.792813	7.468893	9.030213	5.598500	9.244682	9.632218	7.935834	5.709524	8.097427	5.566256	7.513166	6.442287	6.935027	3.047790	4.732710	6.253000	3.386919	9.553866	5.476611	7.447841	3.841288	4.698967	7.512110	7.300143	8.228488	10.599149	7.531390
GSM1692146	3	1	4.775242	7.135138	4.058712	9.415922	11.149071	3.758728	6.748901	7.099938	4.181318	2.096259	11.063764	4.807035	6.012289	6.358558	7.020521	8.106041	3.441644	8.663386	6.956246	5.668311	11.770448	7.657216	9.310585	5.001266	8.310531	7.817800	5.439782	5.272783	7.415409	5.278862	6.822698	5.710568	6.599141	3.015265	5.417803	5.210089	3.919265	9.639181	5.487195	7.583934	4.447330	5.394782	7.227904	7.711681	8.460057	11.523375	6.967715
GSM1692182	3	1	6.221395	9.439845	5.449210	10.466528	9.631535	6.001191	6.940268	9.430103	6.974506	3.689382	10.093103	6.871137	5.166840	6.184496	6.639057	8.259668	4.340618	8.874166	8.096010	4.975403	11.633121	5.460743	8.573607	5.543606	9.475804	10.484621	9.028892	5.499513	8.553931	6.178109	6.040167	7.122144	7.071831	6.048479	7.654877	5.890211	2.777530	9.721786	5.860420	8.933664	3.081937	4.392022	8.873779	8.475853	8.662393	10.512755	7.880630
GSM1692190	3	1	5.284376	10.704727	4.598904	11.000484	9.714922	4.635716	8.138768	8.230967	4.725232	2.627604	10.470560	6.778355	6.515407	5.775254	5.413287	8.285032	4.041992	7.820141	7.532514	5.109527	11.650214	5.308114	8.792000	5.128531	11.648526	9.594226	7.874345	4.736211	7.650040	4.690715	6.457950	6.716976	6.680061	5.024418	5.688873	6.010767	3.660612	9.708815	4.451423	9.099754	3.438141	5.475540	7.919774	6.961905	8.139335	11.085785	7.612455
GSM1692251	3	1	5.775793	10.854917	4.610326	11.766334	9.152650	4.398613	8.448282	8.004674	4.630198	3.069795	10.440672	6.404207	4.435963	5.467805	6.454129	9.023295	4.173992	8.037293	7.733622	7.141104	11.376872	6.358090	8.654089	6.398326	11.408660	9.491362	7.449317	4.912017	7.900173	5.225921	6.950350	7.898083	7.263690	4.619791	5.900552	6.849012	2.991043	8.860062	3.998553	7.943985	2.736845	4.598737	8.222975	6.799692	8.926081	9.819986	7.470330
GSM1602813	4	1	5.719196	11.312758	5.550325	11.894019	9.785874	4.012087	8.413957	10.526055	4.407559	2.295222	10.375981	6.748832	8.182812	3.923260	5.153866	7.370178	3.212277	7.830908	7.089735	4.006800	11.521824	5.982810	8.262652	4.011657	11.598671	10.405545	8.385582	4.886827	7.886211	4.420458	5.963296	7.072638	5.622540	4.148827	4.740935	5.346155	3.743930	7.936261	4.951421	6.325520	4.274048	6.988975	7.904261	7.930572	8.290219	11.763691	7.682162
GSM1691932	4	1	4.408931	8.418860	4.298821	9.901000	9.634265	2.969186	7.182088	8.309759	3.416233	2.262706	10.152453	5.924537	7.038173	6.156238	5.784967	8.508109	3.572109	8.144544	6.950537	4.318058	11.562317	7.187287	8.914717	5.726634	7.844048	9.183021	7.194595	5.011445	7.041893	4.263080	5.058382	5.424440	5.371664	2.640808	4.712522	5.416824	3.737065	9.484060	5.016892	8.362462	4.208387	5.999216	6.741416	6.649700	9.076759	11.497323	6.912983
GSM1692144	4	1	5.694514	6.429927	5.027082	8.914874	9.476977	4.861885	5.569864	8.421551	5.769227	3.339490	9.867100	7.990594	6.785564	6.809303	5.785387	8.969768	4.374586	8.815320	7.540181	4.891051	11.943361	5.901178	8.800048	5.394259	7.025703	10.758782	9.148839	5.350271	8.333662	6.154617	5.578433	6.716040	7.298507	4.807154	7.364990	5.886893	3.192215	9.925446	6.545989	9.178268	3.620287	5.446261	8.278766	7.890910	7.750090	11.512953	7.612880
GSM1692175	4	1	5.621840	9.652308	4.806667	10.590821	9.653386	5.339699	7.138433	7.316853	5.956200	3.704246	10.005064	6.675660	5.866567	6.054795	6.182811	8.862215	4.066163	8.426227	8.046223	4.858065	11.052833	4.955678	8.278151	5.307245	10.750583	10.265884	8.874793	5.349170	8.173799	5.756698	5.716245	7.077684	7.519888	4.622326	6.965062	6.176376	3.469827	9.673303	5.151805	9.138048	2.596033	5.159079	8.806473	7.679638	8.663534	11.047321	8.160334
GSM1691991	5	1	6.296241	8.691199	5.820645	10.160088	10.542855	3.486774	7.558594	8.294248	3.720531	2.046019	10.375086	6.538505	6.599362	7.023383	7.305057	9.011472	4.300606	8.627674	7.788441	5.720499	11.364767	6.254858	8.530072	5.697992	10.339493	9.650619	8.221336	6.077324	8.105136	6.124277	6.817812	6.233044	6.340042	3.558465	4.886870	7.090744	3.536340	10.187119	5.077650	8.301830	3.490209	5.096526	8.239487	7.706425	9.090178	11.221799	7.751096
GSM1692092	5	1	5.621883	9.072373	4.926318	11.011165	8.065717	3.173514	6.883765	8.449307	3.025777	2.467991	9.363434	6.949216	5.187983	4.337188	2.495232	8.865162	3.745477	7.591624	7.594254	4.912459	11.050457	6.064493	8.892474	5.925436	9.954393	8.711427	7.855850	4.978905	6.948587	4.758563	5.387231	6.240874	6.397199	3.789459	4.572097	5.426282	4.122783	9.781086	4.572605	8.727618	2.802044	6.269611	5.815987	5.939545	6.200593	10.427045	7.215903
GSM1692100	5	1	4.634476	10.467802	3.767878	11.913420	9.881921	3.667387	8.254927	7.496942	4.196737	2.377209	10.356564	5.329272	7.538247	6.838929	6.486290	7.649259	3.392552	8.061808	6.629005	4.468826	11.567627	6.454988	8.956924	4.993099	11.082278	8.781213	6.455588	4.712565	7.268669	4.489198	6.085923	6.404137	5.926900	3.064302	5.815246	5.575881	3.853657	9.135039	4.648631	7.765866	3.989119	5.648078	7.385214	7.018225	8.832309	11.821024	7.312431
GSM1692329	5	1	5.067521	9.702267	4.084963	11.340240	10.607050	3.540808	7.619943	8.080188	3.858469	2.192026	10.858333	4.014722	6.848297	6.178001	6.758380	6.909535	2.983735	7.638064	5.968075	4.396408	11.732103	6.424282	9.557109	5.335108	10.434073	6.691765	4.604755	4.336341	6.281600	3.612462	5.777584	5.231495	5.087921	3.348368	4.662151	4.766626	3.834369	8.644748	4.657852	6.778733	3.295377	6.396433	6.339951	6.537001	8.617372	11.357440	6.892247
GSM1692379	5	0	4.944366	6.261510	5.502240	9.981033	10.961719	3.565739	5.210102	7.623453	3.484058	2.126609	11.129811	5.456581	7.925531	5.616631	6.063003	7.776640	3.665234	8.690805	7.485824	4.956319	12.019359	7.496157	9.337712	4.986709	6.357772	8.982694	7.056408	5.309150	8.059062	5.609981	6.268559	5.674456	7.304261	2.677548	4.164950	4.946048	3.448736	9.499422	5.641440	6.627879	4.641700	4.945578	7.421342	7.328651	8.198577	12.024654	7.094201
GSM1691861	6	1	4.492957	9.397059	3.972468	11.156826	10.461202	3.996510	7.814104	8.290235	3.481516	2.010065	10.400085	5.238016	6.841494	5.380069	5.986993	8.070619	3.619223	8.676707	6.772499	4.716633	11.812450	7.048445	9.636895	4.592592	9.973465	9.037959	6.821253	4.797156	6.985833	5.357596	4.502389	8.299286	6.670888	3.274643	5.096920	4.772281	3.240090	9.392466	5.528935	7.084517	3.267736	5.351952	6.895568	6.844623	8.147619	11.563899	6.834305
GSM1692004	6	1	5.326765	6.846337	4.446711	8.950268	9.559958	5.137511	6.187454	6.893242	5.860902	3.144886	10.409802	7.618158	5.174728	8.671197	7.567628	8.981080	4.278302	8.702732	7.483989	5.131558	11.690637	6.341465	8.894173	5.819456	7.982661	9.887545	8.397104	5.288046	8.131191	5.842623	6.655392	7.708620	8.071779	5.178754	7.707410	6.030488	2.773217	9.328881	5.542358	8.848900	2.783137	4.333841	8.139229	7.625626	8.586792	10.611096	7.695545
GSM1692064	6	1	5.838612	10.908603	4.915313	10.704935	9.161349	5.160443	8.896095	8.361255	5.747335	2.831604	10.151944	7.217527	3.680722	6.038565	6.949796	8.952388	5.007473	8.451546	7.923172	5.764764	10.865300	6.708230	7.606937	5.541576	11.253626	10.336522	8.533587	6.062334	8.742650	6.311314	5.077024	8.082159	8.899741	4.792818	7.050454	6.191727	2.165246	8.786041	5.298021	7.458966	2.226004	3.537552	9.307116	8.182937	8.853418	7.985930	8.000541
GSM1692119	6	1	4.766361	10.108937	4.737083	11.564544	10.235601	3.048774	8.311899	6.799235	3.585465	1.984936	10.354460	4.857361	7.985598	5.356659	6.061549	8.191337	3.211664	7.766272	6.882163	4.681385	11.837620	6.393876	8.859146	4.521703	10.805468	7.686763	6.440006	4.640886	7.538882	5.078160	6.891603	6.069324	7.395998	3.102931	4.133616	6.320973	3.450914	9.134620	5.329343	7.331725	3.995109	4.667561	7.288432	7.285896	8.799272	11.853560	7.254937
GSM1692209	6	1	5.188713	10.694179	4.746425	10.772674	9.839142	4.997174	7.468751	8.299418	5.363961	2.849026	9.603107	8.454681	4.909430	6.524901	6.023703	8.950456	4.207964	8.426962	7.532506	4.550877	10.847475	5.893831	7.925668	5.105732	11.196711	11.701788	10.274796	5.060711	8.336367	6.195055	5.236502	6.906668	6.914892	4.508796	6.676347	5.755187	3.186889	9.279122	5.550869	8.086567	2.694017	4.839561	8.186403	7.545536	8.557323	10.666887	7.746196
GSM1602844	7	1	5.163016	7.594069	3.954301	9.265608	10.965063	2.602297	6.297776	6.995519	2.274002	2.004389	10.578619	4.436936	7.480610	6.138352	6.801041	8.289794	3.500487	8.735269	7.388059	5.659250	11.841176	7.712586	9.133802	4.805358	8.221787	6.572351	5.492173	5.226372	7.690411	5.717038	5.140286	5.392859	6.112567	3.364807	3.198391	5.286926	3.143276	9.088416	5.651733	6.733808	3.581851	5.196567	6.974074	7.800719	8.293401	11.364245	6.584243
GSM1691868	7	1	5.388332	10.672984	4.250351	12.000076	8.543922	6.387582	8.289008	10.405607	6.465400	3.088771	8.824761	6.037997	5.227903	5.952686	5.463433	8.952757	3.624379	8.376021	6.920673	4.596302	10.757059	5.802103	8.092092	4.937643	11.597416	9.640691	7.856065	4.614744	7.505484	5.383432	5.399788	6.777969	6.651613	6.222649	6.228907	5.221887	3.192040	10.022167	5.077421	8.403012	2.557784	4.581112	7.870183	6.962240	8.503509	10.863102	7.431503
GSM1691937	7	1	5.372775	10.620060	5.014365	11.734382	10.519822	3.342424	8.577262	7.040450	3.421727	2.415182	10.200036	5.674334	6.749746	6.607336	7.059662	8.723038	3.714349	8.068318	7.705828	4.803114	10.729052	5.551873	8.608208	5.302611	11.746078	8.790184	6.750533	5.553852	7.806173	5.955635	5.843337	7.484654	8.091156	2.972968	4.999580	7.430300	3.419150	8.996585	4.752433	7.798366	3.640974	5.175845	8.385250	7.545552	8.469490	11.773394	7.783132
GSM1692170	7	1	4.524688	10.416964	4.251209	11.929984	8.771680	3.188098	8.474884	8.294685	3.377772	2.366757	9.917590	5.958639	5.739337	5.924616	4.642190	8.301216	3.297596	8.744400	6.215209	4.312545	11.160247	7.120253	8.786330	5.186461	10.414565	8.709967	6.264299	4.955423	6.862400	5.223676	6.470273	5.970373	5.483480	3.002097	3.636358	5.732270	3.462302	9.268308	5.366945	7.639951	3.161492	5.266338	6.924781	6.763849	7.855929	11.359574	6.832216
GSM1692214	7	1	4.836087	10.222483	4.970035	10.361237	9.148244	3.686629	8.283884	6.369715	3.686803	2.324117	10.130004	6.572978	4.607321	6.717157	6.090655	9.355129	3.680620	8.306038	7.682958	5.153828	11.025757	6.632625	8.607758	5.335009	10.965749	9.614686	7.819663	5.630930	7.921067	5.590810	6.791046	6.522680	7.092952	3.261736	5.175856	6.596049	3.154499	10.045074	5.812648	8.138834	2.721046	4.708743	7.788075	7.227227	7.993145	10.693900	7.874601
GSM1692244	7	1	5.425569	10.422565	4.629501	12.107701	8.483110	5.485038	8.415429	9.754989	5.516215	2.694883	9.177363	7.131069	4.516362	6.423809	5.637815	7.830034	3.738072	7.842058	7.744720	4.441327	10.752228	4.619056	7.973129	4.944726	11.198538	10.308980	8.941675	5.300256	7.834243	5.535265	5.784990	5.795474	7.025973	5.270445	5.428131	5.441851	3.387453	9.540093	4.897973	8.458319	2.614031	5.346432	7.848162	7.331383	8.817107	11.011882	7.489636
GSM1602888	8	0	5.539387	8.229621	4.929218	10.906997	9.340597	5.690491	5.963608	9.832538	6.240784	3.342986	9.640501	7.323801	6.238799	6.063041	4.200134	9.078240	4.570768	9.084310	7.583789	5.802013	11.619216	5.797053	8.760659	5.718317	9.088187	10.009889	8.997101	5.590582	8.155515	6.147231	6.682088	7.331540	7.681994	6.010895	7.472960	5.748035	2.839067	10.272036	5.773053	9.447342	2.632868	4.655340	8.219419	7.219225	7.214418	10.408133	7.600348
GSM1602912	8	1	5.545985	9.166033	4.757221	11.273605	9.768077	4.528095	6.804772	7.609377	4.756025	2.941432	10.179989	6.284397	4.589978	5.514556	4.146579	7.601318	3.649546	7.616188	7.447205	4.555070	11.491647	6.229956	9.169239	5.250314	9.704306	9.714177	8.420273	4.198948	7.498632	4.063783	4.368830	6.159730	6.318287	4.766030	6.316418	4.423562	3.758385	9.543546	4.836808	8.449796	2.831221	6.244448	7.726096	7.266600	8.247156	10.572905	7.584958
GSM1602946	8	1	4.792006	7.933127	4.079832	9.120322	10.455721	5.293122	5.145368	8.652612	4.749791	2.478030	10.659054	6.035611	4.944354	5.215528	7.663425	9.474123	4.048721	8.992010	7.150404	5.496178	11.425444	6.498537	9.702161	4.836158	8.174538	10.290223	8.032844	5.085609	7.489852	6.095751	5.593129	8.083010	7.632007	4.739212	7.385767	5.760812	2.632762	10.279141	5.312700	7.752338	2.730237	4.114419	7.701820	7.495018	8.830615	10.175800	7.541782
GSM1691946	8	1	5.844851	8.840015	4.811551	11.507948	9.120240	4.491122	7.634768	8.999694	4.795857	2.631696	10.488166	6.450700	5.510222	6.366351	5.105788	8.565046	3.999199	8.132945	7.347699	5.222438	11.472957	6.624520	9.281391	5.474021	9.811225	9.564350	8.266425	5.019875	7.280499	4.927007	6.937635	6.762985	7.001614	4.644090	5.729672	5.947452	4.157966	9.943558	4.902318	8.912796	4.044166	6.114737	7.208360	6.542916	7.365614	11.561468	7.417901
GSM1691966	8	1	6.412604	10.379315	4.814566	11.964799	9.161720	3.599862	8.332705	9.249796	3.328625	1.913967	9.680561	5.203892	6.678115	4.937405	4.497818	7.410026	3.849044	7.550306	6.206699	3.974611	10.781340	6.777627	7.837352	5.154484	11.023646	8.366533	6.819532	3.948393	7.167990	4.257340	6.397086	6.873738	6.881599	3.407944	4.231077	5.969390	3.720771	8.221668	3.914669	6.128141	3.525058	6.000082	6.326234	5.610013	9.047437	11.250905	7.114145
GSM1692343	8	1	5.151653	7.485343	4.987777	10.122552	9.365902	4.091527	7.047949	7.682913	4.531366	2.369735	10.524233	5.598483	6.783361	7.175904	5.838458	8.573282	3.631963	8.346835	6.548898	5.175071	11.687047	6.910186	8.967333	5.569696	9.745261	7.332353	5.632756	5.824282	7.506694	5.127227	7.978207	5.383704	6.552891	3.811793	5.128098	6.292155	4.567977	9.325344	5.223330	8.168865	2.847091	5.528218	7.697990	7.527628	7.335114	11.012345	7.247627
GSM1692352	8	1	5.914335	9.596402	7.283133	10.809339	10.383008	4.484144	6.982812	9.140773	4.629729	2.294470	10.483508	6.701862	7.155775	4.883928	6.585559	7.788824	4.284935	8.197174	8.531098	4.816575	10.692128	4.933824	8.071212	5.272162	10.481910	11.117484	9.643813	5.214894	9.067639	5.676505	6.690416	8.551394	8.002330	3.543791	5.604083	6.954852	3.559713	9.090822	5.332551	8.452151	4.326505	5.274217	9.121117	7.986017	7.559099	11.481087	8.250801
GSM1692443	8	1	5.118790	6.789016	4.931660	10.126032	8.701598	3.067272	6.180281	4.887233	3.069973	2.361534	11.139670	5.934363	3.076487	3.515769	2.630763	7.663961	4.194013	7.827948	7.438598	6.578449	11.848575	7.087019	9.505039	5.180267	9.332566	7.069206	6.722019	4.610975	7.061630	5.096484	7.628865	7.004066	6.297134	3.712069	3.956817	5.668095	2.341280	9.688064	4.815694	8.181606	2.170485	3.538842	6.241640	6.130175	5.144883	3.782911	7.071670
GSM1692148	10	1	5.098855	10.560576	5.199992	10.440716	9.470161	4.980115	7.659945	8.701179	5.603090	2.589388	10.545284	5.851666	6.188321	5.723182	6.347563	9.466315	4.207934	8.876257	8.091980	4.994939	11.200052	6.638418	8.582324	5.071074	11.247597	9.407811	7.967041	5.914737	8.861425	6.538524	5.773909	7.133012	7.818264	5.320993	6.766768	6.722755	3.049718	9.531384	5.852775	7.099886	2.796913	5.042174	9.099491	8.191305	8.480995	11.419882	7.976657
GSM1692264	10	1	5.325789	7.427557	4.630543	7.423689	9.719226	5.103378	4.339488	7.728104	5.617449	3.074327	9.678190	6.121620	5.422507	6.940271	6.330150	8.845267	4.179916	9.010251	8.099333	4.768361	11.312896	6.644767	8.668522	5.561393	7.831531	10.502935	8.652168	5.876343	8.821040	6.239557	5.187392	6.195150	6.949733	4.792676	6.954821	5.876178	2.327310	9.805542	5.870699	8.164133	2.078240	3.509578	8.786881	8.492422	8.854434	8.612770	7.709826
GSM1692271	10	1	5.434834	11.089901	4.596377	11.998569	8.365570	4.947793	8.168333	9.089028	5.019946	3.145336	9.530245	6.485464	4.775684	6.231695	5.478374	7.789376	3.558797	7.315469	6.658294	4.068043	11.215937	5.573306	8.891018	5.057566	11.670684	9.610290	7.176076	4.031386	6.915476	3.970367	6.502249	6.739974	5.869675	5.305943	7.171908	5.019642	3.669545	8.521264	4.107931	8.453905	3.330127	5.500451	7.107602	6.064152	8.485075	11.303120	7.621532
GSM1602849	11	1	5.044215	7.302123	5.264512	10.337762	8.324815	5.182746	5.073836	9.475401	4.731718	2.981852	9.803423	7.337479	6.000776	6.732519	3.872715	9.633156	4.441260	8.688181	6.957268	4.982058	11.296702	5.318801	8.506064	5.261937	7.144350	10.336051	8.862534	5.157783	7.810619	5.773216	6.148791	6.339366	7.138903	4.604047	5.757033	5.849650	2.903332	9.862682	5.983719	8.519148	2.852476	5.133351	7.684968	7.202600	7.280913	10.220306	7.308241
GSM1691880	11	1	5.064438	10.534846	4.727263	11.616669	9.211811	4.023430	8.523669	8.207041	4.424758	2.272066	9.535177	6.444924	7.368053	6.806611	6.457968	8.432025	3.635295	8.582262	7.335645	4.558530	10.524881	6.534421	8.404358	5.536439	11.328910	9.407410	7.621637	5.681342	7.567835	5.981869	5.763637	6.792202	6.522735	3.553633	6.061724	6.025071	4.272032	9.213248	5.169287	7.389499	3.938529	6.228998	7.810501	7.586637	8.622740	11.895395	7.483501
GSM1692311	11	1	5.798790	8.215624	5.219733	10.864573	8.137085	4.054418	7.146534	8.736601	3.414449	2.285617	10.002280	7.316744	4.601617	5.745417	5.016679	9.070027	4.087012	8.002471	8.050315	4.577262	11.252768	7.111149	8.883827	5.693792	9.377087	10.284360	8.500501	5.132294	7.725070	5.242293	6.738208	6.278226	7.020830	3.959550	4.971290	6.276007	3.748809	9.717469	5.258027	8.336574	3.050387	5.747545	7.678422	7.219557	7.351283	10.562966	7.536660
GSM1692376	11	1	5.060507	6.571312	4.389544	9.038336	7.749456	4.345461	3.769116	8.210917	4.159596	2.425996	9.814459	7.814157	4.329470	4.890600	3.027789	9.413080	4.356161	8.670491	7.626385	4.624397	10.912500	6.379540	8.558927	5.848384	7.600611	10.920610	9.000164	6.384324	7.927915	5.686682	5.675962	6.091499	6.635062	4.084256	5.586771	6.056977	2.579495	10.220430	6.075840	7.992004	2.471674	4.356089	7.556994	7.221319	7.180119	8.514936	7.824806
GSM1602839	12	1	4.967641	9.255800	4.966933	10.618585	10.441587	4.811162	6.742086	8.182067	4.600409	2.569045	11.007907	6.125616	6.926785	5.574346	6.857820	8.925670	3.707468	8.942346	7.357373	5.182158	11.561553	6.678025	9.156226	5.177366	10.843148	9.779449	8.126879	5.403942	7.907812	5.934733	4.725220	6.789520	7.814817	4.174866	5.121864	5.857556	3.337680	9.461813	5.785263	6.928630	3.440692	4.758732	8.067536	7.729921	8.555994	10.759807	7.497184
GSM1691864	12	1	5.118015	9.278745	4.264042	11.560771	9.441446	4.411977	7.077137	7.703467	4.572968	2.301357	9.857289	6.832500	4.532053	6.364886	5.292966	8.332398	3.484370	8.381238	7.418422	4.820783	11.097202	5.548581	8.837663	5.012576	9.459960	10.156422	8.394502	4.778288	7.483872	5.535503	7.255223	5.667200	6.517382	3.886405	6.001300	5.631488	3.769294	10.207156	5.154270	8.530361	2.589254	5.296950	7.191446	6.780781	8.363096	10.770256	7.421749
GSM1691943	12	1	5.191152	10.336434	3.750478	11.419065	9.433779	3.443414	7.573705	8.640933	4.093007	2.488230	9.727483	6.293447	4.983587	7.503965	6.191053	8.615693	3.231937	7.933871	6.612980	4.378468	11.061669	5.807837	8.595882	5.008485	11.301626	9.520606	7.487105	4.577210	7.003038	4.878688	6.329148	5.745618	6.084109	3.489049	4.948677	6.116700	4.059548	9.363057	4.325951	7.968325	2.979681	5.136600	7.115373	6.665626	8.869873	11.032164	7.424240
GSM1692038	12	1	5.275484	10.402431	4.749431	11.133474	9.257912	2.975170	8.046957	8.038886	2.615680	2.569818	10.554666	5.420138	7.141415	5.416711	4.458227	7.890462	3.061097	7.868345	6.389337	4.480202	11.934311	6.993237	9.337821	4.765444	11.122557	7.816336	5.685458	4.434221	6.400670	4.174514	6.554684	5.640076	5.958977	3.051749	2.995913	5.268010	4.525658	9.576302	4.129858	7.848470	3.430377	6.176420	5.902379	5.355916	8.631686	11.436949	6.991451
GSM1692114	12	1	4.957990	7.467566	4.603282	9.398485	8.822384	4.023131	6.929490	7.787421	5.219528	2.707271	10.384652	5.839516	5.464553	6.809497	6.156873	8.955808	3.680848	8.492244	7.685686	4.508517	11.375919	6.747134	9.239049	5.152390	8.285293	9.020981	7.258490	4.991385	7.693694	5.203025	6.815429	6.016854	7.114192	4.632509	6.189252	5.572998	3.576195	9.710228	5.605511	8.697579	3.039837	5.035821	7.699949	7.137106	7.895881	10.751299	7.203806
GSM1692169	12	1	5.612671	7.339627	6.142375	10.697720	8.272422	5.228339	6.277167	8.889375	5.793815	3.583543	10.470767	6.276733	4.985765	6.418241	4.837566	9.063006	4.601392	8.127291	7.623257	5.229993	11.541153	5.946974	9.327192	5.614653	8.807533	8.914756	7.726930	4.836767	7.587721	5.014965	7.998367	7.195652	7.364273	5.834829	7.867366	5.281007	4.180192	9.980590	4.989809	9.470710	3.445937	5.645773	7.577797	6.700649	7.309432	11.630401	7.766730
GSM1692211	12	1	5.617323	9.070773	3.926820	9.427800	9.513171	5.653339	5.884577	9.398313	6.087084	3.340328	9.761778	6.008069	4.582793	6.684978	6.324809	8.882231	4.404602	9.015479	7.889073	4.449427	10.879186	5.960023	8.308626	5.578023	9.665564	9.818547	8.913674	5.767879	8.217495	5.967856	4.270771	6.688666	7.421353	5.257508	6.800815	5.142112	2.697958	9.945161	6.317786	8.180831	2.289364	4.249009	8.374111	7.309248	8.667463	9.735492	7.591061
GSM1691900	13	1	5.913486	9.112402	4.905248	10.736635	8.189357	5.597805	6.226689	8.825904	5.234553	2.471186	9.732912	7.164604	5.463029	6.648422	6.015988	9.256441	3.932477	7.373176	7.226530	5.619486	11.285631	4.903429	9.326919	5.575445	10.186779	9.913305	7.755065	4.086741	6.539565	3.548569	7.866357	6.285138	6.362629	5.694610	6.336683	5.360932	3.584842	9.793314	4.780430	9.827931	2.987836	5.823288	7.202224	6.292593	8.566461	11.056547	7.317038
GSM1691985	13	1	5.528125	8.362019	4.944737	10.393238	10.079120	3.993649	6.703976	8.767017	4.070912	2.224638	10.939974	5.475178	7.528117	5.097219	5.337584	8.878951	3.293452	8.180930	7.123912	5.036449	11.874350	7.634090	9.116951	5.109237	9.338214	8.413801	5.904045	4.835146	7.189522	4.653953	6.483468	5.308755	6.407771	3.677845	5.771317	5.100923	4.343932	9.219489	5.206830	7.871933	4.051247	7.090589	7.618753	7.011581	7.772250	12.126633	7.402679
GSM1692478	13	1	5.725255	11.676623	4.831044	12.289324	8.397248	4.845600	8.629278	9.508435	4.626926	2.711245	8.642228	5.560587	7.039162	4.586124	5.476915	6.736980	3.661948	7.663843	6.480070	4.189955	10.207729	4.728707	7.760333	4.634996	11.918454	9.260407	6.797489	4.080974	7.009003	4.506621	5.968835	7.486982	7.102963	4.205821	6.138719	5.924090	4.181428	8.570626	4.217913	7.736468	4.462158	6.532913	7.724385	7.119028	8.701708	11.653241	7.400241
GSM1602851	14	1	5.448588	7.387741	5.001779	10.387610	9.216065	4.575469	4.865760	8.982369	4.803066	3.619768	10.089163	6.095744	4.451527	6.097485	4.460641	6.849399	3.765608	6.677728	7.409806	4.312088	11.683495	5.878956	9.486288	5.078297	7.796441	9.286155	8.776429	3.760094	6.246108	2.507831	5.303071	6.081682	6.088337	5.414868	5.201900	4.349863	3.718322	9.133077	4.361767	9.218324	2.745181	5.843816	6.963785	6.318067	8.071018	10.798519	7.514176
GSM1602928	14	1	4.435750	8.673736	3.944326	9.656406	10.746045	4.369039	6.720659	7.030781	4.554743	2.380306	10.269581	6.188028	3.943642	7.235417	6.906946	8.314217	3.292434	9.432215	6.802796	4.977504	11.845391	7.330616	9.346746	4.833603	8.903565	9.709632	7.793735	5.281778	7.405282	6.039307	4.979009	7.576614	6.043104	3.784906	6.081208	4.867154	2.257270	9.338364	5.810109	7.490933	2.086181	2.992466	7.193123	7.254925	8.548694	7.356002	7.074227
GSM1691992	14	1	4.610965	7.135842	3.993215	8.463934	10.444914	4.128151	4.808627	7.390446	4.136041	2.039594	10.118522	6.059310	5.666822	6.160368	6.330209	7.704974	3.657465	8.618861	6.953817	4.858472	12.092645	7.250852	9.754808	5.088438	7.183106	9.514262	7.375571	4.939902	7.247120	4.863309	3.636486	6.130348	6.899398	4.010352	4.910690	4.668571	2.695177	9.097372	5.226425	7.538093	2.792472	4.559828	7.064249	7.198409	8.413607	10.342508	7.039459
GSM1692124	14	1	5.512855	10.560680	4.645994	11.643592	9.968493	5.359018	8.441960	9.362969	5.464416	2.632330	10.442721	6.282312	5.068414	6.045228	5.894302	7.696932	3.807406	8.040813	7.245530	5.022781	11.746912	6.831122	8.571400	4.495814	11.135815	9.871773	7.376969	4.870844	8.093959	5.228253	6.439394	6.957860	8.092452	5.962529	5.683517	5.710744	2.799959	9.345482	5.462104	7.894101	2.253082	3.947100	8.697568	7.649124	8.317392	9.465776	7.617575
GSM1692223	14	1	5.008135	7.025221	4.392925	8.713440	9.025138	3.295740	6.262009	6.246367	3.655480	2.239498	10.121569	7.237090	5.263321	6.463873	5.665768	9.367348	3.369335	8.525101	7.154831	5.308802	11.717934	5.924388	9.108265	4.904282	7.945944	9.414689	8.210515	5.547668	7.499679	5.114837	6.936116	5.957016	7.059421	3.369726	4.044481	6.320168	3.132297	9.803264	5.478654	9.479250	2.748088	4.611751	7.238309	6.777731	7.496726	9.280834	7.339625
GSM1602858	15	1	5.020717	9.373519	5.362667	11.499560	10.185011	3.636583	8.371332	8.806450	3.582069	1.812455	10.628156	5.801352	6.115513	5.902488	5.727940	7.978981	3.259629	8.149642	6.208493	5.372969	11.731870	6.758331	9.484195	4.938478	10.817967	8.327384	7.025052	4.179298	6.347566	4.706856	7.141112	6.465984	6.758357	3.585045	3.195372	5.631097	4.494433	9.576999	4.734009	8.551092	3.906196	6.691497	6.433313	6.475582	7.642847	11.356777	6.878047
GSM1602932	15	1	5.169827	7.229890	4.438542	8.780042	11.275883	3.164849	6.307342	7.623940	3.471331	2.244672	10.591917	4.712439	7.673553	6.602217	6.776959	7.603607	3.524276	8.740022	7.198840	5.286060	12.009635	7.400946	9.255111	4.719440	8.909909	7.585299	5.454017	5.000102	7.615071	5.571052	5.945071	5.843013	6.385471	3.333448	3.457916	5.218083	3.365613	9.787572	6.099452	6.589749	4.465925	5.436026	7.749738	7.391767	8.415010	11.290057	7.068947
GSM1691935	15	1	4.506260	8.052869	3.897189	9.805414	10.250105	4.299075	5.926730	8.486613	4.447770	2.738641	9.941382	5.327964	6.407964	5.045970	4.724591	8.353284	3.462165	8.487241	6.825446	4.461733	11.858152	6.615968	9.201548	4.798397	7.964726	8.193959	6.673319	5.112780	7.178155	4.727084	5.666602	6.020353	6.978233	4.002546	5.706706	4.885194	3.370497	9.912856	5.171841	8.541821	2.606026	5.188424	7.256088	6.750653	7.608615	11.214667	7.076540
GSM1691965	15	1	5.022154	8.159945	4.603704	10.637943	10.096730	4.184284	6.115472	8.196240	4.749194	2.487582	10.373668	6.748376	4.473268	5.739597	5.594010	8.237337	3.758996	8.262960	7.473077	4.666045	11.831596	6.458722	9.138150	5.302542	8.039897	10.066636	8.390117	5.032320	7.466257	5.384762	7.441363	6.112040	6.762887	4.416250	6.257583	5.486990	3.391494	9.883743	5.382077	9.178044	3.190266	5.508728	7.213026	6.776900	8.060474	10.793045	7.198083
GSM1692151	15	1	5.280302	10.352270	5.684702	11.105492	9.695698	4.663775	7.882208	9.312071	4.598612	3.166151	9.857861	6.856486	7.133220	5.618079	5.444936	9.506378	4.553094	8.441257	7.915964	4.813305	10.605936	5.075917	7.721821	5.554421	10.932774	9.330128	7.823880	6.198486	8.077536	6.078637	5.909769	9.780369	9.221749	4.029366	7.774515	7.629761	3.852601	9.368742	5.536744	8.048262	3.517100	6.953666	8.114431	7.743732	7.844450	11.856586	7.772796
GSM1692369	15	1	5.156806	10.828268	4.438402	11.670652	8.806199	4.840794	8.499786	8.728123	4.932663	2.541894	10.001708	6.477141	4.955917	6.151866	6.084230	9.032761	3.794599	8.230167	7.190173	5.269848	10.840623	5.308156	8.191983	4.808144	11.397159	9.894120	8.091871	5.163425	8.249926	5.787464	7.602767	6.908256	7.474949	4.537140	5.726931	5.718397	3.184056	9.726374	5.159218	8.721861	2.694567	4.733153	8.380124	7.239465	8.352625	10.882531	7.727400
GSM1602943	16	1	5.201552	7.985918	5.063205	10.930946	9.958807	5.570524	7.165973	8.937699	6.527560	2.782871	9.351147	8.299527	3.641323	7.182456	6.883623	8.720847	4.501715	9.200093	8.042124	5.677347	10.726863	5.382816	8.178233	5.488159	8.032504	10.873160	10.038502	6.193813	8.525139	6.392769	6.011957	6.834151	7.826273	5.855078	7.074388	6.390098	2.689988	9.717996	5.602443	8.051891	2.307370	3.806835	8.396407	7.888064	8.375251	9.772602	7.768591
GSM1692241	16	1	5.023120	7.904573	4.753178	10.199144	10.175676	3.641190	6.582069	8.442559	4.172702	2.331917	10.463849	6.405652	5.919777	5.627070	5.314271	7.812000	3.217544	8.255309	7.390732	4.266165	11.786563	6.471335	8.799260	4.930370	8.325900	9.674945	8.086953	4.681151	7.651651	4.597407	7.220365	5.311689	6.360389	3.656262	5.355896	5.360831	3.473929	9.754236	5.288814	8.768950	3.193182	5.518954	7.829907	7.385777	8.413587	11.307773	7.539709
GSM1602823	17	1	6.125479	10.135155	5.478300	11.419678	9.075842	3.189154	7.933306	7.926131	3.107149	1.994934	10.873371	6.203411	4.407807	3.903119	3.196527	7.963081	3.765191	7.503635	7.433539	5.579384	11.882385	6.940474	9.186119	5.165879	11.047935	9.159999	7.709458	4.528070	7.147322	4.252424	5.421730	6.629906	6.692862	4.345183	4.092772	5.481466	3.414038	9.256264	4.322510	7.477784	2.157585	5.536581	6.627305	6.801667	6.785905	8.563721	7.546770
GSM1602903	17	1	6.323060	9.852338	3.953282	12.063826	9.432313	3.782553	8.560732	6.380344	4.272462	2.208168	9.491948	6.305528	7.815614	5.132166	4.497852	7.910823	5.399527	7.333927	6.186073	4.907691	10.981869	5.826414	7.841940	4.822268	10.607841	9.379737	7.443225	4.125642	7.613131	4.639692	6.206287	6.904768	7.334887	4.242064	5.511929	6.088016	4.546188	8.031384	4.956895	7.127180	3.571800	5.256308	7.448898	6.804825	7.627413	11.388020	7.513306
GSM1692454	17	1	5.044149	8.842565	5.734962	11.007522	10.116623	4.738290	7.059864	9.132284	5.052694	2.648233	10.563861	6.194378	7.473278	6.054124	5.600604	7.769657	3.842273	8.066304	7.446862	5.371594	11.709785	6.813781	9.565391	5.548798	10.027177	9.436644	8.083281	4.744124	7.413688	5.170619	7.090905	6.199933	6.249845	5.288096	6.192926	5.248121	4.358657	9.593210	4.679847	8.388321	4.548133	6.386861	7.256682	6.563334	7.836372	11.487339	7.405433
GSM1692163	18	1	5.477729	10.280231	5.397913	11.848144	8.111695	5.095286	8.103868	9.413619	6.057535	3.579280	9.112838	6.797565	6.034336	5.763345	5.570670	8.827912	4.271905	8.152749	7.749757	4.690253	10.479767	4.972523	7.961357	5.295127	10.986051	9.963787	7.902009	4.985575	7.892068	5.398928	6.518238	8.067250	7.321387	5.455232	7.687602	5.834756	4.494537	9.776570	5.199415	9.104807	2.986529	5.245134	7.857803	7.034893	8.168603	11.244696	7.614112
GSM1692388	18	1	5.433531	8.393016	5.216215	10.422636	9.827983	4.195467	7.113784	7.222719	3.558355	2.361644	10.669357	5.654320	4.451425	4.339037	5.644985	8.630838	4.117551	7.835383	7.710858	5.373954	11.527040	6.981455	8.958009	5.349832	9.843239	8.449846	6.488471	5.225450	7.759384	5.218537	6.732481	6.625851	6.732730	3.378724	4.862653	6.599424	3.430043	9.319294	5.097764	8.367318	2.953388	4.922091	8.656947	7.798109	7.861944	10.411413	7.883656
GSM1692389	19	1	6.139265	6.371595	5.263191	7.603261	9.310530	5.342232	3.294381	9.521675	5.698002	2.441495	9.552950	8.854199	4.962116	7.368138	6.441989	9.566157	4.858449	9.293919	7.407023	5.280170	11.090100	4.793805	7.965873	5.733879	6.280354	11.561539	10.652720	5.923734	8.393998	6.625563	6.364673	6.111154	7.172810	5.589004	5.464214	6.123139	2.433663	10.263053	6.134495	9.418964	2.754055	3.948387	8.417887	8.138595	8.282114	10.119452	7.882824
GSM1602931	20	1	4.549230	9.931869	4.487806	10.976771	9.138500	5.295985	7.462162	8.389702	5.753608	2.450172	9.229862	7.030701	4.039687	7.582376	7.478921	8.494461	3.550366	8.138685	7.405710	4.422607	10.828261	5.027207	8.093020	5.118490	9.521669	10.924038	9.060202	4.820139	8.140121	5.424191	5.945009	6.554950	7.104108	4.367389	6.881913	5.848677	2.771048	9.082493	5.327057	8.485969	2.429592	4.592473	8.113056	7.596483	9.913630	9.661867	7.765281
GSM1692459	20	1	4.207952	9.119284	3.762749	9.850736	10.319047	3.602029	7.070102	7.466355	4.194731	2.115397	10.323835	5.101386	7.517965	6.393807	6.226862	7.898761	3.536603	8.391570	6.770716	5.342713	12.063304	6.590516	9.735366	4.344380	9.774586	8.921835	6.305428	4.783379	7.278285	5.276097	5.590249	6.343705	7.272508	2.823560	6.057890	6.644943	3.523701	9.837414	5.624021	9.219773	3.704128	5.569178	7.562666	7.267666	8.547999	11.953070	7.338526
GSM1692299	21	1	4.148922	10.461691	3.556465	11.721813	9.365038	3.868571	8.366698	8.752028	3.465560	2.346004	10.430536	5.246004	5.984156	5.031593	4.928437	8.278685	3.264006	8.506882	5.969394	5.353120	11.539290	6.508187	8.789611	4.470008	11.220679	8.300726	6.732692	4.692800	6.867053	4.524777	5.610533	6.643234	6.938994	3.073626	3.723578	4.342153	3.950674	9.629948	4.225595	7.379769	3.020873	5.742757	6.979387	6.431821	7.284066	11.246007	6.758352
GSM1602934	22	1	5.166697	9.935941	3.991865	10.983519	9.817771	3.838483	8.481349	6.891951	3.805217	2.068418	10.515806	6.581049	6.478315	6.731323	6.643141	8.396816	3.953015	7.789649	6.215732	5.539014	11.661542	7.121020	9.061752	4.616807	10.394977	9.671575	7.567618	4.618666	7.188296	4.580320	5.606654	5.953437	6.899751	3.383159	4.384427	5.308337	3.311191	9.162543	5.878696	6.717574	3.353066	4.258592	7.462826	7.029258	9.062759	10.227362	7.146251
GSM1692205	23	1	6.355581	10.790316	4.605155	12.276879	8.336325	4.743660	7.818480	8.775958	5.342285	2.638950	9.364406	6.469489	6.698854	5.535459	5.811858	6.874400	4.346777	7.169546	7.400037	4.632814	10.886057	4.859021	8.347631	5.009479	11.147084	10.017101	8.604143	4.108801	6.871165	4.910163	5.744821	7.377768	6.256914	5.514640	7.375665	5.012728	3.797418	8.645903	4.603095	8.815198	3.544550	6.723168	7.471552	6.803498	9.659865	11.522534	7.591803
GSM1692326	25	1	5.547696	8.808905	4.611019	10.232025	8.586258	6.020799	6.741302	10.473499	6.637713	2.788403	10.227739	6.664445	3.949331	7.476351	6.064512	9.157747	4.061222	8.280558	6.837164	5.025458	11.127401	5.081821	8.934154	4.912927	10.053835	9.539997	8.300878	5.074331	7.692091	5.828906	7.115329	6.375961	7.564842	6.811736	4.668933	6.024369	3.085311	9.560047	5.525348	8.767708	2.365390	4.261476	8.640025	7.571515	7.419867	9.589469	7.694828
GSM1692224	27	1	5.179468	9.363422	4.307407	9.329636	9.439974	5.285677	7.044320	7.331382	5.901312	3.038026	9.692375	6.597397	6.929186	8.008893	8.186804	8.623905	4.325037	9.267074	7.642420	5.238261	11.187791	6.416827	9.058078	5.612263	10.158948	9.445250	7.452746	5.578334	8.252672	6.014559	4.932202	7.285554	7.838989	4.961516	8.202927	5.725028	2.898654	9.759873	5.460157	8.017418	3.683943	4.215305	8.583087	7.803214	9.181075	11.102561	7.582274
GSM1602802	28	0	5.389422	7.013898	5.399838	7.820850	9.841416	4.895373	4.373518	7.893694	6.051355	2.883905	9.972229	6.727502	5.267223	5.816521	6.300743	8.117965	4.296546	9.016495	8.491589	5.194205	11.309976	5.954130	8.803793	5.288166	8.021945	10.201524	9.110873	5.656414	8.635497	6.501743	6.542942	6.924858	7.981760	5.760030	7.258843	6.069673	3.416184	10.099529	5.767744	8.730790	3.597299	4.941118	8.450268	7.853617	8.146114	11.628114	7.623010
GSM1602803	28	0	5.440113	7.514632	5.275275	8.892352	10.652716	5.561193	5.655039	8.595550	6.724925	2.769990	10.673018	6.129786	4.662552	6.577953	7.285842	7.537209	4.238018	8.868418	8.151267	4.872324	11.368718	6.159186	8.753537	5.193456	7.835880	9.472039	8.130214	5.420824	8.207058	5.828090	6.639978	6.833993	6.782461	5.413600	7.205306	5.705787	3.221711	9.551374	5.633248	8.197909	2.644299	4.313670	8.133672	8.430704	8.995258	10.565441	7.635509
GSM1602805	28	0	5.083277	5.625586	4.566370	6.456768	10.004976	4.737009	5.417135	7.128362	5.232805	2.809781	9.871372	5.951820	3.153619	7.080891	5.701619	9.814956	3.889899	8.581446	7.447585	5.602069	11.210959	7.068397	8.596305	5.412873	6.143918	8.208996	6.683981	5.472402	8.249453	5.473409	6.361174	6.398441	7.840705	4.058620	7.082893	6.209366	2.328940	9.484163	5.920396	8.342125	2.093050	4.001770	8.109083	7.731471	8.092621	8.519560	7.484979
GSM1602810	28	0	6.273380	7.858243	5.564641	10.137592	9.971879	5.996648	5.705549	9.770115	7.047111	3.988738	9.664919	7.731034	4.081337	7.384310	7.507588	8.443333	4.875359	8.798871	7.675602	5.380145	11.332564	4.677554	7.877452	5.558140	7.851388	10.559454	8.985784	5.924286	8.437889	6.460154	5.665301	6.695616	6.843837	6.309235	7.425862	6.308254	2.376452	9.377951	5.679197	9.168174	2.499957	3.441591	8.692895	8.276827	9.422125	9.575825	7.873093
GSM1602811	28	0	4.787747	6.229057	4.026544	8.259517	9.914857	2.778240	4.141497	8.327648	3.297395	2.297623	10.430015	6.651610	6.609779	6.055967	4.767910	6.573305	3.719138	8.927786	6.534018	6.248937	12.448276	6.909779	9.864987	4.826765	6.246922	9.695184	8.427096	5.111262	6.791119	4.620912	5.524055	5.342841	6.063400	3.114255	4.397760	4.501561	3.235975	9.800984	4.901562	8.203819	2.501906	4.740733	6.624492	6.506684	7.054496	10.966090	6.811777
GSM1602812	28	0	4.595643	10.422384	4.259782	11.647831	10.557066	4.378229	7.837035	8.002016	4.475762	2.090848	9.910697	6.204801	5.909589	6.294576	6.422409	7.845120	3.696906	8.508655	7.504383	4.514811	11.455942	6.636409	8.984835	4.947728	10.657044	10.311451	7.992671	5.135388	7.996960	5.567777	5.039607	6.169176	7.325991	3.951592	5.674131	5.527355	3.007046	10.065900	5.299833	7.720943	2.677531	4.560129	8.249501	7.465770	8.555990	11.180779	7.660755
GSM1602815	28	0	4.670088	6.980254	4.576577	8.962401	9.351745	3.937425	6.704060	7.166779	3.771898	2.080093	10.815631	6.265589	5.239015	6.602251	5.808727	9.768524	3.961715	8.460756	7.540031	5.125336	11.665347	6.236027	8.241727	4.698948	8.551514	8.617147	6.553129	5.573295	7.937423	5.671268	8.468274	6.551851	7.559312	3.645043	4.475239	6.424950	3.150646	9.600606	6.039655	8.996961	2.846555	4.879360	9.021869	7.860140	7.724602	10.742729	7.793130
GSM1602816	28	0	6.174637	9.427044	6.004734	11.289430	9.031853	5.193603	7.494088	8.922616	4.879304	3.341380	10.024975	7.749309	4.340730	5.505007	5.285248	7.913353	4.749646	7.978404	8.277135	5.036407	11.419214	6.486373	8.582643	5.427851	9.833649	10.273200	9.150387	5.321396	8.069839	4.849726	6.225166	6.455419	6.597118	4.625533	6.781491	5.671938	3.756533	9.091657	4.829807	8.394103	2.643877	5.527442	8.033067	7.814081	8.509985	10.840361	7.763331
GSM1602818	28	0	5.225972	11.062907	3.353864	12.186890	9.851655	4.043588	8.871835	6.683860	4.352385	2.111059	9.434051	5.358879	6.823993	5.081449	6.296879	7.303534	3.445297	7.533994	6.305462	4.211966	11.087563	5.574854	8.495661	4.431459	11.322745	9.017060	6.422972	4.109658	6.949242	4.193555	5.513096	6.420644	5.498548	3.478258	5.189631	5.996583	3.728235	8.310240	4.815502	7.968502	3.967080	5.002796	7.358173	7.221306	9.401371	11.297713	7.290589
GSM1602819	28	0	4.556097	7.349885	4.772904	8.828281	10.907832	4.030051	4.947196	8.220873	4.246022	2.393669	10.696879	5.665449	6.358805	5.635844	6.115998	7.919041	3.580797	8.449158	7.073377	4.556349	12.277941	7.139396	9.630202	4.825785	7.921371	8.999595	7.444892	4.667921	7.384062	4.594570	5.140105	5.923992	7.423551	4.041365	4.792873	4.398949	2.735926	9.130466	5.165483	7.691586	2.635242	4.268836	7.173082	7.232544	8.537474	11.112211	7.211503
GSM1602820	28	0	5.048742	8.798330	6.333374	10.869840	9.797631	4.708861	8.059419	8.931019	4.518091	2.548359	9.613812	7.399672	6.803368	5.856235	5.400727	8.088330	3.802711	8.368738	8.116455	4.963817	11.146627	6.046401	8.685106	5.044849	10.176489	10.801460	9.408096	5.337800	8.054142	5.398206	6.511477	6.534388	7.437352	4.594169	5.334331	5.622317	4.561399	9.638127	5.092392	8.117648	3.260120	6.056511	7.707819	7.956027	8.164390	11.370348	7.649465
GSM1602824	28	0	4.963256	10.598648	3.952936	11.056363	9.698661	5.028524	7.508198	6.264316	5.624371	3.215629	9.187246	6.436613	3.695227	6.017098	6.904924	9.886704	4.886999	8.906351	7.571729	5.530493	9.980381	5.321981	8.233329	5.966644	11.107810	9.764859	7.604301	5.671909	7.498938	6.413557	3.566880	10.695262	8.969156	4.295696	8.975531	6.157778	2.197556	9.139612	6.675657	7.957778	2.201688	3.539625	8.459437	8.253267	9.239468	7.561416	7.662541
GSM1602825	28	0	5.535299	7.039980	5.923613	10.563832	9.993283	4.698795	6.551476	8.659382	5.020842	2.819664	10.056081	7.322695	4.449138	5.383356	5.757112	9.364742	4.183594	8.818374	8.592593	4.902325	10.778242	5.445162	8.198377	5.612183	7.918577	10.987459	9.430835	5.941448	8.497940	6.426393	5.178492	6.607704	7.605107	4.182654	6.035382	7.092930	3.242001	10.175297	5.755030	8.224248	2.785786	5.023062	8.234015	7.396065	7.551297	10.156852	7.866612
GSM1602826	28	0	5.299449	8.001751	4.422474	10.684460	9.677421	4.183854	6.143050	7.638719	3.843084	2.502559	10.896460	6.220535	5.272593	5.018709	4.462010	8.499498	3.738405	7.605950	6.395285	5.347803	11.959100	7.108644	9.866034	5.118672	9.047761	9.099839	7.389859	4.134229	6.156720	3.640075	6.990513	5.900000	6.402396	3.574319	4.574877	5.012098	3.895408	9.641219	4.651795	8.499060	2.919464	5.486541	6.650336	5.670306	7.311449	10.218617	6.732903
GSM1602827	28	0	4.979559	9.361237	4.734202	11.490172	9.351652	4.276211	8.251451	7.139787	4.261464	2.016378	9.899997	6.993754	4.820249	6.415517	5.750549	8.937922	4.126511	8.285967	7.877233	4.927766	11.194762	5.918151	7.871617	5.018599	10.067863	10.465424	9.060325	5.354767	8.402563	5.444626	6.601097	6.634832	7.287026	3.661184	5.510469	5.984968	2.535886	9.589968	5.505959	8.202538	2.418093	4.165562	7.709748	7.899001	8.454276	8.668452	7.443218
GSM1602829	28	0	4.876390	5.532430	4.302690	7.046564	10.688932	4.637199	4.374490	7.199925	5.362920	2.708483	10.092398	5.480811	3.503248	6.914821	7.440441	7.937004	3.328574	8.682104	7.131302	4.480873	11.883205	6.837507	9.483476	5.063395	6.614343	8.591337	6.653328	5.339514	7.200751	5.461080	5.635177	6.227348	7.720361	4.279072	5.742282	5.384519	2.250759	9.426861	5.718851	8.001600	2.474882	3.384886	7.118183	7.128786	8.338493	8.845940	7.152034
GSM1602830	28	0	4.824495	7.433367	4.923658	7.840541	9.645165	4.849425	4.678335	8.044538	5.662046	2.304104	10.164756	6.693662	6.819593	6.109280	6.224507	8.002557	3.946677	9.252765	7.506588	5.403038	11.902734	6.534952	9.160158	4.786017	8.526131	10.532628	8.468956	5.795210	8.221404	6.100699	5.569796	6.264131	8.097350	4.276895	6.860259	5.327283	2.618015	9.890230	6.008245	8.105025	2.567927	4.079636	8.336523	7.905966	8.187424	10.986893	7.653568
GSM1602831	28	0	4.359019	7.230672	4.107802	10.246422	10.218217	3.864855	5.706518	7.938137	3.298433	2.386670	10.346033	6.788160	5.182194	5.240883	5.624638	8.009343	3.764861	8.951627	7.293632	5.479571	11.894272	6.877699	9.015795	5.047487	6.997859	10.066041	9.030767	5.721767	7.876336	5.614141	5.486709	6.126123	6.999686	3.205383	3.225218	5.539884	2.983546	9.607432	5.301462	7.988725	2.629542	4.167046	7.180419	7.308639	7.646113	9.691570	7.078444
GSM1602832	28	0	6.252625	8.362694	4.796323	10.031197	7.734211	5.476605	5.553288	9.371298	6.418926	3.594975	9.580652	7.686510	4.392612	6.187448	5.752482	8.531557	4.758987	8.679232	8.025938	4.939607	11.003666	5.499585	8.547344	5.842805	8.788825	10.844566	9.131686	5.783432	8.315737	5.857021	4.994162	6.266822	6.642558	6.054892	8.142000	5.576684	2.823696	10.257005	5.802841	9.218390	2.468157	4.065068	8.389803	8.037145	8.307413	10.098317	7.586063
GSM1602834	28	0	5.263127	8.717957	6.203074	11.466809	10.146247	3.624018	6.971639	9.463054	3.809668	2.218203	10.036927	6.055557	6.918041	4.786885	3.766168	8.299092	3.545409	8.114906	7.533326	4.140528	11.904346	7.483782	9.526460	5.711644	9.694253	9.171848	7.719046	4.539758	6.853831	4.046174	6.026648	6.216555	6.531760	3.734732	5.692704	4.594814	4.379574	9.293307	4.827771	7.858133	3.600079	6.857437	6.526089	6.353640	7.708575	11.832726	7.057147
GSM1602836	28	0	5.664597	6.863971	4.901816	8.231847	9.644184	5.880391	4.287112	9.546775	6.659539	2.633121	9.810365	7.764810	3.850974	7.408029	7.225810	9.050227	4.454654	8.897314	7.447171	5.082544	11.162539	6.095560	8.198142	5.096793	6.667469	11.115799	9.262245	5.414052	8.238351	6.180910	6.280532	6.324045	7.800727	5.632697	5.754174	5.985809	2.168764	9.601631	6.279800	8.831202	2.285284	3.814824	8.504907	8.039265	8.930806	8.583850	7.710970
GSM1602837	28	0	5.505100	8.048856	5.396000	9.517786	10.501708	5.344550	5.932472	9.505287	5.916036	3.101117	10.567346	7.308275	4.539666	6.181170	5.547299	8.571568	4.439989	9.098927	7.750911	5.635060	11.645147	7.579586	9.120621	5.249154	9.524657	10.358440	9.412044	5.404598	7.937863	5.734128	6.473632	7.712963	8.004587	4.839253	5.770326	5.314940	2.811354	9.892981	5.996397	8.049380	2.428927	4.584441	7.533158	7.643750	7.831208	10.334866	7.283451
GSM1602838	28	0	5.998357	7.787294	5.430504	9.539435	9.795521	4.838666	6.144172	8.153579	5.341746	2.542045	9.085192	7.553198	4.049782	6.694765	6.874713	8.880694	4.603265	8.463065	7.773834	5.095711	11.160085	6.737243	8.622382	6.100735	9.303327	10.617574	9.354399	5.342070	7.638098	5.433012	6.244344	6.176092	7.042628	4.824519	7.005619	5.824439	2.530172	9.837716	5.405017	8.523397	2.501372	3.944281	7.525742	7.393398	9.146620	9.372790	7.690072
GSM1602840	28	0	4.728795	8.263059	4.652365	10.571258	10.292707	5.040011	5.850775	8.457950	6.075979	2.547716	9.485394	6.611011	5.682206	8.068789	7.693997	8.748391	3.968052	9.276987	6.327886	5.029451	11.551749	6.362589	8.982916	5.330565	9.503818	10.020787	8.379879	4.895315	7.547820	5.561501	5.747840	6.105453	7.274816	5.009451	6.513397	5.352058	2.608116	9.704241	5.866819	8.210522	2.819759	4.045962	8.614900	7.929062	8.673944	10.157729	7.536507
GSM1602841	28	0	5.124976	8.207726	4.804162	9.226084	9.708587	5.655741	5.802383	9.334942	6.357016	3.190074	9.675113	6.351573	5.290458	6.737034	6.499629	8.470848	3.920030	9.011073	7.564427	4.994720	11.585595	5.662129	9.310539	5.323832	8.788585	9.888590	8.107332	5.172011	8.027084	5.987712	5.918628	6.330382	7.406810	5.339770	7.519751	5.365016	2.456549	9.922191	5.394426	9.510150	2.683240	4.145536	8.066861	7.920784	8.336605	10.312840	7.465161
GSM1602842	28	0	4.538441	5.573205	5.246595	8.116334	10.146193	4.304336	5.006721	7.186891	5.175812	2.310303	10.532573	5.877223	4.580193	7.120600	7.476680	9.097136	3.888159	8.894362	8.123984	5.082158	11.719753	6.243057	8.934275	4.884968	6.763488	9.033189	7.611259	5.293298	8.109540	6.105291	7.257371	6.615352	7.141830	4.191644	5.335311	6.517293	2.886310	9.562124	5.510504	8.648596	2.874910	4.254625	8.675192	7.839870	8.964889	10.418475	7.564526
GSM1602843	28	0	5.056514	10.439844	4.837741	11.856616	9.677046	5.454520	8.004431	9.465821	4.794958	2.345849	9.256516	7.124213	5.510453	5.262097	4.710105	9.420949	5.612308	8.462550	6.769226	5.677780	10.454186	6.611832	7.531648	5.663362	11.208507	9.903113	8.834791	5.567495	7.889393	5.756055	4.684812	6.860159	7.390080	4.647138	6.046820	6.005224	3.924191	9.769445	5.888460	7.707377	2.915743	5.881028	7.966001	7.672246	7.726104	10.857389	7.609454
GSM1602845	28	0	4.762699	9.874840	3.829776	11.778317	10.171599	3.637157	7.665744	8.077400	3.517325	2.748460	10.610703	5.334137	5.075874	5.674830	5.833531	5.945894	3.119426	8.010090	6.383325	4.192364	11.971749	6.735044	9.576728	4.848782	10.363395	9.140643	7.064861	3.829089	6.647476	3.927683	4.878300	5.330314	5.718455	3.210927	4.157013	4.620803	3.367569	8.844526	3.745880	8.062625	2.595456	4.920639	6.677550	6.331085	8.933560	10.416524	7.326069
GSM1602846	28	0	6.397128	6.134562	5.963570	7.576349	8.990783	5.806646	3.966858	9.483345	6.716979	3.523056	9.918639	7.404609	4.028538	6.498833	6.167868	8.646385	5.064144	8.408544	8.144378	5.008350	11.501068	5.249955	8.513681	5.884276	5.423715	10.390067	9.235765	5.221087	8.350886	6.130591	5.720338	7.277617	7.523258	6.059264	7.955310	5.683937	2.755892	9.743877	5.826408	9.723505	2.421368	4.107454	8.481619	8.023916	8.426414	9.329002	7.759727
GSM1602847	28	0	5.715525	9.329686	4.709694	10.052630	9.291405	5.853055	7.368392	9.893273	6.248131	3.709369	10.222611	7.128098	4.980891	4.947149	5.156784	8.957741	4.470562	8.631397	7.655575	5.454429	11.376834	6.060337	8.982792	5.438585	10.416977	10.323636	8.999790	5.711919	8.151260	6.105118	4.490208	7.642112	8.091387	6.242000	7.620976	5.832549	3.291457	9.831220	5.040382	8.640587	3.157468	5.153161	8.220747	7.221062	7.108302	10.362477	7.927528
GSM1602848	28	0	5.121248	9.840542	4.193987	11.859578	7.992193	4.266425	8.271589	8.963468	4.809531	2.845797	9.342813	6.357533	5.312963	5.979783	3.880267	9.232221	4.323468	8.751279	7.289456	4.517096	11.024854	7.068382	8.190652	5.705269	10.711104	8.997239	6.922462	5.874709	7.758233	5.580536	5.706269	6.592326	5.914236	3.924650	7.092540	5.880523	4.231603	9.740160	5.653518	7.943405	3.058885	5.708645	7.563660	6.876619	7.720998	10.691901	7.314193
GSM1602850	28	0	4.720332	7.037919	4.588271	9.463274	9.725248	4.346400	5.110132	8.185405	3.705436	1.955019	10.463855	6.752754	4.758749	3.831339	3.985422	8.053796	4.120512	8.699374	7.198457	5.488718	11.862402	7.238740	9.131129	5.022789	7.767924	9.594941	8.635463	5.589627	7.619578	5.357713	4.614407	6.035278	7.553849	3.377587	5.467709	4.874479	2.229423	9.701874	5.250718	7.678121	2.251072	3.999624	7.145652	7.377865	7.204350	8.537915	7.314706
GSM1602852	28	0	4.623182	10.633411	4.457326	11.202350	9.982343	5.350108	8.357921	8.011507	4.408578	2.156810	10.054769	7.351970	5.200444	6.422738	6.125610	9.556007	4.473147	8.672517	7.447039	5.845346	10.940057	5.543707	7.895375	5.653251	11.725351	10.656746	9.106825	5.689056	8.549586	6.586927	5.506574	9.155219	8.928278	4.544879	6.258584	6.068416	2.752432	9.920882	4.974081	7.792239	2.470371	3.933911	8.817327	8.212400	8.368631	10.049829	7.853004
GSM1602853	28	0	5.346553	8.133518	5.033793	10.779607	9.180081	4.549772	7.566971	9.367182	4.141120	2.555272	9.888970	7.274908	5.737989	4.967204	4.570746	9.040573	4.278333	8.585170	7.528077	5.226637	11.411377	7.034896	7.997153	5.803514	9.397483	9.650595	8.371779	5.835043	7.940208	5.904651	5.849973	6.367574	6.639974	4.026142	6.904450	6.208225	4.357841	9.384072	5.684676	8.187100	3.750040	5.784960	7.814497	7.139529	6.916626	11.269658	7.452036
GSM1602855	28	0	4.576306	6.362144	5.215848	7.939800	10.346277	3.206227	4.301159	5.584480	2.779473	1.871152	10.802651	8.372480	6.277918	6.128774	6.666192	7.043558	3.941675	8.905867	7.674958	5.254418	11.793022	6.940303	9.605836	4.482373	6.633738	11.355400	8.771456	4.909317	7.812290	5.536642	5.775705	5.921806	6.822473	3.200679	4.522470	6.498151	3.035725	8.859511	6.796846	8.184045	3.180395	4.324890	7.237564	8.140731	8.525700	10.844976	6.786357
GSM1602856	28	0	4.839064	8.615928	6.009319	10.595227	8.202638	4.296751	6.452236	9.154192	4.060653	2.654906	9.753376	6.689360	6.722327	4.760246	3.156027	9.247055	4.326724	7.909265	7.557645	4.607672	11.224683	6.755956	8.637190	6.058338	9.446418	9.340718	8.532159	4.740722	7.062626	4.586422	6.879481	6.437846	6.213573	4.761037	6.307951	5.139942	4.389740	9.944859	4.598307	9.018756	3.530914	6.995675	6.984208	6.417729	6.732710	10.277606	7.540958
GSM1602857	28	0	4.554796	10.133157	3.595583	12.079539	7.544834	3.600175	7.961469	9.567113	3.542054	2.434828	9.189320	5.664216	6.390340	4.356679	3.029988	9.155618	3.410702	7.497720	6.120722	3.778135	9.925727	6.795405	8.319978	6.336884	10.471103	8.888843	7.380276	4.062023	6.151170	3.773189	5.832443	6.077479	5.758579	3.911086	4.741494	4.516838	4.052834	9.826958	4.525498	8.087583	3.055081	5.262982	5.781120	4.118387	7.424925	10.480259	6.936832
GSM1602859	28	0	6.300635	6.863827	6.138397	10.359850	9.906712	4.738834	5.575482	9.975872	4.965903	2.673740	10.799562	6.894228	7.906451	4.713301	4.445965	9.262651	4.861419	8.520698	7.948871	5.925769	11.672372	7.502716	9.089592	5.628249	7.988875	9.553750	8.548227	5.638115	8.113174	5.851074	6.953215	7.422000	7.493307	4.329262	7.471904	5.415662	4.169722	9.540464	5.555057	7.404833	5.261201	6.719418	8.725741	7.497748	7.073708	11.884537	7.854684
GSM1602860	28	0	5.316889	9.064831	4.419719	10.785203	8.820023	4.973605	6.690662	9.360001	5.298767	2.895909	9.026518	6.578989	5.647492	6.357177	4.921006	7.675094	4.059423	8.590950	7.088989	4.577388	11.520563	5.527390	9.578504	5.230045	9.476937	9.904649	7.953133	4.880837	7.456457	5.224703	4.447716	7.578299	7.075775	4.468832	6.317634	4.784759	3.189769	10.204721	4.693601	8.635300	2.964865	5.785863	7.479749	6.621590	7.839637	10.961316	7.485941
GSM1602861	28	0	4.359323	8.125218	4.998169	9.483644	10.640574	4.735105	6.843773	9.096230	5.530886	2.252724	10.511571	5.567089	7.094156	6.609388	6.979689	7.976924	3.728561	8.862981	7.307068	4.935653	11.825102	7.096876	9.124500	4.775789	9.578687	9.275033	7.636806	5.140008	7.958601	5.764615	5.573139	7.067141	7.862811	3.866521	4.209229	5.043244	2.931627	9.378559	5.601825	6.884786	2.733605	4.937543	7.500657	7.776557	8.632714	11.602188	7.344782
GSM1602866	28	0	5.352835	7.488563	4.889958	8.371465	9.981113	4.984405	4.744536	7.538202	4.407877	2.369016	9.366720	7.547486	4.730760	8.313804	7.575603	8.815263	3.972491	8.972014	6.021483	4.229696	11.285233	6.296490	8.821158	5.543435	8.318632	10.527677	9.373623	5.062301	6.994045	5.095055	4.402402	5.873283	6.657414	3.916761	5.540794	5.565221	2.334313	9.349385	6.375235	7.867801	2.447765	3.580549	7.292882	7.898281	8.678908	8.865909	7.233268
GSM1602869	28	0	5.671601	9.576692	3.890258	11.216275	9.846191	2.966896	7.720222	7.920977	3.115459	2.502682	10.446392	5.063895	6.874030	3.952408	4.615298	7.777393	3.196261	8.103307	6.676000	4.928131	11.547107	6.905273	8.984675	4.680119	10.198943	7.635995	5.500129	4.445702	7.102988	4.860260	5.219710	6.412142	6.308767	2.774450	2.919207	4.939969	3.660610	8.803747	4.804495	6.954987	3.374805	5.236307	6.557791	6.938678	8.005426	10.500391	7.026740
GSM1602873	28	0	4.683787	7.991729	4.655566	11.152477	10.572527	3.171511	7.089015	8.253323	3.299249	2.216073	10.363753	6.780078	5.087000	5.428841	5.239326	7.957949	3.669675	8.347350	7.089698	4.952418	12.006525	7.491609	9.490102	5.174480	7.564903	10.273537	8.826313	5.058513	7.292984	4.726739	5.536148	5.411573	6.337836	3.273989	3.304338	4.667328	3.384894	9.794360	4.864191	7.191461	2.773231	5.697785	6.601097	6.513324	7.906091	10.666501	7.320959
GSM1602878	28	0	5.011128	9.997611	5.379613	11.694901	9.898508	4.722028	8.187557	10.707899	5.496564	2.889885	9.343303	6.095399	6.717142	5.979531	5.585950	8.720921	3.890316	8.223287	6.418908	4.298189	10.825701	5.814336	8.138531	5.444919	10.980420	9.455813	7.640077	4.323482	7.202406	5.324078	6.434623	6.154463	6.454915	4.400796	7.206564	6.110347	4.974924	9.324307	5.053531	7.365436	4.298448	7.666074	7.176271	6.431653	8.552490	12.047716	7.072904
GSM1602879	28	0	4.670841	9.684606	4.268580	10.917135	9.074787	4.594259	6.181083	10.049574	4.240594	2.757962	10.708284	6.002538	6.534267	3.241721	3.189750	6.188962	3.475667	7.680217	6.903348	4.650856	11.850005	6.047008	9.753823	4.810264	9.703841	9.164531	8.276904	3.453694	6.657602	4.295957	4.173618	7.225594	6.003049	4.332985	5.053749	3.997650	4.040566	9.253383	3.644843	8.294595	2.686243	5.755433	6.840801	5.716755	7.659687	11.245238	7.481340
GSM1602881	28	0	4.857369	7.995985	4.808559	10.819854	9.504878	5.046682	6.977416	8.430861	5.407963	2.871282	9.500523	7.020325	4.615398	6.553356	5.339314	9.324601	3.906389	8.421115	7.565485	5.178724	11.466637	5.812740	8.511559	5.145868	8.347104	9.946305	8.374094	5.514227	7.717861	5.604849	6.014424	7.079528	7.110439	4.193795	5.678961	5.781101	2.862467	10.145451	5.574863	9.408596	2.363741	3.796770	7.424783	6.959228	7.760140	9.876457	7.103182
GSM1602882	28	0	5.053969	9.154341	4.944856	11.071023	10.397173	4.782925	7.387488	8.809059	5.678644	2.890328	10.251392	6.701281	5.532335	6.031285	6.494761	8.517633	3.846847	8.265473	7.543155	4.915043	11.340634	5.939445	8.275121	5.051045	9.818153	9.853511	7.343330	5.648695	8.054610	5.931469	5.407911	6.690633	7.601901	4.828196	6.707514	6.033615	3.373362	9.665900	5.788436	8.503781	2.663178	4.981837	7.844777	7.831141	8.074105	11.067677	7.540800
GSM1602883	28	0	3.145913	7.040137	3.099381	8.952377	10.712167	3.584701	6.263818	7.450019	3.643175	2.013648	10.649793	5.287374	7.924782	6.617966	5.899062	8.492200	3.487734	8.308766	6.130335	5.601133	11.698115	7.662159	8.936307	4.951972	7.930854	7.189393	5.670849	4.871861	7.066897	4.924171	6.629692	5.253925	6.579076	2.938636	4.932148	5.115089	4.620304	9.098142	5.958558	6.171647	4.406495	5.359780	6.700923	7.288932	7.838714	11.482506	6.554463
GSM1602885	28	0	5.070692	7.795554	5.638498	10.477430	10.354496	3.062375	6.972617	8.108474	3.201237	2.106901	10.331641	5.269824	7.805000	6.470482	7.237148	8.439158	3.539051	8.363980	6.759525	5.031714	11.866209	7.151900	8.959384	5.220245	8.441942	7.331283	5.738564	4.800033	7.317105	5.353504	7.416841	6.014092	6.357312	2.882919	4.133362	5.523380	4.368871	9.003573	5.570671	7.540254	4.330340	6.723436	6.588951	7.106224	8.813163	12.011072	7.012995
GSM1602886	28	0	5.269877	9.393391	6.491053	11.011696	9.431985	4.118510	7.621578	9.223776	3.910671	2.518852	9.770479	7.746075	6.526527	4.582610	3.966746	8.715535	4.210032	8.153198	7.488691	4.892384	11.314599	7.009332	8.947528	5.542880	10.810213	10.898427	9.238877	4.868391	7.641596	5.322206	6.586472	6.667358	6.472528	4.232556	5.779135	5.872776	4.380787	9.811645	4.802382	8.705141	4.102460	6.308143	6.964339	6.838151	7.126981	11.709629	7.331851
GSM1602889	28	0	4.254894	9.205253	4.689459	10.588168	10.773258	4.520256	7.183542	7.543064	4.300389	2.149598	11.112811	6.364785	4.226259	6.184467	6.016089	8.399569	4.443240	8.863415	7.619972	5.355843	11.699212	7.098851	8.856412	5.337180	9.399178	9.696388	8.047484	5.567005	7.933666	6.061478	4.754852	7.114780	6.609402	4.069634	5.910397	5.184463	2.864027	9.550525	5.678027	7.375766	2.272113	3.824419	7.652137	7.330356	8.236753	8.907143	7.072457
GSM1602902	28	0	4.712031	7.896428	4.303459	9.471153	10.569839	4.115762	6.349515	8.213760	4.179533	2.452445	10.474946	4.366949	7.757086	7.169003	7.270633	8.312134	3.598597	8.648689	7.369585	5.422710	11.907689	6.903043	9.364339	5.024727	9.026317	7.325483	5.848081	5.060572	7.771831	5.095978	6.336921	7.404443	8.330226	3.264112	6.672923	5.297004	3.363837	9.625937	5.743437	7.431228	3.300184	5.856419	7.349646	7.526202	8.705898	11.498035	7.089930
GSM1602906	28	0	5.261427	7.035038	4.972225	8.970988	9.639044	5.425364	5.667179	8.836675	5.129130	2.937106	9.708875	6.215442	5.095137	5.709950	5.752979	10.227165	3.938563	9.170346	7.439693	4.835742	10.795842	7.202441	7.898095	6.433502	7.715800	8.889753	7.670311	5.742083	7.808455	5.573093	4.855857	5.785973	6.917887	4.118681	6.949862	5.812530	2.322761	9.892544	6.289783	8.817536	2.229837	3.920441	7.841597	7.312256	7.559272	9.618289	7.196077
GSM1602907	28	0	5.435784	8.254301	4.747598	10.997774	7.974563	5.698742	6.114509	9.136071	4.456957	2.753841	9.364741	8.088099	5.217709	6.125747	3.076807	9.687399	4.603452	8.005778	6.651432	5.281083	10.922112	6.659284	8.371617	5.636856	8.328404	10.679584	9.512325	5.066979	7.425319	5.034107	5.131697	8.726924	9.134902	4.974172	6.760478	5.324963	3.803036	9.297136	6.070676	8.082047	2.613074	4.872280	7.325568	6.444305	6.895681	10.522013	7.460305
GSM1602921	28	0	5.460867	9.126248	4.967366	11.289185	8.754969	4.976228	7.106646	8.339674	5.732320	3.392280	9.665154	7.184639	5.349458	6.904812	4.877453	8.729190	3.950828	8.002182	7.590007	4.702460	11.405423	5.348979	8.661506	5.594094	9.091866	9.681779	7.882343	5.164860	7.700507	4.829873	7.213991	6.702105	6.965127	4.922248	6.225337	5.182753	2.978110	9.732204	5.644298	9.378246	2.332299	4.686433	7.831877	7.358617	7.765634	9.594987	7.313638
GSM1602922	28	0	4.660705	7.387738	3.570860	8.872823	10.112412	5.548692	5.209956	8.081635	4.749382	2.084267	9.713043	5.238898	4.061190	6.663785	6.645439	8.242359	3.618522	9.417693	6.715749	4.391675	11.495476	6.251472	9.105789	5.467652	7.202203	8.692903	6.531803	5.433296	7.498964	5.826590	4.910537	5.280443	6.114036	3.553290	5.531112	4.820263	2.451045	9.779751	5.705829	7.915960	2.440812	4.271077	7.798163	7.678981	8.301647	10.919651	7.044507
GSM1602924	28	0	5.342614	5.120502	4.678242	7.905180	10.608197	3.925231	5.075141	5.343072	4.413366	2.349901	10.342128	5.297659	6.697539	6.205247	7.876106	7.664417	3.317363	8.600876	7.839527	4.608226	11.787617	7.050926	9.040225	4.778067	6.037657	9.444181	7.008546	5.163462	8.102454	5.196387	6.173588	5.633872	6.479388	3.332930	4.912041	6.264520	2.702751	9.157080	5.692446	7.652164	3.720000	3.764926	8.572314	8.466853	9.554979	10.469424	7.395721
GSM1602925	28	0	5.161071	7.808058	4.150632	9.645010	10.353380	4.374753	6.397956	7.909647	4.254925	2.143541	10.353293	5.710778	5.979366	7.713236	6.602810	7.536356	3.473356	8.203546	6.697440	4.895051	11.674729	7.136419	9.055124	5.112380	8.119913	8.024342	6.431608	4.685474	6.902584	4.710271	7.254843	6.286916	6.963124	3.477834	5.789433	5.005425	3.476760	9.259740	5.494662	8.269922	2.840691	4.470941	6.613379	6.587629	8.752445	11.007377	6.790965
GSM1602929	28	0	4.804117	7.744185	5.300682	11.113707	9.445105	3.628518	6.804076	9.306078	3.187893	2.168716	10.679216	5.567434	6.108142	4.555352	3.601468	7.816928	3.490556	7.950747	7.033510	4.955059	11.844804	7.269324	9.072454	5.128979	7.960530	7.744025	5.803835	4.738607	7.051542	4.350932	6.939350	5.305145	5.270183	2.797565	4.952692	4.756305	4.602277	9.359799	4.835659	7.657907	3.417468	6.103826	6.609795	6.278211	7.591774	11.496373	7.051659
GSM1602930	28	0	6.287199	9.041174	5.788703	11.880801	8.914205	5.046431	6.347370	9.399526	5.277950	2.971158	9.757756	8.153556	6.538054	7.044698	4.229705	9.685802	4.540706	8.706445	7.898293	4.598778	11.104307	6.963626	8.260032	6.086873	9.609066	10.945014	9.639903	5.523876	7.797169	5.305557	5.164580	6.774541	6.388007	4.530736	7.689845	6.012004	3.258922	9.784306	6.134849	8.573849	2.832045	5.637564	7.703229	7.348931	7.710161	11.535121	7.390425
GSM1602933	28	0	5.221756	11.118201	5.648443	12.044926	10.150310	4.319643	8.850058	9.403413	4.640778	2.530877	10.469368	5.847331	6.374021	5.188250	6.375724	8.108822	3.629062	8.355627	7.815220	4.834591	11.325016	5.761456	8.545940	4.951823	11.702899	9.127849	7.210108	5.163862	7.834533	5.424384	7.568884	6.945561	6.604860	4.284255	6.598783	6.849898	4.085262	8.695877	4.912975	8.017273	4.144541	5.761865	7.770325	8.067752	8.295561	11.993788	7.673181
GSM1602935	28	0	4.773324	11.189617	4.180924	12.574416	8.888630	3.602003	9.003710	8.506880	3.877130	2.222414	9.225493	6.046780	6.169733	6.126240	5.225387	8.467720	3.098420	7.511090	6.143570	3.906586	10.544335	5.209222	8.375538	4.706158	11.714177	9.428928	7.409603	4.132200	6.523222	4.251118	4.743587	6.705905	6.472610	3.154493	3.988661	5.886652	3.728628	9.235875	4.160245	8.109176	2.815955	5.778028	6.618865	6.108288	8.304804	11.239139	6.929923
GSM1602936	28	0	4.755160	9.017802	4.548093	11.198203	10.492603	4.665279	7.007439	8.198768	4.773402	1.975790	10.464068	7.033841	6.981091	6.046405	6.426280	8.772569	4.311998	9.208265	7.701773	5.373956	11.602664	6.870276	9.028162	5.285169	9.550837	10.191671	8.539571	5.546519	8.279836	6.417334	4.535526	7.743458	6.630545	4.408640	6.555638	5.259411	2.968203	9.357923	5.205749	7.694389	3.143517	4.711319	8.240685	8.317379	8.372125	11.260388	7.549879
GSM1602937	28	0	6.351269	10.358585	4.983803	12.401070	9.022613	5.878325	8.263775	10.339750	6.379641	3.346717	9.520204	6.155813	5.856584	6.506265	5.270684	8.039772	4.344272	8.091850	6.666237	4.650094	10.956699	5.487075	8.350062	5.100608	11.072607	9.140720	7.785947	4.532859	7.127363	5.110582	6.021241	6.433181	6.313781	6.619783	6.907740	5.909958	3.986837	9.525269	4.742388	8.838109	3.098654	5.396213	7.513201	6.507115	8.606179	10.746136	7.771762
GSM1602940	28	0	5.296065	8.934754	4.189733	11.196760	9.557413	3.162944	7.258151	8.278211	3.054918	2.062827	9.556933	5.358655	5.408313	6.649535	4.993640	8.466574	3.077729	8.386967	6.293921	4.869704	11.251386	7.404690	9.015116	5.100660	9.997489	8.044530	6.171388	4.459666	6.403324	4.428172	6.217125	6.290516	6.292541	3.009435	4.415531	4.930555	3.599317	10.012916	4.942400	8.292605	3.030054	5.561882	6.482100	5.703404	8.387587	11.102618	6.736978
GSM1602942	28	1	5.196134	8.371431	4.027499	9.229940	9.746677	3.768414	6.415368	7.331696	4.208842	1.973613	10.593670	6.303613	6.116129	6.630040	7.282457	9.035510	4.146176	8.502007	6.352978	5.513085	11.747668	7.158248	9.170327	5.190943	10.186746	8.734602	7.052432	5.095344	7.162523	5.221596	5.558173	5.965437	6.374086	3.907995	4.327523	6.184978	3.137293	9.153690	5.301102	8.027238	3.158243	4.788424	6.945374	6.904837	9.437053	10.320669	7.425784
GSM1602944	28	0	5.058870	9.710975	5.534332	11.640898	8.226418	4.254630	6.815294	9.269471	3.994960	3.293025	9.816982	7.201179	4.836117	4.328672	3.107890	8.433907	3.396052	8.056608	7.708620	4.166311	10.607742	4.899209	8.733457	5.261265	9.473273	10.649940	9.352782	4.945741	6.884969	3.793945	5.131059	6.005876	5.994033	3.614107	5.244835	5.042279	3.949453	9.630078	4.546494	8.772398	2.578933	6.329931	6.934078	5.902687	8.018791	10.877235	7.353414
GSM1602945	28	0	5.301029	9.775199	4.764907	11.569166	8.820182	5.377150	7.498063	9.697976	5.101378	2.904091	9.446102	7.380606	5.038483	7.190125	5.845433	8.633539	3.650381	8.557249	7.062834	4.411115	11.201670	6.676960	8.302861	5.189104	10.339614	10.273226	8.800185	4.846500	6.812552	4.922091	6.492799	6.985682	6.300519	5.215212	6.004634	5.112517	3.019398	9.390120	5.743165	8.750213	2.765237	5.392686	7.282126	7.006666	8.552282	11.058179	7.414681
GSM1602950	28	0	5.553669	5.840389	4.991591	9.466471	8.748580	5.167134	3.992221	8.997496	5.322312	3.587104	9.918016	8.561833	3.997687	5.621246	3.883231	9.387612	5.153419	8.803465	8.264429	6.020064	10.783629	7.005224	8.417496	6.041433	6.145513	10.716591	10.140477	6.220914	8.396727	5.876723	5.212087	6.774350	7.208880	5.269709	7.539303	5.310750	2.884977	10.307587	5.691627	8.480201	2.203846	4.289225	7.964290	7.716729	7.052329	9.434520	7.739277
GSM1602952	28	0	5.087450	6.873900	5.467959	8.099545	10.259389	5.009903	4.979284	8.302646	5.888148	3.036158	9.578102	7.420310	3.156361	7.365872	6.611165	8.762901	3.978478	8.923483	8.047322	4.907970	11.188320	5.630370	8.564702	5.328603	6.944134	11.182156	9.744516	5.279962	8.016108	5.824720	6.876857	6.405771	7.961312	4.338174	6.312197	6.099488	2.341307	10.113607	5.389278	8.805086	2.145538	3.329778	8.096540	7.941422	8.757083	8.077646	7.781535
GSM1602953	28	0	5.606920	11.054043	3.892685	12.264026	8.491419	5.672057	8.647415	8.897798	6.726105	3.812687	9.114777	5.932289	6.747711	5.172713	6.306920	8.301542	4.044352	8.015478	7.101856	4.529934	10.181558	4.729673	7.805091	4.946553	11.634144	9.189235	7.514160	4.939639	7.940444	5.260493	4.787749	7.542955	7.940890	5.900337	6.936758	6.439571	3.808905	9.108082	5.307255	8.758257	2.731105	5.382720	8.513980	7.881329	8.655754	11.283399	7.528671
GSM1602958	28	0	5.628345	9.532716	4.809458	10.454346	10.447611	5.569994	6.958206	8.991758	6.538988	3.329181	9.747962	6.264290	6.901756	6.483799	7.576488	9.271305	3.838395	8.788868	8.015165	4.476923	11.924123	6.543201	8.731920	5.402462	10.231352	9.860681	7.137883	5.295783	8.937055	5.949900	4.416542	7.387556	7.310913	4.564433	8.572113	4.914414	3.178236	9.329827	6.316284	7.778257	2.729645	4.719451	9.113199	8.808015	9.107271	11.494158	7.694528
GSM1602968	28	0	6.374750	11.180876	5.008997	10.578325	10.217234	6.703011	7.854567	10.532886	7.522137	3.317412	9.734466	7.908583	4.908761	6.656848	7.961354	9.546053	4.570828	8.866681	7.631839	5.301095	10.675298	5.247794	8.016164	5.116197	11.661666	10.924062	9.106313	6.156453	8.602077	6.746534	4.333213	8.254812	8.129198	6.755506	8.778016	6.282446	2.230491	9.277650	5.999929	8.183253	2.684205	3.051435	9.011845	8.712563	9.373017	10.088777	8.135145
GSM1602973	28	0	5.810085	11.026038	4.498035	11.639094	8.519042	6.993886	8.186784	10.748867	7.629931	4.672277	8.869748	5.739396	5.955179	5.275516	5.846608	6.085574	4.132434	8.279417	6.934877	4.527693	9.448208	4.821708	6.716051	4.450946	11.445229	9.432557	7.891361	5.085996	7.637695	5.088554	3.650235	8.654797	6.879844	6.891603	8.086627	5.071408	3.213733	8.939309	4.727678	7.454600	2.645862	4.932844	8.493161	7.709173	9.025607	10.772153	7.848044
GSM1602974	28	0	4.778008	11.046112	3.086779	11.992797	9.371851	3.887527	8.687801	8.310683	3.731586	2.614471	9.363620	4.913703	6.395444	4.674922	5.399934	5.952994	3.249758	7.527439	5.387214	4.057745	11.177678	4.857770	8.460092	3.899649	11.756543	9.206019	6.752093	3.952675	6.088577	3.833283	4.599912	6.771638	5.471938	3.374465	4.093789	4.401893	3.360189	8.404828	3.804117	6.960778	2.858172	5.295199	6.231361	6.485113	9.423500	11.104952	6.947529
GSM1602975	28	0	5.334343	9.030571	6.672571	11.233290	10.289829	5.075093	6.958437	9.511645	5.028073	2.588000	10.267074	6.916804	7.757939	5.977299	5.574794	8.563925	4.283170	8.664365	7.845119	5.792223	11.784208	6.272516	8.791261	5.155185	9.598838	9.716863	8.311663	5.782884	8.458387	5.929133	7.749662	6.915411	7.499796	4.820096	6.234943	5.911891	3.847281	10.053240	5.589266	8.398753	4.882497	6.360434	8.457474	7.569896	7.659294	12.266116	7.733919
GSM1602976	28	0	4.299074	9.862434	3.704230	10.574589	10.491679	4.002506	7.131696	7.321741	4.300827	1.777965	10.294766	5.011633	5.599809	5.510016	6.712792	7.768556	2.861357	8.648067	6.696314	4.254076	11.720116	6.389263	9.518512	4.577632	10.679590	8.460316	6.457018	4.509787	6.976156	5.117306	4.697401	7.535269	8.307354	3.544385	4.816459	4.749520	2.438155	9.528960	5.418286	7.719268	2.213216	3.848959	7.075752	7.035333	8.607222	9.654932	7.067248
GSM1691863	28	0	4.926919	8.340600	6.037720	10.073599	9.327920	4.582084	6.732483	8.470926	4.240900	2.403975	10.700171	6.219418	7.437073	4.240699	3.925401	8.221120	4.134524	8.352485	7.325000	5.245133	11.753713	6.794483	9.677191	4.720437	10.101703	8.899729	8.104041	4.510709	7.295992	5.383974	6.492348	8.129138	8.315617	4.485716	6.239685	4.819257	4.594181	10.321758	4.612781	8.307863	4.764608	6.756538	7.575835	6.848451	6.828964	11.771682	7.377297
GSM1691865	28	0	5.233514	9.116732	4.054267	10.943244	10.169258	4.950170	6.537246	8.550195	5.748147	2.798387	10.703599	4.852212	5.526580	5.081938	5.464860	7.964938	3.897590	8.267354	7.086478	5.166540	11.684190	6.875917	9.582482	5.260025	10.104238	7.825290	5.908146	4.665587	7.171678	5.177251	6.142747	6.556366	6.969124	5.475578	7.218006	4.496021	3.741443	9.854313	4.961632	8.610682	3.190451	5.021980	7.574856	6.937226	7.786296	10.875403	6.955547
GSM1691866	28	0	5.346003	9.659849	5.129837	11.793187	9.609604	4.634466	7.417654	10.088503	4.531739	2.620141	9.992603	6.362940	5.757367	5.259806	3.669673	7.186386	3.687752	8.318094	7.357509	4.350600	11.630510	5.874397	9.338873	4.638371	10.773310	9.848670	8.599097	4.511154	7.341829	5.403531	6.017694	6.545479	7.710023	4.905444	6.120700	4.570015	3.822699	9.940257	4.776126	8.341452	3.004103	5.921240	7.182547	6.485491	7.400244	11.712565	7.521133
GSM1691867	28	0	4.517731	10.775027	5.130748	12.257640	9.442796	4.208074	8.631168	9.124558	4.408451	2.397400	9.331107	6.310283	7.211808	6.250607	5.739112	9.101615	3.785598	8.205601	7.325869	4.334734	10.564407	6.901401	8.347200	5.527156	10.987531	9.980813	7.871037	4.780805	7.628554	5.832933	5.704346	6.472232	6.704414	3.617846	6.150207	5.376428	3.986405	9.895730	5.583992	7.975974	3.728796	6.065334	7.395196	7.081106	8.696659	11.835026	7.369685
GSM1691871	28	0	4.335630	7.411761	5.258705	10.273832	10.422887	2.946751	6.006543	8.271994	2.900692	2.044103	11.156808	4.859603	7.875142	5.291292	4.981790	8.296677	3.630761	7.553144	6.529275	5.555315	12.190166	7.511985	9.756680	5.510979	6.441885	6.989692	6.315296	4.351084	6.224418	3.821136	6.637970	5.242388	6.347153	3.226979	4.131346	5.059878	4.656571	9.593526	4.817997	8.373058	3.883885	6.713618	5.768776	6.194380	7.227337	11.641058	6.601888
GSM1691873	28	0	6.222165	10.194944	5.835537	11.658916	9.564577	5.470849	7.581722	8.396328	5.642070	3.039071	9.856257	7.639858	5.032056	6.228559	6.824915	8.190077	4.336064	8.163327	7.962856	4.926175	11.024450	4.852709	8.387720	5.451560	11.406476	10.839671	8.563379	5.040827	7.742853	5.089756	7.147261	7.321880	7.531171	5.340326	7.026540	6.095790	3.520620	9.111018	5.267547	9.313543	3.434878	5.724486	8.220201	7.690282	9.060424	11.541320	7.983640
GSM1691874	28	0	4.406217	7.336248	2.969514	10.068235	9.129649	3.479927	5.684292	7.445298	3.212171	2.245264	9.534152	7.112064	4.063143	6.392599	2.824624	10.261273	3.678661	8.567079	5.562127	5.679992	11.203376	7.938140	9.086082	6.575813	7.333420	9.656596	7.987191	5.492985	6.417604	4.952028	5.331850	5.511857	6.268664	3.178109	4.671246	4.979170	2.700252	9.907279	5.324141	7.132075	2.254048	4.583140	6.365816	5.413592	6.134308	9.376584	7.061935
GSM1691875	28	0	5.128084	6.570023	4.797658	7.246273	9.850551	4.900152	4.253092	7.993591	4.593408	2.097676	9.703514	7.314764	4.047819	7.207379	7.619855	9.021648	3.884591	9.431039	8.306070	4.121472	10.607371	7.020014	8.244925	5.499909	6.505651	10.629995	8.882768	5.982540	8.340573	5.788797	4.804509	5.913414	7.554738	3.904708	5.928793	5.736330	2.465471	9.592267	6.621211	7.857463	2.152032	3.912337	8.059223	8.170703	9.475552	9.833375	7.607571
GSM1691877	28	0	4.665029	10.052947	4.936927	11.607811	9.712803	4.445171	8.549570	8.972693	4.801655	2.130652	10.414062	5.601811	7.059420	6.381251	6.122584	8.497850	3.870917	8.566078	6.995150	4.980682	11.602978	6.567638	8.786126	4.878909	10.474976	8.031714	6.045578	5.241779	7.533843	5.472828	7.708502	6.745698	7.718918	4.295754	5.839284	5.874374	4.136868	9.302772	5.241942	8.523491	4.137172	6.347902	7.883472	7.210633	7.967491	11.960258	7.400324
GSM1691878	28	0	6.145045	5.075730	5.469496	7.422112	8.287493	4.989988	4.218483	8.835102	5.285527	3.101076	10.692782	7.251734	4.625182	5.500845	3.417778	9.150144	4.624675	7.891850	8.266114	5.055191	11.848243	7.451537	9.269153	6.089084	6.899813	9.941990	8.999276	5.253114	8.230469	5.494896	6.361458	6.656605	6.896930	4.809524	7.926147	5.585560	3.012696	9.905220	5.322447	8.487670	2.386100	4.025988	7.849488	7.430291	6.555338	9.893187	7.546139
GSM1691882	28	0	4.331680	4.517630	3.025415	6.070873	9.809815	3.831965	4.015329	6.617295	4.240028	2.233423	10.304932	5.686972	5.970676	7.237066	5.438710	8.269122	3.377987	9.140189	6.633200	5.661966	11.792028	7.465967	9.318962	5.116653	5.927226	7.566255	6.332005	5.714463	7.068449	4.951810	6.907423	5.704556	7.119709	3.397827	5.531973	5.242757	3.389326	9.984993	5.557783	8.219718	2.805730	4.207007	7.118893	6.511784	6.931724	10.733672	6.526325
GSM1691883	28	0	5.268140	9.379583	4.501177	11.444464	9.105237	5.841252	7.351003	9.847294	5.191982	2.840820	9.999564	7.781774	3.991545	6.158916	4.730522	8.883453	4.351574	8.529321	6.402145	4.905089	10.807908	5.485540	7.920133	5.153936	9.037963	10.506763	8.561787	5.212199	7.896841	6.116493	5.482655	5.938974	7.047570	5.874989	4.839880	6.226581	2.893654	9.224779	5.242366	7.639856	2.097603	3.796197	8.162154	7.683288	7.776728	9.039116	7.991419
GSM1691885	28	0	5.322983	7.310357	5.017222	9.775076	9.928807	4.839527	6.198847	7.497827	5.194636	2.791973	10.485346	7.136359	4.883014	7.043170	6.638765	9.056254	4.148658	8.690892	7.915033	4.939238	11.402218	6.809519	8.322007	5.275747	8.757708	10.109160	8.271253	5.256498	8.248439	5.847281	8.281708	6.333374	6.774700	4.490700	7.498967	6.042153	2.767502	9.340947	5.578118	9.222026	3.010050	3.949005	8.014466	7.619546	8.609474	10.203737	7.580578
GSM1691886	28	0	4.235244	4.778763	4.677008	8.559921	10.276346	3.083542	4.614878	5.574331	2.788529	2.006594	10.182726	8.094314	4.067022	6.964524	6.909822	8.237177	4.929748	9.029375	7.130269	5.008367	11.713569	6.398816	7.908856	5.551476	6.044301	10.662718	9.190773	5.133856	7.150963	5.703647	5.394973	5.653347	6.644527	2.925842	2.831130	5.925868	2.537904	8.786867	6.231620	7.692868	2.292958	3.823700	6.775904	6.899331	8.846031	8.614526	7.257203
GSM1691890	28	0	5.619578	8.679224	5.588364	9.976777	10.104641	4.971466	6.243244	8.547874	5.660583	2.981003	9.914675	8.105971	5.922572	6.933668	6.438100	9.357425	4.158242	8.839147	7.359083	5.251480	11.660659	7.058486	8.313566	5.557722	8.064511	10.919016	9.418712	5.921226	8.219191	5.826488	5.448345	6.631670	7.114444	4.556671	7.003714	5.605690	2.848025	9.588448	6.860671	8.644016	3.435956	4.719461	8.260210	7.930288	8.477224	11.374808	7.506571
GSM1691893	28	0	6.368084	10.556721	8.011729	12.267296	7.628921	4.283754	8.604336	11.297741	3.796674	3.191260	9.370561	6.805792	8.377944	2.975804	2.948883	7.488759	4.119999	6.944545	6.989219	4.283823	10.541254	5.192452	7.710853	4.893043	11.677168	8.991459	7.278086	4.756064	7.028895	3.827071	8.573335	7.605587	6.368103	4.670354	6.719446	5.477489	6.812202	8.251511	4.059153	7.521516	6.631414	8.940798	6.489818	5.764899	6.704135	12.125589	7.596391
GSM1691895	28	0	6.092115	9.365081	5.993303	10.632475	9.673658	5.009063	5.413666	9.755450	5.688646	3.258454	10.657587	7.017603	6.608143	5.547135	4.172175	7.037594	4.290161	7.696519	7.790976	5.068610	11.744151	5.326202	9.403924	5.222023	9.067963	9.889591	8.810934	4.558324	7.187838	4.596102	6.154535	7.256389	7.181586	5.630607	7.534427	5.573275	3.975428	9.324633	4.857967	9.225111	3.639169	5.851943	7.282009	7.035716	7.502882	11.561294	7.426150
GSM1691896	28	0	5.188895	10.337685	4.188485	11.646209	8.994068	4.510212	6.983363	8.800109	4.163252	2.485423	9.492755	6.494743	4.731765	5.203914	5.152547	6.966984	3.519679	7.882001	6.679481	4.332159	11.756706	5.857765	9.008498	5.153973	10.099912	9.918613	8.011977	4.512675	6.765781	5.030586	4.786678	5.941596	6.627090	3.451654	5.009170	4.650705	2.990898	9.370091	4.378329	8.330201	2.651169	4.986980	7.007762	6.364757	8.561290	10.258226	7.192066
GSM1691897	28	0	5.221489	9.279020	5.156518	9.750095	9.137691	5.104840	5.880086	9.924815	5.405852	3.408919	9.872324	5.842915	6.936347	6.025387	4.855050	8.242369	3.555986	7.614718	7.097316	4.170002	11.810474	5.672029	9.300490	5.284834	8.330288	9.389829	7.685530	4.405055	7.153901	3.073163	5.542877	6.158577	5.154382	5.083909	6.812364	5.252294	3.623317	9.354752	4.181308	9.191496	3.727505	6.450047	7.778192	6.609024	8.125555	11.805693	7.762720
GSM1691898	28	0	4.750837	10.086447	6.149431	10.851754	10.537183	4.142281	7.795683	9.201985	3.797502	2.005464	9.732553	6.310628	8.475941	6.009717	6.799953	8.661118	3.888328	8.407574	7.041701	6.134051	11.388179	6.733980	8.958383	5.280389	10.389209	9.517613	7.879461	5.539396	7.886112	5.466646	7.570761	6.799136	6.634295	3.016840	5.686963	6.339340	4.335642	9.724524	5.016870	7.719729	6.228523	7.505825	7.902476	7.614449	8.643031	12.371418	7.455706
GSM1691901	28	0	5.187917	7.699312	3.458324	9.475586	9.719287	4.515418	5.045650	8.466266	5.150538	2.490768	9.570942	6.332395	5.546132	6.080016	5.813558	8.446135	3.331354	8.920167	7.001821	4.205887	11.894428	6.210201	9.216129	4.735850	8.041256	10.448912	7.886260	4.936714	7.638195	5.464025	4.636604	5.642182	6.995167	4.152678	6.234480	4.984391	2.511813	9.702669	5.788478	8.330922	2.407748	4.613099	8.114270	7.732783	7.942790	10.569578	7.343343
GSM1691903	28	0	4.871040	12.575762	4.650612	12.788123	9.242422	4.988597	9.078764	8.440417	5.355684	3.177017	9.106848	6.465216	4.392084	6.706779	6.201490	7.824563	3.266291	7.748531	6.796341	4.219876	10.930028	4.715116	8.224033	5.178689	12.512601	9.903439	8.175231	4.169377	7.376006	4.976998	5.614223	7.891405	7.342971	5.642199	7.196009	5.417823	3.464763	8.735074	4.507177	9.119737	2.769460	5.374128	7.778068	6.624585	9.268931	10.667444	7.496151
GSM1691904	28	0	5.389759	6.983478	5.822665	8.946355	8.831163	4.370888	5.849779	8.742143	4.618550	2.412812	9.809180	7.196011	6.288853	6.178527	5.440401	9.387882	4.436125	8.263762	8.238403	5.090349	11.619027	5.652962	8.829787	5.173856	8.760606	9.670300	8.454973	5.373755	7.959296	5.610194	7.039415	6.537811	7.061110	4.069349	5.822533	6.198260	4.015326	9.893998	5.528199	9.401283	2.912648	6.312048	7.831498	7.438466	7.503005	11.171713	7.456410
GSM1691905	28	0	6.976830	8.709375	6.230205	9.586994	9.625295	5.725285	6.698511	9.064499	6.552187	2.595974	9.991475	6.984903	4.154571	7.295190	7.102156	8.589987	4.242151	8.251789	8.325438	5.064096	11.017917	4.822415	8.255176	5.388525	10.556592	10.398219	8.339108	5.722283	8.292216	5.516910	7.476629	7.106424	7.542970	5.918249	6.923301	6.515037	3.252362	9.426503	5.443128	9.371980	2.631066	4.880546	8.857042	8.278887	9.255601	10.723295	8.016243
GSM1691909	28	0	5.503126	6.646892	5.619355	8.177557	9.692745	4.721237	5.059259	7.851951	5.055613	2.605005	10.625033	6.530004	4.681467	6.744449	6.585198	9.116491	4.277161	8.308644	8.134625	4.861085	11.483010	5.101446	9.020898	5.410310	8.494286	9.512543	8.029598	5.237927	7.846708	5.430090	8.411169	6.597143	6.897653	4.960610	6.473285	6.881445	3.547539	9.125479	4.821316	9.556940	3.011472	5.472035	8.342469	7.397054	8.489307	10.980101	7.814085
GSM1691911	28	0	6.195008	10.670020	5.456298	11.430052	10.271200	6.015694	7.227027	10.172940	5.913852	3.019199	10.664039	6.834315	6.376030	5.806629	6.352625	7.734248	4.659704	8.395245	6.844629	5.298589	11.867270	5.807449	8.967039	5.132964	11.004651	10.241367	8.960751	5.025727	7.705345	4.958430	5.895971	6.262088	6.289549	6.378103	5.227152	5.757081	3.447752	8.886137	5.458626	8.129909	2.600425	5.023679	7.974443	7.983351	8.655264	10.413925	7.681896
GSM1691915	28	0	5.232502	9.163060	5.671126	10.999844	9.236144	3.611240	6.512940	8.837201	3.122170	2.293269	10.429628	6.831375	5.429457	3.927718	4.085038	7.453263	3.624508	7.925508	7.376094	4.656817	11.703617	6.498437	9.338230	5.049647	8.815784	9.925682	8.663817	4.703738	7.120955	4.968445	5.161609	6.895467	7.004862	3.578814	6.366029	4.614268	3.887904	9.107097	4.547175	7.826459	3.274062	5.524083	6.625180	6.395393	7.309115	10.837974	7.665229
GSM1691918	28	0	4.833184	6.642306	4.961710	8.478129	10.884395	3.974781	3.568670	8.106777	3.852133	2.125524	10.816593	6.431361	7.654537	5.659305	6.697563	8.262767	3.499074	8.711673	7.594631	4.809851	11.793536	7.193429	8.835223	4.972865	7.016788	9.496261	7.526919	5.523186	8.006271	5.858222	4.868474	6.223035	6.851134	3.085130	4.914946	5.439408	3.219366	8.989876	5.121089	6.969095	3.443688	4.504501	7.808142	8.025357	8.690436	11.527956	7.491472
GSM1691923	28	0	6.527869	8.913769	5.642886	10.570276	10.098992	7.181658	7.326830	11.020071	7.285568	4.104668	9.572307	7.120648	3.885445	7.320632	6.999737	9.289563	4.550335	9.496519	7.572458	4.538522	10.806831	6.510555	7.414547	5.378775	9.848765	9.974329	8.283841	5.555150	8.534656	6.721264	6.619900	6.191849	7.725203	6.936962	8.019437	5.577705	2.850909	9.839206	6.022781	8.568755	2.096327	3.557865	8.952568	8.458396	8.428494	10.347806	7.751901
GSM1691925	28	0	4.254893	6.770363	4.536296	6.585940	10.211806	3.785911	4.959623	6.260590	4.336404	1.800168	10.555947	6.406594	5.604097	7.724710	7.273530	7.679365	3.591671	8.898524	7.055260	5.104460	11.861565	7.574607	9.397830	4.828581	6.561994	9.999056	6.822611	5.035026	7.840611	5.430044	5.515755	6.003663	6.898510	3.543567	5.583246	5.233629	2.104127	9.313560	5.965050	8.207028	2.287751	3.108216	7.866021	7.915069	8.877038	9.397777	7.275104
GSM1691927	28	0	5.056717	8.919859	4.127263	9.938188	10.764144	3.433107	5.629266	7.659687	3.969635	2.271101	10.630271	4.798472	7.285475	6.074289	6.871910	7.021693	3.415828	8.339766	7.150810	4.435048	11.930370	6.305347	9.402851	4.676972	8.458445	8.543142	6.492433	4.934901	7.335903	4.434161	6.084539	5.458614	5.664826	3.682455	4.524672	4.992943	3.691280	9.224989	5.070803	6.703948	3.800866	5.352417	7.281535	7.376086	9.070066	11.903699	7.181745
GSM1691928	28	0	6.301625	7.681339	6.372791	9.947225	9.175140	4.877988	5.687106	9.656901	5.818368	2.816647	10.299834	6.897928	7.047340	6.139258	5.793489	8.743191	4.261564	8.285128	8.199460	4.834590	11.476350	5.628311	9.081565	5.293276	8.500832	9.787681	8.335143	5.085725	7.985464	5.496921	7.879469	7.004651	7.186365	5.138860	7.594517	5.747030	4.194945	9.682994	5.273227	9.583421	4.371752	6.820212	8.124417	7.674075	8.279132	12.302491	7.612511
GSM1691929	28	0	4.858299	9.396426	4.701225	11.236828	7.825578	4.253728	7.566206	8.646271	3.844640	2.515856	9.753305	6.546826	5.078458	4.588277	3.799751	9.335434	3.891919	7.952665	7.501911	5.117627	11.472090	6.339269	8.563183	5.660379	9.696499	9.342739	7.484822	5.383480	7.325058	4.931475	6.558007	6.634039	6.934177	3.995688	5.699676	5.479394	3.622102	10.231221	5.115919	8.576670	3.018161	6.687773	6.933590	6.287677	6.470036	11.025156	7.348485
GSM1691933	28	0	4.846143	7.070239	4.282279	9.597058	10.935658	3.195105	6.747090	6.560889	4.017918	2.060245	11.016286	3.968827	5.625578	6.207177	6.527573	8.212817	3.010794	8.272169	7.138500	5.073516	12.158153	7.009858	9.259312	5.085920	8.911822	6.618109	4.346242	5.247159	7.803138	5.059253	6.554874	4.925378	6.482426	3.438521	5.282881	5.224589	2.775443	9.302136	5.912177	7.402218	2.870591	4.732982	7.650736	7.485067	7.994502	10.440174	7.121236
GSM1691934	28	0	4.973923	8.890674	5.845680	11.008539	9.677058	4.458957	7.565836	9.375743	4.797729	2.244245	10.120150	7.286903	5.770891	7.518306	6.061435	9.350013	3.830205	8.775256	7.349697	4.680382	11.735121	5.363469	8.636928	4.564777	9.712126	10.122269	8.713323	5.231440	7.709573	5.560419	8.636455	6.505000	6.628003	4.393252	5.988473	6.319441	3.699280	9.718832	5.956010	8.793228	3.751655	6.201345	7.528106	7.396627	7.998202	11.883351	7.381271
GSM1691938	28	0	5.004308	8.180302	5.654528	8.965289	9.710093	5.073839	5.482136	9.116645	5.432964	3.049943	9.854518	7.000249	5.353579	6.430844	5.792068	8.377636	3.643099	8.563583	7.708720	5.084828	11.576135	6.135480	8.787566	5.098409	9.261859	10.294455	8.406608	5.350197	7.870811	5.691827	6.631191	6.636590	7.802407	5.142192	7.010036	5.755695	3.148839	9.371673	5.488056	8.549758	2.999728	4.876329	7.856209	7.656738	8.701034	11.170551	7.840110
GSM1691941	28	0	3.958068	8.785968	2.881988	10.650975	10.356750	3.103310	7.175485	6.101407	3.591739	2.195769	10.823608	4.540532	6.883051	6.631986	6.662625	8.182400	3.725072	8.171310	6.914963	5.343365	12.286985	7.667796	9.854174	5.371170	9.354228	7.470579	5.715951	4.708747	7.124322	4.433649	6.175839	5.348323	6.360779	3.163895	5.459909	4.813449	3.600358	9.454183	5.116908	7.038378	3.262726	5.274141	7.043675	7.110630	8.484215	10.713614	6.620491
GSM1691942	28	0	5.023387	11.147986	4.153004	12.286305	9.245949	2.961694	8.285356	8.100561	3.152114	2.308563	9.176497	5.556471	4.983801	4.050738	3.628675	8.368100	2.878389	6.775662	6.126888	3.963940	10.410832	6.612600	8.714727	5.263372	11.782196	9.379347	7.222539	3.585721	5.971205	3.240456	5.692143	6.787297	6.096128	3.078335	4.736106	4.573737	3.685395	8.761885	4.085341	7.972491	2.616350	5.054717	6.051995	5.699028	7.847938	10.644457	6.745935
GSM1691944	28	0	5.587448	9.242794	5.448931	11.218896	8.161567	5.401537	6.574450	9.742011	6.097032	3.493835	9.307992	7.829666	5.827687	6.199992	4.552734	8.349052	4.340757	8.393672	7.879625	4.415753	10.483547	4.599376	8.317974	5.299291	10.138165	11.315231	9.772781	5.146794	7.726271	5.637787	5.041955	6.828316	7.380479	6.060253	7.663506	5.862922	3.447872	9.562227	5.136604	8.976150	3.111507	5.808173	7.872408	7.123006	7.647620	10.981557	7.888782
GSM1691947	28	0	5.045466	5.287151	5.384649	8.001093	8.918542	4.638529	3.830033	9.245238	4.248159	2.315317	10.416946	7.137961	6.409823	5.451829	4.059637	8.656653	4.795489	8.598981	7.505239	5.560855	11.813679	7.179026	9.396292	5.285493	6.019060	9.906700	8.767062	5.433609	7.854294	5.815401	5.235278	8.561560	9.057752	4.059955	5.490150	5.145810	3.188340	10.270863	5.424827	8.010821	2.860155	4.766418	7.555983	6.853805	6.503573	8.957637	7.670894
GSM1691953	28	0	5.636190	7.651604	5.657309	9.593310	9.952519	5.054925	5.803462	8.765815	5.410407	2.763329	10.500217	6.510974	4.291878	5.987441	5.774630	7.805195	3.760898	8.181222	7.509571	4.218119	12.048868	6.039771	9.448121	4.980728	8.919192	10.188970	8.000980	4.863790	7.805942	4.796561	6.954051	5.954713	6.978419	5.787820	6.064555	5.897500	2.882728	9.344391	5.854226	8.594874	2.290383	4.222677	7.973564	7.218585	8.216297	9.251679	7.663875
GSM1691954	28	0	4.937922	8.943345	5.558577	10.881532	9.014299	3.692904	6.979887	9.790337	3.775637	2.145865	10.203826	6.618484	8.665492	5.028872	4.205077	9.146095	3.605643	8.658253	7.432037	4.705439	11.911501	7.015605	9.360371	5.134120	9.735850	10.128796	8.279789	4.932931	7.470087	5.305346	7.165934	6.017457	6.854655	3.330782	5.903508	5.558897	3.885570	10.032534	5.223326	7.921324	5.706752	6.780024	7.269480	6.786983	7.196294	12.068189	7.390789
GSM1691957	28	0	5.123705	10.824240	5.635914	12.258370	8.635810	4.545069	7.907744	8.160366	4.708028	2.921755	9.672239	6.666654	5.084373	5.415305	5.126976	9.421862	3.836829	8.077052	7.999684	4.095195	10.575019	6.040620	7.978854	5.208859	10.877692	9.972251	8.394411	5.224102	8.062421	5.428241	6.594874	7.378708	7.094117	4.457621	6.744382	6.396750	3.349977	9.479872	5.429290	8.523955	3.149023	5.384228	7.878057	7.274403	7.527171	10.575512	7.601984
GSM1691959	28	0	5.349466	5.792002	5.948633	8.951697	9.015403	4.773962	4.959467	9.734220	5.291203	2.645599	10.531824	6.297350	7.284983	5.462723	4.347894	9.168107	4.333780	8.371608	7.808380	5.429136	12.089482	7.027786	9.483203	5.516372	6.847622	9.085095	7.995872	4.822384	7.562625	5.228590	7.141349	6.099453	6.542956	4.729306	5.862882	5.365794	4.371170	9.916635	5.001543	8.898514	4.427153	6.846852	7.540449	6.699091	6.870749	11.488010	7.398028
GSM1691960	28	0	6.067681	7.278298	6.428033	10.787740	9.381268	5.676656	5.974965	10.224804	5.864238	3.379784	10.172553	7.397581	6.038556	6.383464	5.118972	8.705420	4.766318	8.624205	8.548631	4.949149	11.082400	5.084131	8.893356	5.614173	8.664413	10.672327	9.427922	5.206069	7.991952	5.736154	7.210486	7.599338	8.026009	5.746735	6.894731	6.319039	4.266188	9.925650	5.037987	8.622424	3.117672	7.763168	7.838342	7.550879	7.661543	12.134023	7.839761
GSM1691961	28	0	4.932974	9.909162	3.946092	10.775068	10.014571	4.953773	7.274753	9.102040	5.425613	2.523562	9.112374	6.745436	5.525054	7.053636	5.530156	7.421204	3.279698	8.429301	6.083359	4.804658	11.627339	6.646075	9.208774	5.158989	10.968218	10.173068	8.687888	4.667230	6.965933	4.709197	4.423520	7.395941	7.425123	4.100939	6.017535	4.611570	3.090847	9.212685	5.248016	7.767339	2.994294	4.964804	7.022163	6.869049	8.967146	11.393002	7.029632
GSM1691962	28	0	5.588458	9.763092	5.406958	10.822056	10.209393	5.083732	8.126090	8.760164	6.256105	3.456553	10.011605	6.635144	6.891105	6.110888	6.789468	8.865961	4.169684	8.565359	7.933283	5.189456	11.000782	4.906000	8.396895	5.268147	10.886539	10.142442	8.909640	5.671744	8.375033	6.366602	6.004413	7.093814	7.993889	5.142870	6.416076	6.340961	3.035002	9.511264	5.205738	8.915140	3.418663	5.437106	8.720259	8.238942	8.689838	11.329425	7.991515
GSM1691963	28	0	4.156858	8.157251	3.730793	9.274754	9.276122	4.076357	6.704732	7.439910	4.113314	2.085858	9.575905	7.220056	6.410887	8.341975	6.101260	7.843951	4.628287	9.050710	6.538731	4.959012	11.317105	5.968063	9.711339	5.025337	9.795987	10.816354	8.836727	4.294750	6.701568	5.229455	3.992501	7.164499	6.752568	3.879163	3.938643	5.965670	2.446564	8.671730	5.613770	7.851107	2.762650	4.235594	7.621094	6.434989	7.907331	8.915396	7.180013
GSM1691968	28	0	5.094736	9.782072	6.281306	11.576982	9.453944	4.135870	7.288612	9.021779	3.836273	2.185091	10.789293	6.646006	7.368915	4.500499	5.401498	6.947191	3.674184	7.413961	7.502252	4.553629	11.709836	6.328145	9.376665	4.959286	9.561248	9.885685	7.932447	4.259740	7.309376	4.463515	6.926367	6.229343	6.381728	3.837650	5.351003	4.895314	4.393998	8.816294	4.491498	7.834406	4.396715	6.143447	6.784935	6.808118	8.166825	11.827224	7.429313
GSM1691970	28	0	4.583064	10.548477	3.730044	11.895208	10.300079	3.118183	8.330960	6.596023	3.193917	2.447388	10.092038	6.226777	4.846129	7.750807	6.314151	8.697921	3.275243	7.817050	6.713692	4.620284	11.467923	6.448227	9.013288	4.932787	10.891222	9.948625	7.771200	4.926706	6.924161	4.483054	7.210272	6.024022	7.345830	3.059990	2.731011	6.102888	3.082831	9.386014	5.013374	8.089396	2.841835	4.873405	7.306725	6.889982	9.029468	9.835613	7.345715
GSM1691973	28	0	5.923593	7.226139	5.526380	10.481140	8.714567	6.735784	5.815437	9.632735	6.051562	3.046077	9.541358	7.379963	6.168339	5.649180	4.617143	9.903131	5.036369	8.764598	7.604675	5.514106	11.402143	5.787690	9.046894	5.874895	7.080243	10.080055	8.449298	5.810505	8.108307	6.055993	6.309795	8.520764	9.453938	6.001928	8.222994	6.292576	3.933752	10.188860	6.146530	9.377847	3.383421	5.212578	7.547296	6.826844	6.518705	10.837056	7.588309
GSM1691977	28	0	4.396553	7.746066	3.804857	10.464726	9.011321	4.332178	6.004759	9.031266	3.983506	2.734323	9.855412	6.870197	6.153860	6.202069	3.630987	8.103419	3.835948	8.150768	5.816999	5.603589	11.718429	6.984518	8.849678	5.307031	7.608320	8.948151	7.827004	4.860670	6.807134	4.879271	6.338396	6.383362	5.702737	3.779130	5.786687	4.959526	3.856105	9.392525	4.350496	7.451722	3.067808	5.552251	6.408449	5.834150	7.280229	10.857828	7.268131
GSM1691980	28	0	5.017485	10.951824	4.534551	11.774045	9.577285	4.587755	8.674463	8.589733	4.717414	2.225255	10.143192	5.790687	6.077782	5.658554	6.163373	8.186677	3.441862	8.068702	7.189844	4.890904	11.294788	5.302192	8.659446	4.832844	11.398530	9.029419	7.155098	4.868571	7.637737	5.516504	6.660680	6.501320	7.394825	4.107854	6.230886	5.698949	3.546931	9.063120	4.634856	8.485346	3.011466	5.785640	7.765508	7.336903	8.535538	11.414841	7.525794
GSM1691983	28	0	4.672392	7.488576	4.518730	9.640359	10.652149	4.194150	6.412111	6.675037	3.819743	2.114182	10.915286	5.884440	6.455891	5.600391	6.412913	8.181453	3.568196	8.405719	7.514915	5.178446	12.031155	7.380198	9.163996	5.041127	7.838020	8.696471	7.051179	4.983517	7.817093	5.140771	7.047733	5.773039	6.313974	3.364104	5.499853	5.374210	3.336268	9.136040	5.698699	7.617094	3.933933	3.818490	7.676158	7.505936	8.346501	11.181442	7.239909
GSM1691986	28	0	4.941058	7.566386	5.389748	10.978594	10.568881	3.673670	7.035133	7.689547	4.176837	2.168464	10.716518	6.338418	6.492601	5.157107	5.523409	8.692060	3.768233	8.394273	7.669011	5.281146	11.948590	7.168859	9.173430	5.003669	8.903543	9.229585	7.875812	5.324838	7.889529	5.417043	6.905767	6.205652	6.939344	2.940118	5.298334	5.352733	4.088034	9.733092	5.494134	7.766872	3.648147	6.153374	7.403978	7.222789	8.141729	11.420685	7.304787
GSM1691987	28	0	4.256982	6.935260	3.347709	7.531863	10.810785	3.433815	5.184000	6.422374	3.138955	2.522691	10.764241	5.625895	4.595238	7.181423	7.569759	7.398566	3.156655	8.959630	6.980389	4.426032	11.890153	7.482741	9.518791	5.018683	6.926860	8.196160	5.922092	5.041445	7.266804	5.058643	6.742744	5.681613	6.840157	3.365677	3.815483	5.254568	2.438876	9.913925	5.192308	7.848852	2.681587	4.351222	7.101965	7.093500	8.421971	9.661388	7.115018
GSM1691989	28	0	6.772669	8.850609	6.100237	10.743086	9.183369	5.714768	6.761361	10.129842	6.120376	3.747893	10.522282	7.088488	5.853046	6.112195	6.069396	8.284252	4.435693	8.265201	8.308821	4.749651	11.596374	5.746094	9.142744	5.286621	9.979715	10.433248	8.691923	5.217767	7.911500	5.425702	7.559391	6.605453	7.442579	6.609774	7.394239	5.656733	3.980732	9.603819	5.078641	8.882433	4.091523	6.119847	8.045825	7.475385	8.603312	11.799537	7.726573
GSM1691990	28	0	4.897577	8.885792	4.121141	10.396646	9.925032	5.658315	6.222338	8.605216	6.578483	3.015884	10.576931	6.077931	3.898953	7.037117	6.964537	7.719462	4.127109	9.021047	7.313459	4.636767	11.794451	6.536434	9.334167	4.717171	8.307453	9.088825	7.332006	4.969491	7.468093	5.958887	5.954533	9.171403	8.081938	5.625134	7.483515	5.279116	2.863949	9.779696	6.052856	8.798191	2.637306	3.839323	7.963810	7.589895	8.655068	9.843250	7.586733
GSM1691993	28	0	6.584577	9.011880	6.540307	11.474923	8.306096	5.982467	7.100665	10.256300	6.229515	3.509990	9.514717	8.397351	4.658152	4.625273	4.017387	9.053098	5.302267	8.366624	8.231746	5.143466	11.087742	4.532348	8.383440	5.766146	10.461215	11.174022	10.130488	5.181667	7.979956	5.548871	6.425137	7.742330	7.282196	6.624373	8.415327	5.328529	3.944898	10.095486	5.140194	9.795148	2.431100	6.815961	8.367584	7.395340	7.198448	10.905414	7.985183
GSM1691994	28	0	4.352211	8.795369	4.863997	10.857466	9.908681	3.121485	8.143371	8.395852	3.262816	2.008640	10.927394	6.309247	6.300239	5.619972	5.551166	8.343853	3.921206	7.855132	6.970443	4.673916	12.136402	7.203553	9.428365	5.261695	9.993842	9.774018	7.996710	4.850129	7.020936	4.524163	5.970647	6.162199	7.212030	3.105616	4.787491	5.237356	3.725295	9.669535	5.524890	7.786290	2.862295	5.183215	6.517191	6.275698	7.987303	11.193319	7.119005
GSM1691995	28	0	6.349783	10.468642	4.682592	10.370296	9.837395	5.311405	7.731820	8.101813	7.049342	3.734760	10.091997	6.657383	5.405623	6.468744	7.185986	9.204331	4.428538	8.522303	8.344726	5.150484	10.908719	6.601948	8.366078	5.457998	11.127752	10.385518	8.342005	5.663217	8.889816	5.992000	5.412597	7.485195	7.817269	6.214087	8.171438	5.941121	2.989725	9.324634	5.694680	7.544116	2.869118	3.861715	9.105443	8.211193	8.890608	9.694686	7.935492
GSM1691997	28	0	4.918563	6.672717	4.895937	8.793423	9.150839	4.209329	5.198433	8.056024	4.460420	2.737127	9.995506	6.932480	7.131276	6.740130	5.316006	9.039794	3.876082	8.747427	7.628115	5.439233	12.036887	6.411396	8.595265	5.200326	6.637150	9.574513	8.047099	5.756039	7.971118	5.454068	7.056850	5.942754	6.920396	3.820343	5.440795	5.729532	3.398520	10.212927	5.460948	8.691251	2.904152	5.401728	7.549445	7.005221	7.673340	11.193200	7.300270
GSM1692000	28	0	6.181955	10.531100	6.383125	11.628750	8.751168	5.514788	7.169695	10.317958	5.526092	3.204748	9.829040	7.230544	4.517560	5.854580	4.287404	8.032058	4.710093	7.926527	7.662370	4.525408	11.164433	4.889516	8.532979	5.338223	11.122719	10.558870	9.405373	4.635556	7.312356	4.855889	6.452877	6.708527	6.316192	5.607014	6.676890	5.452886	3.759930	9.550831	4.409766	8.911982	2.822864	6.146432	7.692463	6.696480	7.936932	11.351666	7.645297
GSM1692002	28	0	6.681278	7.235095	6.221986	9.308582	9.068138	5.846244	5.377228	8.149034	5.897181	3.789335	10.843794	6.441436	5.604964	5.417720	7.126929	8.381818	4.624733	7.244656	8.668871	4.953821	11.548458	6.127021	9.439811	5.901845	8.760214	9.800493	8.166376	4.857572	7.952793	4.501543	7.776178	6.971082	7.026891	6.947021	7.262773	5.571855	4.098826	8.985224	5.119620	9.485399	3.490702	4.925885	7.930851	7.191272	8.591417	10.892067	8.038238
GSM1692005	28	0	5.755746	8.576097	6.023328	11.397984	7.569768	5.658731	6.519695	9.406438	5.273408	3.616031	9.396456	7.237252	5.186966	5.498055	3.405059	8.925767	4.528731	8.042327	8.349691	4.369979	10.923089	5.708285	8.556598	5.506777	9.656099	10.043507	8.766561	5.144139	7.543817	5.570290	7.439653	7.763344	7.422015	5.503659	7.824228	5.574398	3.807678	10.113612	4.624856	9.038311	3.164347	6.099473	7.576364	6.248138	6.443508	10.861280	7.826579
GSM1692007	28	0	5.591624	6.729210	4.903257	9.250862	10.006523	5.799044	5.168423	8.719799	6.187588	3.671323	9.861097	7.289429	6.822011	5.441579	5.582477	9.500902	4.386231	9.054386	8.137498	5.519740	11.525678	6.684125	8.481223	5.610141	7.603241	9.955719	8.239785	6.116030	8.815562	6.741243	5.484582	7.459018	7.489169	5.429205	7.573997	5.521072	3.848701	9.368151	6.029297	7.800930	3.112364	6.122092	9.222940	8.392096	7.382379	11.212075	7.845440
GSM1692008	28	0	5.295298	9.468541	4.711836	10.655196	8.978183	5.016232	7.665302	9.917906	5.934946	3.311597	9.812234	6.413040	7.498970	6.341857	5.542038	8.536210	3.909877	8.446377	7.217090	5.189885	11.411031	6.089651	8.563132	5.195396	10.734628	9.098916	7.289191	5.225421	7.723297	5.432279	6.762053	5.600654	6.534083	5.158872	6.490293	5.191133	3.797763	9.242904	5.247801	8.726249	2.914350	5.468176	8.034325	7.122629	8.044898	11.585220	7.655447
GSM1692009	28	0	5.679274	7.802275	5.641050	9.979368	10.763882	4.302325	6.899754	7.007180	4.604698	2.723250	11.006873	6.915810	4.265952	5.735648	5.602494	7.911709	4.144360	8.407185	8.163820	6.158786	11.940476	7.194856	8.687291	4.944608	8.967199	9.414333	8.575504	5.787040	8.527464	6.112579	7.395094	7.387233	7.824277	4.357053	5.885783	6.022371	2.478594	9.208481	5.829468	8.145062	2.220695	4.445652	8.491509	8.378904	7.787191	9.524953	7.849377
GSM1692012	28	0	5.215046	10.273595	4.264950	10.813130	10.323132	4.837904	7.580967	7.984797	5.537583	3.175135	10.466847	5.819472	4.729115	5.921506	6.425536	8.830191	3.608026	8.161947	7.110952	4.916741	11.861395	5.920134	8.963825	5.204756	10.976591	9.097293	6.874154	4.581601	7.153670	4.765738	6.928154	6.526300	6.817117	4.583316	6.911200	5.816817	3.185095	9.321428	5.505692	9.003993	2.730262	5.047212	7.947628	7.506323	8.569723	10.647640	7.533057
GSM1692016	28	0	4.918810	8.426357	4.724118	10.811590	9.937067	3.368603	5.961392	9.220137	3.577049	2.599271	10.170447	6.261419	8.962036	5.968639	4.800365	9.633035	3.727589	8.121334	6.495341	5.079189	11.899912	7.792279	9.333862	5.707653	8.655862	9.531572	7.905948	4.826759	6.768827	4.704553	7.271903	6.126166	6.895813	3.590480	5.645656	5.008217	3.939449	9.389701	5.390157	7.728062	5.052200	6.261659	6.888686	6.582163	8.040701	12.134655	7.158762
GSM1692019	28	0	5.249182	10.763023	3.914122	11.817506	8.454247	2.806131	7.633349	8.771000	3.007547	2.008172	9.705336	6.391523	5.410080	4.579889	3.979953	7.041565	3.630445	7.988652	6.409918	4.702107	11.504645	6.651815	9.660429	4.774380	11.412125	9.702653	8.396888	4.257009	6.479146	4.654073	4.490909	9.475715	6.641101	2.799333	5.327506	4.308782	3.939527	9.671389	3.956919	8.051569	2.823421	6.152805	6.385294	6.131230	7.526179	10.789595	7.445359
GSM1692022	28	0	4.858133	9.104178	4.246677	11.225467	10.362464	4.674810	7.518121	8.843642	4.100072	2.384607	10.497364	6.095236	8.711072	5.566301	6.746864	8.535559	3.769699	8.480479	7.173469	4.674559	11.487067	6.298257	8.801815	4.670884	9.347722	9.679858	7.765250	5.017629	7.785395	5.808978	6.317249	6.789936	6.792352	3.777369	5.765219	4.777096	3.894201	9.065818	5.204357	6.539773	5.621932	6.715112	8.082472	7.650254	8.958338	12.222974	7.640447
GSM1692023	28	0	5.183196	9.243332	5.445549	11.677242	10.414357	5.017140	7.729400	9.562429	5.296157	2.691352	10.432052	6.684076	7.809177	6.507958	6.780614	8.751833	4.240766	8.664688	7.621890	4.749774	11.591969	6.924464	8.779837	5.135347	9.462471	10.090749	8.228563	5.709993	8.370665	5.783829	6.959075	6.871849	6.940642	4.936721	5.937376	6.025987	4.812644	9.637355	5.740746	7.165052	4.970133	6.258305	8.129465	7.783497	8.686243	12.313129	7.411445
GSM1692025	28	0	6.389833	8.379297	5.816676	11.156748	8.273928	5.416418	6.347611	8.486021	6.007123	3.168737	10.193677	7.185722	6.116898	5.280328	5.216918	8.595314	4.760294	8.452333	8.280435	4.960604	11.444839	5.146761	9.226893	5.689433	8.199471	10.345710	8.927782	5.463542	8.122149	5.797891	6.453884	7.214957	7.227879	6.119936	8.174128	6.161508	3.668649	9.815833	5.366637	9.715090	3.689236	5.345586	8.149901	7.573846	7.597084	10.581153	7.756680
GSM1692030	28	0	5.619425	10.745151	5.422022	11.982326	10.003477	5.070206	8.551997	9.075453	5.343947	2.595750	9.547894	6.269995	8.126410	6.003247	7.440308	7.885050	3.677207	8.262261	7.041850	4.353865	11.187231	5.757682	8.479640	4.848211	11.371882	9.968917	7.594306	4.934989	7.584058	4.934507	6.806599	6.897117	5.708497	4.471992	6.455238	5.515052	4.185249	8.757347	4.817460	7.812127	5.442206	6.446518	7.768285	7.428823	9.650511	12.316737	7.758338
GSM1692032	28	0	5.641166	9.594740	4.204472	11.536646	7.525768	5.309744	8.092385	9.741499	6.114899	3.264523	9.412363	6.794264	4.926544	4.355513	3.241878	7.891673	3.985364	8.712518	7.390794	4.582766	11.211336	5.321056	8.698296	5.333057	10.660780	9.547289	7.880549	5.149869	8.013110	5.824135	4.733318	6.893661	7.221265	5.727157	6.990858	5.723720	3.422825	10.067317	5.034670	8.712324	2.621029	5.524669	8.090298	7.498774	7.055135	10.104340	7.585844
GSM1692033	28	0	6.812585	9.371098	5.448951	10.818841	8.883707	6.846550	6.520842	11.296467	6.686493	5.397925	10.495647	6.899975	6.059860	4.957186	4.671237	8.277721	5.368536	8.278408	7.220320	5.465100	11.616911	5.952911	8.876109	5.218821	9.670104	9.527795	9.206291	4.913169	7.819133	5.611575	7.141898	7.228068	6.145516	7.732800	7.308370	5.078893	3.793093	9.584664	4.399300	7.819051	2.591429	5.811179	8.024614	7.064666	8.099236	10.533741	7.747440
GSM1692034	28	0	4.797599	8.260111	4.071911	8.879829	10.624926	4.442385	5.656213	8.538733	5.101527	2.150712	9.864121	5.835076	6.068811	8.029432	7.786616	7.831533	3.315650	8.565400	7.034280	4.016258	11.355425	6.927806	8.760755	5.195228	8.396189	9.725874	7.652374	5.079192	7.442193	5.131407	6.603823	4.739471	6.212693	3.946963	5.746663	5.598993	2.904610	9.364842	5.795622	8.488874	3.102849	4.783263	7.389162	7.309432	9.556954	11.339819	7.081655
GSM1692035	28	0	6.075390	8.700607	5.643298	11.422445	9.524814	5.535428	6.560984	9.985777	5.983358	3.036881	9.792203	7.390674	4.971493	4.975430	4.184940	8.498278	4.477871	8.153401	7.595588	5.472109	11.697340	5.754650	8.816891	5.456447	9.259247	10.322450	8.997382	5.224956	7.638025	4.642634	6.317869	7.038587	7.449544	5.568115	7.526696	5.391493	3.501697	9.910201	4.817623	8.877592	2.698723	5.279794	7.579004	7.279169	7.999566	10.837485	7.460298
GSM1692040	28	0	5.036557	8.995650	5.174446	10.707030	9.989655	4.654077	7.163448	8.338868	4.779418	2.418317	10.398801	6.793891	6.091743	6.959798	6.289594	9.041030	4.157890	8.555335	7.615780	4.852674	11.320533	6.200154	8.605804	5.185098	10.087835	9.719375	8.175063	5.474749	7.999953	5.738180	6.474073	6.725262	7.724159	3.965787	5.857718	6.702861	4.115525	9.684399	5.837346	8.711113	3.561472	5.426070	7.817546	7.554170	8.032667	11.427184	7.491543
GSM1692041	28	0	6.133027	6.663144	5.579519	9.445233	9.151113	5.577729	4.315069	8.678688	6.480565	3.287261	9.340785	8.553445	4.419816	6.154266	5.842669	10.409069	4.855175	9.256642	8.961190	5.357367	10.600888	5.128375	7.830818	6.024002	6.448525	11.057923	9.487176	6.451636	8.777690	6.195775	4.264576	7.132434	7.649525	5.196480	8.309198	6.682898	2.410961	9.914172	6.903635	9.068530	2.541069	3.757239	8.607241	8.352835	7.519116	10.158476	7.940967
GSM1692042	28	0	5.938483	9.584010	4.921018	11.114166	7.732709	5.238158	6.399191	9.425573	6.145086	3.693439	9.285800	6.682453	4.019042	5.704945	4.457447	8.955056	3.801221	8.000990	7.743191	4.691838	11.373547	5.504436	9.114946	5.179623	9.789808	9.847337	8.187883	5.102918	7.908381	5.038252	6.590848	6.596102	7.523432	5.519805	7.661752	5.400238	3.560339	9.902983	5.301227	9.155707	3.020927	5.798966	8.260576	7.381726	7.751527	11.137980	7.645791
GSM1692045	28	0	4.198533	6.691876	3.585583	6.444784	10.092461	4.593576	4.077105	8.312085	4.745430	2.408900	10.536662	5.756422	6.027204	4.688473	5.401694	8.883397	3.221017	8.971355	7.118574	4.969233	11.900297	6.544371	9.111143	4.408369	6.103692	9.551737	7.677132	5.304089	7.921575	5.834964	4.406737	5.496985	8.064326	3.806582	5.805441	4.888359	2.659146	9.513732	5.690016	6.633803	2.532610	4.150112	7.759181	7.527002	7.578549	10.165425	7.241978
GSM1692050	28	0	4.488813	7.971628	4.579241	10.057854	10.431374	2.708473	6.557744	7.039680	2.846842	2.009775	11.201125	5.399600	6.319034	4.585707	4.645310	8.197679	3.397592	8.158308	7.308334	4.977553	11.898594	6.909738	9.291949	4.913644	8.095776	8.441058	6.812064	5.135453	7.483338	4.970400	5.618173	5.968524	7.294554	2.941441	3.171811	5.131192	4.100877	9.084466	5.600165	7.519568	2.944996	5.628865	6.695150	7.191844	7.767513	10.788831	7.051784
GSM1692051	28	0	4.991533	9.887041	4.756230	11.281594	8.873804	4.099116	6.570747	9.037760	4.749097	2.086452	9.639988	6.816219	5.140019	5.804045	5.016639	8.830425	3.707448	8.705380	7.693039	3.905750	11.090472	6.152836	8.748276	4.964060	10.685792	10.305608	8.230428	5.123056	7.675969	5.100515	5.012664	6.042963	6.818920	3.674522	5.653254	5.235119	3.206962	9.885986	5.469656	8.272670	2.960291	5.241373	7.597506	7.287333	8.449865	11.280899	7.410465
GSM1692052	28	0	4.905270	5.347711	5.242966	9.018466	10.379784	3.915527	5.233572	6.548834	3.926632	1.994661	10.740357	6.968836	6.356307	5.787034	5.797207	9.300645	4.269008	8.752152	8.008689	5.850358	11.425285	7.091050	8.096367	5.525455	6.740131	8.960684	8.124061	6.580211	8.709369	6.190546	6.856698	6.318192	6.945450	3.489798	5.092110	7.075293	4.002793	9.381093	5.648843	7.778748	3.888067	5.183789	8.578104	7.950656	7.454228	11.146181	7.718192
GSM1692055	28	0	4.465259	9.342402	3.924108	10.743107	9.751475	3.359041	6.657718	9.609295	3.531382	2.361063	9.578838	7.008511	6.914636	5.335538	4.888238	7.572940	3.169033	8.409676	6.003327	4.646733	11.603833	6.975884	9.289550	4.825393	9.363102	10.408557	8.867125	4.105803	6.788784	4.798522	5.554795	7.524899	7.118375	3.595591	4.388608	4.191394	3.437446	9.446127	4.814784	7.077520	3.599477	5.535547	6.612455	6.857441	7.798129	11.908538	7.270151
GSM1692058	28	0	5.091121	10.339411	4.990536	10.894053	9.687346	4.401045	7.192498	8.519327	4.969722	2.290964	10.466452	6.107778	6.085513	5.273232	5.658699	7.106841	3.465036	8.430579	6.710571	4.489677	11.771920	5.889264	9.512710	4.738265	10.964436	9.858631	8.179943	4.485710	7.046988	5.023102	6.054564	7.441188	6.328255	5.213234	6.830474	4.938288	3.429745	9.223696	4.064838	8.988616	3.529838	4.400126	7.445521	7.125975	8.712374	11.327696	7.272689
GSM1692059	28	0	5.314214	5.789326	5.865163	6.962750	10.585217	4.470450	4.766576	8.097237	5.140538	3.138749	11.005425	5.491979	6.844393	6.266189	6.163855	8.962701	4.240739	8.151863	7.955621	6.063668	11.860901	7.167926	9.359086	5.563790	7.652689	8.918325	7.359664	5.276937	7.777399	5.508052	6.970642	6.479931	7.211719	4.345238	7.021456	5.811223	4.598259	9.684125	4.875418	8.211333	3.961012	6.352508	7.838546	7.660893	7.827393	11.687991	7.675207
GSM1692060	28	0	5.180924	9.743825	4.211382	10.605597	10.487341	3.345771	7.553426	6.265316	3.728095	2.273636	11.005648	5.221410	7.182974	5.504501	5.551402	8.522526	3.636919	8.023875	7.424815	5.500649	12.001377	6.821296	9.087767	4.868091	10.543937	8.943760	6.659997	5.009834	7.826939	5.110430	6.178749	5.900479	6.719192	2.772555	4.730561	5.451037	3.490021	9.494423	5.189695	7.312550	3.627428	4.490183	7.673083	7.309389	8.466665	11.059294	7.403845
GSM1692061	28	0	5.283615	9.420274	5.867300	11.230479	9.371004	4.735988	6.152185	9.861888	4.787656	2.923029	10.114729	7.081461	6.666657	3.818344	4.317976	7.568715	4.007275	7.978038	7.442565	4.781386	11.963992	6.070875	9.380557	5.036511	9.556985	10.103318	8.425801	4.966152	7.381429	5.092743	5.359722	7.445842	7.280404	4.669346	6.326456	4.396517	3.386134	9.271359	5.012357	8.339291	2.961571	5.701740	7.390486	6.944382	7.773415	11.214733	7.659589
GSM1692063	28	0	4.467702	7.440143	4.546537	10.076361	8.811743	4.030664	5.450277	8.674379	4.053797	2.151971	9.358808	7.574703	7.796488	7.584200	4.351454	10.057848	3.876894	8.175768	5.673662	5.482900	11.410581	7.462761	8.386937	5.551713	7.147002	9.853766	8.866914	5.164603	7.416923	5.670159	6.832857	6.492088	8.039417	3.288415	6.326042	6.215572	3.618922	9.263452	6.247360	7.474788	3.829549	5.404138	6.871657	7.131236	6.915248	11.359343	7.312121
GSM1692065	28	0	3.902889	10.415697	3.255824	11.710589	9.578621	3.513156	7.941406	8.548694	3.268826	2.559528	9.422716	6.297093	6.343093	5.710771	4.139646	6.374790	2.929561	8.175538	5.630641	4.137568	11.936827	5.936688	9.493229	4.145973	10.874000	10.674166	7.763853	3.569469	5.727818	4.202212	4.198115	7.970275	6.463076	3.832395	3.912441	4.636575	3.249073	9.348413	4.783565	8.240918	2.876706	5.228828	6.443649	6.428031	7.981887	11.353616	6.691268
GSM1692066	28	0	5.423336	9.611416	4.938033	11.711102	9.236917	5.433138	7.256280	8.910351	5.775461	2.941886	9.724512	7.353074	5.956540	6.867458	4.916416	9.616855	3.978427	8.487582	7.408747	5.145291	10.990904	5.996877	7.923065	5.249761	10.967037	10.424420	9.240141	5.733161	8.324731	5.844361	6.756101	7.110415	8.541450	5.047798	7.931239	6.110455	3.040076	9.862590	6.364489	8.326230	2.542282	4.859969	8.150525	7.653834	7.035529	10.391751	7.768321
GSM1692068	28	0	6.895173	7.078653	6.198583	6.559327	9.435320	5.777136	5.245222	7.956691	6.203791	3.588517	10.398423	7.433287	4.157433	7.205902	6.116009	9.020095	5.474221	7.931969	8.464260	5.722490	11.301750	5.417972	8.632202	6.038175	7.721955	10.290003	9.290075	5.223007	7.606250	5.470277	7.009941	10.156408	6.605883	6.182743	8.736609	6.238767	3.043485	9.517387	4.908450	9.514472	2.495888	5.024687	8.302644	7.618059	8.490836	10.150790	7.823289
GSM1692073	28	0	4.425547	9.207054	4.675666	10.813021	9.928090	3.769220	7.391272	7.659438	3.966472	2.390898	10.165866	6.223874	6.030064	5.589831	4.837731	6.935106	3.495233	8.307795	6.559998	4.776550	12.114097	6.664175	9.919983	5.151439	10.152738	9.158622	6.719296	3.848706	6.436606	3.984839	5.605562	6.686643	5.236620	3.429240	5.528094	4.587785	3.558928	9.019859	4.332178	8.694328	3.254066	5.971483	6.880114	6.278864	8.045961	10.913320	7.130699
GSM1692074	28	0	5.632778	8.617583	5.365421	10.476679	8.758793	5.252372	5.734669	8.876157	6.176789	3.057771	10.786506	6.955112	5.253300	4.215578	4.191786	8.576985	4.293122	8.135185	8.514591	5.048342	11.693569	5.839807	9.208870	5.569641	8.739579	10.063704	8.304693	5.105670	8.145395	5.549072	7.125229	7.370197	7.825152	5.273378	7.652852	5.316940	3.715070	9.692428	5.624672	8.977909	2.977232	5.491452	7.876382	7.032193	6.836187	10.573332	7.818399
GSM1692077	28	0	5.026884	9.204499	5.793919	10.961116	9.279506	5.060914	6.556257	8.485935	5.696269	2.722791	9.464297	8.601351	5.974199	6.398905	5.994575	9.215688	4.709616	8.932372	7.845266	5.528281	11.056616	6.809307	7.381631	5.492535	10.122657	11.438819	10.178747	6.276276	8.519963	6.259460	6.568742	7.394787	7.471688	4.896021	7.684611	6.352766	2.604191	9.504357	6.581623	8.263654	2.667190	3.480221	8.257263	7.866907	7.906140	9.962177	7.567222
GSM1692081	28	0	5.118951	10.867139	4.422264	12.054897	9.918871	5.131062	8.596833	8.639102	5.109320	2.988969	9.179816	6.092862	3.745101	6.280220	6.492353	8.730572	3.864058	8.336292	7.349940	4.377810	9.816092	6.323005	7.175898	5.170426	11.369684	9.810467	7.998160	5.269194	8.090559	5.938374	3.743680	7.671119	7.641204	4.472960	6.315325	6.562136	3.056953	9.194908	4.625814	7.001849	2.340146	5.102808	8.152139	7.918873	9.049194	10.460880	7.633839
GSM1692084	28	0	4.681683	8.995351	4.740778	9.984806	10.133624	3.785775	6.610363	8.444035	3.995966	2.168718	10.770258	5.342005	6.552203	6.000084	6.078577	6.797397	3.312187	8.548381	6.615225	3.918911	11.877468	6.495354	9.803296	4.775314	9.603710	8.740438	7.090820	4.433771	6.818470	4.343836	6.218847	5.529156	5.262110	3.783839	4.807102	4.597559	3.727472	9.048443	4.489063	7.897513	4.048436	5.665179	7.067864	6.586940	8.484176	11.672828	7.130273
GSM1692086	28	0	4.969713	7.227942	5.375549	7.903933	9.937002	3.936150	5.073960	9.751626	4.153018	1.946027	10.646017	5.405618	8.200147	4.988224	5.436529	8.331667	3.087515	8.439338	6.775808	5.035299	12.106702	6.800278	9.665676	4.620408	8.268031	8.664604	6.711626	4.680983	6.961999	4.852404	7.082045	5.460495	7.065096	4.047610	5.124936	4.566527	5.137916	9.475109	5.155333	7.841384	5.052687	7.059022	7.238044	6.730538	8.099274	12.401016	7.147487
GSM1692087	28	0	5.123908	9.377770	4.650006	11.212484	9.689770	4.529319	6.957021	8.970040	5.240378	2.977285	9.714643	5.700728	4.714063	7.057186	6.314527	7.952849	3.723743	8.345852	7.337915	3.860522	11.481335	5.694775	9.068811	5.092214	9.720840	9.851799	7.910046	4.751385	7.592176	5.229195	6.126695	6.425123	6.328322	4.700577	6.759990	4.976661	2.925163	9.323994	5.696303	8.858406	2.815772	4.959743	7.728296	7.648451	9.333169	10.746950	7.368501
GSM1692089	28	0	5.868931	8.624296	5.529477	10.428285	7.539862	5.545572	5.275028	10.111208	6.115486	4.277009	9.281994	8.403063	4.273469	4.568738	3.880667	9.269308	4.827065	8.708019	8.213555	5.497813	10.460016	4.265512	7.871332	5.620713	10.128659	11.221700	10.215081	6.009826	8.252571	5.441756	5.935868	7.275841	7.819402	5.040680	7.526205	5.824445	3.443484	10.241307	5.580124	9.055863	2.504804	5.319965	8.153386	7.391402	7.267168	10.665403	7.869786
GSM1692093	28	0	6.329970	8.132313	5.962688	10.073320	8.692896	5.948323	6.379556	10.053302	6.511838	3.371608	9.956893	6.732884	5.327242	6.829914	5.903687	8.693955	4.791298	8.610082	8.028723	5.158274	11.577002	5.719145	9.059193	5.556162	9.913858	9.933350	8.278661	5.206830	7.906699	5.678963	7.523916	6.681091	7.103795	5.613023	7.640146	5.906978	3.619682	9.903391	5.400845	9.279787	3.728081	6.378914	8.342516	7.849501	7.936457	11.717766	7.932761
GSM1692094	28	0	5.220916	8.468755	5.574243	11.501303	8.490974	4.669473	6.376642	8.949470	4.091838	2.379559	9.374384	7.358245	5.453176	5.102824	3.248005	8.751169	3.935927	8.326625	7.630794	5.182758	10.826207	5.526067	8.323693	5.322966	9.560951	10.266134	9.213504	5.412639	7.652751	5.264673	6.623541	6.473170	7.171519	4.138635	5.475895	5.508051	3.957370	9.919391	5.098184	8.670148	2.916513	6.158335	7.771944	6.978704	7.283003	11.114405	7.528038
GSM1692096	28	0	5.004667	6.811159	4.832449	8.058817	9.322162	4.764546	3.929156	8.384057	4.854476	2.493792	9.636779	6.321949	5.637601	6.884721	6.082058	10.007942	4.017037	8.906726	7.544809	4.359735	10.699840	7.793211	8.288969	6.827043	6.378015	9.801763	7.773444	5.545928	7.713400	5.444114	5.726118	5.624639	6.504580	3.849207	6.701858	5.135456	3.496281	9.769932	6.245813	8.181634	3.546434	5.563305	7.611932	7.189963	8.327892	11.293757	7.294763
GSM1692099	28	0	4.184549	8.899842	3.448479	8.935075	10.515685	4.020074	5.545468	8.939564	3.867992	2.390112	9.596893	6.352036	6.767681	5.519915	6.095992	7.618578	3.275657	8.296829	5.534558	5.108683	12.013377	5.627328	9.625039	4.451904	8.869333	10.024978	7.282414	4.121591	6.445107	4.395610	4.007482	5.216068	5.986327	3.893959	5.040225	4.250670	3.746768	9.036326	3.889346	7.877465	4.451811	5.989077	6.925772	6.681651	8.827872	11.972111	6.912687
GSM1692101	28	0	5.887723	5.786553	5.413587	7.936242	8.909989	5.602038	3.987123	9.587636	6.142807	3.706770	9.524570	8.830740	7.373306	6.976229	5.390487	9.713078	5.026144	8.923194	7.134081	5.537520	11.440133	5.333078	7.824691	5.629923	6.015181	11.534815	10.382494	5.912411	8.180535	6.077620	7.661016	6.680198	7.872360	5.473363	7.471778	6.466534	4.395389	9.637778	6.851318	9.042190	5.245513	6.731875	8.104696	7.618590	7.111750	12.315451	7.849791
GSM1692103	28	0	4.926254	8.077150	5.160749	10.015741	10.282231	3.998786	5.723620	8.354308	3.647839	2.001467	10.901483	5.956626	7.078744	3.565399	4.710509	8.514890	3.799198	8.537573	7.616955	5.059295	11.924039	7.435690	9.490262	5.042824	7.124905	9.102574	7.748774	5.138347	7.796599	5.437028	6.193071	6.792198	6.902924	3.401923	5.757016	4.936736	3.692802	9.358961	5.064406	6.831734	3.171916	5.992026	7.228452	7.435152	7.470229	11.369520	7.244004
GSM1692107	28	0	5.123967	8.185406	5.165175	10.606210	9.245021	5.202211	6.185602	9.608271	5.737743	2.765614	10.074832	6.244740	7.389895	6.944122	6.411446	9.299050	3.922360	8.978998	7.548423	5.526446	11.493392	6.770653	8.869411	5.377988	9.439863	9.169417	7.720435	5.820143	8.180800	6.084541	7.026328	6.707040	7.146207	4.172030	6.329922	6.249626	4.429076	10.098566	5.778089	8.075388	5.087885	6.842804	8.310967	7.403741	7.966371	11.925891	7.452047
GSM1692108	28	0	5.010450	9.688517	4.230004	10.710598	9.167806	5.179230	6.384655	9.052572	5.430159	2.701332	10.078512	6.719089	5.645477	6.055623	6.372659	8.552798	4.461735	8.674189	8.022577	5.905192	11.001928	4.710063	8.810113	5.068926	10.049653	10.218027	8.189463	5.573213	8.476657	6.255383	5.415188	8.477577	8.639289	4.820818	6.798925	5.773831	3.100521	9.416268	5.362661	7.928786	3.036413	4.775777	8.826742	7.692181	8.258609	10.875744	8.047359
GSM1692109	28	0	5.516295	10.548971	5.250735	11.809468	8.673292	5.768397	7.939084	9.381074	5.990483	2.850779	9.159832	7.887707	4.858665	5.066335	5.099639	8.305122	4.481193	8.481455	8.087695	5.366121	10.280983	4.304343	7.617554	5.433646	11.076287	10.757124	9.186549	5.631256	8.152784	6.036630	4.931807	8.341309	8.444055	5.456156	7.907717	6.243510	2.716681	9.860214	5.580829	8.760216	2.564982	3.946237	8.035357	7.620033	7.916145	10.000557	7.669829
GSM1692115	28	0	4.531699	11.265980	4.881774	11.959315	9.476669	3.981221	8.255960	8.938593	3.803129	1.891461	9.639765	5.378054	6.356263	5.399229	5.818797	7.625723	3.045897	8.125052	6.730048	4.036030	11.344969	5.690642	8.927727	4.892159	11.462831	8.934000	6.487754	4.421520	7.164592	4.866612	5.645213	6.539678	6.757141	3.559474	5.126588	5.939555	4.294318	9.248310	4.677782	7.997466	4.351132	6.133365	7.378797	6.664449	8.673559	11.926304	7.296502
GSM1692116	28	0	6.419453	6.609651	5.537609	9.282177	8.349441	5.482966	3.977360	8.702233	4.902735	2.846724	9.736228	8.323109	3.844627	6.013953	6.106069	8.666682	5.385469	9.055366	8.380084	5.801076	10.958781	3.939799	8.441988	6.612449	7.023665	11.558358	10.542696	5.769560	8.232972	6.148935	5.174874	7.327632	6.886353	3.837165	5.243232	5.343427	2.854641	9.704900	5.305793	9.236811	2.254728	4.918432	8.645766	8.167490	8.772565	10.271502	7.716032
GSM1692117	28	0	4.146668	8.939337	5.110056	11.225877	10.408142	3.490838	7.338336	7.948566	3.379490	2.633235	10.946295	5.487872	7.547637	5.721851	5.795171	7.678250	3.295459	8.063052	6.900744	4.921404	12.097614	7.058707	9.645128	4.795512	8.821110	8.856248	7.315746	4.950957	7.211588	4.370468	6.568625	5.727351	6.896049	3.454171	4.164653	5.687427	4.499495	9.541540	5.327484	7.797802	3.798251	5.790159	6.709725	6.209071	7.613433	11.108599	6.863004
GSM1692118	28	0	5.003454	9.460091	5.129069	10.365080	9.792616	5.101261	7.357379	7.950892	4.933123	2.636364	10.138151	7.393498	6.606979	6.513295	6.284937	8.425396	4.275168	8.412147	7.772408	5.640417	11.340941	6.246530	9.388672	4.678605	10.387387	10.659349	8.689011	5.471535	8.379933	6.093860	6.358524	7.632823	8.286494	5.299886	5.013072	6.606365	3.162435	9.918425	5.448042	8.875817	3.625681	4.665150	8.571995	7.677044	7.993820	10.976708	7.818347
GSM1692121	28	0	5.472018	5.345972	6.105738	9.214264	9.843139	4.802525	4.900170	8.251499	5.309730	2.730384	10.434824	7.220401	6.130379	6.744317	5.787314	8.825045	4.628013	8.691670	8.549573	5.500028	11.494110	5.933737	8.790015	5.679250	7.472442	10.495632	9.091204	5.538392	8.206359	5.897738	8.095218	6.966496	6.996234	4.741654	6.041668	6.844323	3.866870	9.994374	5.000735	8.690860	3.796039	4.483119	7.830446	7.688318	7.812631	11.095080	7.672001
GSM1692123	28	0	3.813027	10.893244	2.749427	11.565556	9.534883	3.282765	8.229785	8.004635	3.583689	2.139726	9.731602	6.119127	6.827618	5.772775	5.708374	7.239440	3.236490	8.440984	5.302795	4.543576	11.515695	6.202567	8.918354	4.483307	11.262517	9.829850	7.335588	3.932552	5.855195	4.228419	4.881754	7.087336	7.049693	2.720980	4.193413	4.223341	3.271586	9.256785	4.978842	8.143708	3.329434	5.519787	6.452595	6.061935	8.925928	11.480629	6.529107
GSM1692125	28	0	6.302179	7.851970	5.569028	9.419222	9.651091	5.391916	5.403939	8.669629	5.998254	2.825088	10.114645	6.606003	4.996741	6.136143	5.745458	7.615024	4.481063	8.059745	7.992381	4.809916	11.856512	5.125049	9.100432	5.384767	8.771057	9.937184	8.747141	4.933864	7.588087	4.900906	6.398377	7.071255	7.453257	6.156126	7.187857	5.465941	3.202887	9.723493	4.974547	9.459739	2.549848	4.986421	7.966156	7.431482	8.257109	10.769112	7.677592
GSM1692126	28	0	4.927746	8.474151	4.725549	10.474706	9.989578	4.522421	6.848865	7.497651	5.141642	2.673082	10.386815	5.686897	6.662312	5.691973	6.680677	7.842258	3.689590	9.275274	7.243470	5.087643	11.963040	6.293921	9.318696	4.972959	9.326718	9.596077	7.310402	5.369336	7.835741	5.769041	5.301960	6.293479	6.348732	4.175245	6.260379	5.014486	2.681341	9.403783	5.140698	7.558502	3.160676	4.205496	8.005259	7.842999	8.476804	10.867088	7.465604
GSM1692127	28	0	6.116332	9.116828	5.022335	10.096969	9.659200	5.901775	6.902283	10.557126	6.778968	3.539867	9.953787	6.757148	5.530159	6.502895	5.850798	9.135948	4.196665	8.571235	7.501295	5.186859	11.742643	6.112250	8.650298	5.278299	9.290144	9.919507	8.137817	5.367122	8.211514	5.428812	6.772106	6.046543	7.265936	6.524929	6.552936	5.600005	3.008518	10.040279	5.889620	8.384085	2.468475	5.273269	8.601411	7.889421	7.848001	10.498393	7.620730
GSM1692130	28	0	5.500210	7.716389	5.566352	10.519480	9.503640	4.956059	5.847994	8.569306	5.450582	2.510392	9.966992	7.042267	5.518605	7.528742	6.796284	8.915830	3.805499	8.602364	7.777235	4.476944	11.429558	5.871411	8.458511	5.214174	8.600540	10.346925	8.410969	5.424177	8.055824	6.044917	7.449424	6.150391	7.295407	4.975699	6.079122	6.096086	3.360642	9.852075	6.011958	8.541615	3.047707	4.916019	8.366079	8.013904	8.638241	11.307982	7.594357
GSM1692132	28	0	5.078860	7.774194	6.036522	10.291088	10.079743	3.618773	5.721711	8.778419	3.353643	2.370286	10.503453	6.405741	7.184528	5.746841	4.487533	7.694624	3.599090	7.593135	6.989433	5.150038	12.368758	6.277668	9.842068	5.105128	8.234811	9.436144	8.071718	4.165159	6.622558	4.195083	7.079194	5.809209	6.065540	3.529058	5.044414	4.338083	3.912702	9.851958	4.594212	9.015429	3.867471	6.722689	6.705408	6.235688	7.581752	11.919770	7.057578
GSM1692133	28	0	6.038410	9.530465	5.535157	11.405508	10.460724	5.500085	7.911946	10.236925	5.612738	3.621551	9.840266	7.419106	6.040753	5.406763	5.387304	9.281113	4.862907	8.569787	7.376570	5.392454	11.329645	5.500572	8.123345	5.285486	10.690379	10.576068	9.364776	5.589367	8.011409	6.138972	6.007211	6.596617	7.527262	5.907846	6.341899	6.469468	3.504247	9.623155	5.589622	7.635696	2.842968	5.713555	8.220611	7.772396	7.749570	10.780226	7.703013
GSM1692136	28	0	5.184642	11.077567	3.876285	12.193312	8.601743	4.325076	8.456971	9.555874	4.124487	2.578205	9.038266	5.675531	5.926688	4.516954	4.361095	8.497079	3.585479	7.827825	6.606417	4.548030	10.421764	5.906705	8.140440	5.246901	11.630482	8.636079	6.869455	4.800445	6.690052	4.494755	5.264375	7.026129	6.143289	4.415264	5.283749	5.558045	3.622305	9.573109	4.697652	8.227096	3.304885	5.737971	7.167456	6.330954	8.238456	10.899443	7.348440
GSM1692137	28	0	5.024441	5.112548	4.889002	7.450257	10.795564	4.795453	5.638300	8.193115	4.385469	2.275815	9.797358	5.833823	6.408435	6.996712	7.719571	8.532504	4.010012	8.444945	7.426035	5.201610	11.363252	7.000789	9.048538	5.251100	6.900614	8.887047	7.199742	5.931340	7.901340	5.658650	6.690630	6.296825	6.298744	3.751726	5.300510	6.134113	3.692238	9.547479	5.973246	7.056233	4.084876	4.862184	8.117420	7.907069	9.059324	11.679227	7.348954
GSM1692138	28	0	5.624975	7.190585	5.266404	11.107113	10.273848	3.908387	6.400652	9.650039	4.427841	2.296592	10.761959	6.723297	7.990419	4.726993	6.245851	7.989952	3.420979	8.834850	7.164858	5.192638	12.038755	6.526924	9.096948	4.705971	7.821358	10.523159	8.747128	5.160129	7.702581	5.417875	5.380000	5.995512	6.706121	4.341321	6.124319	4.710881	4.266210	9.262289	5.213203	7.636309	4.667914	6.695004	7.854063	7.815682	8.314352	12.410220	7.526324
GSM1692139	28	0	5.665740	9.027614	3.364132	11.358298	10.088698	3.734890	8.005489	7.537382	4.400365	2.403044	11.054905	4.647421	5.293270	4.199068	4.196355	6.330481	3.235440	7.155965	6.445231	4.042752	11.779170	6.594518	9.465172	4.861296	10.110193	6.444185	5.461475	3.333195	6.295148	3.455288	6.592236	5.530110	5.000422	4.111226	5.199522	5.249050	3.538788	8.581817	4.568359	8.119995	2.566020	4.408565	5.946254	5.963491	8.750790	10.069554	6.716530
GSM1692140	28	0	5.049314	9.991580	6.802234	11.295998	9.461088	3.080931	7.550999	8.772275	3.365663	2.188523	10.357062	5.680506	8.747297	4.822707	5.406480	7.887545	3.519470	8.408241	6.069165	5.360808	12.167417	6.571767	9.760141	4.544621	10.426323	8.133004	5.610536	4.472786	6.559243	4.729514	7.346540	7.129600	6.601172	2.786553	3.574577	5.936594	4.799520	10.152042	4.344727	8.893155	6.838807	7.604131	6.574722	6.607414	8.018205	12.515772	6.888531
GSM1692141	28	0	5.406983	7.172006	5.241415	9.716094	10.202188	4.798562	5.155867	7.729757	4.987135	2.726815	10.505529	5.933158	4.684539	6.068479	6.171776	8.116546	4.698862	8.367578	7.741958	5.601929	12.122131	6.260814	9.605298	5.102427	7.858973	9.913113	7.658958	5.040706	7.575803	4.982190	6.807926	6.567995	6.869788	4.240967	6.605740	5.288738	2.959195	9.619321	4.999211	8.547867	2.641543	4.956608	8.029326	7.446570	8.452875	10.310357	7.576958
GSM1692142	28	0	5.443028	11.188826	4.874695	11.259376	9.411088	5.137679	8.181966	7.915056	5.121772	2.493689	9.615898	6.223374	5.804842	6.419634	7.243210	7.410576	3.702203	8.133990	7.007853	3.983057	10.836813	5.342739	8.560280	4.890728	11.620907	10.545263	8.352759	4.465281	7.268663	4.461384	5.689101	6.620251	6.298063	4.138126	5.076320	5.837961	3.509940	8.302277	4.790165	8.463780	3.165967	5.122837	7.501751	6.966196	9.783873	10.804739	7.281225
GSM1692143	28	0	4.538716	7.807396	4.769565	8.791135	10.603795	4.428189	5.606860	7.604720	3.545359	2.440253	10.224218	8.655716	5.422382	6.080376	6.156740	8.086391	3.635136	8.773103	6.408861	4.542150	11.679026	6.922161	9.335136	5.356338	8.316365	11.782168	10.057835	4.698863	6.764107	5.097835	5.247949	6.024922	5.238563	3.150308	4.025891	6.483438	2.976637	8.962464	5.591354	9.233045	2.866975	4.869890	7.279585	6.912828	8.407133	11.037070	7.028191
GSM1692145	28	0	4.112491	9.591223	5.745469	11.412209	10.072225	3.091973	7.356810	8.930774	3.615127	2.077390	10.204931	6.064260	6.019461	6.947404	6.056133	7.946890	3.239415	8.572224	6.482699	4.548562	11.713292	6.906103	8.779940	4.647447	10.487126	9.350283	7.974213	4.140828	7.033608	4.875714	6.761491	5.679611	6.802352	3.436054	3.442535	4.741364	3.673711	9.572074	5.176821	7.728395	3.223542	6.474624	6.581660	6.588202	8.860402	12.079398	7.124410
GSM1692149	28	1	5.835968	8.232389	5.397226	8.832616	9.476717	5.052806	6.705383	8.261308	5.208971	2.746111	9.786287	7.415105	4.582654	5.614388	5.728524	9.298095	4.031745	8.886668	7.970604	5.350863	11.013411	6.346682	8.290638	5.333801	9.008907	10.740505	9.105686	5.798510	8.429428	6.331213	4.953026	6.639004	7.733957	4.705906	6.793299	6.512330	2.722021	10.035590	5.335407	7.895170	2.598353	4.831933	8.695421	7.805548	8.005032	10.851260	7.814282
GSM1692153	28	0	5.470886	10.224018	5.132525	11.502918	9.781039	3.669134	7.363115	8.637617	3.928102	2.416643	9.945990	6.991678	5.310404	7.102632	6.910562	6.667785	3.334018	8.413533	7.046502	4.510681	11.437108	6.026899	9.068452	5.070852	10.928415	10.440718	8.345644	4.681172	7.086147	4.450071	6.292461	6.729207	6.895525	4.511441	3.925163	5.653743	3.874677	9.028166	4.180989	7.695907	3.172254	5.562263	7.347427	7.100672	9.469730	11.121374	7.489482
GSM1692156	28	0	4.787294	6.181568	5.847649	9.476155	10.279722	3.461810	5.288279	8.396154	3.799706	2.498291	10.543761	6.369965	8.506200	6.549714	5.974003	8.492272	3.701161	8.809536	7.675462	5.179136	11.611361	7.189636	8.499079	5.467630	6.522399	8.922951	7.644169	5.699444	8.285643	5.591568	7.329123	5.217725	6.151407	4.156550	4.457581	6.303918	4.307778	9.256018	5.680750	7.356145	4.554022	6.039235	7.864526	7.607106	8.182141	11.829492	7.510378
GSM1692157	28	0	5.627337	10.065202	4.802406	10.825351	9.510459	4.174127	7.330667	9.195046	4.402794	2.090185	10.429513	5.790438	6.313859	6.551994	5.932614	8.163787	3.316297	8.454111	6.699952	4.569265	11.921203	6.375934	9.546736	5.128232	10.844434	9.034724	6.860175	4.322468	6.408328	4.206205	6.306135	6.074183	6.224336	4.528097	5.803102	5.407004	4.020573	9.014966	4.738120	8.965871	3.700598	6.510465	6.862639	6.503772	8.402300	11.424452	6.959360
GSM1692158	28	0	4.846095	9.259636	4.290267	10.854304	9.945421	5.158584	6.746061	9.104801	5.479852	3.167489	9.485279	6.730691	5.343046	8.867622	6.213192	8.885274	4.215923	8.811320	6.051075	5.263450	10.902350	5.865837	8.271040	5.861371	10.199035	8.834534	6.986058	5.079956	7.357820	5.553322	4.967943	8.835405	9.551566	5.150325	6.630497	6.312296	3.886113	10.039814	6.615004	8.104400	3.150188	6.704957	7.395575	7.050178	7.271404	10.509035	7.468231
GSM1692162	28	0	4.503472	10.635384	4.070845	11.230050	9.385448	5.259534	8.204438	8.280217	5.441027	2.416542	9.661779	6.948427	4.809022	7.445441	6.393050	8.846219	3.927840	8.104417	6.698465	4.788446	11.183871	4.700168	8.997220	4.759601	11.364045	10.315127	7.968808	4.724685	7.634878	5.292906	6.607389	6.984145	6.911344	5.188751	4.941133	6.272609	2.897725	9.474444	4.875897	8.958658	2.267406	3.716696	7.525507	6.663353	8.790497	8.798488	7.464539
GSM1692165	28	0	5.500108	10.529315	5.330521	12.111594	8.679106	4.842747	8.128650	10.304167	5.219280	2.780108	9.624757	6.493306	7.000161	6.064352	5.166474	8.013329	3.815087	8.141219	7.620328	4.859457	10.633222	5.707854	8.457026	5.317364	11.058598	10.093896	7.360001	5.010124	7.658387	5.481991	6.486152	7.826903	7.195271	4.818365	7.255880	5.829705	3.787269	9.414193	5.102782	8.817478	4.235476	6.653032	7.521179	6.544132	8.142516	11.529408	7.508338
GSM1692166	28	0	4.382763	9.952542	3.753255	10.852837	10.018562	2.987230	7.762563	7.842981	2.738099	2.447984	10.817646	5.089375	6.640168	4.556273	6.368561	6.930129	3.676504	7.690468	6.424798	4.975848	12.007747	6.574214	9.656452	4.943022	10.623690	9.036172	7.114504	4.175707	6.552347	3.995657	6.155778	6.679213	6.398027	2.979900	3.664069	4.344795	3.732997	8.746772	4.850547	7.124631	3.543988	6.558376	6.704457	6.279840	8.711941	11.293030	7.232892
GSM1692167	28	0	5.504393	7.869755	5.185606	8.905599	10.239346	5.773438	5.603909	9.132269	5.905871	3.068978	10.049351	7.315185	4.652829	6.525648	6.166114	8.727832	4.626670	9.168909	8.217858	5.265082	11.704378	5.806794	8.658485	5.282010	8.116924	10.662918	9.422657	5.796435	8.227540	6.232138	6.056996	7.726018	8.682795	5.271056	6.670335	5.938479	2.131635	9.955156	5.748529	8.583751	2.389584	3.691606	8.068048	7.810957	8.304567	9.235767	7.591507
GSM1692168	28	0	6.227454	9.618485	6.682035	11.898630	7.515270	5.609758	7.149394	11.266922	5.854221	3.820928	9.415014	7.481946	6.156501	5.227411	3.899115	9.114152	4.798110	7.877045	8.103387	4.973467	11.125650	4.873009	8.593402	5.462128	10.528450	10.460935	8.558120	5.206010	7.779007	5.701739	6.274724	7.402258	7.443746	6.278769	7.123619	5.515117	5.370518	10.138335	4.764108	9.219618	3.185359	8.126922	7.488942	6.602680	7.073605	11.690084	7.929930
GSM1692172	28	0	5.138851	7.890407	4.759634	11.065932	8.069510	5.113747	6.339860	8.328042	4.509124	2.681325	9.420788	7.042666	4.526213	6.178744	3.728954	9.404034	4.397260	8.465972	7.483245	5.249393	11.076739	7.018635	8.224456	5.390588	8.879714	9.870652	8.571449	5.642956	8.179715	5.973648	6.137232	7.211817	7.648843	4.948848	6.679299	5.283048	2.987601	9.847595	5.791890	8.592619	2.377460	4.670455	9.274381	7.602650	6.806799	10.101825	7.837203
GSM1692174	28	0	5.024383	10.641126	3.550194	11.771115	10.186692	4.458307	8.208272	8.907546	3.602998	3.025586	9.608640	5.250116	6.339778	6.457562	6.331038	8.551120	3.437569	8.831418	5.892624	4.755899	11.538414	5.872515	8.765948	4.507586	11.174955	8.226887	6.631015	4.738223	7.179686	5.112961	4.850695	7.807220	8.167842	3.102712	5.957176	5.166649	3.244390	10.078549	5.351952	7.243646	3.250468	5.502220	7.101011	7.047500	8.527235	11.340859	7.069300
GSM1692181	28	0	4.240246	10.688723	3.751434	11.533338	8.210232	4.003418	7.843885	8.460384	3.997383	2.272222	9.340194	6.202996	5.302858	5.284134	4.484544	7.758072	3.247141	8.325325	6.644408	4.775759	10.795060	5.326590	8.892030	4.578521	11.167815	9.111031	6.945912	4.921723	7.101917	5.094169	4.625962	7.842252	8.807339	3.516754	4.376683	5.237340	3.592393	9.894180	5.404747	9.156932	2.764166	5.385794	6.597115	6.184933	7.927327	10.848020	6.861595
GSM1692187	28	0	4.624165	7.825871	4.691579	9.148607	10.550466	4.252659	6.861055	5.460128	3.596809	2.159873	10.691823	7.231490	4.430517	5.834640	6.500588	8.911467	4.519493	8.764152	7.722968	5.746639	11.921988	6.841289	8.690384	5.752663	7.061788	10.240679	8.489592	5.860489	8.240720	5.877118	7.024054	6.935417	7.182075	3.777761	4.557935	6.368289	2.743522	10.251895	6.146959	8.717764	2.818237	3.974484	8.172409	7.669434	8.421941	9.905574	7.420854
GSM1692188	28	0	5.802086	11.501635	4.627727	12.410724	8.487878	5.720368	9.174109	9.375259	6.447826	3.245763	8.534581	6.728290	5.683160	6.338648	6.264930	8.248236	3.803772	7.927458	7.377858	4.297007	9.211701	5.445669	7.193277	5.069950	12.203967	10.501988	8.682610	4.842503	7.917345	5.769004	4.794567	8.042226	7.730221	5.446935	6.122279	5.688007	3.335947	8.970531	5.148557	7.796209	2.771305	4.852090	8.175005	7.085656	8.964378	10.769327	7.492643
GSM1692191	28	0	4.784671	5.232387	5.424854	7.458325	10.734298	3.872824	6.327234	5.962970	3.809620	2.347907	10.738402	6.168937	4.166922	6.164997	7.107188	9.323714	3.928760	8.200104	8.301683	5.718410	11.686775	6.611205	9.139364	5.442660	7.871554	9.173552	7.397678	5.635172	8.001659	5.688607	7.467222	5.746662	7.360616	3.439164	5.146510	7.435441	2.612499	9.687610	5.310675	7.906218	2.430448	3.957641	7.917865	7.523082	8.331974	9.283271	7.591804
GSM1692192	28	0	4.664042	6.042610	4.053034	8.325096	10.784734	3.629914	4.968875	7.898052	3.637869	2.159463	10.557397	6.168848	5.420890	5.365096	4.772883	8.118260	3.755655	8.601951	7.265695	5.112284	12.008251	7.249516	9.364198	4.809362	6.233117	9.731646	8.501717	5.071578	7.852579	5.533081	4.065777	5.775513	7.260827	3.089955	5.183765	4.750895	2.867186	9.738357	5.249055	7.668063	2.737188	4.377862	7.397601	7.320413	7.493688	10.661912	7.153613
GSM1692193	28	0	5.943553	9.027679	6.536202	10.990543	7.848720	5.277342	7.059205	9.919336	5.686464	3.691508	9.712885	7.476565	5.731765	5.104611	4.224353	9.357758	4.653563	8.344907	8.110163	5.100193	11.208596	5.296312	8.696120	5.569106	10.127043	10.408140	8.942993	5.115111	7.945737	5.621527	7.340534	6.879819	7.498250	5.573946	7.865389	5.729381	4.575547	10.206599	5.411113	9.404972	4.391961	7.878656	8.025991	7.072329	6.930893	12.052218	7.645974
GSM1692196	28	0	5.374548	6.559027	5.369163	10.200385	10.261806	3.926600	5.661801	8.155726	3.728332	2.190827	11.049723	6.154311	6.317584	3.151157	4.305243	8.189137	3.688570	7.845534	8.057510	5.172162	11.881050	6.929889	9.629757	4.942520	7.674243	8.816108	7.559380	4.557645	7.677786	5.129164	5.459738	7.273123	7.900986	3.839837	5.475139	5.120683	3.784545	9.198761	4.983810	7.216883	3.248487	5.550781	7.346998	7.231523	7.056161	10.731106	7.306985
GSM1692197	28	0	6.372980	9.101614	6.540086	10.145454	9.062247	6.549568	6.130625	11.282270	7.605583	4.439287	8.755453	7.575722	5.112774	6.224907	5.553486	9.490897	5.358037	9.176263	8.438399	5.730049	10.288188	4.729330	7.034695	5.677779	9.328237	10.550048	9.233916	6.359345	9.007019	6.855805	6.251375	7.079531	7.830915	6.888613	7.473235	6.213029	3.878341	10.388957	5.818919	8.454887	2.919719	6.404892	8.988922	8.269999	7.673063	11.707548	7.813705
GSM1692198	28	0	5.325286	8.776861	5.673939	11.314871	10.089272	3.917536	7.216561	8.179586	3.996516	2.300699	10.574715	6.392380	5.147428	4.502925	4.050387	7.485461	3.474880	7.368894	7.475430	4.909131	11.848890	5.862723	9.464325	5.175114	10.298675	9.330599	7.712453	4.092860	7.130730	4.768042	6.389676	6.272991	6.216429	3.437113	5.420805	5.586221	4.153826	8.333482	4.452017	7.692534	2.732227	5.005947	7.298593	7.107660	7.925058	10.140167	7.606653
GSM1692199	28	0	5.087590	9.103317	5.056413	10.766018	9.938859	5.069331	6.889434	9.563163	5.776529	2.943123	10.284726	6.904901	6.537448	6.226361	6.624260	8.126777	4.401533	8.571261	7.884897	4.774179	11.431334	5.818645	8.721722	5.246986	9.676904	9.971253	8.625347	5.285817	8.231541	5.797682	5.735506	7.872715	8.052451	4.820970	6.689250	5.489996	3.424556	9.700629	5.098076	8.423116	2.999403	5.154237	7.779562	7.763607	8.559493	11.846946	7.451105
GSM1692201	28	0	5.297312	10.662694	5.796240	12.070623	9.343132	4.140177	8.231331	9.474131	4.868058	2.510350	10.065938	6.193076	6.555053	3.768635	5.540947	5.972748	3.693979	7.544150	6.750730	4.146067	11.471560	6.055364	8.893320	4.978069	11.037467	10.186735	8.467087	4.260642	7.117714	3.341115	6.210500	5.845453	5.571405	4.427902	5.195821	4.850973	4.452392	8.922652	4.263080	7.973551	3.634385	6.195868	6.874258	7.083544	8.526141	11.780210	7.276448
GSM1692202	28	0	5.770946	8.118724	6.295745	8.580466	9.833408	4.757968	5.476163	8.981511	5.005084	2.775173	9.915230	7.332361	7.078800	6.298192	7.409928	7.912022	4.253301	7.887415	8.223654	5.085329	11.279253	5.510688	8.824319	5.601567	8.816396	10.662897	9.266367	5.165242	8.040115	5.146314	6.907248	6.515192	6.668656	5.046326	6.408620	6.112333	3.862955	8.977810	5.039642	9.233064	3.873683	5.709977	8.351328	7.882750	9.481348	11.799423	8.014416
GSM1692203	28	0	4.589443	9.832073	5.171195	9.893604	10.422639	4.424339	7.327652	6.945728	4.211303	2.305000	10.023115	6.927149	4.760231	6.452958	6.423527	8.663215	4.134176	8.536826	8.189176	5.027306	11.599621	6.696470	8.434775	4.953729	9.768750	10.253871	8.439990	5.723684	8.619765	5.936363	5.893904	7.099296	7.949725	3.917718	5.758056	6.104494	2.831303	9.266400	5.457130	7.402071	2.668425	3.874176	8.636813	8.289320	8.310146	9.669517	7.840515
GSM1692204	28	0	5.817827	8.181396	5.570143	9.972381	10.145293	5.035549	6.320240	8.363589	5.067226	2.457727	10.142655	7.059490	4.766409	6.450833	6.649474	7.934838	3.900825	8.820006	8.025736	4.631320	11.553066	6.176755	8.704875	4.923345	9.418167	10.813394	8.840685	5.363080	8.053405	5.559963	7.211476	6.731641	7.681438	4.663793	5.929294	5.952058	3.258305	9.506087	5.654907	8.182271	2.973008	4.821683	7.922653	8.096871	8.633426	11.015020	7.793515
GSM1692206	28	0	5.817419	9.556407	5.781206	11.713709	9.249008	4.956691	7.230275	8.043893	4.877521	3.387308	10.567357	6.902751	6.076068	6.417387	5.689112	8.300625	4.101956	7.542984	7.643318	4.296590	11.608044	6.486251	8.979945	4.996174	10.602820	9.982169	8.345645	4.934477	7.571755	4.223033	5.895402	7.277514	7.066723	5.286606	7.556069	5.017893	3.964333	9.274362	4.635228	8.878694	2.966571	4.656206	7.638655	7.240948	8.538768	10.924283	7.401946
GSM1692207	28	0	4.235495	10.902483	3.664872	11.717912	8.668787	3.009825	7.683807	6.995694	3.364781	2.259805	10.194807	5.198811	6.176318	6.913272	5.918119	7.617747	3.672383	7.985836	6.595819	5.196027	11.795596	6.045863	9.674019	4.370954	11.700057	9.187419	6.485653	4.233921	6.676116	4.606175	5.388085	7.369954	6.339522	2.923485	4.227077	5.439105	2.925131	10.096528	3.706848	8.825686	3.075205	4.784077	6.518955	6.327303	9.034929	11.319523	6.934746
GSM1692212	28	0	4.727655	6.701372	4.747880	8.524002	10.529804	3.577146	4.594708	6.923794	3.316984	2.122612	11.163454	6.047943	7.419502	5.051329	4.821279	8.541374	3.701609	8.926044	7.388687	5.061133	12.016411	7.713607	8.920336	4.762842	6.389579	9.016333	7.498525	5.426300	8.299732	6.071472	5.047804	6.134142	7.111962	2.823260	4.557412	6.308408	3.348681	9.074632	6.098417	7.010584	3.497582	4.914338	7.568690	7.842479	7.344782	11.360207	7.376187
GSM1692213	28	0	4.422240	10.020078	3.264176	11.393947	9.722098	3.928413	7.372461	8.595268	3.571877	2.442157	9.948137	5.984303	6.980004	5.052386	4.562906	8.545149	3.224763	8.400573	6.558762	5.369324	11.796920	6.870370	8.935589	4.629124	10.855153	9.800676	7.627992	5.099592	6.911489	4.942014	6.667942	7.427977	6.697009	3.437610	5.539763	4.639276	3.515999	10.049259	4.784125	8.064412	2.958070	4.979383	6.746756	5.927092	7.656782	11.105993	7.279047
GSM1692216	28	0	6.077444	7.794658	5.567540	11.318958	9.018986	6.078636	6.759223	9.788328	6.267171	3.560653	9.762345	7.572321	4.366542	5.832998	5.247948	9.540010	4.534123	8.542379	8.338990	5.151292	10.904340	5.411104	8.144120	5.225412	8.542628	10.751940	9.339262	5.784367	8.369500	6.206560	7.524608	7.025240	7.562319	5.701370	7.832279	6.114811	3.245446	9.743227	6.284918	8.981893	2.749009	4.685618	8.431506	7.976239	7.608568	10.408997	7.905318
GSM1692217	28	0	5.302667	5.581566	4.598454	7.000389	10.410059	4.423911	4.828884	7.437670	4.366346	2.529362	10.600822	6.760363	7.056409	6.157947	6.566444	8.896441	4.461698	9.008990	7.513693	5.650863	12.056333	7.978707	9.312782	5.518019	5.844129	9.414419	8.676342	5.664828	8.276972	5.927848	5.633246	6.134857	6.594747	3.799642	6.150527	5.362105	2.678880	9.177713	6.114266	7.530908	2.840301	4.538171	7.962775	7.801633	7.754625	9.754242	7.424083
GSM1692221	28	0	5.956941	8.559359	5.909120	9.524303	9.691388	4.542288	5.518043	9.388633	5.573701	3.266971	10.350504	6.400367	5.279835	6.274061	6.529090	9.188771	3.920380	8.435594	7.806753	4.751598	11.369334	4.991149	8.872407	5.552876	9.570153	9.193781	6.831500	5.167433	8.074779	5.314149	7.196112	6.924482	7.163009	4.923303	6.852730	6.549451	3.660252	9.553516	4.693488	9.342858	3.315744	6.845047	8.619921	7.973002	8.006596	11.685318	7.994297
GSM1692222	28	0	5.464983	9.084875	4.418576	10.638878	9.390229	4.624002	6.623672	8.278924	4.640029	2.597824	10.096807	7.716143	5.115821	5.828046	4.484596	8.196954	3.579754	7.823975	7.146952	5.581896	11.812986	6.015613	9.203356	5.057226	8.876040	10.903671	8.916736	5.090941	7.042603	4.000360	5.273160	6.284657	5.895430	4.917493	5.999721	5.098230	2.553816	9.364612	4.451835	8.324570	2.656630	4.889802	6.953017	6.828171	8.173662	10.210794	7.597805
GSM1692225	28	0	5.963452	9.607489	6.159258	11.610300	9.293617	5.025050	7.070375	10.137076	5.661326	3.431554	10.096153	6.900400	6.579084	5.185752	4.931892	9.457831	4.398943	7.707397	7.539504	5.610878	11.023098	7.255734	8.864498	5.985358	9.901037	8.852717	7.616724	5.088825	7.760556	5.229944	7.455716	7.275147	6.777854	5.388505	6.931680	5.521093	5.033460	9.388791	4.780781	7.983788	4.326820	7.051727	8.093590	6.886251	7.816914	12.047101	7.668154
GSM1692226	28	0	4.719839	6.445602	5.891502	7.865831	10.178259	3.288422	5.314269	9.494341	3.810103	2.169681	10.294328	6.401912	6.565409	6.822376	6.530218	7.360932	3.490824	8.696233	6.585793	4.224068	11.957604	6.767919	9.523511	5.234311	7.046809	9.188114	7.554477	4.596169	6.723704	4.902053	7.168659	6.958889	5.627802	3.278975	5.181825	5.075864	4.194465	8.967059	4.998286	8.734006	5.575311	7.416313	6.697070	6.694758	8.391942	12.332144	6.950840
GSM1692227	28	0	5.164501	8.444427	5.584623	11.083010	9.642150	4.817610	7.268498	9.084446	5.073941	2.290417	10.110905	6.951172	5.435347	6.492579	5.797680	9.849847	4.709947	8.900917	8.452741	5.095869	11.209784	4.944477	8.161172	5.207888	10.066775	9.733529	8.499595	6.046711	8.780298	6.329740	7.056110	6.969899	7.497993	5.160737	6.081869	7.188556	4.061483	9.978746	5.916767	9.275204	2.822244	6.566173	8.429089	7.675785	7.749760	11.647755	7.632068
GSM1692228	28	0	5.675929	9.943277	4.946482	11.127325	10.074393	5.277979	6.178168	9.312667	5.420357	2.565054	10.342285	7.702010	4.545289	7.436488	7.508518	6.598467	3.913159	8.035800	7.096032	4.046461	11.621289	6.189204	8.873271	4.802611	10.262242	11.237841	9.648508	4.676329	7.747509	4.623225	5.316497	7.043440	6.527365	5.535603	5.201786	5.429633	3.056156	8.402781	4.764805	7.823889	2.511449	4.838061	7.827029	7.376652	9.577994	10.735064	7.457209
GSM1692230	28	0	5.504902	10.294380	5.575712	12.342720	8.760623	5.100102	7.612899	8.850804	4.641088	3.001211	9.551728	7.019022	6.137935	5.682923	4.628774	8.665154	4.065729	8.248446	7.435672	4.653424	10.562663	6.362928	9.016852	5.369447	10.937102	10.386859	8.655226	4.946326	7.201377	5.074985	5.513098	6.976442	6.679795	4.823700	7.094312	5.580176	3.701828	9.541730	5.184053	8.504221	2.928601	5.589734	7.360877	6.581659	8.441634	11.028500	7.563236
GSM1692232	28	0	4.586644	7.339839	5.164253	9.454529	9.819548	2.625290	6.196735	6.630601	3.149209	2.377842	11.192623	6.553934	5.124861	4.621084	5.647346	8.749073	3.717036	7.897676	7.061734	5.339466	11.977187	7.353832	9.111191	5.466811	7.659675	9.620560	7.483938	4.565338	7.069430	4.602187	7.641611	5.732557	5.447319	2.997795	3.573938	5.086209	3.110027	9.365030	4.983697	8.098102	2.623689	5.466825	7.067028	6.686357	8.340031	10.287069	7.317242
GSM1692238	28	0	4.394844	10.754532	3.975442	12.128013	9.903368	3.226709	8.651224	8.070902	2.667774	2.029648	10.590376	4.455397	5.372121	4.417694	5.440387	7.076270	2.970391	7.901298	6.378225	3.871310	11.662300	6.473292	9.021306	4.333247	11.277333	7.660853	6.535468	3.976574	6.564105	4.616359	5.722715	6.894741	6.062834	3.048399	2.436958	5.783906	3.527365	8.811555	5.010871	7.528977	2.903298	5.479976	6.403811	6.563989	8.697339	11.118007	6.739774
GSM1692240	28	0	5.847946	7.579898	5.239544	9.768012	10.435163	5.472906	5.884015	8.369671	6.742483	3.356544	10.322549	6.898927	6.555138	5.442884	6.235834	8.113871	3.978353	8.534028	7.972825	4.659337	12.002144	5.654104	9.181446	5.341559	7.855892	10.327362	8.342674	5.231518	8.148374	5.566187	4.762020	6.544325	7.164009	5.440116	7.211498	5.534227	3.302725	9.330318	5.978032	9.080397	3.809826	4.501601	8.333423	7.928321	8.394778	11.281832	7.599130
GSM1692242	28	0	5.260337	10.681449	4.839600	11.428870	8.734059	4.901722	7.106856	8.786683	4.709125	2.604817	10.365462	7.424509	6.047690	4.082510	3.422666	8.360589	3.694356	7.826991	7.144003	4.538819	11.443956	6.211353	9.156918	4.664621	11.078251	10.979135	9.410377	4.668560	7.294561	4.664092	5.449452	6.691419	7.455879	4.642262	6.124863	4.679250	3.372929	9.587995	4.529843	8.202441	2.570981	5.188610	7.356435	6.481004	8.005250	10.504434	7.798429
GSM1692243	28	0	4.956584	8.504564	4.238439	9.937927	10.178562	2.983750	6.013350	7.917237	3.107655	2.185266	10.615920	6.701653	5.790529	4.893744	4.802889	6.575458	3.569319	8.020103	6.740776	4.802853	12.218952	7.214580	9.902978	5.002457	8.796193	10.229627	8.603491	4.203576	6.689988	3.527440	6.180736	5.625125	5.181033	3.113861	3.473533	4.071319	3.373335	9.167731	3.900514	7.952590	2.285845	4.921748	6.065586	6.512710	8.164758	10.462376	7.121883
GSM1692245	28	0	5.936917	9.466953	5.930137	11.272589	8.866765	4.986745	7.604453	9.597236	4.923271	3.149268	9.532869	7.521128	6.329484	6.096552	4.358784	8.921599	4.137946	8.086679	7.624488	4.925328	11.529944	5.493008	8.653244	5.417627	10.559127	10.072669	8.447813	5.092556	7.318683	5.269413	8.423604	6.696906	7.151368	5.561361	6.632890	6.153811	4.173416	10.188923	5.117987	9.330223	3.444327	6.474165	7.354982	6.569081	7.446357	11.927380	7.634412
GSM1692247	28	0	5.410550	9.063599	6.647656	10.846711	8.857942	5.550845	6.945822	10.582324	5.846605	3.164863	9.665541	7.264618	5.495557	5.002881	4.471542	9.631078	4.140948	8.355480	8.155800	4.967783	10.693496	4.060085	7.194994	4.936406	10.139485	10.984834	9.871020	5.413158	8.225132	5.976174	6.414837	6.701219	7.923721	5.764715	6.630772	5.994525	4.063457	9.736541	5.783655	9.134473	3.183337	6.648961	8.156563	7.483654	7.276910	11.473324	7.933285
GSM1692255	28	0	6.009693	9.962786	4.184161	11.441480	9.583263	5.518047	8.354196	7.537760	6.444605	3.426788	9.959812	5.886166	4.477958	5.709434	6.027624	8.702167	3.910154	8.740477	7.363515	5.052121	11.698953	5.530155	8.705354	5.061527	10.792533	8.834083	7.267348	5.118378	7.908416	5.480286	7.472109	7.755580	8.006424	4.764574	6.952592	6.095999	3.077904	9.751368	5.882934	9.515031	2.523897	5.043237	8.040804	7.556622	7.897783	10.120151	7.224744
GSM1692257	28	0	4.453431	7.106915	5.087422	9.650726	10.383039	3.408881	5.245162	6.958329	3.257895	2.310874	10.357671	7.110978	5.063286	4.959380	3.749515	8.631172	3.856009	8.748091	7.351100	5.396701	12.028701	7.718345	9.729010	5.209838	7.848093	10.351942	9.125563	5.579863	7.341458	5.576428	5.130034	7.521116	7.098680	3.611487	5.727222	4.640472	2.463729	10.051315	5.386973	7.894846	2.651798	4.200813	7.156415	7.132126	6.458764	9.326856	7.292106
GSM1692258	28	0	5.538525	10.240507	5.276038	12.120377	9.442112	5.936073	8.711019	7.902429	6.540357	2.873256	9.247240	7.167064	4.806034	7.286347	7.822247	8.588673	4.421315	8.840265	8.183098	5.121994	10.658941	4.504445	7.816065	5.410598	11.270516	10.499167	8.742009	5.646739	8.818815	6.487171	6.528511	7.985801	8.290827	5.668032	7.387179	6.158726	2.938336	9.372224	5.462192	9.079458	2.782194	4.184192	9.297542	8.531356	9.337170	10.573862	7.884845
GSM1692259	28	0	4.944783	8.251879	4.695252	10.327863	10.049178	4.849997	7.067843	7.170949	5.133396	2.597781	10.079560	7.098913	6.210391	5.883066	5.707030	9.203166	4.192236	8.788595	7.756103	5.995203	11.543897	5.855015	8.558825	5.221234	8.943017	9.689626	8.419320	5.953167	8.535289	6.119023	7.099606	6.473223	7.265076	5.017999	6.636748	6.813413	3.310988	10.191973	5.540763	8.948394	2.862692	4.586778	8.395680	7.816295	7.528575	10.589536	7.708535
GSM1692260	28	0	5.683376	5.228583	5.736392	7.481953	8.431596	3.803268	4.286980	9.256134	3.565903	2.308928	10.503519	7.187603	5.654490	4.942285	3.804697	9.457760	4.237722	8.444711	8.090611	5.382528	11.905623	7.587188	8.958837	5.616212	5.829746	9.230215	7.923626	5.644327	7.875054	5.386502	6.840248	6.222210	6.373805	3.263055	6.614983	5.892549	3.916318	10.302014	5.309436	8.417673	3.354613	6.316669	7.888043	7.426312	6.400005	10.816769	7.458592
GSM1692261	28	0	5.210690	8.391483	4.800001	10.416119	10.463345	5.156830	6.756393	8.932575	5.693673	2.795894	10.195670	5.056678	6.421122	7.106452	7.504404	8.351661	3.462492	8.373442	7.228508	4.232822	11.816951	6.589852	9.179323	5.546570	8.793710	8.067902	6.037832	4.923625	7.094978	4.924656	7.011355	5.456916	6.847811	4.773376	6.308034	5.499206	3.875717	9.212372	5.644473	8.109597	3.888736	5.930637	7.287285	6.783582	8.803291	11.188073	6.875604
GSM1692266	28	0	5.625706	7.161453	4.649566	9.321746	9.356376	4.480634	4.995622	8.168226	4.989980	2.821897	9.933880	7.512932	4.347853	5.717397	3.796854	8.499973	4.006372	8.244739	7.595799	4.988482	11.722914	6.465354	9.040048	5.567335	7.495303	10.141906	8.347191	5.317865	7.632404	5.480481	6.677936	6.114392	7.183158	4.445463	6.612363	4.948046	3.231181	9.869490	4.883638	8.996401	2.316630	5.120667	7.533126	6.952949	7.460475	9.259707	7.461712
GSM1692269	28	0	5.726210	7.630355	4.021043	8.642158	9.637288	5.548129	5.477018	9.922648	5.400176	3.174620	10.099258	7.058851	4.025569	6.971897	5.433856	9.141079	4.183206	8.694786	7.098504	4.458173	11.245838	6.996975	8.939842	5.742890	8.171850	9.228547	7.848268	5.050108	7.492862	5.305697	4.892813	5.731714	6.788966	5.536486	3.933595	5.670339	2.416928	9.324091	5.858439	8.871918	2.094758	3.931653	7.802487	7.495349	7.932454	7.253958	7.430249
GSM1692272	28	0	5.755293	9.380408	5.129168	10.517314	10.031901	6.962148	7.664105	10.124975	7.153710	3.785846	8.976681	9.495108	5.963078	9.236636	8.435740	9.504350	4.799148	8.650469	7.757729	5.599073	10.805141	5.168901	7.535832	5.484616	10.597119	11.903932	10.765537	5.980631	8.771933	6.211817	5.763095	9.016824	9.820675	6.724048	9.128450	6.644792	2.985277	9.462901	6.738833	8.441501	2.570046	4.514271	9.215870	8.510264	9.052246	11.087785	8.087945
GSM1692274	28	0	5.219016	10.063794	4.791732	11.291740	10.140180	4.347138	7.654059	8.288527	4.259325	2.752079	9.809088	7.133669	4.977943	7.422604	6.745883	8.208064	3.481750	8.409307	7.961832	4.469215	10.839213	6.059524	8.302255	5.093439	10.669350	10.691455	8.862383	4.935064	7.803809	5.240123	6.253399	7.020511	6.771792	4.032834	5.423972	5.460736	2.959840	9.459240	5.047722	8.134600	2.642003	4.554977	7.411777	7.950757	9.096712	10.671346	7.513355
GSM1692277	28	0	5.755728	10.613376	5.930205	11.304878	9.694660	5.062069	8.233978	8.770415	5.984281	3.457884	9.264026	7.202799	5.237739	8.051469	7.491893	9.127334	4.031011	8.427690	7.724350	4.803255	10.385817	5.862755	8.033157	5.255323	11.458958	10.089099	8.762435	5.341210	8.294909	5.938178	6.609164	6.901298	7.404133	5.052059	7.273979	6.248674	3.168806	9.796119	5.485711	8.480023	2.743831	4.790461	8.270381	7.984114	9.179870	11.279112	7.635139
GSM1692278	28	0	5.434296	9.785352	5.503470	10.559985	10.635464	4.628270	6.196102	8.678382	4.930522	2.436319	10.809865	6.092392	7.729418	5.000750	6.016246	7.919291	3.275755	8.224369	7.148123	4.477134	11.802146	5.682840	9.321575	4.611843	9.623753	9.436532	6.515197	4.842772	7.506051	4.784083	6.619262	5.755810	6.535607	4.293378	5.930254	5.380591	4.399443	9.276632	5.275986	7.912613	5.085200	6.312053	7.597240	7.695424	8.860837	11.876803	7.375060
GSM1692284	28	0	4.437348	5.660365	3.931526	5.931004	10.286645	3.376559	3.963503	5.923058	3.924507	2.385955	11.010584	5.257297	4.228760	5.676197	6.413901	8.495356	3.756566	8.203556	7.516208	5.246475	12.012743	7.194490	9.540936	4.826573	5.346391	7.468091	5.698066	5.029885	7.372963	4.703846	6.001733	5.744522	7.097956	3.360080	5.257587	5.285053	2.881047	9.611328	5.476212	8.212024	2.491926	4.358807	7.136330	7.404909	8.455604	9.684987	7.067732
GSM1692286	28	0	5.728783	10.400996	5.861205	11.621897	9.650470	5.010929	7.904299	9.249782	5.975930	2.600010	9.550391	7.734621	5.012234	6.154643	6.512485	8.146958	4.151967	8.085364	8.096082	4.326657	10.817208	4.623720	7.897929	5.415929	10.834184	11.125571	9.448176	5.459605	8.105107	5.686658	6.310218	7.640865	7.471884	4.960549	6.940064	6.290617	3.506686	9.327034	5.204189	8.577898	2.890248	5.523993	8.432348	7.714607	8.719535	11.190093	7.852028
GSM1692289	28	0	4.483172	8.948255	5.276818	10.159777	10.240114	3.629386	6.776720	9.170390	3.677496	3.008902	10.420200	5.922956	7.901771	4.876535	4.211960	8.162810	3.706664	7.627649	7.173772	4.283432	11.998296	6.965943	9.403032	5.161069	9.093616	8.840474	7.575355	4.078529	7.171831	4.688998	6.203481	6.115969	7.377071	3.581177	5.186448	4.896148	4.137843	9.907739	4.418060	8.181470	3.169896	5.766688	6.497450	6.665082	8.031784	11.446809	7.239417
GSM1692291	28	0	5.571881	9.959454	5.991933	10.274111	9.192650	4.777217	5.881073	10.265781	5.158052	2.884364	10.299512	6.868314	7.774277	5.278099	5.613919	8.597566	3.808216	8.355990	7.564653	4.528681	11.233327	5.870705	8.252017	5.313186	10.205645	10.330986	8.919529	5.189355	7.998067	5.560819	5.448359	6.317131	6.208499	4.113101	5.792723	5.576772	4.334959	9.464363	5.164770	8.415222	3.540172	6.604849	8.395777	7.781292	8.784753	11.785260	7.923791
GSM1692294	28	0	5.146118	9.658160	4.927004	11.878925	9.946171	5.020172	8.277951	8.977751	5.866281	2.900652	10.168551	6.125793	4.077625	6.655804	7.181364	6.860623	3.614731	8.031653	7.247787	4.228962	11.431518	5.472138	8.734975	5.064903	10.088940	9.728331	8.413357	5.039615	7.588611	4.341716	6.072338	6.340601	6.102733	5.197979	5.737936	5.345841	3.419075	8.938102	4.921421	8.405957	2.725750	4.844910	7.532306	7.439223	9.322099	10.458394	7.330669
GSM1692296	28	0	5.569417	4.534450	4.773199	7.014166	9.875447	4.995058	3.498037	7.416884	6.046926	3.244213	10.220885	7.051891	5.292477	7.245558	6.768513	9.101831	4.937689	9.250094	7.794009	6.128626	11.579249	6.185445	8.403655	5.891186	5.127760	9.155140	8.429967	6.499865	8.857433	6.588950	5.561584	6.768285	6.754700	4.807075	7.353643	6.861943	3.158753	9.514201	6.217927	8.632117	3.020629	4.076923	8.714446	8.135294	8.178958	9.909442	7.394336
GSM1692298	28	0	4.927187	9.448153	4.602029	10.974275	9.586286	5.031929	6.266962	8.217106	4.917963	3.047721	10.244625	7.483314	4.702887	5.264011	4.631108	8.446314	3.969207	9.078248	7.414276	4.761610	11.362345	6.929296	8.269734	4.692273	10.155017	11.161705	9.675646	5.793239	8.515541	6.631591	5.472990	6.657477	8.104059	4.621231	6.857215	5.061606	2.380034	9.321443	6.389316	7.222921	2.402978	3.486988	8.350720	7.607887	8.069739	7.795287	7.618238
GSM1692300	28	0	6.668065	9.589341	6.396958	10.994340	9.139220	6.379221	6.783887	10.430080	6.709116	3.876126	10.038554	7.375216	5.942042	5.261163	5.094907	9.193680	4.791369	8.555400	7.952794	5.199559	11.247672	5.320666	8.601802	5.649676	10.882025	10.456332	8.477833	5.302855	8.277371	5.844869	7.536825	6.752041	7.374737	6.904626	8.044802	6.382321	3.936503	9.839263	5.596099	9.492646	3.895428	6.355002	8.632334	8.098021	7.530971	11.767161	7.720086
GSM1692301	28	0	4.109618	10.851710	5.106254	11.663554	8.935975	4.431659	8.481167	8.444028	3.893366	2.672169	9.647960	5.237456	7.465485	5.642028	6.154247	8.666920	3.368792	7.827859	6.717033	3.982389	10.935858	6.096717	7.969078	4.570156	11.411012	8.818452	6.593016	4.600507	7.363292	4.732034	6.834295	6.394001	6.957717	3.429287	5.747002	5.534054	4.090318	8.759294	4.784345	7.927337	3.723507	6.293982	8.127750	6.706077	9.185444	11.764463	7.589557
GSM1692302	28	0	4.882837	7.180906	4.228679	9.746786	10.400616	3.672694	6.966020	5.606253	4.128440	2.949606	10.155057	6.040932	4.888514	5.846710	6.528282	9.020298	3.722676	8.460844	7.180697	5.615758	11.730970	7.295219	9.273452	5.565550	8.707463	8.691405	7.346658	5.548650	7.898534	5.389331	6.305317	6.289094	6.973868	3.420187	5.249067	6.001239	3.459477	9.770364	5.309511	7.223984	2.662749	4.818284	7.779176	7.409388	8.146207	9.770565	7.416950
GSM1692303	28	0	5.740301	5.698168	5.482260	9.375951	8.953044	4.622779	5.442770	8.923538	4.810512	2.362755	10.784020	6.419442	5.677418	6.206841	4.835798	9.604233	4.254551	8.469176	7.898499	4.695556	11.881089	7.764505	8.942493	5.921462	7.701458	8.555134	7.280767	5.327475	7.869488	5.836532	6.674182	5.695135	6.607953	4.734469	5.926607	6.091315	3.559305	9.527345	5.935935	7.708073	2.962895	5.889683	8.130216	7.624228	7.233058	10.846487	7.591879
GSM1692304	28	0	5.226367	8.841504	4.635443	10.533735	9.436082	4.441552	6.972123	7.560470	4.456309	2.428776	10.255790	6.571991	8.443713	5.801561	5.461056	8.553164	3.590554	7.869815	7.144829	4.833318	11.604415	6.294735	8.951825	4.757858	9.663604	9.034246	7.202261	5.027880	7.637029	4.874462	8.024403	6.079061	6.739422	4.417723	4.934348	5.989373	4.822272	9.655712	5.520247	8.611275	3.694795	6.090494	7.173824	7.320069	8.193035	11.889824	7.212091
GSM1692305	28	0	3.963118	10.251771	4.043192	10.854177	10.143539	2.799921	8.334285	8.022552	3.326589	1.872046	9.964017	5.703253	6.485462	5.692544	5.596035	7.197414	3.195750	8.683315	6.413583	4.030262	11.473196	6.083843	8.967094	4.835458	10.511149	9.449599	6.849172	5.005113	6.787348	4.770590	5.976439	7.990761	5.815956	2.991019	3.629408	5.030089	3.186316	9.293376	4.765678	8.079877	2.858312	4.743570	6.861461	6.810601	8.323018	10.739312	6.883507
GSM1692308	28	0	4.961976	3.031700	4.176935	3.554678	10.774768	3.668551	2.593047	5.709838	3.301481	2.217185	11.200828	5.783579	5.852735	5.978110	6.321068	8.847038	3.918744	8.650013	7.397866	5.993892	11.755038	7.596075	9.039236	5.416638	3.714170	8.629267	6.960189	6.096466	7.978406	5.749252	6.689898	5.432294	6.220119	2.678417	4.217024	5.657685	2.863103	9.236825	6.245902	6.481782	3.004817	3.188270	7.466895	8.009636	8.002753	8.819245	7.148663
GSM1692309	28	0	6.496498	4.143307	5.546659	6.756873	9.391377	6.316561	3.173248	10.154210	6.335711	3.417350	10.776879	7.287933	5.767597	5.227384	3.535148	9.764984	4.922488	9.214179	7.954389	5.980868	11.759931	7.738413	8.613933	5.797197	4.528758	9.574685	8.739197	6.502667	9.031567	6.758364	6.642429	6.942925	7.247044	6.668022	8.641073	6.039872	2.789523	9.891745	6.568550	7.879213	2.878297	4.084130	8.990025	8.146874	6.211517	8.812856	7.885628
GSM1692315	28	0	6.286898	8.855384	5.337946	10.705889	9.772806	6.400813	5.844715	10.108837	7.371090	4.073742	9.383081	7.083901	3.915010	6.601751	5.695258	9.130451	5.162536	8.409308	7.952413	5.502563	10.691893	4.033224	8.175037	6.104796	8.794104	10.754903	9.286490	5.570823	8.262949	5.901753	6.905498	6.999386	8.014556	7.184766	9.006313	5.359265	2.523195	10.401531	5.190028	9.829990	2.234351	3.872982	8.262174	7.699939	8.057615	8.861062	7.682275
GSM1692317	28	0	5.483680	8.170182	5.033873	11.300871	7.939400	5.173027	5.055379	9.172086	4.599230	3.012087	10.057072	7.061990	5.182712	4.862912	4.096163	8.309774	4.227935	8.232589	7.657500	4.594514	11.239118	6.157926	9.260412	5.316122	8.773224	10.193879	8.599145	4.844116	7.640372	5.190181	4.748101	7.349865	8.044357	4.311907	6.804897	5.081769	3.306165	9.683162	4.781458	8.894030	2.381777	5.010358	7.402187	6.753318	7.900227	10.325146	7.497353
GSM1692319	28	0	5.690909	8.023470	7.145785	10.769694	9.662464	4.837994	5.667045	10.039316	4.679458	2.664958	9.799864	5.869395	8.435064	3.886701	3.885168	8.000032	4.018630	8.575110	7.361245	4.946130	11.976060	6.825946	9.497481	4.973578	8.902444	8.754751	7.456618	5.043450	7.556571	5.440004	7.316534	6.555234	7.489574	4.885580	6.657011	4.796101	4.752771	9.589754	5.326749	8.033902	5.916468	7.100255	7.358309	6.965565	6.876168	12.293010	7.282256
GSM1692322	28	0	4.889900	9.449436	4.347022	10.882983	9.619890	4.097164	7.445515	9.532214	2.990765	2.390605	9.902616	6.181876	7.295439	4.418984	6.218382	8.238542	3.409830	8.221901	6.961885	4.480309	11.324992	5.735967	8.978169	3.990266	10.305447	10.065685	7.786063	5.023405	7.456347	5.653778	4.054534	7.719664	8.673859	3.249433	5.586598	6.026539	3.680216	9.247132	5.166528	8.754283	3.041282	6.110462	7.580128	7.323012	8.455987	11.949607	7.593755
GSM1692327	28	0	4.154121	8.380758	3.811075	9.617503	10.406344	4.173640	4.809124	8.592941	4.647730	1.983785	9.967954	6.712646	6.699300	6.855561	5.608113	6.782419	3.405580	9.066092	6.119502	4.613866	12.106016	7.091149	9.754834	4.883421	9.135289	10.547621	7.213104	4.721971	6.239198	4.865745	5.187414	5.229940	6.002069	4.614001	5.135572	4.644707	2.851505	9.544504	5.147057	7.237561	3.015466	4.461847	6.864254	6.347310	7.734509	11.215419	6.827391
GSM1692330	28	0	5.399796	10.326773	5.018078	11.985618	8.447617	5.120880	7.902882	9.268356	5.591482	2.714646	9.649154	6.580798	6.535699	5.750750	5.447517	8.515418	3.522263	8.150394	7.609125	4.087676	11.067746	5.172895	8.291072	4.618508	10.413550	10.205058	8.134640	5.048938	7.964092	5.040452	6.393702	6.471305	6.848115	4.024286	5.731654	5.859721	3.778725	9.287753	5.898454	8.713352	4.176766	5.698243	7.810836	7.450073	8.699089	11.729851	7.569632
GSM1692332	28	0	5.040868	9.168509	4.683840	10.202001	10.746486	3.238246	6.715431	7.364426	2.839895	2.073755	11.390667	5.113119	6.131595	5.831512	7.027212	7.732101	3.341024	8.216669	6.523310	5.213130	11.975492	6.829626	9.373700	5.149768	9.724794	8.585408	5.942899	4.796425	7.092528	5.183010	6.579604	5.595022	5.554339	3.428335	3.744246	5.516959	3.331539	8.575992	5.677956	6.858874	3.369735	5.627457	6.878211	7.374679	9.141908	11.327337	7.201667
GSM1692335	28	0	5.469310	10.446091	4.546492	11.962326	9.995224	5.603106	8.278546	9.186242	3.897413	2.777240	10.579500	6.421026	4.547192	5.033374	6.091399	8.387491	3.421329	7.743511	6.356069	4.338107	11.135601	5.239399	8.231841	3.983703	9.830526	9.782937	7.291320	4.948565	7.307207	5.307986	5.476603	6.600277	7.818456	4.511568	4.589517	6.758921	3.473372	8.135390	6.012656	7.567298	2.462303	4.876045	7.310604	7.803747	9.399202	10.122528	7.455062
GSM1692337	28	0	5.262826	8.549679	3.975665	10.756643	10.576883	3.647653	7.462970	7.488345	4.057630	2.579393	10.918663	5.477427	7.213616	6.099045	6.004165	8.275177	3.814813	8.364825	7.690199	5.364286	11.748201	7.044835	9.408836	5.352568	8.966302	8.705436	7.021170	5.324323	7.959462	5.190957	5.392771	6.257158	6.632227	4.034822	5.775009	5.095665	3.260720	9.172171	5.405956	6.472443	3.909905	4.489169	7.364025	7.476346	8.003407	11.100051	7.275758
GSM1692338	28	0	7.428875	3.263786	6.974596	3.692637	10.338165	7.291371	2.680134	10.878963	8.204415	4.531435	9.395668	8.751730	3.693158	6.015887	7.653092	8.495300	5.493293	8.872984	9.457649	6.121277	10.332726	4.843694	7.249662	5.939769	4.064630	11.670048	11.239838	6.437598	9.361710	6.974283	6.205477	8.063880	9.379534	7.865514	8.049644	6.517101	2.630784	10.035069	6.678861	9.169342	2.152318	3.809532	9.817531	8.967671	8.733427	9.492283	8.423111
GSM1692347	28	0	5.600258	11.231333	4.339862	11.631914	10.190539	4.325610	8.300739	8.484679	5.199245	2.615238	10.378327	5.641370	5.767423	5.002010	6.319656	7.718844	3.422424	8.335856	7.494090	4.123736	11.846514	6.134440	8.830980	5.027354	11.485411	9.687341	6.932469	4.879207	7.930306	4.699317	5.755903	5.785689	6.321520	4.322388	6.687024	5.743804	3.095168	8.993543	5.555164	7.874620	3.081888	5.459409	8.166522	7.746439	8.662102	11.450228	7.350016
GSM1692348	28	0	4.902683	11.225388	4.537205	11.222406	9.650946	4.743738	8.309378	8.342168	5.113637	2.424133	9.975043	5.933873	5.127019	5.863255	6.851392	8.835771	3.530710	7.826069	7.257322	4.346335	11.231330	4.707805	8.436793	5.412617	11.563316	9.817997	7.082954	4.504701	7.620255	4.624909	6.228610	6.022645	5.879669	5.094371	5.829921	6.142672	3.468219	9.341748	4.455417	8.923408	2.691402	4.685173	7.888001	7.075695	9.646883	10.482601	7.585241
GSM1692355	28	0	5.014560	9.680132	4.649436	11.098567	8.790402	4.310557	7.070392	9.029378	4.384373	2.671215	9.303319	6.903690	5.261396	5.396706	5.838790	8.515538	3.453010	7.850306	7.422113	4.055909	10.648991	5.213543	8.044716	5.024766	10.102053	10.459002	8.370267	4.808384	7.292005	4.718082	6.010906	5.526780	6.689918	4.340625	6.004833	5.475284	3.363695	9.295837	5.325396	9.164233	2.790960	4.661515	7.246161	7.175357	9.274690	11.000991	7.573003
GSM1692356	28	0	4.627246	8.957405	4.649761	10.110575	9.080951	4.470628	6.083232	9.245323	5.019384	2.387154	9.483878	6.208978	6.575126	6.049287	5.570847	8.130483	3.137002	9.005953	6.506580	4.168388	11.705481	6.741479	9.365464	4.834749	9.973388	9.972547	8.043268	4.507587	7.138785	5.060478	5.551853	6.387903	7.313689	4.399867	5.564167	4.421963	3.295923	10.060028	5.228441	8.291955	3.213246	5.865749	7.552265	6.814096	8.091041	11.863394	7.282565
GSM1692357	28	0	4.472667	8.456995	4.142084	9.935411	10.811747	4.260696	6.886281	6.886131	4.207456	2.285251	10.345536	5.633614	4.071268	6.151220	6.772340	7.306996	3.580155	8.554881	7.034462	4.670279	12.073334	6.322622	8.519804	4.848116	8.927587	9.843327	7.693245	4.803666	7.223501	4.690845	5.537841	6.232757	6.115205	3.945198	3.009480	5.271620	2.505563	9.650381	4.937085	7.486427	2.163385	3.995223	7.528016	7.329537	9.504557	8.879250	7.296807
GSM1692360	28	0	4.924082	7.933843	4.929762	8.770043	10.329179	4.362127	4.850110	7.715583	4.671587	2.298596	10.174253	7.038755	5.172301	8.241910	6.009709	8.059836	3.388452	8.705266	6.861951	4.937518	11.690706	5.793426	9.443102	5.117440	8.311037	10.470186	8.737806	4.815836	6.807312	4.979190	4.492082	7.940032	8.880333	4.323612	5.323550	5.002785	2.637940	9.222045	5.338743	8.677791	2.580042	4.409610	7.311670	7.388948	8.736795	10.741947	7.419626
GSM1692361	28	0	4.455164	7.514876	4.033005	9.622709	10.798201	3.704951	6.397828	6.414865	3.482924	2.081474	11.005775	6.218784	4.189735	5.566605	5.981013	7.974194	3.710129	8.652901	7.178989	4.743213	11.916265	7.774140	9.394542	5.095926	8.033920	8.924961	7.022541	5.136278	7.251258	4.799021	5.739902	5.389048	6.501033	3.466297	4.378443	5.340674	3.477836	9.495157	5.767535	7.604739	2.868747	4.654251	6.778945	7.184075	8.116383	10.428350	7.011563
GSM1692362	28	0	5.323481	7.333931	5.856827	9.557280	10.636325	4.636534	6.360692	8.215111	4.957447	2.799169	10.992379	5.904230	6.093027	5.680066	6.470778	8.640608	3.860420	8.626999	7.879372	5.160638	11.936677	6.987826	9.168844	5.214994	8.410046	8.938997	6.794089	5.692260	8.129166	5.628172	6.660524	6.210130	6.785049	3.929827	6.297735	6.077072	3.933740	9.400097	5.346850	8.932555	3.221745	5.946915	7.931438	7.343548	8.655866	11.349002	7.474488
GSM1692364	28	0	5.532727	7.906938	5.851363	9.089578	10.420031	4.336613	5.830542	7.890332	4.450355	2.082193	10.718079	6.153056	7.611178	5.825187	7.220011	8.590889	4.590228	8.652209	8.129189	6.614487	11.741432	5.910465	9.195792	4.956782	8.090985	9.269669	6.901472	5.442500	8.278408	6.499561	6.576302	8.004760	8.161314	3.715518	5.458786	5.816077	3.363174	9.693324	5.262147	8.019583	4.582684	5.633653	8.953613	8.019864	8.568172	11.965325	7.816106
GSM1692366	28	0	5.919368	8.655161	5.996569	8.600661	9.680018	4.478733	6.142204	8.018732	4.369762	2.715961	10.467719	7.922646	6.684417	5.644404	5.619451	8.647172	4.814159	7.705594	7.061369	6.057674	11.445402	6.135465	9.161756	5.381209	10.162769	10.590314	9.327345	4.799613	7.422976	4.908993	6.579734	6.819542	7.395351	4.455012	5.639621	6.090131	3.731746	9.033606	4.612771	8.199932	3.314179	5.684497	8.502716	7.411649	7.766821	10.601866	7.897744
GSM1692373	28	0	5.308107	10.497024	4.398892	11.860103	8.887623	4.778052	8.481851	9.098277	5.029355	2.411432	9.707204	6.662175	5.120785	6.832618	6.748486	9.669882	4.072484	8.250530	7.877917	4.785992	10.618815	6.776866	8.062497	5.277598	11.325397	9.841874	8.185427	5.829933	8.448677	6.172116	7.255216	6.385175	7.499582	3.758214	5.702612	6.694983	3.483512	9.777600	5.671947	8.053669	2.770584	4.668571	8.245482	7.519583	8.219023	10.375056	7.611717
GSM1692374	28	0	4.853660	9.564155	6.145835	11.878807	9.485098	4.625782	6.894405	9.551330	4.554182	2.161758	10.030508	5.785409	6.191082	5.488347	4.596001	7.901341	3.384618	8.429478	7.256793	5.224680	12.030118	6.911720	9.529139	4.644923	10.072054	9.065953	7.085440	4.805932	7.068693	4.320537	6.875870	5.706056	6.501963	4.136126	5.362769	4.764403	4.094473	9.718287	4.371499	8.502894	3.247576	5.670442	6.727668	6.513047	7.787360	11.811539	6.936283
GSM1692375	28	0	4.084245	10.290484	4.382309	11.506513	10.006400	3.521399	8.059687	9.078179	3.226995	2.433187	10.104711	5.975471	7.644645	6.832821	6.097207	7.141791	3.380009	8.438112	5.416995	4.878170	11.941434	6.841633	9.161728	4.565880	11.181874	9.713359	7.222653	4.256334	6.432849	4.348226	5.535385	7.738535	6.508071	3.035399	3.702467	4.506397	3.190459	8.905853	5.177071	7.200081	3.125812	5.454352	6.901426	6.569380	8.433206	11.796494	6.676285
GSM1692381	28	0	5.169028	7.961405	4.340994	9.104321	9.003889	4.815507	5.520218	8.476020	3.982465	2.441686	10.055832	6.414285	4.358431	4.754373	4.453566	8.335413	3.825955	9.195098	7.346264	4.288105	11.354575	7.691256	9.276368	5.767576	8.705687	9.684008	8.253379	5.442312	7.580008	5.546836	5.184592	5.473368	6.637642	3.846973	5.833686	4.608918	2.892984	9.904098	5.498470	7.610188	2.388332	4.356959	7.258686	6.763452	7.604979	9.931512	7.283664
GSM1692384	28	0	4.955864	10.318026	6.139592	12.443292	9.572342	4.697301	8.208919	9.799283	5.414254	2.764312	9.796179	6.545615	7.746517	6.142716	5.129730	8.548215	3.307447	7.978886	6.577005	4.444423	11.520137	5.813083	8.600349	4.892525	10.668331	10.407080	8.105956	4.554412	7.270470	5.150519	7.892528	6.910158	6.582756	4.765889	6.235479	5.259409	4.276648	9.548815	5.104223	8.744160	3.974803	7.368862	7.519050	6.835649	7.820797	12.399030	7.404740
GSM1692386	28	0	5.367447	7.151657	5.675152	9.825936	10.462949	4.074470	5.723541	7.380355	4.541390	2.434221	10.492453	6.206871	5.604558	6.305387	6.954269	7.806333	3.328766	8.301029	7.967641	4.937439	11.693953	6.205078	8.912061	5.055005	8.020359	9.478207	7.595328	5.145766	7.889417	5.091617	6.877139	6.069029	6.790769	3.979727	5.501174	6.271663	3.760848	9.338292	5.581965	8.400308	3.775539	4.544754	7.696197	7.695754	8.703728	11.262388	7.428510
GSM1692391	28	0	5.489520	3.980639	4.332713	5.744409	10.557965	4.388615	3.567304	8.411168	4.474387	2.366904	11.182790	4.844384	5.873059	5.136171	5.612309	7.262673	3.229165	8.105565	7.521322	5.390855	12.080210	7.345772	9.383626	5.032093	4.459333	8.073847	6.517550	4.636868	7.152103	3.953240	6.627393	4.721883	5.431531	4.008000	3.755138	4.918779	3.163570	8.741447	5.339446	7.933289	2.770695	4.562212	6.749253	7.000754	8.435355	9.766924	7.091729
GSM1692392	28	0	5.771760	8.557196	4.997451	10.700775	10.094387	5.973459	5.356289	10.398391	6.942210	3.666146	10.001978	6.044274	5.064791	6.404354	6.413394	7.888764	4.552464	8.106765	7.534652	4.898738	11.498183	6.705200	9.174291	5.258301	8.264665	8.931098	7.751535	5.163961	7.408693	5.395981	7.250674	7.094258	8.077787	6.274667	6.567121	5.684678	4.010877	10.031835	5.176088	8.696302	3.450103	5.478597	7.335425	6.793104	7.883704	11.350923	7.480699
GSM1692393	28	0	6.112811	10.647114	5.169758	12.234607	7.719893	5.519079	7.128300	10.751323	6.072575	3.348874	9.907784	7.643934	6.254645	5.135644	5.166784	8.388723	4.828411	7.499726	7.948661	5.274224	11.156698	4.557423	8.400847	5.550621	11.097236	10.369751	8.945246	4.670054	7.513550	4.524228	6.879556	6.996397	7.183427	5.962815	7.843898	5.484312	5.094363	9.476451	4.832090	9.566349	3.270370	7.442119	7.885239	6.827204	7.522929	12.088922	7.886372
GSM1692395	28	0	4.434894	11.031843	4.367470	11.101423	9.367795	4.360885	8.212768	7.372584	5.120095	2.704306	9.677339	6.737554	4.208031	5.895347	6.198993	9.388234	3.726389	8.224685	7.582596	4.408269	11.005302	5.198471	8.180096	5.106914	11.598470	10.207054	8.313306	5.466611	7.800740	5.502494	6.868875	6.262638	6.807456	3.978368	6.597332	6.290912	2.799880	9.336972	5.408056	9.154036	2.235668	4.810086	7.933629	7.638871	8.748620	10.063182	7.660943
GSM1692397	28	0	5.256792	7.788180	4.656529	9.577942	10.394212	5.459160	5.937388	9.036620	5.135890	3.292432	10.511737	6.419999	6.382276	5.983339	6.425346	8.286617	3.691132	8.762865	7.518925	4.871109	11.984010	6.416419	9.116754	5.320864	8.066232	9.788534	7.310771	5.311514	8.098471	5.817848	5.095186	5.841965	6.937099	5.331453	6.411671	5.180817	2.919615	9.611388	5.236014	7.986612	3.086222	3.817693	8.002507	7.640418	8.397785	10.864643	7.521933
GSM1692399	28	0	4.666536	10.174156	4.999624	11.988311	9.637919	3.940505	8.323466	9.057867	4.121368	2.585766	9.550564	6.470767	7.502033	5.135362	4.642596	9.805060	3.822937	8.072766	7.083034	4.792992	11.007097	7.481829	8.643149	6.193174	10.721237	9.591868	8.009595	5.177334	7.402216	4.812659	6.804548	6.566920	6.430690	3.158284	6.328073	5.297162	4.132421	9.668197	5.122510	8.193556	3.936484	6.258491	7.148087	6.556050	8.056390	12.008006	7.147281
GSM1692400	28	0	5.503085	6.461667	5.286480	9.111909	8.840527	4.582134	4.725153	8.275560	4.968189	2.705625	9.607107	7.933304	4.298549	5.776943	3.617714	8.170097	4.803995	9.584684	8.472550	5.368323	11.234318	6.332524	8.396381	5.917930	7.340412	10.860784	10.067639	6.537284	8.640661	6.433974	5.678103	6.909565	7.549167	4.172812	5.987741	5.628087	2.595148	10.355000	5.494971	7.529875	2.409865	3.486621	7.933615	7.225129	7.132231	8.538979	7.586127
GSM1692404	28	0	5.152952	4.523952	6.412961	6.157724	9.488369	3.879799	3.619010	9.077750	3.894973	2.301942	10.679543	7.032425	7.392836	5.585693	4.256440	8.746565	4.103018	8.449534	8.074651	4.910717	12.083007	6.542066	9.551340	5.278798	5.377481	9.796882	8.455543	5.083885	7.605128	5.125913	7.460263	6.492425	7.299723	4.273231	5.779142	5.726683	3.832646	9.958009	5.257317	9.576475	4.250570	6.233724	7.572730	6.998365	7.005434	11.881160	7.463837
GSM1692406	28	0	6.143491	9.712081	6.238132	11.721918	8.113960	5.677031	7.128294	9.790950	6.420433	4.705135	10.293181	7.503832	6.214845	5.302968	4.438541	8.713982	5.095344	8.397603	7.931919	5.369770	11.554707	4.747906	8.965754	5.529607	10.186746	10.496298	9.033971	5.010004	7.914805	5.428490	7.003316	7.908429	7.126548	6.352017	7.290113	5.596526	3.699768	9.532957	4.978929	9.759291	2.784391	5.828201	7.982539	7.487693	7.639782	10.964591	7.630840
GSM1692407	28	0	5.452083	8.612780	5.340158	10.910710	9.249557	5.167619	7.142716	9.240582	6.359723	2.890983	9.331435	7.240497	4.972508	6.582108	6.634653	9.208194	4.288353	8.737018	8.113960	4.717212	10.779238	5.585644	8.139369	5.377743	9.222921	10.472987	9.047342	5.757014	8.419857	6.244218	6.265636	7.341481	7.984899	4.108406	7.667525	6.435747	3.510626	9.789485	6.487522	8.993503	2.942847	5.650246	8.141429	8.087391	8.535630	11.399001	7.773574
GSM1692408	28	0	5.418476	6.014729	5.232788	10.285337	10.310144	4.685097	6.138988	7.954315	4.790043	2.856144	10.940832	6.200410	6.553147	4.868951	6.423893	8.046030	3.874300	7.919428	7.818887	5.073259	11.970158	6.736433	9.569869	5.586948	8.509871	9.330051	7.846654	4.981065	7.424845	4.590415	5.445388	6.164023	6.087247	4.929332	6.485411	5.534159	3.863445	8.968049	4.970137	8.736640	3.631304	4.948743	7.570877	6.950334	8.408666	11.071485	7.258012
GSM1692410	28	0	5.286032	11.530370	6.127922	12.028635	8.966827	4.145614	8.560214	9.333501	4.438819	2.204772	9.464898	6.423114	7.042294	5.531600	5.459307	7.531881	3.717958	7.231997	7.424683	4.601484	10.691681	5.152256	8.449570	5.059361	12.100221	9.968618	8.233445	4.630035	7.438105	4.198323	6.125534	7.038113	7.222587	4.945179	6.570602	5.678904	4.455383	8.728392	4.209352	8.495378	3.132604	6.387612	7.673613	6.509794	8.452825	11.819538	7.691532
GSM1692412	28	0	4.728603	10.058391	4.165191	11.661871	9.602678	3.604833	7.357977	9.299771	3.204011	2.441392	9.983294	6.505422	7.409337	3.443334	5.294669	7.631569	3.655259	7.904108	7.017279	4.246981	11.451053	6.033133	9.269862	4.484517	10.640707	10.064561	8.584300	4.573071	6.910031	4.534466	5.514257	7.062279	7.154743	3.403717	5.187678	4.430983	3.941528	9.205038	4.121869	7.501440	3.905114	6.481897	6.940943	6.282364	8.862781	11.936772	7.419000
GSM1692413	28	0	4.918725	8.168697	4.395829	9.696634	8.916782	4.692687	6.077984	9.144599	4.547608	2.488615	10.142528	6.552535	5.367460	7.780605	4.842529	8.646419	3.930092	8.928969	6.725805	4.415648	11.933810	5.864561	9.032970	5.420865	8.989380	9.306403	8.309484	4.327247	7.041926	5.164451	5.302553	6.557013	7.496882	4.747891	6.416107	5.402034	3.101824	9.920988	5.221431	8.739373	2.701455	5.706952	7.191263	6.648250	7.080499	10.997789	7.026355
GSM1692414	28	0	5.197665	10.818982	5.080112	12.326405	9.613952	4.080742	8.162613	7.162855	4.561631	2.877141	9.696483	6.930478	4.061915	7.650042	6.771773	9.181956	4.130521	8.270721	6.872361	4.089324	10.835699	5.246687	7.853491	5.086416	11.420518	10.474793	8.671883	4.832456	7.887962	5.182856	5.200615	7.734378	6.590305	4.322693	5.614482	6.973789	2.562415	8.906344	5.159523	8.422094	2.330358	4.354380	8.309399	7.814947	9.303035	9.094215	7.756321
GSM1692415	28	0	5.122597	6.499508	5.351469	9.259826	10.456751	4.628568	5.030096	8.179805	5.736645	2.960162	10.570695	6.884374	4.929612	5.892335	6.147722	8.958662	4.270336	9.014173	7.875881	4.765584	11.812135	7.227741	8.490820	5.133893	7.159640	10.014140	8.094154	6.235485	8.772176	6.391441	6.179977	6.471862	6.969826	4.145419	6.393764	6.151484	3.017476	9.587259	6.422445	7.891196	2.928040	4.660904	8.231348	8.344158	7.968308	10.143846	7.443416
GSM1692416	28	0	4.623590	8.630779	4.963640	11.385762	9.786887	3.857115	7.799445	7.620236	4.101956	2.854042	10.493120	5.998850	6.840635	5.787665	5.548110	8.679530	3.638768	8.739777	7.334182	4.630686	11.794496	7.602555	9.097134	5.106320	9.545355	9.157937	7.071754	5.630064	8.025769	5.732556	6.777068	6.071250	6.968908	3.443589	5.221478	5.995285	3.751948	9.613229	5.940644	7.677721	3.646946	4.836044	7.713486	7.396149	7.943913	11.104189	7.219534
GSM1692417	28	0	5.910253	10.880276	5.438013	11.404171	8.910006	6.093776	7.927174	9.932483	6.417237	3.754857	9.164136	7.575828	4.890398	6.048641	5.618149	8.915447	4.605278	8.233850	8.123371	5.489599	10.505831	4.682949	8.016955	5.265486	11.272940	10.836775	9.338650	5.404851	8.145475	5.597185	6.477320	7.522505	8.158181	6.671121	7.693626	5.929309	3.599481	9.788377	5.217674	9.417801	2.472323	5.348657	8.481868	7.744851	8.377982	10.498977	7.851411
GSM1692418	28	0	5.728500	8.094431	5.217320	9.841250	9.282174	4.688704	5.910547	8.157278	5.411601	2.842367	10.027852	8.616598	4.884982	7.779966	5.532810	9.296731	4.199934	8.404646	7.693513	4.531480	11.326068	5.489928	8.486620	4.961226	9.221690	11.605363	10.266340	4.891993	7.721136	5.549943	7.096675	7.416924	8.908280	3.999310	7.036096	6.213887	3.308008	9.294664	5.920467	9.113900	2.519398	4.973540	7.980122	7.569844	7.887699	11.180372	7.695321
GSM1692420	28	0	5.274797	9.754574	4.233770	11.888465	8.775761	4.796358	7.527299	9.638429	5.027271	2.493284	9.662411	6.714860	5.328869	5.798769	5.256984	8.351633	3.914730	7.795196	7.405315	4.250139	10.913077	5.463673	8.222891	5.134785	10.271825	10.236500	8.133217	4.471305	7.428099	5.359519	6.467143	6.201556	6.142739	4.805149	5.831365	5.164557	3.699820	9.344559	4.686207	8.552153	2.668946	5.594036	7.740512	6.818571	9.225387	11.243182	7.492456
GSM1692421	28	0	4.962736	5.652170	4.961301	8.518633	9.731132	3.841802	6.338638	7.299840	4.381753	2.435371	10.675887	8.477916	6.174609	6.597574	5.935886	10.070442	4.109942	8.638649	7.611617	5.071353	11.721848	7.396278	8.782063	5.098329	8.244440	11.412466	9.712976	5.555612	7.491869	5.595132	8.159462	5.732289	6.885706	3.128161	5.943187	6.463824	3.032572	10.115028	6.271066	8.519076	3.751850	4.682072	7.515572	7.194345	7.874582	11.106663	7.217930
GSM1692422	28	0	5.668871	9.690947	5.081116	11.379702	9.659128	5.286758	7.699919	9.647119	6.293579	2.824011	9.763300	6.986456	5.902998	6.158430	6.176141	9.232801	4.411189	8.635640	8.080230	5.162806	11.312319	6.731619	8.217956	5.278677	10.975848	10.357706	8.672355	5.754612	8.566547	6.027159	6.500436	6.522145	7.498194	5.041577	7.426206	6.437012	3.507648	9.911135	6.103640	8.232492	3.665485	5.196985	8.343134	8.169174	8.177765	11.403599	7.700366
GSM1692423	28	0	5.475520	9.680255	5.389087	11.859028	8.672460	5.809841	7.377066	10.696088	6.517933	3.102191	9.055716	7.714358	5.673391	6.881386	5.711246	8.880304	4.186238	8.665816	7.871913	5.104595	10.734797	5.000425	7.599536	5.256173	10.202072	11.048637	9.870852	5.587764	8.238153	5.682676	5.045564	6.975690	8.024114	5.838966	6.572608	5.691521	3.657581	9.835156	5.259870	8.191527	3.323871	6.173586	8.097463	7.588567	8.689832	11.821052	7.642720
GSM1692424	28	0	5.152946	3.774743	4.504021	6.976362	10.493785	4.012603	3.264979	7.464543	4.708307	2.078688	10.339542	5.861241	6.335813	6.837355	6.606868	8.386701	3.511918	8.404505	7.526625	5.606889	11.878504	6.700635	9.466693	5.274816	4.061901	8.964519	7.989593	5.003338	7.566794	4.996049	6.939160	5.815490	7.247929	3.632217	5.930014	5.329922	3.494393	9.362936	4.826280	8.051093	3.057513	5.486610	7.574153	7.555503	8.253148	10.940841	7.291279
GSM1692425	28	0	4.605995	10.974853	3.193207	11.282090	9.826716	3.549604	7.447597	7.631638	3.428172	2.390592	9.438866	7.091660	5.501953	5.958476	6.283609	6.868564	3.493957	8.634364	6.403905	5.972100	11.705422	6.603380	9.291006	4.205264	11.126281	10.602963	8.883883	4.549453	7.457572	5.044667	4.973326	6.884471	6.401104	3.182813	3.885961	4.187393	3.139254	9.410674	4.519375	6.987475	2.064739	4.953012	7.149977	6.682390	8.912506	10.538011	7.458521
GSM1692427	28	0	4.733588	11.198715	4.309219	11.668115	8.106640	4.355558	8.262066	8.488716	3.726322	2.211755	9.002714	6.870817	5.045066	4.964734	4.475547	7.851255	3.473665	8.059798	7.035767	4.193625	10.642285	5.723827	8.194410	4.672335	11.838579	10.665793	9.093015	4.368574	7.271302	4.643131	5.474798	6.604102	7.125764	3.493587	3.973405	5.337997	3.361291	8.815021	4.976920	8.262993	2.662451	4.862890	6.842223	6.126103	8.054946	10.282341	7.551575
GSM1692428	28	0	4.418667	9.320164	4.534427	11.255826	9.884448	4.658210	7.411795	8.271998	4.182157	2.068680	10.608360	6.401655	3.896706	5.214717	4.566650	8.229354	4.213873	8.498570	7.407077	5.213304	11.761863	7.118226	9.274151	5.062297	10.076444	9.882993	8.164711	5.319481	7.886175	5.866403	6.176760	7.536756	7.502193	3.487090	5.077143	4.823518	2.626550	9.469043	4.968340	7.271299	2.120084	3.952739	7.502896	7.326980	7.482819	9.221788	7.123546
GSM1692429	28	0	5.484576	10.615987	5.673089	12.385311	9.373941	4.249349	8.461874	8.940917	5.084579	2.467709	9.747055	6.491023	7.069653	6.057385	5.915978	7.856331	3.757096	8.462088	7.607826	4.409595	11.073056	5.939269	8.584533	4.974251	11.234515	10.098318	8.434299	4.850568	7.693671	5.709205	6.097706	7.350824	7.716901	3.763392	6.425517	5.662916	3.696666	9.347192	5.328720	8.131182	3.737912	5.887214	7.592317	7.135920	9.019190	11.422519	7.287912
GSM1692430	28	0	5.416512	10.437158	4.781518	10.920456	9.427791	4.966500	7.979008	9.357215	5.834405	3.219043	9.956190	6.987706	6.156372	7.457303	6.843199	9.975224	3.960890	8.554435	7.960830	4.861549	11.073238	5.211686	8.198840	5.334306	11.348116	10.359556	8.634600	5.886816	8.509461	6.081026	6.157877	6.411893	8.003501	4.802603	7.006647	6.749622	3.353804	9.951830	6.208728	8.712839	2.866095	4.940635	8.481953	7.947194	8.180263	11.338693	7.570245
GSM1692436	28	0	6.277460	7.703267	7.339885	9.050912	10.139221	4.742358	5.453145	8.560106	4.639183	2.944932	10.289093	7.153754	5.877156	5.759037	5.173076	7.888755	4.650206	7.740885	8.565035	5.297737	11.457546	5.927256	9.003483	5.946529	8.371438	9.884704	9.019672	4.753460	7.658041	4.691097	7.557752	6.286765	6.468936	5.817840	6.472377	5.613890	4.147011	9.558214	4.680573	9.180559	3.194955	6.946167	7.625603	7.418517	8.198556	11.554171	7.764790
GSM1692437	28	0	5.391799	8.115206	5.140725	10.227113	8.605732	5.153977	5.352564	9.153142	5.044395	2.931047	9.673795	7.597240	4.193770	6.193553	5.051781	8.202459	3.677172	7.751788	7.622755	4.129506	11.107723	5.014077	8.912245	5.234945	8.392620	10.850122	9.443046	4.803402	7.039932	4.544148	5.319017	6.748175	6.990988	4.944210	6.174692	5.158355	2.686791	9.492895	5.090802	9.228877	2.310684	4.517744	6.955658	6.807519	8.107615	10.098198	7.459693
GSM1692438	28	0	4.966778	8.124329	4.793946	10.936072	10.130368	4.306319	5.713520	8.737225	4.219081	2.421156	10.422607	6.792963	6.274284	4.568988	4.941406	8.333248	3.669629	8.599539	7.088928	4.705049	11.873728	6.351308	8.984593	4.881975	9.127568	9.679156	8.262569	5.348420	7.700909	5.250459	6.336285	5.656229	7.041729	4.024134	5.719549	5.309430	3.564368	9.640997	5.251442	8.335501	2.710601	5.177288	7.406947	6.922895	7.469620	11.000245	7.339893
GSM1692439	28	0	5.555516	8.025541	4.335160	9.132274	8.733185	5.655609	4.919010	9.711365	4.959056	2.750113	9.714022	7.910623	3.589669	5.371963	5.662672	8.931606	4.456327	9.119503	8.065038	5.052743	10.956628	6.867022	8.484303	5.580699	9.170429	10.854633	9.611776	6.153143	8.395123	5.392764	4.718336	6.269895	6.554747	4.416667	7.345881	5.464176	2.788295	9.209487	5.814827	7.795858	2.308692	4.249144	7.903680	7.698645	8.214224	9.445366	7.742005
GSM1692440	28	0	5.141929	10.203944	5.158930	10.770412	10.080675	5.034529	7.275979	8.222238	5.455901	2.756182	10.776122	6.394187	4.526040	7.223088	6.579122	6.751981	3.546875	7.364286	7.003047	4.591922	12.065920	6.146780	9.392356	5.225282	10.772104	9.563277	7.440873	4.445444	6.601569	3.819511	7.695133	5.865564	6.315107	5.311520	5.498031	4.996525	2.910316	8.858048	4.607876	9.030685	2.293392	4.672243	7.350700	6.606005	8.647862	9.934698	7.429605
GSM1692441	28	0	5.479014	9.220132	4.728157	10.900767	9.614651	5.820628	7.598197	9.481838	5.685544	3.523548	10.001079	7.009396	7.931840	4.604755	5.543808	8.769209	3.967782	8.782029	7.997252	4.839496	11.361118	5.118327	8.315594	5.352802	8.594192	9.813116	8.249585	5.438372	8.284729	5.622214	6.033542	7.256563	8.093815	4.748196	7.491866	5.338401	3.904411	9.422748	5.516711	7.998286	4.182577	6.120963	8.483254	7.961287	7.676473	11.944847	7.829650
GSM1692445	28	0	4.917682	8.626156	5.314387	9.919212	10.698492	4.035261	6.506424	6.976829	4.002833	2.139083	10.359011	5.777039	6.980613	6.252189	6.335204	8.618057	3.514796	8.363809	7.768593	4.972063	11.707933	6.559449	8.623293	5.405813	8.747159	9.334741	7.657313	5.387022	8.114616	4.977698	7.371378	6.314064	6.656727	3.556466	5.718626	5.657574	3.522015	10.045549	5.742451	7.775661	4.066648	5.362904	7.962740	7.551330	8.800408	11.373342	7.783235
GSM1692446	28	0	5.368178	9.854874	7.249202	11.983150	8.834495	3.302054	7.152863	10.346734	3.341477	2.500968	10.278261	6.578313	8.288563	2.551995	3.775580	7.137761	3.760627	7.365404	7.375351	4.531019	11.215274	5.448624	8.771016	4.646981	10.886756	9.643838	8.042585	4.245486	7.204807	4.932706	7.208834	7.638883	7.734327	3.532343	4.828712	5.498265	5.518026	8.444029	4.162546	7.304537	5.186968	7.863619	7.073232	6.649408	8.150783	12.115560	7.652331
GSM1692448	28	0	4.629167	8.139729	4.796269	10.222514	10.088511	3.637571	5.907334	8.653338	3.618415	3.189792	10.677947	4.624577	6.404455	5.215992	5.754435	6.194261	3.156180	7.873390	6.380591	4.630674	12.202027	6.527829	9.863284	4.569697	8.194448	8.342303	6.292171	3.824450	6.457367	3.733541	5.921083	6.122040	6.351347	3.717723	4.590700	4.414204	3.802223	9.540380	4.241234	8.279524	3.752356	6.468780	6.813413	6.308298	8.628353	11.604507	7.330084
GSM1692452	28	0	5.393135	10.136987	5.457579	11.804501	9.565089	4.615630	7.927361	9.059602	4.616452	2.362711	10.319664	7.003482	6.342990	4.263207	4.560874	8.483740	3.688999	8.213688	7.566852	4.525959	11.624658	6.348571	9.101256	4.914046	10.641239	10.327492	8.627123	4.892970	7.865837	4.646029	5.896032	6.679102	6.499899	4.587954	5.677134	5.330615	4.159343	9.144837	5.364987	8.207273	3.290885	6.808731	7.599792	7.189965	7.816179	11.441373	7.529871
GSM1692453	28	0	5.197378	10.467631	6.487910	12.291354	9.052233	4.229415	8.378022	10.197371	3.752801	2.371190	9.595065	5.251725	9.229218	3.547091	3.453316	7.802764	3.154786	7.647190	6.207077	3.879786	10.994431	5.411354	8.164470	4.367158	10.608389	8.683906	6.452423	4.279234	7.099888	4.187142	7.824966	7.521056	6.215410	4.236142	5.503829	4.880153	5.641317	8.615725	4.114262	6.882849	6.090917	7.641794	6.804064	6.772370	8.380493	12.211741	7.363642
GSM1692455	28	0	5.769751	8.899959	6.062307	9.919248	9.587590	4.745819	6.474474	7.947317	4.610775	2.497489	9.712131	8.433508	4.524883	5.364594	5.419532	8.509385	4.778909	8.519795	8.480944	5.595236	11.026443	6.135764	8.701529	5.828243	9.351824	10.960750	9.735149	5.817014	8.041439	5.956687	6.456202	6.866711	7.409683	4.650162	6.809975	6.028287	2.822195	9.692084	5.406937	8.735964	2.357484	4.463470	7.932703	7.555093	7.957714	9.806449	7.864629
GSM1692458	28	0	4.967086	10.552368	6.292165	12.388710	9.029272	3.227668	8.497008	8.933005	3.649249	2.032516	9.374097	5.746792	7.086913	4.846162	3.706313	7.790679	4.553483	7.045867	6.411569	4.801899	10.908884	5.563406	8.915684	5.163180	11.113221	8.867745	7.900776	3.704798	6.095938	2.994859	5.923509	7.580946	5.220931	3.698312	4.448320	5.709907	4.376473	9.719349	3.985447	8.973503	3.116564	6.611382	5.627315	5.120715	8.666431	11.541112	7.228339
GSM1692461	28	0	5.645037	9.449083	5.976063	10.947915	9.053824	5.714633	6.807398	9.456613	6.748508	3.148897	10.213264	6.042161	5.673684	5.950724	5.532792	9.936898	4.540883	8.647363	7.992678	5.371764	11.138210	6.746330	8.263614	5.593693	10.092872	8.885116	7.062332	5.505630	8.098316	5.587744	7.566518	6.794973	7.774006	5.987407	7.479232	6.279040	4.084882	9.945089	5.921085	8.771648	3.410588	5.768128	8.479072	7.615726	7.740498	11.348897	7.829755
GSM1692465	28	0	5.290546	8.518620	5.336655	9.291123	10.152817	3.907718	5.510692	7.316560	3.939119	2.099932	11.029367	5.564352	5.969732	5.047584	5.476655	8.342996	3.571906	7.707833	7.178699	5.054224	12.078575	7.592324	9.618495	5.836962	8.052812	8.472316	6.827206	4.672626	7.148500	4.398786	6.223356	5.937156	5.955181	3.744671	6.085674	4.748715	3.911035	9.464604	5.006948	7.825859	3.280316	6.690058	7.264844	6.759116	8.292453	11.132470	6.961389
GSM1692466	28	0	5.456768	6.881083	5.243333	8.139580	9.920704	4.983599	5.786145	8.066654	5.108682	2.676708	9.940245	6.577665	3.693202	6.822661	7.298143	8.639128	3.911462	8.706189	7.987874	4.098373	11.022140	6.868447	8.587774	5.809790	7.655843	11.053327	8.525673	5.291476	7.558151	5.371489	7.088584	5.909016	6.853745	4.627873	6.897441	6.110882	2.788423	9.019792	5.642052	8.576196	2.890597	4.131698	7.597172	7.331982	8.818013	9.359222	7.597243
GSM1692482	28	0	4.426684	7.191906	6.225014	9.464342	9.966656	3.086931	5.384730	8.476831	3.055006	2.261959	10.377270	6.057978	6.413599	6.603703	6.329923	8.496402	3.344352	7.992725	6.791516	4.350064	11.786772	5.795661	9.222728	5.343752	7.802843	8.400517	7.020109	4.373291	6.448443	4.358360	8.700553	4.975623	5.773767	3.320757	3.735965	5.884906	3.956402	9.985897	4.934656	9.439376	3.468432	6.543939	6.837280	6.348714	8.335811	11.446483	7.043190
GSM1692484	28	0	5.401933	10.506970	5.168704	11.884962	10.032972	4.386834	8.179661	8.655386	4.019055	2.210860	10.325378	5.797190	8.074122	3.752146	5.637438	8.151342	3.076706	8.025167	6.444025	4.018037	11.676723	5.582030	8.767280	4.816107	11.002287	9.232522	7.085415	4.173909	7.178535	4.769277	6.657296	6.411488	6.607624	3.997064	5.672915	5.752790	4.467328	8.692468	4.713024	7.880877	5.541964	6.309848	7.775241	7.214575	7.897980	12.195406	7.254031
GSM1692488	28	0	5.486544	7.919082	5.995632	10.315647	9.406645	2.863946	6.391195	7.012138	3.046800	2.427458	10.515167	7.139043	4.829390	5.417358	4.288027	8.940117	4.082182	7.669166	8.359819	4.531985	11.578815	7.154752	9.064257	5.888893	9.049022	9.295114	8.405109	4.835000	7.554883	5.007280	7.696311	6.318057	6.217556	3.574849	4.493935	5.679135	3.717170	9.085252	4.849147	8.401013	2.906545	5.837794	7.056583	6.856979	7.428131	10.214732	7.754498
GSM1692489	28	0	5.015648	8.289149	4.884323	9.423345	9.323370	4.996259	5.698677	7.679668	4.743582	2.832359	10.258812	6.091841	4.073313	5.805951	4.818985	8.883232	3.591938	8.405918	7.549167	3.972698	11.782854	5.315517	8.936384	5.162630	8.660996	9.110549	6.621800	4.826300	7.687605	4.869389	5.218712	6.085174	6.940920	3.729231	5.603292	5.176306	2.754290	9.994120	4.798775	9.274766	2.258837	4.674961	7.991353	7.534500	7.972510	9.542859	7.429952
GSM1692491	28	0	5.730727	8.689705	5.687184	10.062457	9.228818	4.997475	5.186720	8.363452	5.132732	2.899944	9.578919	8.105398	4.587021	5.985647	5.383992	9.672503	3.792051	8.116360	7.853899	4.927183	11.366780	5.297480	8.745783	5.287159	8.550735	10.973295	9.813376	5.627553	7.739036	5.193896	6.769877	6.827931	7.719303	3.794698	6.763415	5.849683	2.617657	9.795723	6.419337	9.090371	2.459791	3.830446	7.695683	7.723481	8.090833	9.503253	7.640585
GSM1692492	28	0	6.667054	8.425928	6.375673	11.255079	8.486928	5.863461	6.476240	9.211069	6.481283	3.467331	9.459729	8.157430	3.973687	5.576453	5.540309	9.070758	4.510936	8.329926	8.813894	5.161308	10.855083	4.723551	8.228199	5.746926	9.079948	10.825662	9.733280	5.729573	8.499412	5.985194	6.107708	7.361887	7.743707	5.474509	7.879529	5.686747	3.167941	9.787856	5.768433	9.194114	2.474152	5.233023	9.001362	8.300330	8.248440	10.253648	8.010631
GSM1692493	28	0	6.092288	5.656176	5.841753	7.991044	9.700775	5.141234	3.181174	9.866701	5.422065	2.937390	10.555749	7.245241	8.255081	4.590866	4.828901	8.758074	4.373135	8.657036	8.081742	5.292109	12.192536	6.578729	9.230076	5.015415	5.482117	10.461622	8.800203	5.674830	8.629795	5.890628	6.238194	6.992466	7.447054	4.162360	7.263514	5.419976	3.554754	9.680141	5.710032	7.956472	4.238167	5.152228	8.488931	8.368663	7.312801	11.766979	7.826721
GSM1692494	28	0	5.611266	10.540379	4.819844	11.709767	9.221676	5.723644	7.826498	9.840172	6.954302	3.624275	9.363288	7.509521	4.241775	6.464340	5.589351	9.269815	3.976722	8.502241	7.490223	4.555257	11.153428	6.906877	8.176112	5.292112	11.007873	10.754095	9.006285	5.167721	7.839303	5.644688	4.546972	7.691174	7.279738	5.912716	7.050415	5.458577	2.713560	9.590322	5.985413	7.968994	2.399188	4.111676	8.074110	7.557473	8.191331	9.628226	7.388573
GSM1692498	28	0	5.898319	11.009768	5.776324	12.138698	7.476813	5.663799	8.024916	10.036880	6.241194	4.123461	8.715832	7.795944	4.018468	3.954157	4.130168	8.566634	4.484202	7.772505	7.752983	4.724520	10.084345	3.732453	7.674334	5.520504	11.214024	10.715443	9.241951	4.823774	7.937948	5.025159	5.145718	7.792596	7.454037	5.396355	7.614760	5.500282	3.947343	9.421757	5.040141	9.380460	2.740134	7.070910	8.052594	6.698175	7.792791	11.177609	7.941128
GSM1692499	28	0	4.148593	5.283556	3.844910	7.245237	10.420535	3.572516	4.323910	6.733355	3.519378	1.972183	11.053114	5.517631	6.317599	6.148117	6.075995	8.747277	3.299160	8.645806	7.001354	5.144616	11.892346	7.934081	9.307688	5.270995	6.114306	8.455211	7.040473	5.228107	7.591319	5.308482	6.392340	4.751807	6.341327	3.589050	3.820993	5.051731	2.934965	9.361118	5.494809	7.022188	2.945271	4.521073	7.270574	7.139884	8.312209	9.987311	6.946872
GSM1692501	28	0	4.874271	8.090501	4.496014	10.846683	9.496830	4.956116	6.726697	8.403671	5.078469	2.500995	9.877256	6.747316	4.120942	6.601923	5.926344	8.582211	3.951914	8.768240	7.621389	5.251936	11.505913	6.328460	8.805246	5.435660	8.392283	9.975145	8.279378	5.507893	7.957799	5.836055	5.805286	6.704907	7.916773	4.272981	6.270627	5.506009	3.150341	9.757439	5.368801	8.358570	2.705717	4.143331	7.469414	7.166452	8.057413	9.854948	7.275488
[truncated: 24 more columns]
