# Supplementary material for: Identification of a novel sepsis prognosis model and analysis of possible drug application prospects: Based on scRNA-seq and RNA-seq data
Source: Front Immunol. 2022 Oct 28;13:888891. doi: 10.3389/fimmu.2022.888891 (PMC9650379; doi:10.3389/fimmu.2022.888891)
Supplement: Supplementary file 1 [file DataSheet_1.zip › supplementary file/gsea_go_high.xls]

NAME	GS<br> follow link to MSigDB	GS DETAILS	SIZE	ES	NES	NOM p-val	FDR q-val	FWER p-val	RANK AT MAX	LEADING EDGE
GO_GLYCOLYTIC_PROCESS_THROUGH_FRUCTOSE_6_PHOSPHATE	GO_GLYCOLYTIC_PROCESS_THROUGH_FRUCTOSE_6_PHOSPHATE	Details ...	22	0.6867525	1.9476923	0.004048583	0.62695414	0.356	637	tags=23%, list=6%, signal=24%
GO_IRON_ION_TRANSPORT	GO_IRON_ION_TRANSPORT	Details ...	53	0.5513809	1.9325244	0.001976285	0.3907481	0.403	1673	tags=34%, list=15%, signal=40%
GO_NAD_METABOLIC_PROCESS	GO_NAD_METABOLIC_PROCESS	Details ...	35	0.5748398	1.908634	0	0.35669243	0.484	1812	tags=29%, list=16%, signal=34%
GO_CELLULAR_RESPONSE_TO_TOXIC_SUBSTANCE	GO_CELLULAR_RESPONSE_TO_TOXIC_SUBSTANCE	Details ...	76	0.53578085	1.9084966	0	0.26776084	0.484	2540	tags=46%, list=22%, signal=59%
GO_POSITIVE_REGULATION_OF_ATPASE_ACTIVITY	GO_POSITIVE_REGULATION_OF_ATPASE_ACTIVITY	Details ...	42	0.5895874	1.8941542	0	0.26174733	0.537	2447	tags=48%, list=21%, signal=60%
GO_IRON_ION_HOMEOSTASIS	GO_IRON_ION_HOMEOSTASIS		66	0.5788485	1.8780186	0	0.27320006	0.608	1650	tags=35%, list=14%, signal=40%
GO_DETOXIFICATION	GO_DETOXIFICATION		81	0.5168441	1.8592459	0.002012072	0.3055982	0.687	2540	tags=43%, list=22%, signal=55%
GO_GLUCOSE_CATABOLIC_PROCESS	GO_GLUCOSE_CATABOLIC_PROCESS		25	0.61619824	1.8299655	0.00589391	0.38398778	0.771	998	tags=24%, list=9%, signal=26%
GO_HYDRO_LYASE_ACTIVITY	GO_HYDRO_LYASE_ACTIVITY		33	0.58127344	1.8218355	0	0.37588343	0.787	2161	tags=39%, list=19%, signal=48%
GO_TETRAPYRROLE_BIOSYNTHETIC_PROCESS	GO_TETRAPYRROLE_BIOSYNTHETIC_PROCESS		24	0.8101953	1.81877	0	0.3500761	0.796	1258	tags=63%, list=11%, signal=70%
GO_CELLULAR_IRON_ION_HOMEOSTASIS	GO_CELLULAR_IRON_ION_HOMEOSTASIS		54	0.5675387	1.8147316	0.002020202	0.33412805	0.803	1650	tags=33%, list=14%, signal=39%
GO_NADH_METABOLIC_PROCESS	GO_NADH_METABOLIC_PROCESS		27	0.58132964	1.8137304	0.005882353	0.31021473	0.806	1073	tags=22%, list=9%, signal=24%
GO_PORPHYRIN_CONTAINING_COMPOUND_METABOLIC_PROCESS	GO_PORPHYRIN_CONTAINING_COMPOUND_METABOLIC_PROCESS		31	0.7481342	1.81364	0.003846154	0.2865519	0.806	1650	tags=58%, list=14%, signal=68%
GO_CELLULAR_OXIDANT_DETOXIFICATION	GO_CELLULAR_OXIDANT_DETOXIFICATION		63	0.49713293	1.8085726	0.005870841	0.28398126	0.82	2540	tags=43%, list=22%, signal=55%
GO_REGULATION_OF_ATPASE_ACTIVITY	GO_REGULATION_OF_ATPASE_ACTIVITY		57	0.5290936	1.8030267	0.001912046	0.28379473	0.836	2975	tags=53%, list=26%, signal=71%
GO_REGULATION_OF_TRANSCRIPTION_INVOLVED_IN_G1_S_TRANSITION_OF_MITOTIC_CELL_CYCLE	GO_REGULATION_OF_TRANSCRIPTION_INVOLVED_IN_G1_S_TRANSITION_OF_MITOTIC_CELL_CYCLE		27	0.71038765	1.7772359	0.007843138	0.3551313	0.888	1539	tags=52%, list=13%, signal=60%
GO_NEGATIVE_REGULATION_OF_MITOCHONDRION_ORGANIZATION	GO_NEGATIVE_REGULATION_OF_MITOCHONDRION_ORGANIZATION		47	0.5031025	1.7767527	0.001964637	0.33548385	0.889	1733	tags=30%, list=15%, signal=35%
GO_HEME_METABOLIC_PROCESS	GO_HEME_METABOLIC_PROCESS		25	0.7285906	1.7765901	0.003913894	0.3173915	0.889	1650	tags=56%, list=14%, signal=65%
GO_TETRAPYRROLE_METABOLIC_PROCESS	GO_TETRAPYRROLE_METABOLIC_PROCESS		43	0.6498841	1.7647398	0.003898636	0.34359208	0.91	1432	tags=42%, list=12%, signal=48%
GO_CUL4_RING_E3_UBIQUITIN_LIGASE_COMPLEX	GO_CUL4_RING_E3_UBIQUITIN_LIGASE_COMPLEX		25	0.55151635	1.7502387	0.002004008	0.38289148	0.929	1706	tags=36%, list=15%, signal=42%
GO_INTRACILIARY_TRANSPORT_INVOLVED_IN_CILIUM_ASSEMBLY	GO_INTRACILIARY_TRANSPORT_INVOLVED_IN_CILIUM_ASSEMBLY		24	0.57480866	1.7444348	0.007889546	0.38790476	0.937	1927	tags=38%, list=17%, signal=45%
GO_ANTIOXIDANT_ACTIVITY	GO_ANTIOXIDANT_ACTIVITY		52	0.51557326	1.7394581	0.007766991	0.3908436	0.944	2260	tags=38%, list=20%, signal=48%
GO_GLYCEROL_ETHER_METABOLIC_PROCESS	GO_GLYCEROL_ETHER_METABOLIC_PROCESS		17	0.62495834	1.7322776	0.001904762	0.4036186	0.955	1704	tags=41%, list=15%, signal=48%
GO_GLUTATHIONE_METABOLIC_PROCESS	GO_GLUTATHIONE_METABOLIC_PROCESS		32	0.546939	1.7284497	0.006072875	0.40376866	0.959	2444	tags=44%, list=21%, signal=55%
GO_CHANNEL_INHIBITOR_ACTIVITY	GO_CHANNEL_INHIBITOR_ACTIVITY		26	0.63494694	1.7169286	0.007797271	0.436703	0.968	2580	tags=58%, list=22%, signal=74%
GO_HYDROGEN_PEROXIDE_CATABOLIC_PROCESS	GO_HYDROGEN_PEROXIDE_CATABOLIC_PROCESS		20	0.71986645	1.7064067	0.009746589	0.46832174	0.971	2224	tags=65%, list=19%, signal=80%
GO_OXIDOREDUCTASE_ACTIVITY_ACTING_ON_PEROXIDE_AS_ACCEPTOR	GO_OXIDOREDUCTASE_ACTIVITY_ACTING_ON_PEROXIDE_AS_ACCEPTOR		38	0.56650543	1.6990519	0.011627907	0.48672366	0.974	1684	tags=34%, list=15%, signal=40%
GO_MITOCHONDRIAL_FUSION	GO_MITOCHONDRIAL_FUSION		23	0.59592426	1.6986088	0	0.4718328	0.979	1117	tags=39%, list=10%, signal=43%
GO_2_IRON_2_SULFUR_CLUSTER_BINDING	GO_2_IRON_2_SULFUR_CLUSTER_BINDING		17	0.7137042	1.6974868	0.021568628	0.46047843	0.979	341	tags=29%, list=3%, signal=30%
GO_PIGMENT_BIOSYNTHETIC_PROCESS	GO_PIGMENT_BIOSYNTHETIC_PROCESS		38	0.61828095	1.6965058	0.011605416	0.44953904	0.979	1365	tags=37%, list=12%, signal=42%
GO_NEGATIVE_REGULATION_OF_OXIDATIVE_STRESS_INDUCED_NEURON_DEATH	GO_NEGATIVE_REGULATION_OF_OXIDATIVE_STRESS_INDUCED_NEURON_DEATH		15	0.5477385	1.6876762	0.011881189	0.4746036	0.987	3063	tags=53%, list=27%, signal=73%
GO_CILIARY_TIP	GO_CILIARY_TIP		23	0.5207	1.6850748	0.011764706	0.47129554	0.988	1168	tags=26%, list=10%, signal=29%
GO_TRANSFERRIN_TRANSPORT	GO_TRANSFERRIN_TRANSPORT		29	0.48565176	1.6829472	0.022540983	0.46697828	0.988	1944	tags=31%, list=17%, signal=37%
GO_RNA_POLYMERASE_III_COMPLEX	GO_RNA_POLYMERASE_III_COMPLEX		16	0.6263497	1.6819323	0.017045455	0.4568725	0.988	1150	tags=25%, list=10%, signal=28%
GO_IRON_ION_BINDING	GO_IRON_ION_BINDING		71	0.4571702	1.6763102	0.005660377	0.4680105	0.991	2048	tags=30%, list=18%, signal=36%
GO_RESPONSE_TO_IRON_ION	GO_RESPONSE_TO_IRON_ION		25	0.63185	1.6732743	0.00996016	0.4687293	0.991	1408	tags=32%, list=12%, signal=36%
GO_MYELOID_CELL_DEVELOPMENT	GO_MYELOID_CELL_DEVELOPMENT		56	0.52503884	1.6722256	0.00591716	0.4615903	0.991	1154	tags=27%, list=10%, signal=30%
GO_HEXOSE_CATABOLIC_PROCESS	GO_HEXOSE_CATABOLIC_PROCESS		40	0.48171344	1.6707317	0.01004016	0.45567438	0.991	998	tags=20%, list=9%, signal=22%
GO_REGULATION_OF_SYNAPTIC_TRANSMISSION_GABAERGIC	GO_REGULATION_OF_SYNAPTIC_TRANSMISSION_GABAERGIC		17	0.5581668	1.6692454	0.013888889	0.45048082	0.991	1342	tags=29%, list=12%, signal=33%
GO_THIOESTER_BIOSYNTHETIC_PROCESS	GO_THIOESTER_BIOSYNTHETIC_PROCESS		40	0.5016674	1.6631387	0.009803922	0.4664743	0.993	1710	tags=33%, list=15%, signal=38%
GO_CYTOCHROME_COMPLEX	GO_CYTOCHROME_COMPLEX		21	0.5612528	1.6625639	0.02811245	0.45740557	0.993	3339	tags=48%, list=29%, signal=67%
GO_FATTY_ACYL_COA_METABOLIC_PROCESS	GO_FATTY_ACYL_COA_METABOLIC_PROCESS		33	0.55544746	1.6625637	0.00407332	0.44651493	0.993	1710	tags=36%, list=15%, signal=43%
GO_OXIDOREDUCTASE_ACTIVITY_ACTING_ON_A_HEME_GROUP_OF_DONORS	GO_OXIDOREDUCTASE_ACTIVITY_ACTING_ON_A_HEME_GROUP_OF_DONORS		18	0.6113647	1.6608622	0.035343036	0.44305784	0.993	901	tags=28%, list=8%, signal=30%
GO_ERYTHROCYTE_DEVELOPMENT	GO_ERYTHROCYTE_DEVELOPMENT		28	0.62840253	1.6591266	0.029296875	0.44063693	0.993	1641	tags=39%, list=14%, signal=46%
GO_SPECIFIC_GRANULE_LUMEN	GO_SPECIFIC_GRANULE_LUMEN		54	0.6490791	1.6575763	0.01778656	0.43770862	0.994	518	tags=28%, list=5%, signal=29%
GO_ONE_CARBON_METABOLIC_PROCESS	GO_ONE_CARBON_METABOLIC_PROCESS		26	0.5715568	1.6520585	0.01002004	0.45082036	0.994	2030	tags=46%, list=18%, signal=56%
GO_TRANSITION_METAL_ION_TRANSPORT	GO_TRANSITION_METAL_ION_TRANSPORT		86	0.45942378	1.6487321	0.004115226	0.45552176	0.995	1689	tags=30%, list=15%, signal=35%
GO_ATP_SYNTHESIS_COUPLED_ELECTRON_TRANSPORT	GO_ATP_SYNTHESIS_COUPLED_ELECTRON_TRANSPORT		78	0.46330753	1.6451759	0.05836576	0.46056286	0.995	3096	tags=40%, list=27%, signal=54%
GO_PYRIMIDINE_CONTAINING_COMPOUND_BIOSYNTHETIC_PROCESS	GO_PYRIMIDINE_CONTAINING_COMPOUND_BIOSYNTHETIC_PROCESS		29	0.57929426	1.6385477	0.015594542	0.47967398	0.996	1879	tags=38%, list=16%, signal=45%
GO_CARBON_OXYGEN_LYASE_ACTIVITY	GO_CARBON_OXYGEN_LYASE_ACTIVITY		45	0.4901721	1.6371839	0.009560229	0.47542953	0.996	2347	tags=36%, list=20%, signal=44%
GO_CYTOSKELETON_DEPENDENT_CYTOKINESIS	GO_CYTOSKELETON_DEPENDENT_CYTOKINESIS		61	0.506638	1.6338825	0.013916501	0.48034802	0.997	863	tags=21%, list=7%, signal=23%
GO_CELLULAR_METABOLIC_COMPOUND_SALVAGE	GO_CELLULAR_METABOLIC_COMPOUND_SALVAGE		25	0.5528856	1.6303437	0.023904383	0.48661673	0.997	1013	tags=28%, list=9%, signal=31%
GO_PIGMENT_METABOLIC_PROCESS	GO_PIGMENT_METABOLIC_PROCESS		44	0.56842625	1.621804	0.021153847	0.5144639	0.998	1650	tags=36%, list=14%, signal=42%
GO_FATTY_ACYL_COA_BIOSYNTHETIC_PROCESS	GO_FATTY_ACYL_COA_BIOSYNTHETIC_PROCESS		25	0.556087	1.6214228	0.013888889	0.50670856	0.998	1710	tags=32%, list=15%, signal=38%
GO_REGULATION_OF_CYCLIN_DEPENDENT_PROTEIN_KINASE_ACTIVITY	GO_REGULATION_OF_CYCLIN_DEPENDENT_PROTEIN_KINASE_ACTIVITY		71	0.4990417	1.6204723	0.017612524	0.5022016	0.998	1010	tags=27%, list=9%, signal=29%
GO_DRUG_BINDING	GO_DRUG_BINDING		60	0.44080895	1.6150419	0.009920635	0.51768243	0.999	1671	tags=30%, list=15%, signal=35%
GO_CYTOKINETIC_PROCESS	GO_CYTOKINETIC_PROCESS		31	0.5589833	1.6138225	0.028513238	0.5139508	0.999	863	tags=26%, list=7%, signal=28%
GO_CYCLIN_DEPENDENT_PROTEIN_SERINE_THREONINE_KINASE_REGULATOR_ACTIVITY	GO_CYCLIN_DEPENDENT_PROTEIN_SERINE_THREONINE_KINASE_REGULATOR_ACTIVITY		38	0.60771275	1.6111218	0.034343433	0.5171902	0.999	1004	tags=37%, list=9%, signal=40%
GO_PROTEIN_LOCALIZATION_TO_CHROMOSOME_CENTROMERIC_REGION	GO_PROTEIN_LOCALIZATION_TO_CHROMOSOME_CENTROMERIC_REGION		15	0.73784035	1.6109558	0.022222223	0.5089983	0.999	729	tags=40%, list=6%, signal=43%
GO_NEGATIVE_REGULATION_OF_RESPONSE_TO_ENDOPLASMIC_RETICULUM_STRESS	GO_NEGATIVE_REGULATION_OF_RESPONSE_TO_ENDOPLASMIC_RETICULUM_STRESS		41	0.4881064	1.6094339	0.018867925	0.50734764	0.999	761	tags=15%, list=7%, signal=16%
GO_CELLULAR_MODIFIED_AMINO_ACID_BIOSYNTHETIC_PROCESS	GO_CELLULAR_MODIFIED_AMINO_ACID_BIOSYNTHETIC_PROCESS		36	0.51664656	1.6085755	0.017681729	0.5028709	0.999	2498	tags=47%, list=22%, signal=60%
GO_RESPIRATORY_ELECTRON_TRANSPORT_CHAIN	GO_RESPIRATORY_ELECTRON_TRANSPORT_CHAIN		89	0.44406042	1.6080376	0.07100592	0.49726245	0.999	1948	tags=28%, list=17%, signal=34%
GO_NEGATIVE_REGULATION_OF_EPITHELIAL_TO_MESENCHYMAL_TRANSITION	GO_NEGATIVE_REGULATION_OF_EPITHELIAL_TO_MESENCHYMAL_TRANSITION		15	0.58413005	1.6067334	0.023809524	0.49490312	0.999	2020	tags=40%, list=18%, signal=48%
GO_MONOSACCHARIDE_CATABOLIC_PROCESS	GO_MONOSACCHARIDE_CATABOLIC_PROCESS		47	0.45059615	1.6054926	0.016597511	0.4923482	0.999	1050	tags=19%, list=9%, signal=21%
GO_TERTIARY_GRANULE_LUMEN	GO_TERTIARY_GRANULE_LUMEN		50	0.54236096	1.6043944	0.054054055	0.4895768	0.999	675	tags=20%, list=6%, signal=21%
GO_AZUROPHIL_GRANULE_LUMEN	GO_AZUROPHIL_GRANULE_LUMEN		74	0.49981415	1.6037772	0.04743083	0.48469713	0.999	1654	tags=28%, list=14%, signal=33%
GO_NUCLEOBASE_CONTAINING_SMALL_MOLECULE_INTERCONVERSION	GO_NUCLEOBASE_CONTAINING_SMALL_MOLECULE_INTERCONVERSION		17	0.70072424	1.6036777	0.026871402	0.47791165	0.999	2375	tags=76%, list=21%, signal=96%
GO_RESPONSE_TO_TOXIC_SUBSTANCE	GO_RESPONSE_TO_TOXIC_SUBSTANCE		154	0.40695047	1.6010779	0.011695907	0.48093346	1	2540	tags=36%, list=22%, signal=46%
GO_MITOTIC_SISTER_CHROMATID_SEGREGATION	GO_MITOTIC_SISTER_CHROMATID_SEGREGATION		114	0.5547666	1.6002771	0.039215688	0.4773386	1	863	tags=31%, list=7%, signal=33%
GO_LEFT_RIGHT_PATTERN_FORMATION	GO_LEFT_RIGHT_PATTERN_FORMATION		15	0.5828793	1.5991224	0.017964073	0.47511536	1	206	tags=20%, list=2%, signal=20%
GO_AUTOPHAGY_OF_MITOCHONDRION	GO_AUTOPHAGY_OF_MITOCHONDRION		67	0.37621784	1.5986974	0.010060363	0.47019836	1	2669	tags=31%, list=23%, signal=41%
GO_MITOTIC_CYTOKINESIS	GO_MITOTIC_CYTOKINESIS		54	0.51763314	1.5973932	0.01968504	0.46837324	1	863	tags=22%, list=7%, signal=24%
GO_CHROMOSOME_SEGREGATION	GO_CHROMOSOME_SEGREGATION		206	0.49053878	1.5887265	0.044061303	0.49674267	1	935	tags=25%, list=8%, signal=27%
GO_INTRACILIARY_TRANSPORT_PARTICLE	GO_INTRACILIARY_TRANSPORT_PARTICLE		15	0.5671247	1.5883493	0.043222003	0.49139968	1	2929	tags=53%, list=25%, signal=71%
GO_FLAVIN_ADENINE_DINUCLEOTIDE_BINDING	GO_FLAVIN_ADENINE_DINUCLEOTIDE_BINDING		55	0.45279288	1.5858423	0.017928287	0.49482483	1	3337	tags=51%, list=29%, signal=71%
GO_ATPASE_REGULATOR_ACTIVITY	GO_ATPASE_REGULATOR_ACTIVITY		33	0.5164847	1.5844212	0.026871402	0.49415925	1	2439	tags=39%, list=21%, signal=50%
GO_CELL_DIVISION	GO_CELL_DIVISION		390	0.4340465	1.5837907	0.031007752	0.49057204	1	906	tags=20%, list=8%, signal=21%
GO_THIOESTER_METABOLIC_PROCESS	GO_THIOESTER_METABOLIC_PROCESS		70	0.44541645	1.5800973	0.00996016	0.49831375	1	1710	tags=31%, list=15%, signal=37%
GO_CHROMOSOME_CONDENSATION	GO_CHROMOSOME_CONDENSATION		25	0.68731743	1.5787616	0.056818184	0.49793398	1	753	tags=40%, list=7%, signal=43%
GO_GLUCOSE_6_PHOSPHATE_METABOLIC_PROCESS	GO_GLUCOSE_6_PHOSPHATE_METABOLIC_PROCESS		21	0.5070123	1.5776705	0.024340771	0.49562502	1	1050	tags=24%, list=9%, signal=26%
GO_RETINA_HOMEOSTASIS	GO_RETINA_HOMEOSTASIS		36	0.5321811	1.5773544	0.032128513	0.49064595	1	1083	tags=25%, list=9%, signal=28%
GO_MITOTIC_SPINDLE_ORGANIZATION	GO_MITOTIC_SPINDLE_ORGANIZATION		78	0.53812146	1.5730865	0.055555556	0.5015514	1	1037	tags=31%, list=9%, signal=34%
GO_RESPONSE_TO_FUNGUS	GO_RESPONSE_TO_FUNGUS		31	0.5571348	1.570852	0.052734375	0.5050064	1	317	tags=26%, list=3%, signal=26%
GO_REGULATION_OF_MEIOTIC_NUCLEAR_DIVISION	GO_REGULATION_OF_MEIOTIC_NUCLEAR_DIVISION		15	0.60967845	1.5694221	0.031311154	0.504724	1	836	tags=27%, list=7%, signal=29%
GO_POSITIVE_REGULATION_OF_HORMONE_SECRETION	GO_POSITIVE_REGULATION_OF_HORMONE_SECRETION		67	0.43184632	1.5692025	0.00617284	0.49962503	1	2163	tags=34%, list=19%, signal=42%
GO_AZUROPHIL_GRANULE	GO_AZUROPHIL_GRANULE		133	0.46933115	1.5675093	0.048732944	0.5004698	1	1654	tags=28%, list=14%, signal=32%
GO_ATTACHMENT_OF_SPINDLE_MICROTUBULES_TO_KINETOCHORE	GO_ATTACHMENT_OF_SPINDLE_MICROTUBULES_TO_KINETOCHORE		22	0.69306517	1.5659212	0.036538463	0.50116664	1	741	tags=41%, list=6%, signal=44%
GO_MITOTIC_SPINDLE_ASSEMBLY	GO_MITOTIC_SPINDLE_ASSEMBLY		42	0.5526697	1.5636467	0.04518664	0.50472873	1	902	tags=29%, list=8%, signal=31%
GO_CYTOPLASMIC_MICROTUBULE	GO_CYTOPLASMIC_MICROTUBULE		42	0.4444716	1.5605978	0.019267824	0.51102334	1	1390	tags=26%, list=12%, signal=30%
GO_POSITIVE_REGULATION_OF_CELL_CYCLE_G2_M_PHASE_TRANSITION	GO_POSITIVE_REGULATION_OF_CELL_CYCLE_G2_M_PHASE_TRANSITION		20	0.61612844	1.5571793	0.03448276	0.51870316	1	277	tags=25%, list=2%, signal=26%
GO_UBIQUITIN_LIKE_PROTEIN_CONJUGATING_ENZYME_ACTIVITY	GO_UBIQUITIN_LIKE_PROTEIN_CONJUGATING_ENZYME_ACTIVITY		38	0.45682883	1.5564789	0.038539555	0.5158528	1	2953	tags=53%, list=26%, signal=71%
GO_MICROTUBULE_CYTOSKELETON_ORGANIZATION_INVOLVED_IN_MITOSIS	GO_MICROTUBULE_CYTOSKELETON_ORGANIZATION_INVOLVED_IN_MITOSIS		96	0.50568616	1.556437	0.061023623	0.5104089	1	902	tags=28%, list=8%, signal=30%
GO_SISTER_CHROMATID_SEGREGATION	GO_SISTER_CHROMATID_SEGREGATION		134	0.5211109	1.5554732	0.04423077	0.50850487	1	863	tags=28%, list=7%, signal=30%
GO_RESPONSE_TO_OXYGEN_RADICAL	GO_RESPONSE_TO_OXYGEN_RADICAL		21	0.5468205	1.5554458	0.025440313	0.50313085	1	2540	tags=48%, list=22%, signal=61%
GO_TRANSITION_METAL_ION_HOMEOSTASIS	GO_TRANSITION_METAL_ION_HOMEOSTASIS		101	0.43395075	1.5541793	0.011695907	0.5027281	1	1650	tags=26%, list=14%, signal=30%
GO_REGULATION_OF_UBIQUITIN_PROTEIN_TRANSFERASE_ACTIVITY	GO_REGULATION_OF_UBIQUITIN_PROTEIN_TRANSFERASE_ACTIVITY		46	0.48665562	1.5533019	0.03508772	0.5013258	1	1788	tags=33%, list=16%, signal=38%
GO_REGULATION_OF_SISTER_CHROMATID_COHESION	GO_REGULATION_OF_SISTER_CHROMATID_COHESION		16	0.5989361	1.5533016	0.037664782	0.49615747	1	420	tags=25%, list=4%, signal=26%
GO_NEGATIVE_REGULATION_OF_RELEASE_OF_CYTOCHROME_C_FROM_MITOCHONDRIA	GO_NEGATIVE_REGULATION_OF_RELEASE_OF_CYTOCHROME_C_FROM_MITOCHONDRIA		17	0.55384725	1.5524917	0.035849057	0.49423054	1	1480	tags=47%, list=13%, signal=54%
GO_RESPIRASOME	GO_RESPIRASOME		74	0.43154618	1.5521717	0.12109375	0.49041092	1	3096	tags=38%, list=27%, signal=51%
GO_ORGANELLE_DISASSEMBLY	GO_ORGANELLE_DISASSEMBLY		90	0.3578141	1.5521667	0.015936255	0.48554653	1	2152	tags=24%, list=19%, signal=30%
GO_REGULATION_OF_REPRODUCTIVE_PROCESS	GO_REGULATION_OF_REPRODUCTIVE_PROCESS		71	0.41785148	1.5517519	0.01369863	0.48232436	1	295	tags=14%, list=3%, signal=14%
GO_DOPAMINE_METABOLIC_PROCESS	GO_DOPAMINE_METABOLIC_PROCESS		19	0.5473763	1.5517427	0.03006012	0.47765654	1	3058	tags=53%, list=27%, signal=72%
GO_BICARBONATE_TRANSPORT	GO_BICARBONATE_TRANSPORT		21	0.6108337	1.5510237	0.033864543	0.476259	1	1633	tags=48%, list=14%, signal=55%
GO_NEGATIVE_REGULATION_OF_CATION_CHANNEL_ACTIVITY	GO_NEGATIVE_REGULATION_OF_CATION_CHANNEL_ACTIVITY		23	0.5056061	1.5508529	0.03195489	0.47228715	1	2292	tags=43%, list=20%, signal=54%
GO_PROTON_TRANSMEMBRANE_TRANSPORT	GO_PROTON_TRANSMEMBRANE_TRANSPORT		76	0.34747383	1.5499038	0.023715414	0.4716084	1	2304	tags=28%, list=20%, signal=34%
GO_HISTONE_EXCHANGE	GO_HISTONE_EXCHANGE		25	0.5950191	1.5497617	0.047984645	0.4676219	1	2699	tags=56%, list=23%, signal=73%
GO_NUCLEAR_CHROMOSOME_SEGREGATION	GO_NUCLEAR_CHROMOSOME_SEGREGATION		160	0.4919086	1.5495086	0.051526718	0.46411228	1	904	tags=25%, list=8%, signal=27%
GO_SPINDLE_MICROTUBULE	GO_SPINDLE_MICROTUBULE		42	0.5271418	1.5488608	0.047528517	0.46221453	1	1596	tags=38%, list=14%, signal=44%
GO_CYCLIN_DEPENDENT_PROTEIN_KINASE_HOLOENZYME_COMPLEX	GO_CYCLIN_DEPENDENT_PROTEIN_KINASE_HOLOENZYME_COMPLEX		35	0.6223864	1.548379	0.055666003	0.45972463	1	611	tags=31%, list=5%, signal=33%
GO_ERYTHROCYTE_HOMEOSTASIS	GO_ERYTHROCYTE_HOMEOSTASIS		103	0.4266255	1.5466148	0.021276595	0.46198127	1	1650	tags=28%, list=14%, signal=33%
GO_OXIDOREDUCTASE_ACTIVITY	GO_OXIDOREDUCTASE_ACTIVITY		470	0.34307337	1.5460312	0.00967118	0.45997977	1	1948	tags=24%, list=17%, signal=28%
GO_INOSITOL_PHOSPHATE_CATABOLIC_PROCESS	GO_INOSITOL_PHOSPHATE_CATABOLIC_PROCESS		16	0.5618101	1.5437855	0.027722772	0.46403524	1	1896	tags=38%, list=16%, signal=45%
GO_ANAPHASE_PROMOTING_COMPLEX_DEPENDENT_CATABOLIC_PROCESS	GO_ANAPHASE_PROMOTING_COMPLEX_DEPENDENT_CATABOLIC_PROCESS		72	0.49214	1.5434095	0.06746032	0.4613005	1	2646	tags=43%, list=23%, signal=56%
GO_LOW_DENSITY_LIPOPROTEIN_RECEPTOR_PARTICLE_METABOLIC_PROCESS	GO_LOW_DENSITY_LIPOPROTEIN_RECEPTOR_PARTICLE_METABOLIC_PROCESS		18	0.50689244	1.542112	0.04032258	0.4621952	1	2067	tags=56%, list=18%, signal=68%
GO_ENDOPEPTIDASE_REGULATOR_ACTIVITY	GO_ENDOPEPTIDASE_REGULATOR_ACTIVITY		95	0.41195273	1.5411167	0.006263048	0.46185538	1	955	tags=21%, list=8%, signal=23%
GO_NONRIBOSOMAL_PEPTIDE_BIOSYNTHETIC_PROCESS	GO_NONRIBOSOMAL_PEPTIDE_BIOSYNTHETIC_PROCESS		15	0.56756717	1.5404918	0.035363458	0.4598119	1	3255	tags=60%, list=28%, signal=84%
GO_ORGANELLE_ENVELOPE_LUMEN	GO_ORGANELLE_ENVELOPE_LUMEN		65	0.45039204	1.53836	0.03777336	0.46399558	1	1188	tags=23%, list=10%, signal=26%
GO_NUCLEOTIDE_EXCISION_REPAIR_DNA_DAMAGE_RECOGNITION	GO_NUCLEOTIDE_EXCISION_REPAIR_DNA_DAMAGE_RECOGNITION		22	0.5263985	1.5367268	0.04	0.46609885	1	1724	tags=36%, list=15%, signal=43%
GO_RESPONSE_TO_METAL_ION	GO_RESPONSE_TO_METAL_ION		230	0.36253345	1.5356545	0.00204499	0.4660745	1	1408	tags=20%, list=12%, signal=22%
GO_AMINO_ACID_IMPORT	GO_AMINO_ACID_IMPORT		27	0.5360136	1.5349686	0.034	0.46445295	1	1912	tags=41%, list=17%, signal=49%
GO_HYDROGEN_PEROXIDE_METABOLIC_PROCESS	GO_HYDROGEN_PEROXIDE_METABOLIC_PROCESS		37	0.5304409	1.5338249	0.051136363	0.46482182	1	1682	tags=35%, list=15%, signal=41%
GO_MEIOTIC_CELL_CYCLE_PROCESS	GO_MEIOTIC_CELL_CYCLE_PROCESS		80	0.49939188	1.5313903	0.058601134	0.46973887	1	946	tags=25%, list=8%, signal=27%
GO_VERY_LONG_CHAIN_FATTY_ACID_METABOLIC_PROCESS	GO_VERY_LONG_CHAIN_FATTY_ACID_METABOLIC_PROCESS		21	0.5203139	1.5311056	0.026639344	0.46690828	1	961	tags=29%, list=8%, signal=31%
GO_INTRAMOLECULAR_TRANSFERASE_ACTIVITY	GO_INTRAMOLECULAR_TRANSFERASE_ACTIVITY		20	0.5190946	1.5301591	0.038321167	0.46653846	1	644	tags=15%, list=6%, signal=16%
GO_REGULATION_OF_CHROMOSOME_SEGREGATION	GO_REGULATION_OF_CHROMOSOME_SEGREGATION		79	0.55986494	1.5294716	0.041666668	0.46520555	1	935	tags=33%, list=8%, signal=36%
GO_OUTER_MEMBRANE	GO_OUTER_MEMBRANE		151	0.3519399	1.5290061	0.009596929	0.46312752	1	1424	tags=20%, list=12%, signal=22%
GO_REGULATION_OF_UBIQUITIN_PROTEIN_LIGASE_ACTIVITY	GO_REGULATION_OF_UBIQUITIN_PROTEIN_LIGASE_ACTIVITY		20	0.59157306	1.5285487	0.05697446	0.4612256	1	2440	tags=50%, list=21%, signal=63%
GO_RESPONSE_TO_ESTROGEN	GO_RESPONSE_TO_ESTROGEN		46	0.45750162	1.5274493	0.026156941	0.46165884	1	2337	tags=30%, list=20%, signal=38%
GO_ELECTRON_TRANSPORT_CHAIN	GO_ELECTRON_TRANSPORT_CHAIN		136	0.3744706	1.5248549	0.070866145	0.46731594	1	3096	tags=38%, list=27%, signal=51%
GO_ETHER_METABOLIC_PROCESS	GO_ETHER_METABOLIC_PROCESS		20	0.53098315	1.5209141	0.03646833	0.4780437	1	1704	tags=35%, list=15%, signal=41%
GO_DEFENSE_RESPONSE_TO_FUNGUS	GO_DEFENSE_RESPONSE_TO_FUNGUS		20	0.6566312	1.5205528	0.069767445	0.47569028	1	317	tags=35%, list=3%, signal=36%
GO_PROTON_TRANSMEMBRANE_TRANSPORTER_ACTIVITY	GO_PROTON_TRANSMEMBRANE_TRANSPORTER_ACTIVITY		60	0.36661637	1.518732	0.043737575	0.47838905	1	2304	tags=32%, list=20%, signal=39%
GO_ATPASE_ACTIVATOR_ACTIVITY	GO_ATPASE_ACTIVATOR_ACTIVITY		20	0.52443707	1.5187117	0.06534653	0.47488335	1	2975	tags=50%, list=26%, signal=67%
GO_OXIDATIVE_PHOSPHORYLATION	GO_OXIDATIVE_PHOSPHORYLATION		96	0.40021417	1.5177151	0.10687023	0.47477704	1	3096	tags=38%, list=27%, signal=51%
GO_MITOTIC_CHROMOSOME_CONDENSATION	GO_MITOTIC_CHROMOSOME_CONDENSATION		15	0.71132785	1.5168029	0.07007576	0.47474173	1	1542	tags=53%, list=13%, signal=62%
GO_PROTEIN_REFOLDING	GO_PROTEIN_REFOLDING		20	0.5645324	1.5166355	0.059642147	0.4718302	1	1674	tags=40%, list=15%, signal=47%
GO_MYELOID_CELL_HOMEOSTASIS	GO_MYELOID_CELL_HOMEOSTASIS		122	0.3983048	1.5156399	0.019267824	0.47194004	1	1477	tags=25%, list=13%, signal=29%
GO_CELLULAR_MODIFIED_AMINO_ACID_METABOLIC_PROCESS	GO_CELLULAR_MODIFIED_AMINO_ACID_METABOLIC_PROCESS		106	0.39138654	1.5143236	0.021568628	0.47313425	1	2055	tags=32%, list=18%, signal=39%
GO_POSITIVE_REGULATION_OF_CELL_CYCLE_PHASE_TRANSITION	GO_POSITIVE_REGULATION_OF_CELL_CYCLE_PHASE_TRANSITION		65	0.47739038	1.5141562	0.040697675	0.4703156	1	1454	tags=28%, list=13%, signal=32%
GO_MIDBODY	GO_MIDBODY		128	0.41830125	1.5101326	0.04563492	0.48105878	1	1095	tags=19%, list=10%, signal=20%
GO_REGULATION_OF_MICROTUBULE_BASED_MOVEMENT	GO_REGULATION_OF_MICROTUBULE_BASED_MOVEMENT		16	0.5380227	1.5096519	0.037924152	0.4792468	1	295	tags=19%, list=3%, signal=19%
GO_PEPTIDASE_REGULATOR_ACTIVITY	GO_PEPTIDASE_REGULATOR_ACTIVITY		123	0.37767172	1.5089266	0.002079002	0.478179	1	955	tags=20%, list=8%, signal=21%
GO_CELL_CYCLE_G2_M_PHASE_TRANSITION	GO_CELL_CYCLE_G2_M_PHASE_TRANSITION		204	0.38651353	1.5077288	0.040384617	0.47931603	1	2743	tags=36%, list=24%, signal=47%
GO_REGULATION_OF_CENTROSOME_CYCLE	GO_REGULATION_OF_CENTROSOME_CYCLE		37	0.49515834	1.5058396	0.056420233	0.48275375	1	1621	tags=35%, list=14%, signal=41%
GO_CULLIN_FAMILY_PROTEIN_BINDING	GO_CULLIN_FAMILY_PROTEIN_BINDING		21	0.5151149	1.5046774	0.036750484	0.4832971	1	1867	tags=48%, list=16%, signal=57%
GO_ELECTRON_TRANSFER_ACTIVITY	GO_ELECTRON_TRANSFER_ACTIVITY		82	0.37656853	1.4992374	0.05940594	0.49910292	1	2353	tags=30%, list=20%, signal=38%
GO_KILLING_OF_CELLS_IN_OTHER_ORGANISM_INVOLVED_IN_SYMBIOTIC_INTERACTION	GO_KILLING_OF_CELLS_IN_OTHER_ORGANISM_INVOLVED_IN_SYMBIOTIC_INTERACTION		15	0.67481977	1.496206	0.085877866	0.5064715	1	317	tags=33%, list=3%, signal=34%
GO_DEFENSE_RESPONSE_TO_GRAM_NEGATIVE_BACTERIUM	GO_DEFENSE_RESPONSE_TO_GRAM_NEGATIVE_BACTERIUM		41	0.522049	1.4960538	0.066793896	0.50366825	1	241	tags=22%, list=2%, signal=22%
GO_MICROTUBULE_BASED_PROCESS	GO_MICROTUBULE_BASED_PROCESS		473	0.33961245	1.4959391	0.011472276	0.50065094	1	2065	tags=27%, list=18%, signal=31%
GO_NUCLEOSOME_ASSEMBLY	GO_NUCLEOSOME_ASSEMBLY		41	0.5145347	1.4945503	0.06370656	0.50260144	1	1895	tags=39%, list=16%, signal=47%
GO_ORGANELLE_FISSION	GO_ORGANELLE_FISSION		265	0.42225444	1.4933938	0.054263566	0.50351554	1	946	tags=21%, list=8%, signal=22%
GO_STEROL_BIOSYNTHETIC_PROCESS	GO_STEROL_BIOSYNTHETIC_PROCESS		57	0.44271696	1.4920686	0.06508876	0.50493044	1	2179	tags=44%, list=19%, signal=54%
GO_REGULATION_OF_DNA_DEPENDENT_DNA_REPLICATION	GO_REGULATION_OF_DNA_DEPENDENT_DNA_REPLICATION		37	0.54598993	1.491649	0.07100592	0.5030406	1	812	tags=30%, list=7%, signal=32%
GO_VASODILATION	GO_VASODILATION		16	0.5177836	1.4887658	0.03550296	0.50998867	1	2316	tags=44%, list=20%, signal=55%
GO_UNFOLDED_PROTEIN_BINDING	GO_UNFOLDED_PROTEIN_BINDING		89	0.4359933	1.4881213	0.077504724	0.50890213	1	1939	tags=28%, list=17%, signal=34%
GO_CYTOPLASMIC_DYNEIN_COMPLEX	GO_CYTOPLASMIC_DYNEIN_COMPLEX		16	0.48327333	1.4870834	0.048262548	0.5094938	1	1241	tags=31%, list=11%, signal=35%
GO_NEUROTROPHIN_TRK_RECEPTOR_SIGNALING_PATHWAY	GO_NEUROTROPHIN_TRK_RECEPTOR_SIGNALING_PATHWAY		18	0.506373	1.4851744	0.068359375	0.5131935	1	1837	tags=44%, list=16%, signal=53%
GO_VESICLE_LUMEN	GO_VESICLE_LUMEN		258	0.37809503	1.4836936	0.06560636	0.5156196	1	1474	tags=19%, list=13%, signal=21%
GO_POSITIVE_REGULATION_OF_UBIQUITIN_PROTEIN_TRANSFERASE_ACTIVITY	GO_POSITIVE_REGULATION_OF_UBIQUITIN_PROTEIN_TRANSFERASE_ACTIVITY		29	0.48885584	1.482961	0.0591716	0.51500607	1	1788	tags=34%, list=16%, signal=41%
GO_GLUTATHIONE_PEROXIDASE_ACTIVITY	GO_GLUTATHIONE_PEROXIDASE_ACTIVITY		16	0.534824	1.4828072	0.07992203	0.5122541	1	620	tags=13%, list=5%, signal=13%
GO_NUCLEOSIDE_BISPHOSPHATE_BIOSYNTHETIC_PROCESS	GO_NUCLEOSIDE_BISPHOSPHATE_BIOSYNTHETIC_PROCESS		51	0.44215953	1.482328	0.049701788	0.5108571	1	1710	tags=31%, list=15%, signal=37%
GO_INTEGRAL_COMPONENT_OF_SYNAPTIC_VESICLE_MEMBRANE	GO_INTEGRAL_COMPONENT_OF_SYNAPTIC_VESICLE_MEMBRANE		20	0.49081498	1.4820789	0.0655106	0.508626	1	2406	tags=45%, list=21%, signal=57%
GO_MITOTIC_CELL_CYCLE_CHECKPOINT	GO_MITOTIC_CELL_CYCLE_CHECKPOINT		124	0.4284875	1.4820776	0.043977056	0.5055097	1	1007	tags=24%, list=9%, signal=26%
GO_CELLULAR_RESPONSE_TO_OXYGEN_RADICAL	GO_CELLULAR_RESPONSE_TO_OXYGEN_RADICAL		19	0.52249825	1.4812403	0.05	0.50543064	1	2540	tags=47%, list=22%, signal=61%
GO_RESPONSE_TO_INORGANIC_SUBSTANCE	GO_RESPONSE_TO_INORGANIC_SUBSTANCE		350	0.33801094	1.4799283	0.003960396	0.5066206	1	1408	tags=21%, list=12%, signal=23%
GO_MITOTIC_NUCLEAR_DIVISION	GO_MITOTIC_NUCLEAR_DIVISION		187	0.45426783	1.4797703	0.07254902	0.5041181	1	906	tags=24%, list=8%, signal=25%
GO_DYNEIN_COMPLEX_BINDING	GO_DYNEIN_COMPLEX_BINDING		15	0.5948042	1.477872	0.05	0.5079161	1	621	tags=27%, list=5%, signal=28%
GO_INTRACILIARY_TRANSPORT	GO_INTRACILIARY_TRANSPORT		30	0.45371288	1.4741883	0.0503876	0.5179636	1	1475	tags=27%, list=13%, signal=31%
GO_MIDBODY_ABSCISSION	GO_MIDBODY_ABSCISSION		15	0.59357244	1.4736968	0.08232932	0.5168323	1	863	tags=27%, list=7%, signal=29%
GO_HEPARIN_BINDING	GO_HEPARIN_BINDING		66	0.46533942	1.4725096	0.041275796	0.51837695	1	1254	tags=23%, list=11%, signal=25%
GO_SULFUR_COMPOUND_BINDING	GO_SULFUR_COMPOUND_BINDING		118	0.38341263	1.4720187	0.016853932	0.51716614	1	1397	tags=19%, list=12%, signal=22%
GO_ROUGH_ENDOPLASMIC_RETICULUM_MEMBRANE	GO_ROUGH_ENDOPLASMIC_RETICULUM_MEMBRANE		25	0.4447029	1.471647	0.05871212	0.51560265	1	2191	tags=28%, list=19%, signal=35%
GO_COLLAGEN_BIOSYNTHETIC_PROCESS	GO_COLLAGEN_BIOSYNTHETIC_PROCESS		21	0.5060091	1.4715434	0.055876687	0.51299745	1	2496	tags=43%, list=22%, signal=55%
GO_METAPHASE_PLATE_CONGRESSION	GO_METAPHASE_PLATE_CONGRESSION		40	0.5156407	1.470536	0.09090909	0.51365054	1	904	tags=30%, list=8%, signal=32%
GO_PHOSPHATIDYLINOSITOL_3_5_BISPHOSPHATE_BINDING	GO_PHOSPHATIDYLINOSITOL_3_5_BISPHOSPHATE_BINDING		22	0.47919467	1.4695342	0.038610037	0.51427865	1	2670	tags=45%, list=23%, signal=59%
GO_DNA_REPLICATION_ORIGIN_BINDING	GO_DNA_REPLICATION_ORIGIN_BINDING		15	0.6898052	1.4690679	0.093023255	0.51309484	1	2226	tags=67%, list=19%, signal=83%
GO_OXIDOREDUCTASE_ACTIVITY_ACTING_ON_A_SULFUR_GROUP_OF_DONORS	GO_OXIDOREDUCTASE_ACTIVITY_ACTING_ON_A_SULFUR_GROUP_OF_DONORS		47	0.43983814	1.4687318	0.050880626	0.51146144	1	969	tags=21%, list=8%, signal=23%
GO_CHAPERONE_MEDIATED_PROTEIN_COMPLEX_ASSEMBLY	GO_CHAPERONE_MEDIATED_PROTEIN_COMPLEX_ASSEMBLY		18	0.58689165	1.4682679	0.089866154	0.5101078	1	3103	tags=50%, list=27%, signal=68%
GO_SPECIFIC_GRANULE	GO_SPECIFIC_GRANULE		142	0.475463	1.4672984	0.08946322	0.51067305	1	1115	tags=25%, list=10%, signal=27%
GO_POSITIVE_REGULATION_OF_CHROMOSOME_SEGREGATION	GO_POSITIVE_REGULATION_OF_CHROMOSOME_SEGREGATION		27	0.55410403	1.4656885	0.066793896	0.5135194	1	1723	tags=37%, list=15%, signal=43%
GO_NEGATIVE_REGULATION_OF_CHROMOSOME_SEGREGATION	GO_NEGATIVE_REGULATION_OF_CHROMOSOME_SEGREGATION		32	0.60223204	1.4644033	0.07910751	0.51505774	1	836	tags=38%, list=7%, signal=40%
GO_INTRINSIC_COMPONENT_OF_SYNAPTIC_VESICLE_MEMBRANE	GO_INTRINSIC_COMPONENT_OF_SYNAPTIC_VESICLE_MEMBRANE		27	0.4358587	1.463706	0.062248997	0.5146369	1	2406	tags=41%, list=21%, signal=51%
GO_MITOTIC_SPINDLE	GO_MITOTIC_SPINDLE		89	0.4467198	1.4631643	0.06346154	0.513661	1	1111	tags=25%, list=10%, signal=27%
GO_NEGATIVE_REGULATION_OF_PEPTIDASE_ACTIVITY	GO_NEGATIVE_REGULATION_OF_PEPTIDASE_ACTIVITY		143	0.3468003	1.4630823	0.008163265	0.5111801	1	955	tags=18%, list=8%, signal=20%
GO_PROTEIN_TRANSPORT_ALONG_MICROTUBULE	GO_PROTEIN_TRANSPORT_ALONG_MICROTUBULE		41	0.40073666	1.4617054	0.04597701	0.51314914	1	1475	tags=22%, list=13%, signal=25%
GO_KILLING_OF_CELLS_OF_OTHER_ORGANISM	GO_KILLING_OF_CELLS_OF_OTHER_ORGANISM		33	0.5269766	1.4616243	0.086142324	0.5106474	1	317	tags=21%, list=3%, signal=22%
GO_OXIDOREDUCTASE_COMPLEX	GO_OXIDOREDUCTASE_COMPLEX		84	0.39113823	1.4577935	0.14176245	0.52084535	1	3096	tags=37%, list=27%, signal=50%
GO_NEGATIVE_REGULATION_OF_PROTEOLYSIS	GO_NEGATIVE_REGULATION_OF_PROTEOLYSIS		214	0.3054006	1.4576586	0.004210526	0.5185625	1	983	tags=15%, list=9%, signal=17%
GO_OXIDOREDUCTASE_ACTIVITY_ACTING_ON_THE_CH_NH_GROUP_OF_DONORS	GO_OXIDOREDUCTASE_ACTIVITY_ACTING_ON_THE_CH_NH_GROUP_OF_DONORS		15	0.58955103	1.4569976	0.06007752	0.51809984	1	1930	tags=53%, list=17%, signal=64%
GO_MICROBODY_MEMBRANE	GO_MICROBODY_MEMBRANE		50	0.49381074	1.45603	0.038539555	0.51868606	1	2351	tags=36%, list=20%, signal=45%
GO_OOGENESIS	GO_OOGENESIS		40	0.44461185	1.4559726	0.04901961	0.51614696	1	1132	tags=25%, list=10%, signal=28%
GO_NEGATIVE_REGULATION_OF_TRANSPORTER_ACTIVITY	GO_NEGATIVE_REGULATION_OF_TRANSPORTER_ACTIVITY		42	0.418007	1.4557161	0.04016064	0.5143317	1	2292	tags=36%, list=20%, signal=44%
GO_LONG_CHAIN_FATTY_ACYL_COA_METABOLIC_PROCESS	GO_LONG_CHAIN_FATTY_ACYL_COA_METABOLIC_PROCESS		19	0.5593769	1.4553356	0.05544148	0.5129657	1	1653	tags=37%, list=14%, signal=43%
GO_STRUCTURAL_CONSTITUENT_OF_CYTOSKELETON	GO_STRUCTURAL_CONSTITUENT_OF_CYTOSKELETON		55	0.46031797	1.4548768	0.08461539	0.5118618	1	1061	tags=20%, list=9%, signal=22%
GO_SYNAPTIC_TRANSMISSION_GABAERGIC	GO_SYNAPTIC_TRANSMISSION_GABAERGIC		20	0.48474303	1.4548293	0.07782101	0.5094043	1	1342	tags=25%, list=12%, signal=28%
GO_NEGATIVE_REGULATION_OF_CELL_CYCLE_PHASE_TRANSITION	GO_NEGATIVE_REGULATION_OF_CELL_CYCLE_PHASE_TRANSITION		187	0.3837531	1.4531833	0.058939096	0.51244426	1	1010	tags=19%, list=9%, signal=21%
GO_RESPONSE_TO_LEPTIN	GO_RESPONSE_TO_LEPTIN		15	0.5444292	1.4501771	0.047227927	0.5200461	1	1098	tags=40%, list=10%, signal=44%
GO_POLYSOME	GO_POLYSOME		56	0.39904022	1.4499776	0.096408315	0.5180814	1	2134	tags=30%, list=19%, signal=37%
GO_SERINE_TYPE_ENDOPEPTIDASE_INHIBITOR_ACTIVITY	GO_SERINE_TYPE_ENDOPEPTIDASE_INHIBITOR_ACTIVITY		38	0.47738677	1.4498974	0.05928854	0.5157103	1	840	tags=21%, list=7%, signal=23%
GO_MITOTIC_CYTOKINETIC_PROCESS	GO_MITOTIC_CYTOKINETIC_PROCESS		19	0.514694	1.4480865	0.088709675	0.5193849	1	863	tags=21%, list=7%, signal=23%
GO_FIBRONECTIN_BINDING	GO_FIBRONECTIN_BINDING		17	0.53888243	1.447497	0.053030305	0.51861817	1	2938	tags=59%, list=26%, signal=79%
GO_SPINDLE_ASSEMBLY	GO_SPINDLE_ASSEMBLY		81	0.47220206	1.446916	0.10671937	0.5180178	1	902	tags=23%, list=8%, signal=25%
GO_REGULATION_OF_CHOLESTEROL_BIOSYNTHETIC_PROCESS	GO_REGULATION_OF_CHOLESTEROL_BIOSYNTHETIC_PROCESS		38	0.4346203	1.4458728	0.06743738	0.51906556	1	2179	tags=45%, list=19%, signal=55%
GO_RESPIRATORY_CHAIN_COMPLEX	GO_RESPIRATORY_CHAIN_COMPLEX		63	0.425933	1.4453205	0.1626506	0.5184338	1	4522	tags=59%, list=39%, signal=96%
GO_RECEPTOR_BIOSYNTHETIC_PROCESS	GO_RECEPTOR_BIOSYNTHETIC_PROCESS		18	0.5230594	1.4441624	0.0741483	0.5198841	1	1976	tags=50%, list=17%, signal=60%
GO_REGULATION_OF_SISTER_CHROMATID_SEGREGATION	GO_REGULATION_OF_SISTER_CHROMATID_SEGREGATION		63	0.5143984	1.4420035	0.08086785	0.524713	1	856	tags=29%, list=7%, signal=31%
GO_OXIDOREDUCTASE_ACTIVITY_ACTING_ON_THE_CH_CH_GROUP_OF_DONORS	GO_OXIDOREDUCTASE_ACTIVITY_ACTING_ON_THE_CH_CH_GROUP_OF_DONORS		46	0.43916377	1.4417892	0.056420233	0.5227963	1	1670	tags=26%, list=15%, signal=30%
GO_NEGATIVE_REGULATION_OF_REPRODUCTIVE_PROCESS	GO_NEGATIVE_REGULATION_OF_REPRODUCTIVE_PROCESS		27	0.4820681	1.4414008	0.044624746	0.52158254	1	836	tags=19%, list=7%, signal=20%
GO_CONDENSED_CHROMOSOME	GO_CONDENSED_CHROMOSOME		138	0.48958808	1.4412898	0.09867173	0.51946867	1	2001	tags=40%, list=17%, signal=48%
GO_DEVELOPMENT_OF_PRIMARY_SEXUAL_CHARACTERISTICS	GO_DEVELOPMENT_OF_PRIMARY_SEXUAL_CHARACTERISTICS		119	0.35570088	1.4412707	0.01778656	0.51707435	1	1478	tags=24%, list=13%, signal=28%
GO_MONOOXYGENASE_ACTIVITY	GO_MONOOXYGENASE_ACTIVITY		33	0.45154747	1.440216	0.04536489	0.5182257	1	868	tags=18%, list=8%, signal=20%
GO_ISOMERASE_ACTIVITY	GO_ISOMERASE_ACTIVITY		105	0.40855113	1.4401895	0.05513308	0.51582986	1	2166	tags=30%, list=19%, signal=36%
GO_MAGNESIUM_ION_BINDING	GO_MAGNESIUM_ION_BINDING		147	0.3841794	1.4399178	0.037109375	0.5142328	1	2387	tags=35%, list=21%, signal=44%
GO_INTRINSIC_COMPONENT_OF_MITOCHONDRIAL_OUTER_MEMBRANE	GO_INTRINSIC_COMPONENT_OF_MITOCHONDRIAL_OUTER_MEMBRANE		18	0.46651438	1.4387243	0.059760958	0.51596826	1	2147	tags=44%, list=19%, signal=55%
GO_GLUTAMATE_METABOLIC_PROCESS	GO_GLUTAMATE_METABOLIC_PROCESS		22	0.4504073	1.437871	0.050916497	0.5163865	1	1922	tags=45%, list=17%, signal=54%
GO_CELLULAR_TRANSITION_METAL_ION_HOMEOSTASIS	GO_CELLULAR_TRANSITION_METAL_ION_HOMEOSTASIS		85	0.41751447	1.4375981	0.041257367	0.5148785	1	1650	tags=25%, list=14%, signal=29%
GO_KINASE_REGULATOR_ACTIVITY	GO_KINASE_REGULATOR_ACTIVITY		145	0.38133875	1.4373755	0.050301813	0.5133132	1	1324	tags=21%, list=12%, signal=23%
GO_OXIDOREDUCTASE_ACTIVITY_ACTING_ON_NAD_P_H	GO_OXIDOREDUCTASE_ACTIVITY_ACTING_ON_NAD_P_H		77	0.37744692	1.4365927	0.12765957	0.5136891	1	3096	tags=38%, list=27%, signal=51%
GO_KINETOCHORE	GO_KINETOCHORE		93	0.4894715	1.4360297	0.10169491	0.5132052	1	1978	tags=42%, list=17%, signal=50%
GO_CELL_CYCLE_PHASE_TRANSITION	GO_CELL_CYCLE_PHASE_TRANSITION		452	0.3707207	1.435977	0.071969695	0.5110476	1	1539	tags=22%, list=13%, signal=25%
GO_UBIQUITIN_CONJUGATING_ENZYME_BINDING	GO_UBIQUITIN_CONJUGATING_ENZYME_BINDING		21	0.54966295	1.4357715	0.08032128	0.5093737	1	1134	tags=29%, list=10%, signal=32%
GO_REGULATION_OF_NUCLEAR_DIVISION	GO_REGULATION_OF_NUCLEAR_DIVISION		125	0.4189197	1.4342173	0.075848304	0.51201653	1	906	tags=21%, list=8%, signal=22%
GO_FEMALE_GAMETE_GENERATION	GO_FEMALE_GAMETE_GENERATION		71	0.40748632	1.433479	0.05620155	0.51228553	1	1307	tags=24%, list=11%, signal=27%
GO_OXIDOREDUCTASE_ACTIVITY_ACTING_ON_THE_ALDEHYDE_OR_OXO_GROUP_OF_DONORS	GO_OXIDOREDUCTASE_ACTIVITY_ACTING_ON_THE_ALDEHYDE_OR_OXO_GROUP_OF_DONORS		26	0.48403037	1.4330882	0.06521739	0.5113014	1	1661	tags=31%, list=14%, signal=36%
GO_SPINDLE_ORGANIZATION	GO_SPINDLE_ORGANIZATION		123	0.44707713	1.432686	0.12450593	0.5104467	1	902	tags=23%, list=8%, signal=24%
GO_SEX_DIFFERENTIATION	GO_SEX_DIFFERENTIATION		135	0.3546862	1.4316884	0.017681729	0.511518	1	1494	tags=25%, list=13%, signal=29%
GO_DNA_REPLICATION_INDEPENDENT_NUCLEOSOME_ORGANIZATION	GO_DNA_REPLICATION_INDEPENDENT_NUCLEOSOME_ORGANIZATION		23	0.5623853	1.4315598	0.10606061	0.50969815	1	755	tags=30%, list=7%, signal=33%
GO_CELLULAR_PROCESS_INVOLVED_IN_REPRODUCTION_IN_MULTICELLULAR_ORGANISM	GO_CELLULAR_PROCESS_INVOLVED_IN_REPRODUCTION_IN_MULTICELLULAR_ORGANISM		158	0.3446612	1.431087	0.023166023	0.5088387	1	1132	tags=19%, list=10%, signal=21%
GO_NEGATIVE_REGULATION_OF_PROTEASOMAL_PROTEIN_CATABOLIC_PROCESS	GO_NEGATIVE_REGULATION_OF_PROTEASOMAL_PROTEIN_CATABOLIC_PROCESS		47	0.37984228	1.4307643	0.07630522	0.5075281	1	1415	tags=17%, list=12%, signal=19%
GO_PROTEIN_K11_LINKED_UBIQUITINATION	GO_PROTEIN_K11_LINKED_UBIQUITINATION		24	0.49014866	1.4306811	0.091796875	0.5055188	1	1723	tags=38%, list=15%, signal=44%
GO_LIPID_EXPORT_FROM_CELL	GO_LIPID_EXPORT_FROM_CELL		20	0.5457602	1.4306039	0.04016064	0.5035824	1	884	tags=30%, list=8%, signal=32%
GO_CONDENSED_NUCLEAR_CHROMOSOME	GO_CONDENSED_NUCLEAR_CHROMOSOME		52	0.49667525	1.4301786	0.079395086	0.50279486	1	2001	tags=37%, list=17%, signal=44%
GO_NEGATIVE_REGULATION_OF_CALCIUM_ION_TRANSMEMBRANE_TRANSPORT	GO_NEGATIVE_REGULATION_OF_CALCIUM_ION_TRANSMEMBRANE_TRANSPORT		21	0.469921	1.4290831	0.07554672	0.5043903	1	1387	tags=24%, list=12%, signal=27%
GO_NEGATIVE_REGULATION_OF_CYCLIN_DEPENDENT_PROTEIN_KINASE_ACTIVITY	GO_NEGATIVE_REGULATION_OF_CYCLIN_DEPENDENT_PROTEIN_KINASE_ACTIVITY		23	0.46304184	1.4275851	0.057471264	0.5069571	1	1004	tags=22%, list=9%, signal=24%
GO_KINESIN_BINDING	GO_KINESIN_BINDING		26	0.44088566	1.4268148	0.03683241	0.50722164	1	559	tags=19%, list=5%, signal=20%
GO_MEIOTIC_CELL_CYCLE	GO_MEIOTIC_CELL_CYCLE		118	0.43614602	1.4256349	0.089866154	0.508919	1	1107	tags=23%, list=10%, signal=25%
GO_BASAL_PLASMA_MEMBRANE	GO_BASAL_PLASMA_MEMBRANE		31	0.51741683	1.4248333	0.04863813	0.50955766	1	975	tags=29%, list=8%, signal=32%
GO_NEGATIVE_REGULATION_OF_CELL_CYCLE_PROCESS	GO_NEGATIVE_REGULATION_OF_CELL_CYCLE_PROCESS		248	0.36073643	1.4231722	0.07265774	0.5127777	1	1010	tags=18%, list=9%, signal=19%
GO_DNA_PACKAGING_COMPLEX	GO_DNA_PACKAGING_COMPLEX		16	0.67062545	1.4229136	0.11254612	0.5114962	1	753	tags=38%, list=7%, signal=40%
GO_CHAPERONE_BINDING	GO_CHAPERONE_BINDING		79	0.40762058	1.4226111	0.053359684	0.51037914	1	2856	tags=34%, list=25%, signal=45%
GO_NEGATIVE_REGULATION_OF_METAPHASE_ANAPHASE_TRANSITION_OF_CELL_CYCLE	GO_NEGATIVE_REGULATION_OF_METAPHASE_ANAPHASE_TRANSITION_OF_CELL_CYCLE		28	0.597135	1.422446	0.1002004	0.50881743	1	836	tags=39%, list=7%, signal=42%
GO_PH_REDUCTION	GO_PH_REDUCTION		42	0.37680855	1.4220583	0.092	0.5079876	1	1226	tags=17%, list=11%, signal=19%
GO_OXIDOREDUCTASE_ACTIVITY_ACTING_ON_THE_ALDEHYDE_OR_OXO_GROUP_OF_DONORS_NAD_OR_NADP_AS_ACCEPTOR	GO_OXIDOREDUCTASE_ACTIVITY_ACTING_ON_THE_ALDEHYDE_OR_OXO_GROUP_OF_DONORS_NAD_OR_NADP_AS_ACCEPTOR		22	0.51776487	1.4212108	0.07100592	0.50862	1	1661	tags=36%, list=14%, signal=42%
GO_TETRAPYRROLE_BINDING	GO_TETRAPYRROLE_BINDING		72	0.40555143	1.420836	0.06557377	0.5075909	1	2249	tags=31%, list=20%, signal=38%
GO_PROTEIN_HETEROOLIGOMERIZATION	GO_PROTEIN_HETEROOLIGOMERIZATION		16	0.54780895	1.420741	0.06654344	0.5057997	1	824	tags=25%, list=7%, signal=27%
GO_SMALL_MOLECULE_CATABOLIC_PROCESS	GO_SMALL_MOLECULE_CATABOLIC_PROCESS		296	0.32434195	1.4193165	0.04109589	0.50811636	1	1961	tags=23%, list=17%, signal=27%
GO_REGULATION_OF_CELL_CYCLE_G2_M_PHASE_TRANSITION	GO_REGULATION_OF_CELL_CYCLE_G2_M_PHASE_TRANSITION		165	0.36464447	1.4189527	0.0805501	0.5072427	1	2683	tags=35%, list=23%, signal=45%
GO_REGULATION_OF_OXIDATIVE_PHOSPHORYLATION	GO_REGULATION_OF_OXIDATIVE_PHOSPHORYLATION		20	0.503658	1.4188769	0.07509881	0.5055019	1	2515	tags=50%, list=22%, signal=64%
GO_IRON_ION_TRANSMEMBRANE_TRANSPORT	GO_IRON_ION_TRANSMEMBRANE_TRANSPORT		15	0.5266164	1.4187831	0.08450704	0.50381243	1	1673	tags=33%, list=15%, signal=39%
GO_POST_TRANSLATIONAL_PROTEIN_MODIFICATION	GO_POST_TRANSLATIONAL_PROTEIN_MODIFICATION		250	0.33820087	1.4173744	0.037475344	0.50642306	1	2646	tags=34%, list=23%, signal=43%
GO_MICROTUBULE_BINDING	GO_MICROTUBULE_BINDING		148	0.36086488	1.4173568	0.04024145	0.5044393	1	1553	tags=22%, list=13%, signal=25%
GO_MEIOTIC_CHROMOSOME_SEGREGATION	GO_MEIOTIC_CHROMOSOME_SEGREGATION		35	0.50839055	1.4172647	0.08630394	0.5026679	1	836	tags=26%, list=7%, signal=28%
GO_RESPONSE_TO_FOOD	GO_RESPONSE_TO_FOOD		19	0.48243245	1.4171468	0.059760958	0.5010125	1	292	tags=16%, list=3%, signal=16%
GO_PYRIMIDINE_CONTAINING_COMPOUND_METABOLIC_PROCESS	GO_PYRIMIDINE_CONTAINING_COMPOUND_METABOLIC_PROCESS		62	0.41342336	1.4169888	0.07386363	0.4995754	1	1879	tags=31%, list=16%, signal=36%
GO_NEGATIVE_REGULATION_OF_NUCLEAR_DIVISION	GO_NEGATIVE_REGULATION_OF_NUCLEAR_DIVISION		40	0.526321	1.4166352	0.10865191	0.4987928	1	836	tags=30%, list=7%, signal=32%
GO_ANTIMICROBIAL_HUMORAL_RESPONSE	GO_ANTIMICROBIAL_HUMORAL_RESPONSE		55	0.5162303	1.4150276	0.0806142	0.5019413	1	361	tags=20%, list=3%, signal=21%
GO_CENTROMERE_COMPLEX_ASSEMBLY	GO_CENTROMERE_COMPLEX_ASSEMBLY		22	0.60955703	1.414962	0.10902256	0.50017154	1	1848	tags=45%, list=16%, signal=54%
GO_MEIOSIS_I_CELL_CYCLE_PROCESS	GO_MEIOSIS_I_CELL_CYCLE_PROCESS		46	0.46436346	1.4146935	0.071969695	0.49914327	1	836	tags=22%, list=7%, signal=23%
GO_KINASE_ACTIVATOR_ACTIVITY	GO_KINASE_ACTIVATOR_ACTIVITY		59	0.40238154	1.4138105	0.05284553	0.49986702	1	953	tags=19%, list=8%, signal=20%
GO_MITOTIC_G1_S_TRANSITION_CHECKPOINT	GO_MITOTIC_G1_S_TRANSITION_CHECKPOINT		49	0.41332033	1.4132928	0.040618956	0.49963677	1	762	tags=20%, list=7%, signal=22%
GO_TERTIARY_GRANULE	GO_TERTIARY_GRANULE		142	0.42485857	1.4126756	0.13450292	0.49967828	1	1226	tags=20%, list=11%, signal=23%
GO_MICROTUBULE_CYTOSKELETON_ORGANIZATION	GO_MICROTUBULE_CYTOSKELETON_ORGANIZATION		335	0.34555283	1.4126432	0.051526718	0.49789113	1	2056	tags=28%, list=18%, signal=33%
GO_MICROTUBULE_ASSOCIATED_COMPLEX	GO_MICROTUBULE_ASSOCIATED_COMPLEX		89	0.34913078	1.4107386	0.04696673	0.5018174	1	1241	tags=20%, list=11%, signal=22%
GO_REGULATION_OF_MICROTUBULE_BASED_PROCESS	GO_REGULATION_OF_MICROTUBULE_BASED_PROCESS		136	0.3363388	1.4095613	0.04208417	0.50357723	1	863	tags=15%, list=7%, signal=16%
GO_NEGATIVE_REGULATION_OF_CELLULAR_PROTEIN_CATABOLIC_PROCESS	GO_NEGATIVE_REGULATION_OF_CELLULAR_PROTEIN_CATABOLIC_PROCESS		68	0.33834702	1.408006	0.062626265	0.5063883	1	2233	tags=26%, list=19%, signal=33%
GO_MITOCHONDRIAL_TRANSPORT	GO_MITOCHONDRIAL_TRANSPORT		186	0.32940573	1.4077845	0.059590317	0.5051889	1	2222	tags=25%, list=19%, signal=31%
GO_CHROMATIN_REMODELING_AT_CENTROMERE	GO_CHROMATIN_REMODELING_AT_CENTROMERE		16	0.63400173	1.4072686	0.12162162	0.5048885	1	2688	tags=69%, list=23%, signal=90%
GO_PROTEIN_MONOUBIQUITINATION	GO_PROTEIN_MONOUBIQUITINATION		55	0.38485232	1.4061936	0.08747515	0.50640464	1	2867	tags=36%, list=25%, signal=48%
GO_NEGATIVE_REGULATION_OF_MITOTIC_CELL_CYCLE	GO_NEGATIVE_REGULATION_OF_MITOTIC_CELL_CYCLE		236	0.36473298	1.4061459	0.07364341	0.50466704	1	1010	tags=19%, list=9%, signal=20%
GO_MESONEPHRIC_TUBULE_MORPHOGENESIS	GO_MESONEPHRIC_TUBULE_MORPHOGENESIS		25	0.45263025	1.4061457	0.055762082	0.5027979	1	2554	tags=40%, list=22%, signal=51%
GO_MESONEPHROS_DEVELOPMENT	GO_MESONEPHROS_DEVELOPMENT		43	0.4190802	1.4054493	0.040697675	0.50318444	1	3156	tags=49%, list=27%, signal=67%
GO_CYTOKINESIS	GO_CYTOKINESIS		105	0.37288016	1.4042275	0.06666667	0.505269	1	863	tags=15%, list=7%, signal=16%
GO_ENDOPEPTIDASE_COMPLEX	GO_ENDOPEPTIDASE_COMPLEX		65	0.38151607	1.4040082	0.13424124	0.5041142	1	2886	tags=40%, list=25%, signal=53%
GO_MICROTUBULE_BASED_MOVEMENT	GO_MICROTUBULE_BASED_MOVEMENT		172	0.31266156	1.4039103	0.010288066	0.50255626	1	1212	tags=17%, list=11%, signal=19%
GO_REGULATION_OF_TOR_SIGNALING	GO_REGULATION_OF_TOR_SIGNALING		62	0.40812075	1.4025131	0.06464647	0.50516456	1	2317	tags=37%, list=20%, signal=46%
GO_CELL_CYCLE_DNA_REPLICATION	GO_CELL_CYCLE_DNA_REPLICATION		48	0.5463993	1.4014674	0.14421253	0.5066712	1	2537	tags=48%, list=22%, signal=61%
GO_REGULATION_OF_MITOCHONDRIAL_FISSION	GO_REGULATION_OF_MITOCHONDRIAL_FISSION		15	0.49123955	1.4011081	0.08301158	0.50594217	1	3206	tags=67%, list=28%, signal=92%
GO_POSITIVE_REGULATION_OF_REPRODUCTIVE_PROCESS	GO_POSITIVE_REGULATION_OF_REPRODUCTIVE_PROCESS		31	0.42587233	1.4001472	0.05719557	0.5072521	1	173	tags=13%, list=2%, signal=13%
GO_SPINDLE_MIDZONE	GO_SPINDLE_MIDZONE		21	0.5269006	1.3994732	0.103174604	0.5076405	1	1787	tags=43%, list=16%, signal=51%
GO_POSITIVE_REGULATION_OF_MITOTIC_CELL_CYCLE	GO_POSITIVE_REGULATION_OF_MITOTIC_CELL_CYCLE		109	0.39473483	1.398181	0.06346154	0.5097375	1	906	tags=20%, list=8%, signal=22%
GO_CELLULAR_RESPONSE_TO_GLUCOSE_STARVATION	GO_CELLULAR_RESPONSE_TO_GLUCOSE_STARVATION		38	0.38610518	1.3978238	0.06854839	0.50899965	1	3063	tags=37%, list=27%, signal=50%
GO_REGULATION_OF_CHROMOSOME_SEPARATION	GO_REGULATION_OF_CHROMOSOME_SEPARATION		51	0.5338131	1.39744	0.097222224	0.5084326	1	935	tags=33%, list=8%, signal=36%
GO_PURINE_CONTAINING_COMPOUND_CATABOLIC_PROCESS	GO_PURINE_CONTAINING_COMPOUND_CATABOLIC_PROCESS		33	0.45421326	1.395495	0.07335907	0.51283747	1	1455	tags=27%, list=13%, signal=31%
GO_NEGATIVE_REGULATION_OF_ACTIN_FILAMENT_DEPOLYMERIZATION	GO_NEGATIVE_REGULATION_OF_ACTIN_FILAMENT_DEPOLYMERIZATION		26	0.4623869	1.3953276	0.09108911	0.5115376	1	1766	tags=38%, list=15%, signal=45%
GO_UBIQUITIN_LIKE_PROTEIN_CONJUGATING_ENZYME_BINDING	GO_UBIQUITIN_LIKE_PROTEIN_CONJUGATING_ENZYME_BINDING		27	0.4898831	1.3943778	0.09143969	0.5127528	1	1134	tags=22%, list=10%, signal=25%
GO_SPINDLE	GO_SPINDLE		246	0.36836082	1.3934978	0.08576998	0.5136096	1	2056	tags=29%, list=18%, signal=35%
GO_REGULATION_OF_TORC1_SIGNALING	GO_REGULATION_OF_TORC1_SIGNALING		25	0.44870594	1.393464	0.08383234	0.51193213	1	810	tags=20%, list=7%, signal=21%
GO_BASAL_PART_OF_CELL	GO_BASAL_PART_OF_CELL		37	0.4713096	1.3929437	0.06349207	0.5116966	1	975	tags=24%, list=8%, signal=26%
GO_NEGATIVE_REGULATION_OF_INTRACELLULAR_PROTEIN_TRANSPORT	GO_NEGATIVE_REGULATION_OF_INTRACELLULAR_PROTEIN_TRANSPORT		32	0.46223632	1.3926034	0.087128714	0.51097584	1	1762	tags=28%, list=15%, signal=33%
GO_SNARE_COMPLEX	GO_SNARE_COMPLEX		39	0.41010004	1.392234	0.08203125	0.51029253	1	1392	tags=26%, list=12%, signal=29%
GO_CELL_CYCLE_CHECKPOINT	GO_CELL_CYCLE_CHECKPOINT		156	0.39457908	1.39116	0.091254756	0.51191723	1	1007	tags=21%, list=9%, signal=23%
GO_CELL_REDOX_HOMEOSTASIS	GO_CELL_REDOX_HOMEOSTASIS		43	0.41972637	1.3908622	0.134357	0.5111292	1	969	tags=21%, list=8%, signal=23%
GO_BRUSH_BORDER_MEMBRANE	GO_BRUSH_BORDER_MEMBRANE		32	0.45737225	1.3903991	0.09263158	0.51084965	1	625	tags=19%, list=5%, signal=20%
GO_DNA_DAMAGE_RESPONSE_SIGNAL_TRANSDUCTION_BY_P53_CLASS_MEDIATOR	GO_DNA_DAMAGE_RESPONSE_SIGNAL_TRANSDUCTION_BY_P53_CLASS_MEDIATOR		78	0.38659	1.3898656	0.07677543	0.51080865	1	2024	tags=28%, list=18%, signal=34%
GO_MITOCHONDRIAL_ELECTRON_TRANSPORT_NADH_TO_UBIQUINONE	GO_MITOCHONDRIAL_ELECTRON_TRANSPORT_NADH_TO_UBIQUINONE		46	0.42083865	1.3886203	0.18518518	0.51276	1	3096	tags=39%, list=27%, signal=53%
GO_MESODERMAL_CELL_DIFFERENTIATION	GO_MESODERMAL_CELL_DIFFERENTIATION		18	0.5486594	1.3883764	0.09848485	0.51169646	1	2474	tags=56%, list=21%, signal=71%
GO_INTERACTION_WITH_SYMBIONT	GO_INTERACTION_WITH_SYMBIONT		63	0.40657616	1.3879608	0.09423077	0.5113344	1	707	tags=19%, list=6%, signal=20%
GO_TRANSLATION_PREINITIATION_COMPLEX	GO_TRANSLATION_PREINITIATION_COMPLEX		17	0.5009182	1.3873135	0.1809145	0.5116436	1	1195	tags=18%, list=10%, signal=20%
GO_NEUTRAL_AMINO_ACID_TRANSMEMBRANE_TRANSPORTER_ACTIVITY	GO_NEUTRAL_AMINO_ACID_TRANSMEMBRANE_TRANSPORTER_ACTIVITY		23	0.5216261	1.3863821	0.10392157	0.512809	1	1912	tags=43%, list=17%, signal=52%
GO_CARDIOLIPIN_METABOLIC_PROCESS	GO_CARDIOLIPIN_METABOLIC_PROCESS		16	0.47628465	1.3860894	0.11545988	0.5119381	1	1494	tags=31%, list=13%, signal=36%
GO_L_AMINO_ACID_TRANSPORT	GO_L_AMINO_ACID_TRANSPORT		43	0.41000026	1.385738	0.05625	0.51131195	1	1912	tags=33%, list=17%, signal=39%
GO_CONDENSED_CHROMOSOME_CENTROMERIC_REGION	GO_CONDENSED_CHROMOSOME_CENTROMERIC_REGION		78	0.51241994	1.3855252	0.1414914	0.5101998	1	1978	tags=46%, list=17%, signal=55%
GO_ENDOLYSOSOME	GO_ENDOLYSOSOME		16	0.45516184	1.3850011	0.123732254	0.51009524	1	2378	tags=38%, list=21%, signal=47%
GO_RIBONUCLEOSIDE_CATABOLIC_PROCESS	GO_RIBONUCLEOSIDE_CATABOLIC_PROCESS		17	0.506255	1.3841654	0.08745247	0.5109214	1	907	tags=29%, list=8%, signal=32%
GO_CHROMOSOME_LOCALIZATION	GO_CHROMOSOME_LOCALIZATION		51	0.45261252	1.3833523	0.11900192	0.51161563	1	904	tags=25%, list=8%, signal=28%
GO_GLUTAMINE_FAMILY_AMINO_ACID_CATABOLIC_PROCESS	GO_GLUTAMINE_FAMILY_AMINO_ACID_CATABOLIC_PROCESS		18	0.47245723	1.3832957	0.096	0.5101028	1	1367	tags=39%, list=12%, signal=44%
GO_PROTEASOMAL_PROTEIN_CATABOLIC_PROCESS	GO_PROTEASOMAL_PROTEIN_CATABOLIC_PROCESS		384	0.31430855	1.3828579	0.05498982	0.509716	1	1768	tags=22%, list=15%, signal=25%
GO_EMBRYONIC_AXIS_SPECIFICATION	GO_EMBRYONIC_AXIS_SPECIFICATION		16	0.4910133	1.3826073	0.114503816	0.50879145	1	3045	tags=56%, list=26%, signal=76%
GO_ORGANIC_ANION_TRANSPORT	GO_ORGANIC_ANION_TRANSPORT		270	0.31901821	1.3823429	0.010438413	0.5079194	1	1421	tags=19%, list=12%, signal=21%
GO_REGULATION_OF_ERAD_PATHWAY	GO_REGULATION_OF_ERAD_PATHWAY		27	0.44515052	1.3820447	0.109014675	0.5071771	1	761	tags=15%, list=7%, signal=16%
GO_ORGANIC_HYDROXY_COMPOUND_BIOSYNTHETIC_PROCESS	GO_ORGANIC_HYDROXY_COMPOUND_BIOSYNTHETIC_PROCESS		151	0.34571066	1.3805115	0.06187625	0.51024735	1	2179	tags=32%, list=19%, signal=39%
GO_DEOXYRIBONUCLEOTIDE_METABOLIC_PROCESS	GO_DEOXYRIBONUCLEOTIDE_METABOLIC_PROCESS		31	0.5040663	1.3799055	0.121442124	0.51039785	1	2375	tags=48%, list=21%, signal=61%
GO_ION_CHANNEL_REGULATOR_ACTIVITY	GO_ION_CHANNEL_REGULATOR_ACTIVITY		64	0.38126406	1.3776975	0.06262231	0.51562613	1	1510	tags=23%, list=13%, signal=27%
GO_NEGATIVE_REGULATION_OF_DNA_REPLICATION	GO_NEGATIVE_REGULATION_OF_DNA_REPLICATION		24	0.49785596	1.3775086	0.11787819	0.51456594	1	972	tags=25%, list=8%, signal=27%
GO_DNA_PACKAGING	GO_DNA_PACKAGING		109	0.40586677	1.3774836	0.1252372	0.5129921	1	1895	tags=28%, list=16%, signal=34%
GO_ATP_METABOLIC_PROCESS	GO_ATP_METABOLIC_PROCESS		206	0.3068704	1.3764992	0.09765625	0.5142694	1	2061	tags=21%, list=18%, signal=26%
GO_PEPTIDYL_CYSTEINE_MODIFICATION	GO_PEPTIDYL_CYSTEINE_MODIFICATION		30	0.4131077	1.376394	0.09108911	0.512955	1	1744	tags=30%, list=15%, signal=35%
GO_POSITIVE_REGULATION_OF_CELL_CYCLE	GO_POSITIVE_REGULATION_OF_CELL_CYCLE		245	0.34248495	1.3757943	0.059160307	0.5132004	1	1490	tags=22%, list=13%, signal=25%
GO_PYRIMIDINE_NUCLEOTIDE_BIOSYNTHETIC_PROCESS	GO_PYRIMIDINE_NUCLEOTIDE_BIOSYNTHETIC_PROCESS		22	0.5231466	1.3754424	0.112840466	0.5127067	1	1879	tags=36%, list=16%, signal=43%
GO_NEGATIVE_REGULATION_OF_ORGANELLE_ORGANIZATION	GO_NEGATIVE_REGULATION_OF_ORGANELLE_ORGANIZATION		268	0.32456562	1.3744498	0.050583657	0.5139106	1	1766	tags=23%, list=15%, signal=26%
GO_NEGATIVE_REGULATION_OF_ION_TRANSMEMBRANE_TRANSPORT	GO_NEGATIVE_REGULATION_OF_ION_TRANSMEMBRANE_TRANSPORT		61	0.3616709	1.3740286	0.043052837	0.51354486	1	1872	tags=28%, list=16%, signal=33%
GO_NUCLEOSIDE_PHOSPHATE_BIOSYNTHETIC_PROCESS	GO_NUCLEOSIDE_PHOSPHATE_BIOSYNTHETIC_PROCESS		161	0.36698863	1.373937	0.06153846	0.512265	1	1737	tags=24%, list=15%, signal=28%
GO_INTRAMOLECULAR_OXIDOREDUCTASE_ACTIVITY	GO_INTRAMOLECULAR_OXIDOREDUCTASE_ACTIVITY		34	0.46824747	1.3715757	0.10831721	0.51768947	1	2355	tags=35%, list=20%, signal=44%
GO_MITOTIC_METAPHASE_PLATE_CONGRESSION	GO_MITOTIC_METAPHASE_PLATE_CONGRESSION		34	0.48195177	1.3711848	0.12865497	0.51722765	1	863	tags=26%, list=7%, signal=29%
GO_COLLAGEN_FIBRIL_ORGANIZATION	GO_COLLAGEN_FIBRIL_ORGANIZATION		24	0.47350746	1.3706532	0.08267716	0.51717055	1	3049	tags=58%, list=26%, signal=79%
GO_POSITIVE_REGULATION_OF_PATHWAY_RESTRICTED_SMAD_PROTEIN_PHOSPHORYLATION	GO_POSITIVE_REGULATION_OF_PATHWAY_RESTRICTED_SMAD_PROTEIN_PHOSPHORYLATION		25	0.45901343	1.3698424	0.09126214	0.5179181	1	943	tags=20%, list=8%, signal=22%
GO_CONDENSED_NUCLEAR_CHROMOSOME_CENTROMERIC_REGION	GO_CONDENSED_NUCLEAR_CHROMOSOME_CENTROMERIC_REGION		16	0.60903096	1.3696415	0.13001911	0.51696295	1	695	tags=38%, list=6%, signal=40%
GO_DYNEIN_COMPLEX	GO_DYNEIN_COMPLEX		26	0.37194344	1.3694897	0.077405855	0.51586604	1	1241	tags=23%, list=11%, signal=26%
GO_GLYCOSAMINOGLYCAN_BINDING	GO_GLYCOSAMINOGLYCAN_BINDING		95	0.39259052	1.3691574	0.06390978	0.5153144	1	1254	tags=18%, list=11%, signal=20%
GO_DNA_DAMAGE_RESPONSE_DETECTION_OF_DNA_DAMAGE	GO_DNA_DAMAGE_RESPONSE_DETECTION_OF_DNA_DAMAGE		33	0.5189376	1.3691275	0.15500945	0.5138654	1	796	tags=21%, list=7%, signal=23%
GO_HINDBRAIN_MORPHOGENESIS	GO_HINDBRAIN_MORPHOGENESIS		22	0.44253135	1.3688939	0.084886126	0.51297295	1	2515	tags=41%, list=22%, signal=52%
GO_RESPONSE_TO_MITOCHONDRIAL_DEPOLARISATION	GO_RESPONSE_TO_MITOCHONDRIAL_DEPOLARISATION		16	0.4109344	1.3686972	0.11585366	0.5119956	1	2639	tags=25%, list=23%, signal=32%
GO_INTERCELLULAR_BRIDGE	GO_INTERCELLULAR_BRIDGE		44	0.42697632	1.3683419	0.10364683	0.51157695	1	1133	tags=23%, list=10%, signal=25%
GO_PROTEIN_K48_LINKED_UBIQUITINATION	GO_PROTEIN_K48_LINKED_UBIQUITINATION		50	0.3845427	1.368174	0.091976516	0.51052004	1	2262	tags=34%, list=20%, signal=42%
GO_REGULATION_OF_CELL_DIVISION	GO_REGULATION_OF_CELL_DIVISION		90	0.34216648	1.3669217	0.06412826	0.51259553	1	906	tags=16%, list=8%, signal=17%
GO_POSITIVE_REGULATION_OF_CELL_CYCLE_ARREST	GO_POSITIVE_REGULATION_OF_CELL_CYCLE_ARREST		59	0.38754168	1.3662566	0.0729783	0.51305586	1	2347	tags=36%, list=20%, signal=44%
GO_CHROMOSOME_CENTROMERIC_REGION	GO_CHROMOSOME_CENTROMERIC_REGION		130	0.4568892	1.365878	0.15296367	0.5126816	1	1902	tags=36%, list=17%, signal=43%
GO_TRANSCRIPTION_COUPLED_NUCLEOTIDE_EXCISION_REPAIR	GO_TRANSCRIPTION_COUPLED_NUCLEOTIDE_EXCISION_REPAIR		66	0.4084208	1.3655984	0.14257812	0.5119745	1	2257	tags=27%, list=20%, signal=34%
GO_G0_TO_G1_TRANSITION	GO_G0_TO_G1_TRANSITION		36	0.43900934	1.3655678	0.1	0.51054984	1	1393	tags=31%, list=12%, signal=35%
GO_RESPONSE_TO_THYROID_HORMONE	GO_RESPONSE_TO_THYROID_HORMONE		20	0.48864296	1.36521	0.1237525	0.51023674	1	1997	tags=40%, list=17%, signal=48%
GO_CHROMOSOME_SEPARATION	GO_CHROMOSOME_SEPARATION		64	0.5032641	1.3651267	0.13320464	0.50896114	1	935	tags=30%, list=8%, signal=32%
GO_REGULATION_OF_MEIOTIC_CELL_CYCLE	GO_REGULATION_OF_MEIOTIC_CELL_CYCLE		26	0.47926307	1.3635463	0.1002004	0.51216066	1	1107	tags=23%, list=10%, signal=25%
GO_LYASE_ACTIVITY	GO_LYASE_ACTIVITY		115	0.35727474	1.3628749	0.08045977	0.51273525	1	1963	tags=27%, list=17%, signal=32%
GO_ALCOHOL_BIOSYNTHETIC_PROCESS	GO_ALCOHOL_BIOSYNTHETIC_PROCESS		107	0.35464442	1.3627106	0.10121457	0.51174676	1	2179	tags=35%, list=19%, signal=42%
GO_UBIQUITIN_DEPENDENT_ERAD_PATHWAY	GO_UBIQUITIN_DEPENDENT_ERAD_PATHWAY		64	0.3700894	1.3617213	0.08368201	0.51317865	1	1720	tags=23%, list=15%, signal=27%
GO_PYRIMIDINE_NUCLEOTIDE_METABOLIC_PROCESS	GO_PYRIMIDINE_NUCLEOTIDE_METABOLIC_PROCESS		35	0.4646191	1.3608866	0.11342155	0.51412946	1	2337	tags=40%, list=20%, signal=50%
GO_REGULATION_OF_RYANODINE_SENSITIVE_CALCIUM_RELEASE_CHANNEL_ACTIVITY	GO_REGULATION_OF_RYANODINE_SENSITIVE_CALCIUM_RELEASE_CHANNEL_ACTIVITY		15	0.5085662	1.3605453	0.12280702	0.51365167	1	2615	tags=47%, list=23%, signal=60%
GO_REGULATION_OF_CELL_CYCLE_PHASE_TRANSITION	GO_REGULATION_OF_CELL_CYCLE_PHASE_TRANSITION		331	0.34576124	1.360509	0.1003861	0.51228267	1	1475	tags=21%, list=13%, signal=23%
GO_ORGANOPHOSPHATE_CATABOLIC_PROCESS	GO_ORGANOPHOSPHATE_CATABOLIC_PROCESS		94	0.34349734	1.360449	0.066287875	0.51098824	1	1896	tags=27%, list=16%, signal=32%
GO_NUCLEOTIDE_EXCISION_REPAIR_DNA_DUPLEX_UNWINDING	GO_NUCLEOTIDE_EXCISION_REPAIR_DNA_DUPLEX_UNWINDING		19	0.5104684	1.3600739	0.13476562	0.51066816	1	1325	tags=26%, list=12%, signal=30%
GO_ORGANIC_ANION_TRANSMEMBRANE_TRANSPORTER_ACTIVITY	GO_ORGANIC_ANION_TRANSMEMBRANE_TRANSPORTER_ACTIVITY		118	0.35247406	1.359803	0.05859375	0.51005393	1	1261	tags=19%, list=11%, signal=21%
GO_NUCLEOSIDE_BISPHOSPHATE_METABOLIC_PROCESS	GO_NUCLEOSIDE_BISPHOSPHATE_METABOLIC_PROCESS		89	0.3763482	1.3592855	0.06097561	0.5101402	1	2028	tags=31%, list=18%, signal=38%
GO_METAPHASE_ANAPHASE_TRANSITION_OF_CELL_CYCLE	GO_METAPHASE_ANAPHASE_TRANSITION_OF_CELL_CYCLE		47	0.5157745	1.3589712	0.13203883	0.50976145	1	856	tags=32%, list=7%, signal=34%
GO_AEROBIC_RESPIRATION	GO_AEROBIC_RESPIRATION		68	0.38245207	1.3585542	0.1521739	0.5095927	1	2540	tags=34%, list=22%, signal=43%
GO_NEGATIVE_REGULATION_OF_INTRACELLULAR_TRANSPORT	GO_NEGATIVE_REGULATION_OF_INTRACELLULAR_TRANSPORT		41	0.4041788	1.3584927	0.08782435	0.50830543	1	2131	tags=29%, list=19%, signal=36%
GO_NUCLEOBASE_CONTAINING_COMPOUND_KINASE_ACTIVITY	GO_NUCLEOBASE_CONTAINING_COMPOUND_KINASE_ACTIVITY		29	0.4734139	1.3582422	0.11900192	0.50760764	1	1412	tags=28%, list=12%, signal=31%
GO_MICROBODY_LUMEN	GO_MICROBODY_LUMEN		36	0.46205473	1.3574535	0.10465116	0.50846946	1	1674	tags=28%, list=15%, signal=32%
GO_NEGATIVE_REGULATION_OF_CHROMOSOME_ORGANIZATION	GO_NEGATIVE_REGULATION_OF_CHROMOSOME_ORGANIZATION		99	0.38725874	1.3574204	0.109161794	0.5071213	1	981	tags=19%, list=9%, signal=21%
GO_PROTEIN_TARGETING_TO_MITOCHONDRION	GO_PROTEIN_TARGETING_TO_MITOCHONDRION		75	0.34871358	1.3561201	0.12195122	0.50945926	1	2222	tags=27%, list=19%, signal=33%
GO_NUCLEOSIDE_MONOPHOSPHATE_BIOSYNTHETIC_PROCESS	GO_NUCLEOSIDE_MONOPHOSPHATE_BIOSYNTHETIC_PROCESS		37	0.51224035	1.3557565	0.13645224	0.5091098	1	1148	tags=27%, list=10%, signal=30%
GO_REGULATION_OF_MITOCHONDRION_ORGANIZATION	GO_REGULATION_OF_MITOCHONDRION_ORGANIZATION		157	0.29653814	1.3551488	0.047984645	0.5094349	1	2271	tags=24%, list=20%, signal=30%
GO_MICROTUBULE_ORGANIZING_CENTER_ORGANIZATION	GO_MICROTUBULE_ORGANIZING_CENTER_ORGANIZATION		97	0.3821535	1.354124	0.09411765	0.5109264	1	1621	tags=26%, list=14%, signal=30%
GO_TRANSFERASE_ACTIVITY_TRANSFERRING_HEXOSYL_GROUPS	GO_TRANSFERASE_ACTIVITY_TRANSFERRING_HEXOSYL_GROUPS		114	0.3473993	1.354008	0.05703422	0.50983906	1	1810	tags=25%, list=16%, signal=30%
GO_PYRIMIDINE_NUCLEOSIDE_TRIPHOSPHATE_METABOLIC_PROCESS	GO_PYRIMIDINE_NUCLEOSIDE_TRIPHOSPHATE_METABOLIC_PROCESS		16	0.56349844	1.3537468	0.15458015	0.50920904	1	1765	tags=44%, list=15%, signal=52%
GO_SERINE_FAMILY_AMINO_ACID_METABOLIC_PROCESS	GO_SERINE_FAMILY_AMINO_ACID_METABOLIC_PROCESS		24	0.49601054	1.3536435	0.1002045	0.508117	1	1879	tags=33%, list=16%, signal=40%
GO_POSITIVE_REGULATION_OF_FIBROBLAST_PROLIFERATION	GO_POSITIVE_REGULATION_OF_FIBROBLAST_PROLIFERATION		33	0.46796566	1.3532045	0.085388996	0.50801104	1	856	tags=24%, list=7%, signal=26%
GO_MICROTUBULE_MOTOR_ACTIVITY	GO_MICROTUBULE_MOTOR_ACTIVITY		35	0.42686373	1.3526388	0.116935484	0.5082745	1	1212	tags=23%, list=11%, signal=25%
GO_NEGATIVE_REGULATION_OF_CELL_CYCLE_G1_S_PHASE_TRANSITION	GO_NEGATIVE_REGULATION_OF_CELL_CYCLE_G1_S_PHASE_TRANSITION		82	0.37633672	1.3521184	0.054613937	0.5083521	1	950	tags=17%, list=8%, signal=18%
GO_SCF_UBIQUITIN_LIGASE_COMPLEX	GO_SCF_UBIQUITIN_LIGASE_COMPLEX		48	0.41359535	1.3517368	0.0936255	0.50812	1	1543	tags=25%, list=13%, signal=29%
GO_MULTIVESICULAR_BODY_SORTING_PATHWAY	GO_MULTIVESICULAR_BODY_SORTING_PATHWAY		33	0.37681535	1.3514861	0.13052209	0.5074103	1	2054	tags=33%, list=18%, signal=40%
GO_NUCLEOBASE_CONTAINING_SMALL_MOLECULE_METABOLIC_PROCESS	GO_NUCLEOBASE_CONTAINING_SMALL_MOLECULE_METABOLIC_PROCESS		394	0.3206202	1.351375	0.05859375	0.5063315	1	2030	tags=24%, list=18%, signal=28%
GO_GENERATION_OF_PRECURSOR_METABOLITES_AND_ENERGY	GO_GENERATION_OF_PRECURSOR_METABOLITES_AND_ENERGY		359	0.2915841	1.3500797	0.08445297	0.5087957	1	2547	tags=27%, list=22%, signal=34%
GO_PROTEIN_DEPOLYMERIZATION	GO_PROTEIN_DEPOLYMERIZATION		69	0.37279645	1.3482722	0.07900208	0.5128117	1	2121	tags=32%, list=18%, signal=39%
GO_NEGATIVE_REGULATION_OF_PROTEIN_CATABOLIC_PROCESS	GO_NEGATIVE_REGULATION_OF_PROTEIN_CATABOLIC_PROCESS		102	0.29598156	1.3463209	0.047244094	0.51699644	1	2233	tags=27%, list=19%, signal=34%
GO_CYSTEINE_TYPE_ENDOPEPTIDASE_INHIBITOR_ACTIVITY	GO_CYSTEINE_TYPE_ENDOPEPTIDASE_INHIBITOR_ACTIVITY		37	0.38280362	1.3461001	0.046464648	0.51627135	1	955	tags=22%, list=8%, signal=24%
GO_FEMALE_MEIOTIC_NUCLEAR_DIVISION	GO_FEMALE_MEIOTIC_NUCLEAR_DIVISION		18	0.56351584	1.3459188	0.13819578	0.5154361	1	836	tags=33%, list=7%, signal=36%
GO_LIPID_OXIDATION	GO_LIPID_OXIDATION		75	0.3690921	1.3453337	0.10516252	0.5157992	1	1930	tags=25%, list=17%, signal=30%
GO_PROTEIN_K63_LINKED_UBIQUITINATION	GO_PROTEIN_K63_LINKED_UBIQUITINATION		45	0.37942114	1.3445635	0.106930695	0.51667804	1	1345	tags=24%, list=12%, signal=28%
GO_CELLULAR_RESPONSE_TO_ALKALOID	GO_CELLULAR_RESPONSE_TO_ALKALOID		18	0.50833213	1.3444681	0.08438819	0.51560336	1	1360	tags=33%, list=12%, signal=38%
GO_NEGATIVE_REGULATION_OF_BLOOD_PRESSURE	GO_NEGATIVE_REGULATION_OF_BLOOD_PRESSURE		23	0.4396018	1.3433696	0.097609565	0.5173411	1	2316	tags=43%, list=20%, signal=54%
GO_DNA_CONFORMATION_CHANGE	GO_DNA_CONFORMATION_CHANGE		197	0.377209	1.3433253	0.12333966	0.51611215	1	1926	tags=26%, list=17%, signal=31%
GO_VACUOLAR_LUMEN	GO_VACUOLAR_LUMEN		123	0.35826412	1.3432896	0.15821502	0.5148619	1	2000	tags=23%, list=17%, signal=27%
GO_AMINO_ACID_TRANSMEMBRANE_TRANSPORT	GO_AMINO_ACID_TRANSMEMBRANE_TRANSPORT		50	0.4053444	1.3426251	0.105058365	0.5154728	1	1912	tags=30%, list=17%, signal=36%
GO_TUBULIN_BINDING	GO_TUBULIN_BINDING		207	0.3225876	1.3414359	0.06382979	0.51766306	1	2111	tags=27%, list=18%, signal=33%
GO_REGULATION_OF_BONE_REMODELING	GO_REGULATION_OF_BONE_REMODELING		29	0.44040614	1.3414319	0.07692308	0.5163375	1	1727	tags=34%, list=15%, signal=40%
GO_REGULATION_OF_CARDIAC_MUSCLE_CONTRACTION_BY_CALCIUM_ION_SIGNALING	GO_REGULATION_OF_CARDIAC_MUSCLE_CONTRACTION_BY_CALCIUM_ION_SIGNALING		16	0.45122564	1.3408372	0.117082536	0.5166996	1	2260	tags=38%, list=20%, signal=47%
GO_POSITIVE_REGULATION_OF_NUCLEAR_DIVISION	GO_POSITIVE_REGULATION_OF_NUCLEAR_DIVISION		43	0.413697	1.3404464	0.10795455	0.5164515	1	906	tags=21%, list=8%, signal=23%
GO_POTASSIUM_CHANNEL_REGULATOR_ACTIVITY	GO_POTASSIUM_CHANNEL_REGULATOR_ACTIVITY		27	0.4319117	1.3401972	0.088709675	0.5157997	1	1712	tags=30%, list=15%, signal=35%
GO_L_AMINO_ACID_TRANSMEMBRANE_TRANSPORTER_ACTIVITY	GO_L_AMINO_ACID_TRANSMEMBRANE_TRANSPORTER_ACTIVITY		33	0.43402544	1.3392413	0.11153846	0.5171714	1	1912	tags=33%, list=17%, signal=40%
GO_TERTIARY_GRANULE_MEMBRANE	GO_TERTIARY_GRANULE_MEMBRANE		64	0.43725467	1.3385053	0.16666667	0.51798725	1	1534	tags=30%, list=13%, signal=34%
GO_CATALYTIC_ACTIVITY_ACTING_ON_A_GLYCOPROTEIN	GO_CATALYTIC_ACTIVITY_ACTING_ON_A_GLYCOPROTEIN		15	0.47905365	1.3374839	0.10059172	0.5195897	1	3343	tags=60%, list=29%, signal=84%
GO_NEGATIVE_REGULATION_OF_LIPID_BIOSYNTHETIC_PROCESS	GO_NEGATIVE_REGULATION_OF_LIPID_BIOSYNTHETIC_PROCESS		35	0.40522617	1.3355159	0.10433071	0.5238839	1	1762	tags=29%, list=15%, signal=34%
GO_RESPIRATORY_BURST	GO_RESPIRATORY_BURST		27	0.41250515	1.3354052	0.11787819	0.5228324	1	104	tags=11%, list=1%, signal=11%
GO_NUCLEAR_TRANSCRIBED_MRNA_CATABOLIC_PROCESS_EXONUCLEOLYTIC	GO_NUCLEAR_TRANSCRIBED_MRNA_CATABOLIC_PROCESS_EXONUCLEOLYTIC		33	0.44955656	1.3349751	0.14498141	0.52265924	1	1457	tags=21%, list=13%, signal=24%
GO_AMINO_ACID_TRANSPORT	GO_AMINO_ACID_TRANSPORT		81	0.34852213	1.3346968	0.07372401	0.5220501	1	1421	tags=20%, list=12%, signal=22%
GO_REGULATION_OF_MITOTIC_CELL_CYCLE	GO_REGULATION_OF_MITOTIC_CELL_CYCLE		462	0.32793674	1.3345791	0.111753374	0.5210873	1	1509	tags=20%, list=13%, signal=22%
GO_ENERGY_DERIVATION_BY_OXIDATION_OF_ORGANIC_COMPOUNDS	GO_ENERGY_DERIVATION_BY_OXIDATION_OF_ORGANIC_COMPOUNDS		199	0.30133206	1.333723	0.10344828	0.52214664	1	1976	tags=24%, list=17%, signal=29%
GO_SYNAPTIC_VESICLE_MEMBRANE	GO_SYNAPTIC_VESICLE_MEMBRANE		58	0.33383626	1.3334552	0.09038462	0.52166396	1	2458	tags=31%, list=21%, signal=39%
GO_PROTEIN_FOLDING	GO_PROTEIN_FOLDING		173	0.3530055	1.3331063	0.12952381	0.52135426	1	2239	tags=29%, list=19%, signal=36%
GO_PEPTIDASE_COMPLEX	GO_PEPTIDASE_COMPLEX		79	0.36289087	1.332778	0.16761905	0.52102166	1	2777	tags=37%, list=24%, signal=48%
GO_PEPTIDE_HORMONE_BINDING	GO_PEPTIDE_HORMONE_BINDING		22	0.4877759	1.3327392	0.105788425	0.5198215	1	3068	tags=64%, list=27%, signal=87%
GO_REGULATION_OF_PROTEASOMAL_PROTEIN_CATABOLIC_PROCESS	GO_REGULATION_OF_PROTEASOMAL_PROTEIN_CATABOLIC_PROCESS		152	0.3082034	1.3324615	0.09467456	0.51933974	1	2292	tags=26%, list=20%, signal=32%
GO_MICROTUBULE	GO_MICROTUBULE		248	0.31439674	1.3316493	0.092843324	0.5203275	1	1857	tags=23%, list=16%, signal=26%
GO_CHAPERONE_MEDIATED_PROTEIN_FOLDING	GO_CHAPERONE_MEDIATED_PROTEIN_FOLDING		48	0.4231772	1.3292323	0.12981744	0.52622384	1	1821	tags=29%, list=16%, signal=35%
GO_CELLULAR_RESPIRATION	GO_CELLULAR_RESPIRATION		142	0.3401197	1.3286427	0.19111969	0.5266627	1	1948	tags=25%, list=17%, signal=29%
GO_GERM_CELL_DEVELOPMENT	GO_GERM_CELL_DEVELOPMENT		111	0.32623369	1.3286272	0.06324111	0.5254036	1	1132	tags=18%, list=10%, signal=20%
GO_TRANSLATION_REGULATOR_ACTIVITY_NUCLEIC_ACID_BINDING	GO_TRANSLATION_REGULATOR_ACTIVITY_NUCLEIC_ACID_BINDING		85	0.3625831	1.3282413	0.17933723	0.52520615	1	2281	tags=27%, list=20%, signal=33%
GO_RESPONSE_TO_CADMIUM_ION	GO_RESPONSE_TO_CADMIUM_ION		51	0.37713015	1.326995	0.11422846	0.52766484	1	2618	tags=37%, list=23%, signal=48%
GO_CULLIN_RING_UBIQUITIN_LIGASE_COMPLEX	GO_CULLIN_RING_UBIQUITIN_LIGASE_COMPLEX		121	0.36160696	1.3264549	0.13	0.5279195	1	1867	tags=26%, list=16%, signal=31%
GO_REGULATION_OF_PROTEIN_EXIT_FROM_ENDOPLASMIC_RETICULUM	GO_REGULATION_OF_PROTEIN_EXIT_FROM_ENDOPLASMIC_RETICULUM		24	0.4698723	1.3258861	0.15918367	0.5281748	1	1762	tags=29%, list=15%, signal=34%
GO_MICROBODY	GO_MICROBODY		96	0.39025474	1.325352	0.094	0.528456	1	1875	tags=24%, list=16%, signal=28%
GO_CELL_DEATH_IN_RESPONSE_TO_HYDROGEN_PEROXIDE	GO_CELL_DEATH_IN_RESPONSE_TO_HYDROGEN_PEROXIDE		20	0.3699044	1.3250848	0.13061224	0.5278773	1	1682	tags=25%, list=15%, signal=29%
GO_NUCLEOTIDE_EXCISION_REPAIR	GO_NUCLEOTIDE_EXCISION_REPAIR		91	0.37816855	1.3242254	0.14122137	0.5290761	1	1415	tags=21%, list=12%, signal=24%
GO_ANION_TRANSPORT	GO_ANION_TRANSPORT		337	0.2887182	1.3237021	0.032128513	0.5293494	1	1421	tags=17%, list=12%, signal=18%
GO_ACID_THIOL_LIGASE_ACTIVITY	GO_ACID_THIOL_LIGASE_ACTIVITY		20	0.46367392	1.32328	0.1045082	0.529304	1	1196	tags=20%, list=10%, signal=22%
GO_POSITIVE_REGULATION_OF_BMP_SIGNALING_PATHWAY	GO_POSITIVE_REGULATION_OF_BMP_SIGNALING_PATHWAY		19	0.45144132	1.3227375	0.094	0.5296137	1	1082	tags=26%, list=9%, signal=29%
GO_POSITIVE_REGULATION_OF_CELL_CYCLE_PROCESS	GO_POSITIVE_REGULATION_OF_CELL_CYCLE_PROCESS		185	0.3458181	1.3219284	0.08795411	0.53069353	1	1454	tags=21%, list=13%, signal=24%
GO_REGULATION_OF_HORMONE_SECRETION	GO_REGULATION_OF_HORMONE_SECRETION		138	0.30492294	1.3215894	0.027184466	0.5304342	1	2580	tags=32%, list=22%, signal=41%
GO_ORGANOPHOSPHATE_BIOSYNTHETIC_PROCESS	GO_ORGANOPHOSPHATE_BIOSYNTHETIC_PROCESS		392	0.2990828	1.3215706	0.051181104	0.529218	1	2025	tags=24%, list=18%, signal=28%
GO_FEEDING_BEHAVIOR	GO_FEEDING_BEHAVIOR		33	0.39918807	1.3206007	0.0970297	0.5307373	1	2858	tags=39%, list=25%, signal=52%
GO_AZUROPHIL_GRANULE_MEMBRANE	GO_AZUROPHIL_GRANULE_MEMBRANE		53	0.44852874	1.3198457	0.18217821	0.5316845	1	1088	tags=25%, list=9%, signal=27%
GO_OXYGEN_BINDING	GO_OXYGEN_BINDING		16	0.56233513	1.3189893	0.17682926	0.53285635	1	1641	tags=38%, list=14%, signal=44%
GO_ORGANELLE_FUSION	GO_ORGANELLE_FUSION		102	0.33617666	1.3186928	0.109311745	0.53244585	1	1939	tags=25%, list=17%, signal=29%
GO_MITOTIC_DNA_INTEGRITY_CHECKPOINT	GO_MITOTIC_DNA_INTEGRITY_CHECKPOINT		81	0.3720289	1.3181258	0.096958175	0.5327101	1	1007	tags=21%, list=9%, signal=23%
GO_RIBONUCLEOTIDE_CATABOLIC_PROCESS	GO_RIBONUCLEOTIDE_CATABOLIC_PROCESS		23	0.45318708	1.3170834	0.13009709	0.5344764	1	1455	tags=26%, list=13%, signal=30%
GO_MITOCHONDRIAL_TRANSMEMBRANE_TRANSPORT	GO_MITOCHONDRIAL_TRANSMEMBRANE_TRANSPORT		53	0.40150675	1.3170353	0.14629629	0.5333369	1	1674	tags=23%, list=15%, signal=26%
GO_ANTIMICROBIAL_HUMORAL_IMMUNE_RESPONSE_MEDIATED_BY_ANTIMICROBIAL_PEPTIDE	GO_ANTIMICROBIAL_HUMORAL_IMMUNE_RESPONSE_MEDIATED_BY_ANTIMICROBIAL_PEPTIDE		29	0.53322184	1.3163791	0.16415094	0.533962	1	2608	tags=48%, list=23%, signal=62%
GO_REGULATION_OF_STEM_CELL_DIFFERENTIATION	GO_REGULATION_OF_STEM_CELL_DIFFERENTIATION		91	0.3189602	1.3155439	0.09338521	0.5352053	1	1402	tags=19%, list=12%, signal=21%
GO_NEGATIVE_REGULATION_OF_CELL_CYCLE_G2_M_PHASE_TRANSITION	GO_NEGATIVE_REGULATION_OF_CELL_CYCLE_G2_M_PHASE_TRANSITION		85	0.34951183	1.3152485	0.14705883	0.5348295	1	2646	tags=34%, list=23%, signal=44%
GO_ESTABLISHMENT_OF_MITOCHONDRION_LOCALIZATION	GO_ESTABLISHMENT_OF_MITOCHONDRION_LOCALIZATION		15	0.46342283	1.3150368	0.13173653	0.5342201	1	196	tags=13%, list=2%, signal=14%
GO_CELL_CYCLE_G1_S_PHASE_TRANSITION	GO_CELL_CYCLE_G1_S_PHASE_TRANSITION		203	0.3621525	1.3136947	0.13257575	0.5368683	1	1539	tags=22%, list=13%, signal=25%
GO_PROTEIN_SERINE_THREONINE_KINASE_ACTIVATOR_ACTIVITY	GO_PROTEIN_SERINE_THREONINE_KINASE_ACTIVATOR_ACTIVITY		29	0.4461224	1.312849	0.11741683	0.53797483	1	1248	tags=24%, list=11%, signal=27%
GO_RESPONSE_TO_ACID_CHEMICAL	GO_RESPONSE_TO_ACID_CHEMICAL		76	0.3422945	1.3121582	0.1030303	0.53870946	1	1004	tags=18%, list=9%, signal=20%
GO_POSITIVE_REGULATION_OF_DNA_REPLICATION	GO_POSITIVE_REGULATION_OF_DNA_REPLICATION		27	0.4461947	1.3119962	0.15250966	0.5379465	1	2566	tags=41%, list=22%, signal=52%
GO_FATTY_ACID_BIOSYNTHETIC_PROCESS	GO_FATTY_ACID_BIOSYNTHETIC_PROCESS		105	0.3271705	1.3093252	0.058	0.54463625	1	1762	tags=23%, list=15%, signal=27%
GO_REGULATION_OF_CELL_CYCLE_ARREST	GO_REGULATION_OF_CELL_CYCLE_ARREST		73	0.3474544	1.3086623	0.07797271	0.5453027	1	2347	tags=32%, list=20%, signal=39%
GO_NADP_BINDING	GO_NADP_BINDING		36	0.40192136	1.3081611	0.14744802	0.5454436	1	2240	tags=31%, list=19%, signal=38%
GO_INOSITOL_PHOSPHATE_METABOLIC_PROCESS	GO_INOSITOL_PHOSPHATE_METABOLIC_PROCESS		44	0.3356111	1.3074483	0.093457945	0.54628	1	1896	tags=25%, list=16%, signal=30%
GO_REGULATION_OF_RECEPTOR_BINDING	GO_REGULATION_OF_RECEPTOR_BINDING		15	0.48213834	1.3070092	0.125	0.54638404	1	2067	tags=40%, list=18%, signal=49%
GO_OOCYTE_DIFFERENTIATION	GO_OOCYTE_DIFFERENTIATION		25	0.4439511	1.3068514	0.1321499	0.5456305	1	1114	tags=28%, list=10%, signal=31%
GO_NEGATIVE_REGULATION_OF_HYDROLASE_ACTIVITY	GO_NEGATIVE_REGULATION_OF_HYDROLASE_ACTIVITY		260	0.27707252	1.3065387	0.027253669	0.54524094	1	955	tags=15%, list=8%, signal=16%
GO_LAMININ_BINDING	GO_LAMININ_BINDING		15	0.47359315	1.3064524	0.1553398	0.5442587	1	2938	tags=47%, list=26%, signal=63%
GO_SPINDLE_POLE	GO_SPINDLE_POLE		109	0.38613942	1.3063141	0.16167665	0.5434087	1	2056	tags=32%, list=18%, signal=39%
GO_FATTY_ACID_DERIVATIVE_BIOSYNTHETIC_PROCESS	GO_FATTY_ACID_DERIVATIVE_BIOSYNTHETIC_PROCESS		65	0.36614808	1.3062315	0.072434604	0.5424464	1	1780	tags=23%, list=15%, signal=27%
GO_S_ACYLTRANSFERASE_ACTIVITY	GO_S_ACYLTRANSFERASE_ACTIVITY		23	0.4135241	1.305843	0.16201118	0.54228973	1	1922	tags=35%, list=17%, signal=42%
GO_TRANSFERASE_ACTIVITY_TRANSFERRING_ALKYL_OR_ARYL_OTHER_THAN_METHYL_GROUPS	GO_TRANSFERASE_ACTIVITY_TRANSFERRING_ALKYL_OR_ARYL_OTHER_THAN_METHYL_GROUPS		41	0.37559476	1.3049251	0.13610587	0.5435557	1	938	tags=17%, list=8%, signal=19%
GO_TRANSLATION_REGULATOR_ACTIVITY	GO_TRANSLATION_REGULATOR_ACTIVITY		108	0.34045804	1.3046633	0.16472869	0.5431315	1	2281	tags=25%, list=20%, signal=31%
GO_RECYCLING_ENDOSOME	GO_RECYCLING_ENDOSOME		128	0.29668543	1.3044691	0.088932805	0.5424715	1	1392	tags=16%, list=12%, signal=18%
GO_POSITIVE_REGULATION_OF_MITOTIC_NUCLEAR_DIVISION	GO_POSITIVE_REGULATION_OF_MITOTIC_NUCLEAR_DIVISION		38	0.42777768	1.3035859	0.14313346	0.5438495	1	906	tags=24%, list=8%, signal=26%
GO_CELLULAR_MONOVALENT_INORGANIC_CATION_HOMEOSTASIS	GO_CELLULAR_MONOVALENT_INORGANIC_CATION_HOMEOSTASIS		72	0.31412435	1.3024068	0.10887097	0.54608643	1	1944	tags=22%, list=17%, signal=27%
GO_WATER_HOMEOSTASIS	GO_WATER_HOMEOSTASIS		42	0.40714484	1.302176	0.15581854	0.5455356	1	2888	tags=38%, list=25%, signal=51%
GO_PROTEIN_DNA_COMPLEX_SUBUNIT_ORGANIZATION	GO_PROTEIN_DNA_COMPLEX_SUBUNIT_ORGANIZATION		150	0.37030762	1.3019545	0.16068053	0.54499525	1	2743	tags=35%, list=24%, signal=46%
GO_CELLULAR_RESPONSE_TO_ACID_CHEMICAL	GO_CELLULAR_RESPONSE_TO_ACID_CHEMICAL		45	0.35174006	1.2998924	0.10412574	0.54968774	1	810	tags=16%, list=7%, signal=17%
GO_POSITIVE_REGULATION_OF_TOR_SIGNALING	GO_POSITIVE_REGULATION_OF_TOR_SIGNALING		26	0.4307369	1.2993068	0.15643564	0.55001396	1	1305	tags=23%, list=11%, signal=26%
GO_PYRUVATE_METABOLIC_PROCESS	GO_PYRUVATE_METABOLIC_PROCESS		103	0.3322742	1.2991103	0.13821138	0.5493739	1	1815	tags=22%, list=16%, signal=26%
GO_VITAMIN_TRANSPORT	GO_VITAMIN_TRANSPORT		22	0.43112934	1.2988883	0.11044177	0.54882103	1	210	tags=14%, list=2%, signal=14%
GO_STEROID_BIOSYNTHETIC_PROCESS	GO_STEROID_BIOSYNTHETIC_PROCESS		117	0.33711207	1.2986999	0.11359026	0.5481817	1	2179	tags=31%, list=19%, signal=38%
GO_RESPONSE_TO_EXTRACELLULAR_STIMULUS	GO_RESPONSE_TO_EXTRACELLULAR_STIMULUS		324	0.27671072	1.2984818	0.048449613	0.54770947	1	1378	tags=16%, list=12%, signal=17%
GO_ACTIN_FILAMENT_DEPOLYMERIZATION	GO_ACTIN_FILAMENT_DEPOLYMERIZATION		36	0.40013054	1.2984681	0.12857144	0.54656786	1	1766	tags=31%, list=15%, signal=36%
GO_INTERSTRAND_CROSS_LINK_REPAIR	GO_INTERSTRAND_CROSS_LINK_REPAIR		30	0.45736277	1.2971977	0.18832392	0.54907346	1	3318	tags=50%, list=29%, signal=70%
GO_REGULATION_OF_CENTROSOME_DUPLICATION	GO_REGULATION_OF_CENTROSOME_DUPLICATION		27	0.4312038	1.2970328	0.17450981	0.548297	1	1443	tags=30%, list=13%, signal=34%
GO_CHROMOSOMAL_REGION	GO_CHROMOSOMAL_REGION		225	0.400793	1.2967144	0.18631178	0.54802275	1	1917	tags=32%, list=17%, signal=38%
GO_PYRIMIDINE_DEOXYRIBONUCLEOTIDE_METABOLIC_PROCESS	GO_PYRIMIDINE_DEOXYRIBONUCLEOTIDE_METABOLIC_PROCESS		17	0.5086209	1.2967012	0.14419475	0.5468751	1	2337	tags=59%, list=20%, signal=74%
GO_POLYOL_CATABOLIC_PROCESS	GO_POLYOL_CATABOLIC_PROCESS		22	0.46032876	1.2966994	0.13821138	0.5456998	1	1896	tags=32%, list=16%, signal=38%
GO_GLYCOSYL_COMPOUND_CATABOLIC_PROCESS	GO_GLYCOSYL_COMPOUND_CATABOLIC_PROCESS		32	0.41706026	1.2962945	0.14785992	0.54570913	1	2539	tags=44%, list=22%, signal=56%
GO_MANNOSYLTRANSFERASE_ACTIVITY	GO_MANNOSYLTRANSFERASE_ACTIVITY		19	0.45286086	1.2957077	0.1530815	0.5461536	1	3928	tags=53%, list=34%, signal=80%
GO_RECEPTOR_CATABOLIC_PROCESS	GO_RECEPTOR_CATABOLIC_PROCESS		26	0.38225725	1.2954216	0.14876033	0.545797	1	2067	tags=31%, list=18%, signal=37%
GO_PURINE_CONTAINING_COMPOUND_METABOLIC_PROCESS	GO_PURINE_CONTAINING_COMPOUND_METABOLIC_PROCESS		282	0.3134159	1.2945759	0.099804305	0.5470483	1	2030	tags=24%, list=18%, signal=29%
GO_NEGATIVE_REGULATION_OF_CYTOSKELETON_ORGANIZATION	GO_NEGATIVE_REGULATION_OF_CYTOSKELETON_ORGANIZATION		94	0.32168087	1.2945225	0.09019608	0.5460405	1	1623	tags=24%, list=14%, signal=28%
GO_REGULATION_OF_MACROAUTOPHAGY	GO_REGULATION_OF_MACROAUTOPHAGY		143	0.3238291	1.294337	0.15306123	0.5454188	1	2202	tags=24%, list=19%, signal=30%
GO_GLUTAMINE_FAMILY_AMINO_ACID_METABOLIC_PROCESS	GO_GLUTAMINE_FAMILY_AMINO_ACID_METABOLIC_PROCESS		48	0.37143183	1.2932553	0.1027668	0.5472454	1	1928	tags=35%, list=17%, signal=42%
GO_SIGNAL_TRANSDUCTION_IN_ABSENCE_OF_LIGAND	GO_SIGNAL_TRANSDUCTION_IN_ABSENCE_OF_LIGAND		53	0.33197197	1.2932098	0.09255533	0.54619306	1	1510	tags=23%, list=13%, signal=26%
GO_XENOBIOTIC_TRANSPORT	GO_XENOBIOTIC_TRANSPORT		20	0.50383717	1.2931823	0.14730291	0.54511386	1	545	tags=25%, list=5%, signal=26%
GO_MITOCHONDRION_MORPHOGENESIS	GO_MITOCHONDRION_MORPHOGENESIS		16	0.46648374	1.291646	0.16765286	0.5483376	1	714	tags=19%, list=6%, signal=20%
GO_AMINO_ACID_TRANSMEMBRANE_TRANSPORTER_ACTIVITY	GO_AMINO_ACID_TRANSMEMBRANE_TRANSPORTER_ACTIVITY		44	0.41121632	1.2908857	0.13636364	0.5493376	1	1912	tags=30%, list=17%, signal=35%
GO_SIGNAL_TRANSDUCTION_INVOLVED_IN_CELL_CYCLE_CHECKPOINT	GO_SIGNAL_TRANSDUCTION_INVOLVED_IN_CELL_CYCLE_CHECKPOINT		55	0.36487997	1.2903283	0.10831721	0.54976785	1	762	tags=16%, list=7%, signal=17%
GO_UBIQUITIN_DEPENDENT_PROTEIN_CATABOLIC_PROCESS_VIA_THE_MULTIVESICULAR_BODY_SORTING_PATHWAY	GO_UBIQUITIN_DEPENDENT_PROTEIN_CATABOLIC_PROCESS_VIA_THE_MULTIVESICULAR_BODY_SORTING_PATHWAY		19	0.39703032	1.2900851	0.18650794	0.5493068	1	3239	tags=42%, list=28%, signal=58%
GO_POSITIVE_REGULATION_OF_AUTOPHAGY_OF_MITOCHONDRION	GO_POSITIVE_REGULATION_OF_AUTOPHAGY_OF_MITOCHONDRION		18	0.39693642	1.2894151	0.16260162	0.54989564	1	1997	tags=28%, list=17%, signal=34%
GO_ACETYLGALACTOSAMINYLTRANSFERASE_ACTIVITY	GO_ACETYLGALACTOSAMINYLTRANSFERASE_ACTIVITY		26	0.47935832	1.2887295	0.19238476	0.5507717	1	3565	tags=58%, list=31%, signal=83%
GO_BRUSH_BORDER	GO_BRUSH_BORDER		58	0.3636407	1.2879481	0.14141414	0.5518802	1	625	tags=14%, list=5%, signal=15%
GO_DE_NOVO_PROTEIN_FOLDING	GO_DE_NOVO_PROTEIN_FOLDING		33	0.44107306	1.2876909	0.19077568	0.5515404	1	1821	tags=30%, list=16%, signal=36%
GO_HSP70_PROTEIN_BINDING	GO_HSP70_PROTEIN_BINDING		28	0.41199943	1.28757	0.14741036	0.55078864	1	1530	tags=21%, list=13%, signal=25%
GO_HORMONE_TRANSPORT	GO_HORMONE_TRANSPORT		166	0.2916974	1.2874072	0.034764826	0.5501682	1	2592	tags=30%, list=23%, signal=38%
GO_REGULATION_OF_BMP_SIGNALING_PATHWAY	GO_REGULATION_OF_BMP_SIGNALING_PATHWAY		47	0.37306926	1.2858119	0.10934394	0.55365556	1	1282	tags=26%, list=11%, signal=29%
GO_FATTY_ACID_BETA_OXIDATION	GO_FATTY_ACID_BETA_OXIDATION		52	0.371359	1.285754	0.16730769	0.552667	1	1930	tags=25%, list=17%, signal=30%
GO_ERAD_PATHWAY	GO_ERAD_PATHWAY		81	0.33718762	1.2848935	0.15767635	0.5539608	1	1768	tags=22%, list=15%, signal=26%
GO_MICROVILLUS_MEMBRANE	GO_MICROVILLUS_MEMBRANE		16	0.47974873	1.2845713	0.14256199	0.55367976	1	1633	tags=31%, list=14%, signal=36%
GO_RESPONSE_TO_STARVATION	GO_RESPONSE_TO_STARVATION		148	0.2888854	1.2835175	0.109311745	0.55560666	1	3159	tags=32%, list=27%, signal=43%
GO_NEGATIVE_REGULATION_OF_CELL_CYCLE	GO_NEGATIVE_REGULATION_OF_CELL_CYCLE		429	0.31107637	1.2834138	0.12015504	0.55480057	1	1010	tags=15%, list=9%, signal=16%
GO_COLLAGEN_METABOLIC_PROCESS	GO_COLLAGEN_METABOLIC_PROCESS		50	0.36872217	1.2826145	0.14204545	0.5558455	1	2496	tags=32%, list=22%, signal=41%
GO_PLATELET_ALPHA_GRANULE_MEMBRANE	GO_PLATELET_ALPHA_GRANULE_MEMBRANE		15	0.60712165	1.2824564	0.21218075	0.5551685	1	2407	tags=67%, list=21%, signal=84%
GO_MACROAUTOPHAGY	GO_MACROAUTOPHAGY		249	0.29476026	1.281961	0.15478615	0.5555475	1	2202	tags=23%, list=19%, signal=28%
GO_PIGMENT_GRANULE	GO_PIGMENT_GRANULE		89	0.34205717	1.2814977	0.18309858	0.5557559	1	3446	tags=37%, list=30%, signal=53%
GO_RESPONSE_TO_LEAD_ION	GO_RESPONSE_TO_LEAD_ION		18	0.46569982	1.2814256	0.13385826	0.5548295	1	265	tags=17%, list=2%, signal=17%
GO_HISTONE_H2A_UBIQUITINATION	GO_HISTONE_H2A_UBIQUITINATION		21	0.4481528	1.2814238	0.17213115	0.55371195	1	2953	tags=52%, list=26%, signal=70%
GO_PROTEIN_MATURATION	GO_PROTEIN_MATURATION		190	0.27439415	1.2812204	0.05836576	0.553186	1	1965	tags=25%, list=17%, signal=29%
GO_MODULATION_BY_HOST_OF_VIRAL_PROCESS	GO_MODULATION_BY_HOST_OF_VIRAL_PROCESS		21	0.45007998	1.2807183	0.1496063	0.5534745	1	1575	tags=29%, list=14%, signal=33%
GO_ORGANIC_ACID_TRANSMEMBRANE_TRANSPORT	GO_ORGANIC_ACID_TRANSMEMBRANE_TRANSPORT		86	0.34422716	1.2803997	0.119140625	0.5532721	1	1912	tags=24%, list=17%, signal=29%
GO_PURINE_CONTAINING_COMPOUND_BIOSYNTHETIC_PROCESS	GO_PURINE_CONTAINING_COMPOUND_BIOSYNTHETIC_PROCESS		121	0.34541315	1.280211	0.1342155	0.5526992	1	2018	tags=26%, list=18%, signal=32%
GO_REGULATION_OF_STEROID_BIOSYNTHETIC_PROCESS	GO_REGULATION_OF_STEROID_BIOSYNTHETIC_PROCESS		67	0.34632182	1.279295	0.12185687	0.5541002	1	2179	tags=34%, list=19%, signal=42%
GO_PHOTORECEPTOR_CELL_MAINTENANCE	GO_PHOTORECEPTOR_CELL_MAINTENANCE		19	0.45068577	1.2780428	0.15568863	0.55657125	1	2320	tags=37%, list=20%, signal=46%
GO_MYELOID_CELL_DIFFERENTIATION	GO_MYELOID_CELL_DIFFERENTIATION		302	0.29100266	1.2770877	0.056112226	0.55819184	1	1551	tags=20%, list=13%, signal=22%
GO_KIDNEY_EPITHELIUM_DEVELOPMENT	GO_KIDNEY_EPITHELIUM_DEVELOPMENT		65	0.34545895	1.2768477	0.08851224	0.5577586	1	817	tags=15%, list=7%, signal=16%
GO_FATTY_ACID_CATABOLIC_PROCESS	GO_FATTY_ACID_CATABOLIC_PROCESS		78	0.34511968	1.2766998	0.15175097	0.55710363	1	2048	tags=26%, list=18%, signal=31%
GO_ANTERIOR_POSTERIOR_AXIS_SPECIFICATION	GO_ANTERIOR_POSTERIOR_AXIS_SPECIFICATION		24	0.41905215	1.2763898	0.15337424	0.55687	1	3045	tags=42%, list=26%, signal=57%
GO_SMALL_MOLECULE_BIOSYNTHETIC_PROCESS	GO_SMALL_MOLECULE_BIOSYNTHETIC_PROCESS		458	0.28653157	1.2761143	0.07968128	0.55657554	1	2179	tags=24%, list=19%, signal=29%
GO_MONOVALENT_INORGANIC_CATION_HOMEOSTASIS	GO_MONOVALENT_INORGANIC_CATION_HOMEOSTASIS		90	0.3000493	1.2756435	0.08853119	0.5567632	1	2048	tags=22%, list=18%, signal=27%
GO_ANOIKIS	GO_ANOIKIS		26	0.41743475	1.2735995	0.13894325	0.56142163	1	999	tags=23%, list=9%, signal=25%
GO_POSITIVE_REGULATION_OF_TRANSMEMBRANE_RECEPTOR_PROTEIN_SERINE_THREONINE_KINASE_SIGNALING_PATHWAY	GO_POSITIVE_REGULATION_OF_TRANSMEMBRANE_RECEPTOR_PROTEIN_SERINE_THREONINE_KINASE_SIGNALING_PATHWAY		65	0.35210612	1.2728409	0.103238866	0.56249225	1	1367	tags=22%, list=12%, signal=24%
GO_NUCLEOSOME_ORGANIZATION	GO_NUCLEOSOME_ORGANIZATION		70	0.36757421	1.2723659	0.17878193	0.5627058	1	1015	tags=19%, list=9%, signal=20%
GO_TORC1_SIGNALING	GO_TORC1_SIGNALING		32	0.3873295	1.272317	0.15517241	0.5617191	1	1374	tags=22%, list=12%, signal=25%
GO_REGULATION_OF_PROTEIN_TARGETING_TO_MITOCHONDRION	GO_REGULATION_OF_PROTEIN_TARGETING_TO_MITOCHONDRION		36	0.34858596	1.2721183	0.16570328	0.56119335	1	2215	tags=28%, list=19%, signal=34%
GO_PROTEIN_LOCALIZATION_TO_MITOCHONDRION	GO_PROTEIN_LOCALIZATION_TO_MITOCHONDRION		116	0.2994375	1.2720304	0.13409962	0.56031364	1	2836	tags=30%, list=25%, signal=40%
GO_ANAPHASE_PROMOTING_COMPLEX	GO_ANAPHASE_PROMOTING_COMPLEX		18	0.47765085	1.2718387	0.1992263	0.55978787	1	1723	tags=33%, list=15%, signal=39%
GO_REGULATION_OF_HEMATOPOIETIC_STEM_CELL_DIFFERENTIATION	GO_REGULATION_OF_HEMATOPOIETIC_STEM_CELL_DIFFERENTIATION		66	0.3321462	1.2701193	0.19076306	0.5637444	1	1402	tags=20%, list=12%, signal=22%
GO_REGULATION_OF_CELLULAR_AMINE_METABOLIC_PROCESS	GO_REGULATION_OF_CELLULAR_AMINE_METABOLIC_PROCESS		63	0.31052846	1.269237	0.17288801	0.56522006	1	2646	tags=33%, list=23%, signal=43%
GO_DNA_REPLICATION_INITIATION	GO_DNA_REPLICATION_INITIATION		25	0.52705294	1.2689238	0.23764259	0.565012	1	2446	tags=56%, list=21%, signal=71%
GO_SPECIFICATION_OF_SYMMETRY	GO_SPECIFICATION_OF_SYMMETRY		61	0.35124752	1.2686839	0.11287129	0.56459796	1	1168	tags=18%, list=10%, signal=20%
GO_RIBOSOMAL_SMALL_SUBUNIT_BINDING	GO_RIBOSOMAL_SMALL_SUBUNIT_BINDING		16	0.48915046	1.2682548	0.22718446	0.56468564	1	2107	tags=44%, list=18%, signal=53%
GO_DNA_SECONDARY_STRUCTURE_BINDING	GO_DNA_SECONDARY_STRUCTURE_BINDING		20	0.4763214	1.2680146	0.19186047	0.5642524	1	2347	tags=45%, list=20%, signal=56%
GO_GLOBAL_GENOME_NUCLEOTIDE_EXCISION_REPAIR	GO_GLOBAL_GENOME_NUCLEOTIDE_EXCISION_REPAIR		22	0.4641879	1.2666069	0.21499014	0.56721145	1	1325	tags=23%, list=12%, signal=26%
GO_BASOLATERAL_PLASMA_MEMBRANE	GO_BASOLATERAL_PLASMA_MEMBRANE		133	0.3252485	1.2665243	0.12348178	0.5663728	1	975	tags=17%, list=8%, signal=18%
GO_POSITIVE_REGULATION_OF_CYCLIN_DEPENDENT_PROTEIN_KINASE_ACTIVITY	GO_POSITIVE_REGULATION_OF_CYCLIN_DEPENDENT_PROTEIN_KINASE_ACTIVITY		21	0.44206053	1.265999	0.19324578	0.566829	1	1010	tags=24%, list=9%, signal=26%
GO_REGULATION_OF_POTASSIUM_ION_TRANSMEMBRANE_TRANSPORTER_ACTIVITY	GO_REGULATION_OF_POTASSIUM_ION_TRANSMEMBRANE_TRANSPORTER_ACTIVITY		29	0.3902096	1.2659174	0.13575526	0.5659833	1	3153	tags=45%, list=27%, signal=62%
GO_PROTEIN_C_TERMINUS_BINDING	GO_PROTEIN_C_TERMINUS_BINDING		138	0.28756493	1.2658523	0.13476562	0.56508046	1	2139	tags=23%, list=19%, signal=28%
GO_REGULATION_OF_ESTABLISHMENT_OF_PROTEIN_LOCALIZATION_TO_MITOCHONDRION	GO_REGULATION_OF_ESTABLISHMENT_OF_PROTEIN_LOCALIZATION_TO_MITOCHONDRION		63	0.31791386	1.2645452	0.121031746	0.5675249	1	2934	tags=37%, list=25%, signal=49%
GO_CLATHRIN_DEPENDENT_ENDOCYTOSIS	GO_CLATHRIN_DEPENDENT_ENDOCYTOSIS		38	0.35648197	1.2643338	0.125	0.5670641	1	1626	tags=21%, list=14%, signal=24%
GO_REGULATION_OF_DNA_REPLICATION	GO_REGULATION_OF_DNA_REPLICATION		78	0.3921479	1.2637846	0.20348836	0.5674915	1	2669	tags=38%, list=23%, signal=50%
GO_UROGENITAL_SYSTEM_DEVELOPMENT	GO_UROGENITAL_SYSTEM_DEVELOPMENT		170	0.29712754	1.2629759	0.040697675	0.5686544	1	2201	tags=26%, list=19%, signal=32%
GO_MULTICELLULAR_ORGANISMAL_HOMEOSTASIS	GO_MULTICELLULAR_ORGANISMAL_HOMEOSTASIS		298	0.28557828	1.2629191	0.078156315	0.56774867	1	2340	tags=27%, list=20%, signal=32%
GO_TISSUE_HOMEOSTASIS	GO_TISSUE_HOMEOSTASIS		146	0.31013954	1.2623684	0.087576374	0.5681883	1	1305	tags=18%, list=11%, signal=21%
GO_PROTEIN_HETERODIMERIZATION_ACTIVITY	GO_PROTEIN_HETERODIMERIZATION_ACTIVITY		175	0.2772709	1.2620441	0.09864604	0.5680812	1	2757	tags=31%, list=24%, signal=40%
GO_POSITIVE_REGULATION_OF_MUSCLE_TISSUE_DEVELOPMENT	GO_POSITIVE_REGULATION_OF_MUSCLE_TISSUE_DEVELOPMENT		30	0.36073908	1.2613302	0.12790698	0.5690255	1	358	tags=13%, list=3%, signal=14%
GO_EMBRYONIC_PATTERN_SPECIFICATION	GO_EMBRYONIC_PATTERN_SPECIFICATION		29	0.41347787	1.26106	0.18785578	0.5686475	1	3045	tags=48%, list=26%, signal=65%
GO_REGULATION_OF_SODIUM_ION_TRANSMEMBRANE_TRANSPORTER_ACTIVITY	GO_REGULATION_OF_SODIUM_ION_TRANSMEMBRANE_TRANSPORTER_ACTIVITY		33	0.3519156	1.2609332	0.11456311	0.56797045	1	2067	tags=33%, list=18%, signal=41%
GO_EXTRINSIC_COMPONENT_OF_ORGANELLE_MEMBRANE	GO_EXTRINSIC_COMPONENT_OF_ORGANELLE_MEMBRANE		31	0.3322671	1.260746	0.1332008	0.567416	1	2135	tags=19%, list=19%, signal=24%
GO_ACETYL_COA_BIOSYNTHETIC_PROCESS	GO_ACETYL_COA_BIOSYNTHETIC_PROCESS		17	0.49440283	1.260711	0.2366864	0.5664663	1	2444	tags=47%, list=21%, signal=60%
GO_MALE_SEX_DIFFERENTIATION	GO_MALE_SEX_DIFFERENTIATION		86	0.33420533	1.2606488	0.103515625	0.5656104	1	1478	tags=23%, list=13%, signal=26%
GO_PROTEIN_SERINE_THREONINE_KINASE_INHIBITOR_ACTIVITY	GO_PROTEIN_SERINE_THREONINE_KINASE_INHIBITOR_ACTIVITY		23	0.44719428	1.2605897	0.15169661	0.5647253	1	2372	tags=39%, list=21%, signal=49%
GO_LATERAL_PLASMA_MEMBRANE	GO_LATERAL_PLASMA_MEMBRANE		40	0.35315305	1.2603387	0.15028901	0.56442225	1	2320	tags=33%, list=20%, signal=41%
GO_NEGATIVE_REGULATION_OF_TRANSMEMBRANE_TRANSPORT	GO_NEGATIVE_REGULATION_OF_TRANSMEMBRANE_TRANSPORT		76	0.31974155	1.2594521	0.099609375	0.56584054	1	1872	tags=25%, list=16%, signal=30%
GO_ORGANIC_ACID_TRANSMEMBRANE_TRANSPORTER_ACTIVITY	GO_ORGANIC_ACID_TRANSMEMBRANE_TRANSPORTER_ACTIVITY		74	0.35576594	1.2592559	0.13663366	0.5653806	1	1170	tags=19%, list=10%, signal=21%
GO_NEGATIVE_REGULATION_OF_CANONICAL_WNT_SIGNALING_PATHWAY	GO_NEGATIVE_REGULATION_OF_CANONICAL_WNT_SIGNALING_PATHWAY		114	0.26433015	1.2590091	0.11717172	0.56501305	1	2646	tags=32%, list=23%, signal=41%
GO_REGULATION_OF_PH	GO_REGULATION_OF_PH		63	0.30939907	1.2588005	0.13806707	0.5645708	1	1973	tags=24%, list=17%, signal=29%
GO_PEROXISOME_ORGANIZATION	GO_PEROXISOME_ORGANIZATION		62	0.38250202	1.2577841	0.2081712	0.5664414	1	2560	tags=31%, list=22%, signal=39%
GO_NEGATIVE_REGULATION_OF_WNT_SIGNALING_PATHWAY	GO_NEGATIVE_REGULATION_OF_WNT_SIGNALING_PATHWAY		131	0.25625002	1.2568487	0.11132438	0.56800824	1	2646	tags=31%, list=23%, signal=40%
GO_CEREBELLAR_CORTEX_MORPHOGENESIS	GO_CEREBELLAR_CORTEX_MORPHOGENESIS		15	0.46149784	1.2566578	0.16142558	0.5675121	1	2515	tags=53%, list=22%, signal=68%
GO_C4_DICARBOXYLATE_TRANSPORT	GO_C4_DICARBOXYLATE_TRANSPORT		16	0.48456	1.256615	0.16901408	0.56658626	1	1912	tags=31%, list=17%, signal=37%
GO_NUCLEOBASE_CONTAINING_SMALL_MOLECULE_CATABOLIC_PROCESS	GO_NUCLEOBASE_CONTAINING_SMALL_MOLECULE_CATABOLIC_PROCESS		38	0.3716925	1.2563902	0.16153847	0.5662261	1	1354	tags=24%, list=12%, signal=27%
GO_REGULATION_OF_RESPONSE_TO_REACTIVE_OXYGEN_SPECIES	GO_REGULATION_OF_RESPONSE_TO_REACTIVE_OXYGEN_SPECIES		26	0.39063603	1.2563698	0.14807302	0.56525224	1	2055	tags=31%, list=18%, signal=37%
GO_VIRAL_BUDDING	GO_VIRAL_BUDDING		21	0.4023779	1.2556033	0.23636363	0.56637263	1	1026	tags=19%, list=9%, signal=21%
GO_METAL_CLUSTER_BINDING	GO_METAL_CLUSTER_BINDING		50	0.37491015	1.25548	0.19397363	0.5656742	1	1946	tags=26%, list=17%, signal=31%
GO_CELLULAR_CARBOHYDRATE_BIOSYNTHETIC_PROCESS	GO_CELLULAR_CARBOHYDRATE_BIOSYNTHETIC_PROCESS		53	0.3792067	1.2554305	0.15445544	0.56481487	1	1378	tags=26%, list=12%, signal=30%
GO_CORTICAL_CYTOSKELETON	GO_CORTICAL_CYTOSKELETON		65	0.37442705	1.2550125	0.17575757	0.564946	1	807	tags=17%, list=7%, signal=18%
GO_PHOSPHATIDYLCHOLINE_ACYL_CHAIN_REMODELING	GO_PHOSPHATIDYLCHOLINE_ACYL_CHAIN_REMODELING		15	0.438693	1.2550058	0.17821783	0.56394917	1	2351	tags=40%, list=20%, signal=50%
GO_REGULATION_OF_HYDROGEN_PEROXIDE_METABOLIC_PROCESS	GO_REGULATION_OF_HYDROGEN_PEROXIDE_METABOLIC_PROCESS		15	0.49612662	1.2546452	0.18128654	0.56388676	1	698	tags=27%, list=6%, signal=28%
GO_CLUSTER_OF_ACTIN_BASED_CELL_PROJECTIONS	GO_CLUSTER_OF_ACTIN_BASED_CELL_PROJECTIONS		84	0.31937572	1.254602	0.134	0.56301063	1	860	tags=14%, list=7%, signal=15%
GO_LONG_CHAIN_FATTY_ACID_TRANSPORT	GO_LONG_CHAIN_FATTY_ACID_TRANSPORT		40	0.37509966	1.2542838	0.15294118	0.5629264	1	1620	tags=25%, list=14%, signal=29%
GO_ESTABLISHMENT_OF_TISSUE_POLARITY	GO_ESTABLISHMENT_OF_TISSUE_POLARITY		88	0.27828068	1.2542456	0.15662651	0.5620272	1	2771	tags=33%, list=24%, signal=43%
GO_REGULATION_OF_RESPONSE_TO_EXTRACELLULAR_STIMULUS	GO_REGULATION_OF_RESPONSE_TO_EXTRACELLULAR_STIMULUS		16	0.4363615	1.2534429	0.1609658	0.56324404	1	292	tags=13%, list=3%, signal=13%
GO_XENOBIOTIC_TRANSMEMBRANE_TRANSPORTER_ACTIVITY	GO_XENOBIOTIC_TRANSMEMBRANE_TRANSPORTER_ACTIVITY		17	0.49984714	1.2523097	0.2073922	0.5654942	1	321	tags=24%, list=3%, signal=24%
GO_PROTEOGLYCAN_BINDING	GO_PROTEOGLYCAN_BINDING		18	0.4576797	1.251983	0.17575757	0.5654123	1	1254	tags=22%, list=11%, signal=25%
GO_BLOOD_MICROPARTICLE	GO_BLOOD_MICROPARTICLE		61	0.4097026	1.2514367	0.18951613	0.5658893	1	3032	tags=39%, list=26%, signal=53%
GO_RESPONSE_TO_ZINC_ION	GO_RESPONSE_TO_ZINC_ION		34	0.392286	1.2512926	0.14230019	0.5652894	1	317	tags=12%, list=3%, signal=12%
GO_REGULATION_OF_CELL_CYCLE_CHECKPOINT	GO_REGULATION_OF_CELL_CYCLE_CHECKPOINT		22	0.49360287	1.2497643	0.18982388	0.568575	1	729	tags=27%, list=6%, signal=29%
GO_NEGATIVE_REGULATION_OF_PROTEIN_POLYMERIZATION	GO_NEGATIVE_REGULATION_OF_PROTEIN_POLYMERIZATION		46	0.35289386	1.2493466	0.13426854	0.5687244	1	2306	tags=35%, list=20%, signal=43%
GO_MRNA_5_UTR_BINDING	GO_MRNA_5_UTR_BINDING		23	0.4111619	1.248883	0.22244489	0.568895	1	1969	tags=30%, list=17%, signal=37%
GO_NUCLEOSIDE_TRIPHOSPHATE_METABOLIC_PROCESS	GO_NUCLEOSIDE_TRIPHOSPHATE_METABOLIC_PROCESS		59	0.36488593	1.2485995	0.18582375	0.56863993	1	1765	tags=29%, list=15%, signal=34%
GO_BONE_CELL_DEVELOPMENT	GO_BONE_CELL_DEVELOPMENT		27	0.41032082	1.2483419	0.1755102	0.5683139	1	1154	tags=22%, list=10%, signal=25%
GO_RESPONSE_TO_REACTIVE_OXYGEN_SPECIES	GO_RESPONSE_TO_REACTIVE_OXYGEN_SPECIES		159	0.3098718	1.2463841	0.12092131	0.5727507	1	1398	tags=21%, list=12%, signal=23%
GO_REGULATION_OF_PROTEIN_TARGETING	GO_REGULATION_OF_PROTEIN_TARGETING		58	0.3119097	1.2456591	0.17612524	0.5738109	1	2215	tags=29%, list=19%, signal=36%
GO_POSITIVE_REGULATION_OF_HEART_GROWTH	GO_POSITIVE_REGULATION_OF_HEART_GROWTH		16	0.4406742	1.2451036	0.16571428	0.5744252	1	324	tags=19%, list=3%, signal=19%
GO_MONOCARBOXYLIC_ACID_CATABOLIC_PROCESS	GO_MONOCARBOXYLIC_ACID_CATABOLIC_PROCESS		88	0.3337419	1.2439333	0.17669903	0.5768375	1	2048	tags=25%, list=18%, signal=30%
GO_RESPONSE_TO_CALCIUM_ION	GO_RESPONSE_TO_CALCIUM_ION		84	0.31796318	1.2437044	0.13980582	0.57649946	1	1979	tags=21%, list=17%, signal=26%
GO_NEGATIVE_REGULATION_OF_PROTEIN_CONTAINING_COMPLEX_ASSEMBLY	GO_NEGATIVE_REGULATION_OF_PROTEIN_CONTAINING_COMPLEX_ASSEMBLY		88	0.29943994	1.2436242	0.13518886	0.57569456	1	2166	tags=26%, list=19%, signal=32%
GO_LIPOPROTEIN_BIOSYNTHETIC_PROCESS	GO_LIPOPROTEIN_BIOSYNTHETIC_PROCESS		67	0.3302083	1.24355	0.17234848	0.5748839	1	2103	tags=28%, list=18%, signal=34%
GO_CELL_CYCLE_ARREST	GO_CELL_CYCLE_ARREST		158	0.30121815	1.242414	0.11177645	0.57697856	1	787	tags=12%, list=7%, signal=13%
GO_RESPONSE_TO_NUTRIENT	GO_RESPONSE_TO_NUTRIENT		106	0.2977878	1.2421681	0.09484536	0.57668406	1	698	tags=13%, list=6%, signal=14%
GO_HISTONE_PHOSPHORYLATION	GO_HISTONE_PHOSPHORYLATION		28	0.4550306	1.2417699	0.21176471	0.5768599	1	2347	tags=54%, list=20%, signal=67%
GO_PROTEIN_TARGETING	GO_PROTEIN_TARGETING		342	0.26372042	1.241196	0.172147	0.5774244	1	2233	tags=21%, list=19%, signal=26%
GO_SULFUR_COMPOUND_BIOSYNTHETIC_PROCESS	GO_SULFUR_COMPOUND_BIOSYNTHETIC_PROCESS		125	0.3118643	1.2410219	0.125969	0.57690054	1	1780	tags=24%, list=15%, signal=28%
GO_NEUTRAL_AMINO_ACID_TRANSPORT	GO_NEUTRAL_AMINO_ACID_TRANSPORT		26	0.44718862	1.2408664	0.19517103	0.5763497	1	1912	tags=38%, list=17%, signal=46%
GO_HORMONE_ACTIVITY	GO_HORMONE_ACTIVITY		31	0.4548183	1.2394515	0.17786561	0.57919997	1	1023	tags=19%, list=9%, signal=21%
GO_NEGATIVE_REGULATION_OF_ION_TRANSPORT	GO_NEGATIVE_REGULATION_OF_ION_TRANSPORT		82	0.31526524	1.2391831	0.122047246	0.5789856	1	2067	tags=27%, list=18%, signal=32%
GO_RESPONSE_TO_DRUG	GO_RESPONSE_TO_DRUG		242	0.29101604	1.2387683	0.11456311	0.57921153	1	1443	tags=19%, list=13%, signal=21%
GO_PYRIMIDINE_NUCLEOSIDE_METABOLIC_PROCESS	GO_PYRIMIDINE_NUCLEOSIDE_METABOLIC_PROCESS		28	0.405607	1.2386912	0.20958084	0.57845134	1	2539	tags=32%, list=22%, signal=41%
GO_LATE_ENDOSOME_TO_VACUOLE_TRANSPORT_VIA_MULTIVESICULAR_BODY_SORTING_PATHWAY	GO_LATE_ENDOSOME_TO_VACUOLE_TRANSPORT_VIA_MULTIVESICULAR_BODY_SORTING_PATHWAY		15	0.4811665	1.23846	0.2557252	0.57812345	1	1852	tags=33%, list=16%, signal=40%
GO_RENAL_TUBULE_DEVELOPMENT	GO_RENAL_TUBULE_DEVELOPMENT		41	0.3653708	1.2382474	0.13229571	0.5777392	1	817	tags=15%, list=7%, signal=16%
GO_PROTEIN_HOMODIMERIZATION_ACTIVITY	GO_PROTEIN_HOMODIMERIZATION_ACTIVITY		413	0.26947367	1.2382294	0.080078125	0.5768062	1	1903	tags=21%, list=17%, signal=24%
GO_PURINE_NUCLEOTIDE_TRANSPORT	GO_PURINE_NUCLEOTIDE_TRANSPORT		23	0.40003175	1.237778	0.20037808	0.5770539	1	2523	tags=30%, list=22%, signal=39%
GO_INTRINSIC_COMPONENT_OF_MITOCHONDRIAL_MEMBRANE	GO_INTRINSIC_COMPONENT_OF_MITOCHONDRIAL_MEMBRANE		51	0.35470802	1.2367069	0.17992425	0.57904994	1	2200	tags=33%, list=19%, signal=41%
GO_MITOCHONDRIAL_FISSION	GO_MITOCHONDRIAL_FISSION		23	0.41631117	1.2366537	0.18039216	0.5782494	1	2271	tags=43%, list=20%, signal=54%
GO_PROSTATE_GLAND_DEVELOPMENT	GO_PROSTATE_GLAND_DEVELOPMENT		26	0.3804684	1.2365093	0.16935484	0.57763726	1	457	tags=15%, list=4%, signal=16%
GO_L_ALPHA_AMINO_ACID_TRANSMEMBRANE_TRANSPORT	GO_L_ALPHA_AMINO_ACID_TRANSMEMBRANE_TRANSPORT		36	0.38295257	1.2361017	0.18003914	0.57783407	1	1912	tags=33%, list=17%, signal=40%
GO_POSITIVE_REGULATION_OF_PROTEIN_AUTOPHOSPHORYLATION	GO_POSITIVE_REGULATION_OF_PROTEIN_AUTOPHOSPHORYLATION		17	0.43377188	1.2360104	0.1987705	0.5771306	1	1186	tags=18%, list=10%, signal=20%
GO_OSTEOBLAST_PROLIFERATION	GO_OSTEOBLAST_PROLIFERATION		16	0.43482044	1.2357689	0.17898832	0.5768488	1	1371	tags=25%, list=12%, signal=28%
GO_REGULATION_OF_MICROTUBULE_CYTOSKELETON_ORGANIZATION	GO_REGULATION_OF_MICROTUBULE_CYTOSKELETON_ORGANIZATION		118	0.31913128	1.235646	0.1920792	0.5761487	1	863	tags=15%, list=7%, signal=16%
GO_NEGATIVE_REGULATION_OF_CELLULAR_PROTEIN_LOCALIZATION	GO_NEGATIVE_REGULATION_OF_CELLULAR_PROTEIN_LOCALIZATION		78	0.32129163	1.2347544	0.13545817	0.5776529	1	1847	tags=22%, list=16%, signal=26%
GO_NADPH_REGENERATION	GO_NADPH_REGENERATION		16	0.43021902	1.2344904	0.2055336	0.5774351	1	1622	tags=31%, list=14%, signal=36%
GO_TRANSFERASE_ACTIVITY_TRANSFERRING_ACYL_GROUPS	GO_TRANSFERASE_ACTIVITY_TRANSFERRING_ACYL_GROUPS		157	0.27750537	1.2339526	0.15594542	0.57793546	1	2127	tags=25%, list=18%, signal=31%
GO_UBIQUITIN_LIKE_PROTEIN_BINDING	GO_UBIQUITIN_LIKE_PROTEIN_BINDING		78	0.32628906	1.2336867	0.16633266	0.5777187	1	2272	tags=29%, list=20%, signal=36%
GO_NEGATIVE_REGULATION_OF_PROTEIN_CONTAINING_COMPLEX_DISASSEMBLY	GO_NEGATIVE_REGULATION_OF_PROTEIN_CONTAINING_COMPLEX_DISASSEMBLY		47	0.34220722	1.2331959	0.147929	0.5780802	1	1766	tags=28%, list=15%, signal=33%
GO_SPECIFIC_GRANULE_MEMBRANE	GO_SPECIFIC_GRANULE_MEMBRANE		81	0.38487378	1.232626	0.21259843	0.5788251	1	1115	tags=23%, list=10%, signal=26%
GO_NEPHRON_EPITHELIUM_DEVELOPMENT	GO_NEPHRON_EPITHELIUM_DEVELOPMENT		48	0.3469437	1.2326226	0.14828898	0.57787955	1	817	tags=15%, list=7%, signal=16%
GO_ION_TRANSMEMBRANE_TRANSPORTER_ACTIVITY	GO_ION_TRANSMEMBRANE_TRANSPORTER_ACTIVITY		405	0.2710805	1.2321647	0.08510638	0.5782213	1	1944	tags=20%, list=17%, signal=23%
GO_MONOCARBOXYLIC_ACID_METABOLIC_PROCESS	GO_MONOCARBOXYLIC_ACID_METABOLIC_PROCESS		403	0.2725267	1.2316692	0.11066398	0.57860744	1	1836	tags=21%, list=16%, signal=24%
GO_UDP_GLYCOSYLTRANSFERASE_ACTIVITY	GO_UDP_GLYCOSYLTRANSFERASE_ACTIVITY		74	0.33536035	1.2316133	0.15429688	0.57781196	1	1440	tags=23%, list=13%, signal=26%
GO_HOMEOSTASIS_OF_NUMBER_OF_CELLS	GO_HOMEOSTASIS_OF_NUMBER_OF_CELLS		195	0.30564585	1.2313473	0.12592593	0.5775316	1	1477	tags=21%, list=13%, signal=24%
GO_REGULATION_OF_AUTOPHAGY_OF_MITOCHONDRION	GO_REGULATION_OF_AUTOPHAGY_OF_MITOCHONDRION		39	0.31729546	1.2305504	0.17193677	0.5787049	1	2669	tags=28%, list=23%, signal=37%
GO_MITOTIC_SISTER_CHROMATID_COHESION	GO_MITOTIC_SISTER_CHROMATID_COHESION		18	0.4763782	1.2304026	0.23883495	0.5781359	1	420	tags=22%, list=4%, signal=23%
GO_RESPONSE_TO_OXIDATIVE_STRESS	GO_RESPONSE_TO_OXIDATIVE_STRESS		314	0.27545756	1.2303442	0.13384321	0.57736933	1	2240	tags=25%, list=19%, signal=30%
GO_RESPONSE_TO_HYDROGEN_PEROXIDE	GO_RESPONSE_TO_HYDROGEN_PEROXIDE		102	0.33231443	1.2297642	0.1539961	0.5780412	1	1682	tags=27%, list=15%, signal=32%
GO_REGULATION_OF_CELL_CYCLE_G1_S_PHASE_TRANSITION	GO_REGULATION_OF_CELL_CYCLE_G1_S_PHASE_TRANSITION		123	0.31537086	1.2295957	0.1631068	0.577581	1	950	tags=15%, list=8%, signal=16%
GO_ALPHA_AMINO_ACID_CATABOLIC_PROCESS	GO_ALPHA_AMINO_ACID_CATABOLIC_PROCESS		62	0.3460193	1.2295194	0.15039062	0.5768379	1	2816	tags=40%, list=24%, signal=53%
GO_CHANNEL_REGULATOR_ACTIVITY	GO_CHANNEL_REGULATOR_ACTIVITY		79	0.32748455	1.2294884	0.17408124	0.5759824	1	1712	tags=23%, list=15%, signal=27%
GO_REGULATION_OF_CELLULAR_PROTEIN_CATABOLIC_PROCESS	GO_REGULATION_OF_CELLULAR_PROTEIN_CATABOLIC_PROCESS		202	0.2785807	1.2290604	0.13958333	0.5761458	1	2378	tags=26%, list=21%, signal=32%
GO_CELL_VOLUME_HOMEOSTASIS	GO_CELL_VOLUME_HOMEOSTASIS		21	0.42848697	1.2288313	0.23076923	0.57590824	1	858	tags=19%, list=7%, signal=21%
GO_HORMONE_BINDING	GO_HORMONE_BINDING		41	0.39027315	1.2287966	0.19215687	0.57505524	1	2171	tags=34%, list=19%, signal=42%
GO_HEMATOPOIETIC_PROGENITOR_CELL_DIFFERENTIATION	GO_HEMATOPOIETIC_PROGENITOR_CELL_DIFFERENTIATION		134	0.27452505	1.2273798	0.13333334	0.5781	1	1402	tags=16%, list=12%, signal=18%
GO_CELL_CORTEX_REGION	GO_CELL_CORTEX_REGION		24	0.3794486	1.2273525	0.2193159	0.5772352	1	448	tags=13%, list=4%, signal=13%
GO_ENZYME_INHIBITOR_ACTIVITY	GO_ENZYME_INHIBITOR_ACTIVITY		209	0.2755116	1.2272642	0.097363085	0.5765567	1	1324	tags=16%, list=12%, signal=18%
GO_MOTOR_ACTIVITY	GO_MOTOR_ACTIVITY		56	0.3460449	1.2268397	0.19148937	0.57689863	1	1241	tags=21%, list=11%, signal=24%
GO_NEGATIVE_REGULATION_OF_EPITHELIAL_CELL_PROLIFERATION	GO_NEGATIVE_REGULATION_OF_EPITHELIAL_CELL_PROLIFERATION		76	0.31793144	1.2268231	0.119373776	0.5760219	1	1575	tags=22%, list=14%, signal=26%
GO_CATION_TRANSMEMBRANE_TRANSPORTER_ACTIVITY	GO_CATION_TRANSMEMBRANE_TRANSPORTER_ACTIVITY		285	0.27578664	1.2267137	0.106796116	0.575373	1	1944	tags=21%, list=17%, signal=24%
GO_REGULATION_OF_ALCOHOL_BIOSYNTHETIC_PROCESS	GO_REGULATION_OF_ALCOHOL_BIOSYNTHETIC_PROCESS		59	0.33493158	1.2263902	0.14822134	0.57530856	1	1323	tags=25%, list=11%, signal=29%
GO_DNA_INTEGRITY_CHECKPOINT	GO_DNA_INTEGRITY_CHECKPOINT		114	0.34347066	1.2263508	0.19186047	0.57449126	1	1007	tags=18%, list=9%, signal=20%
GO_REGULATION_OF_CELLULAR_PH	GO_REGULATION_OF_CELLULAR_PH		61	0.29473794	1.2251112	0.178	0.5769857	1	1302	tags=16%, list=11%, signal=18%
GO_AXIS_SPECIFICATION	GO_AXIS_SPECIFICATION		38	0.35466176	1.2246561	0.17892644	0.5772399	1	2692	tags=34%, list=23%, signal=45%
GO_ORGANISM_EMERGENCE_FROM_PROTECTIVE_STRUCTURE	GO_ORGANISM_EMERGENCE_FROM_PROTECTIVE_STRUCTURE		15	0.46659783	1.2240921	0.23282443	0.5778941	1	1006	tags=27%, list=9%, signal=29%
GO_SNARE_COMPLEX_ASSEMBLY	GO_SNARE_COMPLEX_ASSEMBLY		15	0.3713998	1.2240598	0.20384616	0.5770807	1	1088	tags=20%, list=9%, signal=22%
GO_REGULATION_OF_CYTOKINESIS	GO_REGULATION_OF_CYTOKINESIS		53	0.3441123	1.2236178	0.19556452	0.5773801	1	856	tags=15%, list=7%, signal=16%
GO_OLIGODENDROCYTE_DIFFERENTIATION	GO_OLIGODENDROCYTE_DIFFERENTIATION		65	0.3139526	1.2229838	0.15368852	0.5781388	1	1953	tags=22%, list=17%, signal=26%
GO_RESPONSE_TO_AMINE	GO_RESPONSE_TO_AMINE		24	0.4084316	1.222652	0.1754386	0.5780957	1	2036	tags=38%, list=18%, signal=45%
GO_NUCLEOSIDE_MONOPHOSPHATE_METABOLIC_PROCESS	GO_NUCLEOSIDE_MONOPHOSPHATE_METABOLIC_PROCESS		54	0.41792834	1.2221639	0.20898438	0.57850885	1	1148	tags=24%, list=10%, signal=27%
GO_ANTIBACTERIAL_HUMORAL_RESPONSE	GO_ANTIBACTERIAL_HUMORAL_RESPONSE		24	0.5422293	1.2203089	0.25	0.58277434	1	241	tags=25%, list=2%, signal=25%
GO_REGULATION_OF_MITOCHONDRIAL_MEMBRANE_POTENTIAL	GO_REGULATION_OF_MITOCHONDRIAL_MEMBRANE_POTENTIAL		54	0.32555974	1.2203071	0.15444015	0.581861	1	1733	tags=26%, list=15%, signal=30%
GO_REGULATION_OF_PROTEIN_DEPOLYMERIZATION	GO_REGULATION_OF_PROTEIN_DEPOLYMERIZATION		53	0.3345024	1.2199879	0.17525773	0.5817658	1	1766	tags=26%, list=15%, signal=31%
GO_RESPONSE_TO_COPPER_ION	GO_RESPONSE_TO_COPPER_ION		27	0.427382	1.2198336	0.22199592	0.5813007	1	1357	tags=22%, list=12%, signal=25%
GO_MONOCARBOXYLIC_ACID_TRANSMEMBRANE_TRANSPORTER_ACTIVITY	GO_MONOCARBOXYLIC_ACID_TRANSMEMBRANE_TRANSPORTER_ACTIVITY		24	0.44261754	1.2186608	0.21722114	0.5835975	1	961	tags=21%, list=8%, signal=23%
GO_DNA_DEPENDENT_DNA_REPLICATION	GO_DNA_DEPENDENT_DNA_REPLICATION		94	0.3970943	1.2185192	0.25285172	0.583069	1	2447	tags=37%, list=21%, signal=47%
GO_NEGATIVE_REGULATION_OF_CYSTEINE_TYPE_ENDOPEPTIDASE_ACTIVITY	GO_NEGATIVE_REGULATION_OF_CYSTEINE_TYPE_ENDOPEPTIDASE_ACTIVITY		73	0.30205378	1.2172313	0.14799154	0.5855575	1	955	tags=19%, list=8%, signal=21%
GO_POLYUBIQUITIN_MODIFICATION_DEPENDENT_PROTEIN_BINDING	GO_POLYUBIQUITIN_MODIFICATION_DEPENDENT_PROTEIN_BINDING		33	0.34922847	1.2166203	0.21149898	0.5862391	1	1378	tags=18%, list=12%, signal=21%
GO_REGULATION_OF_COLLAGEN_METABOLIC_PROCESS	GO_REGULATION_OF_COLLAGEN_METABOLIC_PROCESS		17	0.41121954	1.2164761	0.24356435	0.5856964	1	2496	tags=41%, list=22%, signal=52%
GO_TRANSCRIPTION_REPRESSOR_COMPLEX	GO_TRANSCRIPTION_REPRESSOR_COMPLEX		63	0.33567986	1.2162305	0.20079523	0.5855242	1	1184	tags=21%, list=10%, signal=23%
GO_UBIQUITIN_LIGASE_COMPLEX	GO_UBIQUITIN_LIGASE_COMPLEX		220	0.31301105	1.2158595	0.2055336	0.58559525	1	1867	tags=24%, list=16%, signal=28%
GO_DNA_DEPENDENT_DNA_REPLICATION_MAINTENANCE_OF_FIDELITY	GO_DNA_DEPENDENT_DNA_REPLICATION_MAINTENANCE_OF_FIDELITY		19	0.45333332	1.2157974	0.23847695	0.58484787	1	2447	tags=42%, list=21%, signal=53%
GO_RIBOSE_PHOSPHATE_METABOLIC_PROCESS	GO_RIBOSE_PHOSPHATE_METABOLIC_PROCESS		268	0.29678965	1.2153511	0.16432866	0.58517957	1	2028	tags=24%, list=18%, signal=28%
GO_HEMATOPOIETIC_STEM_CELL_DIFFERENTIATION	GO_HEMATOPOIETIC_STEM_CELL_DIFFERENTIATION		76	0.29595366	1.214927	0.20542635	0.5854087	1	1402	tags=17%, list=12%, signal=19%
GO_ENDOPLASMIC_RETICULUM_TO_CYTOSOL_TRANSPORT	GO_ENDOPLASMIC_RETICULUM_TO_CYTOSOL_TRANSPORT		26	0.3892124	1.2147809	0.2430279	0.58487076	1	761	tags=12%, list=7%, signal=12%
GO_SCF_DEPENDENT_PROTEASOMAL_UBIQUITIN_DEPENDENT_PROTEIN_CATABOLIC_PROCESS	GO_SCF_DEPENDENT_PROTEASOMAL_UBIQUITIN_DEPENDENT_PROTEIN_CATABOLIC_PROCESS		77	0.33548188	1.2145675	0.23279352	0.5845774	1	2682	tags=32%, list=23%, signal=42%
GO_PROTEIN_KINASE_COMPLEX	GO_PROTEIN_KINASE_COMPLEX		81	0.3896704	1.2143018	0.24007936	0.5843742	1	611	tags=15%, list=5%, signal=16%
GO_DNA_POLYMERASE_BINDING	GO_DNA_POLYMERASE_BINDING		15	0.5116913	1.2136935	0.2756052	0.5850829	1	3103	tags=60%, list=27%, signal=82%
GO_SYNTAXIN_BINDING	GO_SYNTAXIN_BINDING		51	0.3065439	1.2136265	0.18940938	0.58437365	1	1631	tags=20%, list=14%, signal=23%
GO_BRANCHED_CHAIN_AMINO_ACID_METABOLIC_PROCESS	GO_BRANCHED_CHAIN_AMINO_ACID_METABOLIC_PROCESS		21	0.4207434	1.2135385	0.22753346	0.5836876	1	1372	tags=24%, list=12%, signal=27%
GO_NUCLEOTIDE_EXCISION_REPAIR_DNA_GAP_FILLING	GO_NUCLEOTIDE_EXCISION_REPAIR_DNA_GAP_FILLING		21	0.4682957	1.212138	0.2753346	0.5865234	1	3272	tags=48%, list=28%, signal=66%
GO_AMINE_METABOLIC_PROCESS	GO_AMINE_METABOLIC_PROCESS		94	0.2639261	1.2121212	0.15953307	0.58567697	1	2646	tags=32%, list=23%, signal=41%
GO_NEGATIVE_REGULATION_OF_MYELOID_CELL_DIFFERENTIATION	GO_NEGATIVE_REGULATION_OF_MYELOID_CELL_DIFFERENTIATION		62	0.34874845	1.2119718	0.17319588	0.5851755	1	1478	tags=23%, list=13%, signal=26%
GO_APOPTOTIC_MITOCHONDRIAL_CHANGES	GO_APOPTOTIC_MITOCHONDRIAL_CHANGES		100	0.30621818	1.2116847	0.15637065	0.5850939	1	2065	tags=28%, list=18%, signal=34%
GO_RIBOSE_PHOSPHATE_BIOSYNTHETIC_PROCESS	GO_RIBOSE_PHOSPHATE_BIOSYNTHETIC_PROCESS		117	0.32580066	1.2115804	0.20622568	0.58448446	1	1710	tags=23%, list=15%, signal=27%
GO_POSITIVE_REGULATION_OF_OSTEOBLAST_DIFFERENTIATION	GO_POSITIVE_REGULATION_OF_OSTEOBLAST_DIFFERENTIATION		36	0.37576485	1.210928	0.19465649	0.5853139	1	943	tags=17%, list=8%, signal=18%
GO_ORGANIC_ACID_CATABOLIC_PROCESS	GO_ORGANIC_ACID_CATABOLIC_PROCESS		177	0.29061073	1.2108608	0.17578125	0.5846328	1	2048	tags=23%, list=18%, signal=28%
GO_FIBROBLAST_PROLIFERATION	GO_FIBROBLAST_PROLIFERATION		56	0.35050946	1.210353	0.17843138	0.5850512	1	856	tags=18%, list=7%, signal=19%
GO_PROTEIN_PALMITOYLATION	GO_PROTEIN_PALMITOYLATION		20	0.3985455	1.2098967	0.23277467	0.5854005	1	1922	tags=35%, list=17%, signal=42%
GO_SODIUM_ION_HOMEOSTASIS	GO_SODIUM_ION_HOMEOSTASIS		20	0.44050506	1.2095361	0.23563218	0.5854915	1	46	tags=10%, list=0%, signal=10%
GO_NUCLEOTIDE_PHOSPHORYLATION	GO_NUCLEOTIDE_PHOSPHORYLATION		92	0.310298	1.2085366	0.17206478	0.587363	1	1815	tags=21%, list=16%, signal=24%
GO_PHOSPHOTRANSFERASE_ACTIVITY_FOR_OTHER_SUBSTITUTED_PHOSPHATE_GROUPS	GO_PHOSPHOTRANSFERASE_ACTIVITY_FOR_OTHER_SUBSTITUTED_PHOSPHATE_GROUPS		17	0.47751254	1.2080683	0.24698795	0.5877918	1	2192	tags=35%, list=19%, signal=44%
GO_LATE_ENDOSOME_TO_VACUOLE_TRANSPORT	GO_LATE_ENDOSOME_TO_VACUOLE_TRANSPORT		21	0.4400048	1.2075721	0.27944112	0.5882622	1	1026	tags=24%, list=9%, signal=26%
GO_POSITIVE_REGULATION_OF_ATP_METABOLIC_PROCESS	GO_POSITIVE_REGULATION_OF_ATP_METABOLIC_PROCESS		26	0.41924226	1.2074867	0.23772103	0.5875963	1	1682	tags=31%, list=15%, signal=36%
GO_NUCLEOSIDE_METABOLIC_PROCESS	GO_NUCLEOSIDE_METABOLIC_PROCESS		76	0.33433002	1.2063911	0.21755725	0.58965015	1	1068	tags=17%, list=9%, signal=19%
GO_ALPHA_AMINO_ACID_METABOLIC_PROCESS	GO_ALPHA_AMINO_ACID_METABOLIC_PROCESS		125	0.32007432	1.2055179	0.18181819	0.5910553	1	2883	tags=36%, list=25%, signal=48%
GO_CELLULAR_AMINO_ACID_METABOLIC_PROCESS	GO_CELLULAR_AMINO_ACID_METABOLIC_PROCESS		214	0.29307726	1.204864	0.1891892	0.59193933	1	2646	tags=30%, list=23%, signal=39%
GO_CHLORIDE_TRANSPORT	GO_CHLORIDE_TRANSPORT		43	0.36428684	1.2044544	0.20696722	0.59222466	1	531	tags=12%, list=5%, signal=12%
GO_DNA_STRAND_ELONGATION	GO_DNA_STRAND_ELONGATION		20	0.565702	1.2038566	0.294347	0.59291697	1	2446	tags=60%, list=21%, signal=76%
GO_ORGANIC_HYDROXY_COMPOUND_METABOLIC_PROCESS	GO_ORGANIC_HYDROXY_COMPOUND_METABOLIC_PROCESS		321	0.26935112	1.2038138	0.119284295	0.5921771	1	2179	tags=26%, list=19%, signal=31%
GO_ESTABLISHMENT_OF_PROTEIN_LOCALIZATION_TO_MEMBRANE	GO_ESTABLISHMENT_OF_PROTEIN_LOCALIZATION_TO_MEMBRANE		266	0.24249686	1.2037728	0.21276596	0.5914319	1	2314	tags=21%, list=20%, signal=26%
GO_ORGANIC_ACID_TRANSPORT	GO_ORGANIC_ACID_TRANSPORT		173	0.28301227	1.2031848	0.11270492	0.59217054	1	1633	tags=18%, list=14%, signal=21%
GO_POSITIVE_REGULATION_OF_CELLULAR_RESPONSE_TO_INSULIN_STIMULUS	GO_POSITIVE_REGULATION_OF_CELLULAR_RESPONSE_TO_INSULIN_STIMULUS		17	0.43511906	1.2031499	0.234714	0.59138495	1	2190	tags=47%, list=19%, signal=58%
GO_RNA_POLYMERASE_ACTIVITY	GO_RNA_POLYMERASE_ACTIVITY		34	0.3858906	1.2025956	0.26556778	0.59198695	1	2257	tags=24%, list=20%, signal=29%
GO_NEUROTROPHIN_SIGNALING_PATHWAY	GO_NEUROTROPHIN_SIGNALING_PATHWAY		23	0.37835354	1.2023797	0.23505154	0.59169257	1	1837	tags=39%, list=16%, signal=46%
GO_REGULATION_OF_PROTEASOMAL_UBIQUITIN_DEPENDENT_PROTEIN_CATABOLIC_PROCESS	GO_REGULATION_OF_PROTEASOMAL_UBIQUITIN_DEPENDENT_PROTEIN_CATABOLIC_PROCESS		107	0.2982151	1.2022694	0.18774703	0.59110624	1	2371	tags=27%, list=21%, signal=34%
GO_PRESYNAPTIC_ENDOCYTOSIS	GO_PRESYNAPTIC_ENDOCYTOSIS		46	0.355048	1.2018085	0.18307087	0.5914246	1	2377	tags=35%, list=21%, signal=44%
GO_INTRA_GOLGI_VESICLE_MEDIATED_TRANSPORT	GO_INTRA_GOLGI_VESICLE_MEDIATED_TRANSPORT		28	0.33729756	1.200528	0.21062993	0.594028	1	1092	tags=18%, list=9%, signal=20%
GO_EPIBOLY	GO_EPIBOLY		21	0.37804818	1.2004617	0.24110672	0.59332925	1	1377	tags=19%, list=12%, signal=22%
GO_PROTEIN_PHOSPHATASE_2A_BINDING	GO_PROTEIN_PHOSPHATASE_2A_BINDING		23	0.38731083	1.2000401	0.21311475	0.5936434	1	686	tags=22%, list=6%, signal=23%
GO_CELL_ADHESION_MEDIATOR_ACTIVITY	GO_CELL_ADHESION_MEDIATOR_ACTIVITY		33	0.407449	1.1986718	0.22153209	0.59660465	1	3208	tags=52%, list=28%, signal=71%
GO_GALACTOSYLTRANSFERASE_ACTIVITY	GO_GALACTOSYLTRANSFERASE_ACTIVITY		16	0.42807263	1.1985711	0.21095334	0.5959959	1	1227	tags=31%, list=11%, signal=35%
GO_SINGLE_STRANDED_DNA_BINDING	GO_SINGLE_STRANDED_DNA_BINDING		86	0.37145886	1.1962446	0.25844932	0.60145336	1	2898	tags=42%, list=25%, signal=56%
GO_KIDNEY_MORPHOGENESIS	GO_KIDNEY_MORPHOGENESIS		40	0.3444529	1.1955415	0.1875	0.6024507	1	2554	tags=33%, list=22%, signal=42%
GO_REGULATION_OF_PEPTIDYL_SERINE_PHOSPHORYLATION	GO_REGULATION_OF_PEPTIDYL_SERINE_PHOSPHORYLATION		88	0.28477323	1.1955341	0.16155419	0.6015834	1	909	tags=15%, list=8%, signal=16%
GO_CENTRIOLE	GO_CENTRIOLE		84	0.306142	1.1953992	0.1694291	0.6010889	1	1865	tags=25%, list=16%, signal=30%
GO_MITOPHAGY	GO_MITOPHAGY		20	0.34542474	1.1950163	0.22312373	0.601275	1	2669	tags=25%, list=23%, signal=32%
GO_TRICARBOXYLIC_ACID_CYCLE	GO_TRICARBOXYLIC_ACID_CYCLE		31	0.4218912	1.1949925	0.30346233	0.60048753	1	2203	tags=32%, list=19%, signal=40%
GO_PALMITOYLTRANSFERASE_ACTIVITY	GO_PALMITOYLTRANSFERASE_ACTIVITY		26	0.36635602	1.1949406	0.23163842	0.59976274	1	2109	tags=31%, list=18%, signal=38%
GO_MITOCHONDRION_ORGANIZATION	GO_MITOCHONDRION_ORGANIZATION		389	0.25147063	1.1946638	0.18679245	0.5996965	1	2784	tags=29%, list=24%, signal=36%
GO_MICROVILLUS_ORGANIZATION	GO_MICROVILLUS_ORGANIZATION		16	0.42701867	1.193575	0.22465208	0.6019226	1	1535	tags=38%, list=13%, signal=43%
GO_POSITIVE_REGULATION_OF_PROTEIN_SERINE_THREONINE_KINASE_ACTIVITY	GO_POSITIVE_REGULATION_OF_PROTEIN_SERINE_THREONINE_KINASE_ACTIVITY		225	0.25614014	1.1932088	0.14747475	0.60208255	1	1379	tags=16%, list=12%, signal=18%
GO_EPITHELIAL_CELL_DIFFERENTIATION_INVOLVED_IN_KIDNEY_DEVELOPMENT	GO_EPITHELIAL_CELL_DIFFERENTIATION_INVOLVED_IN_KIDNEY_DEVELOPMENT		22	0.37129158	1.1928995	0.19483101	0.6020926	1	783	tags=14%, list=7%, signal=15%
GO_REGULATION_OF_TRANSCRIPTION_FROM_RNA_POLYMERASE_II_PROMOTER_IN_RESPONSE_TO_HYPOXIA	GO_REGULATION_OF_TRANSCRIPTION_FROM_RNA_POLYMERASE_II_PROMOTER_IN_RESPONSE_TO_HYPOXIA		67	0.28582492	1.1922266	0.24297188	0.6030197	1	2669	tags=31%, list=23%, signal=41%
GO_CELLULAR_RESPONSE_TO_STARVATION	GO_CELLULAR_RESPONSE_TO_STARVATION		119	0.28011623	1.1917936	0.18087319	0.6033306	1	3063	tags=32%, list=27%, signal=43%
GO_SUPRAMOLECULAR_POLYMER	GO_SUPRAMOLECULAR_POLYMER		494	0.2567792	1.1915455	0.12572534	0.6031521	1	2064	tags=23%, list=18%, signal=27%
GO_SINGLE_STRANDED_DNA_HELICASE_ACTIVITY	GO_SINGLE_STRANDED_DNA_HELICASE_ACTIVITY		16	0.49719	1.1915143	0.29300568	0.6023801	1	1926	tags=50%, list=17%, signal=60%
GO_NUCLEOSIDE_PHOSPHATE_CATABOLIC_PROCESS	GO_NUCLEOSIDE_PHOSPHATE_CATABOLIC_PROCESS		50	0.35156688	1.1913826	0.22072937	0.6019162	1	1765	tags=26%, list=15%, signal=31%
GO_POSITIVE_REGULATION_OF_MITOTIC_SISTER_CHROMATID_SEGREGATION	GO_POSITIVE_REGULATION_OF_MITOTIC_SISTER_CHROMATID_SEGREGATION		18	0.46908766	1.1911596	0.25631067	0.60165143	1	1723	tags=33%, list=15%, signal=39%
GO_RESPONSE_TO_STEROID_HORMONE	GO_RESPONSE_TO_STEROID_HORMONE		200	0.27350166	1.1891944	0.16504854	0.6060719	1	1997	tags=23%, list=17%, signal=27%
GO_MUSCLE_FILAMENT_SLIDING	GO_MUSCLE_FILAMENT_SLIDING		18	0.46959892	1.1882372	0.27938342	0.607838	1	1647	tags=33%, list=14%, signal=39%
GO_NUCLEOBASE_CONTAINING_SMALL_MOLECULE_BIOSYNTHETIC_PROCESS	GO_NUCLEOBASE_CONTAINING_SMALL_MOLECULE_BIOSYNTHETIC_PROCESS		75	0.3461088	1.1873165	0.22674419	0.60949856	1	1455	tags=20%, list=13%, signal=23%
GO_CARBOHYDRATE_DERIVATIVE_CATABOLIC_PROCESS	GO_CARBOHYDRATE_DERIVATIVE_CATABOLIC_PROCESS		127	0.29106408	1.1872098	0.18554688	0.60893637	1	2030	tags=24%, list=18%, signal=29%
GO_UBIQUITIN_BINDING	GO_UBIQUITIN_BINDING		64	0.3017018	1.1867703	0.18219462	0.60929954	1	1219	tags=17%, list=11%, signal=19%
GO_PATHWAY_RESTRICTED_SMAD_PROTEIN_PHOSPHORYLATION	GO_PATHWAY_RESTRICTED_SMAD_PROTEIN_PHOSPHORYLATION		33	0.36709157	1.1866654	0.19	0.6087279	1	943	tags=18%, list=8%, signal=20%
GO_RESPONSE_TO_CORTICOSTEROID	GO_RESPONSE_TO_CORTICOSTEROID		86	0.31122068	1.1866411	0.2	0.607943	1	1726	tags=26%, list=15%, signal=30%
GO_REGULATION_OF_AMINO_ACID_TRANSPORT	GO_REGULATION_OF_AMINO_ACID_TRANSPORT		19	0.38355863	1.1863458	0.22682446	0.6078968	1	1265	tags=26%, list=11%, signal=30%
GO_CELLULAR_RESPONSE_TO_REACTIVE_OXYGEN_SPECIES	GO_CELLULAR_RESPONSE_TO_REACTIVE_OXYGEN_SPECIES		116	0.30203143	1.1847562	0.17315175	0.6112983	1	1889	tags=25%, list=16%, signal=30%
GO_CENTROSOME	GO_CENTROSOME		386	0.27725133	1.1846238	0.20537429	0.6107833	1	1927	tags=22%, list=17%, signal=26%
GO_CELL_COMMUNICATION_BY_ELECTRICAL_COUPLING_INVOLVED_IN_CARDIAC_CONDUCTION	GO_CELL_COMMUNICATION_BY_ELECTRICAL_COUPLING_INVOLVED_IN_CARDIAC_CONDUCTION		15	0.4153246	1.184398	0.21507353	0.61054647	1	2615	tags=47%, list=23%, signal=60%
GO_NUCLEOSIDE_CATABOLIC_PROCESS	GO_NUCLEOSIDE_CATABOLIC_PROCESS		24	0.39942238	1.1836874	0.22612086	0.6116939	1	1354	tags=25%, list=12%, signal=28%
GO_ACETYLGLUCOSAMINYLTRANSFERASE_ACTIVITY	GO_ACETYLGLUCOSAMINYLTRANSFERASE_ACTIVITY		34	0.33629948	1.1833318	0.20152092	0.6117745	1	3343	tags=47%, list=29%, signal=66%
GO_KINESIN_COMPLEX	GO_KINESIN_COMPLEX		28	0.40101227	1.182891	0.22828282	0.6121224	1	631	tags=18%, list=5%, signal=19%
GO_CARBOHYDRATE_DERIVATIVE_BIOSYNTHETIC_PROCESS	GO_CARBOHYDRATE_DERIVATIVE_BIOSYNTHETIC_PROCESS		418	0.27232665	1.1823748	0.15087041	0.6126366	1	1722	tags=20%, list=15%, signal=23%
GO_KERATAN_SULFATE_BIOSYNTHETIC_PROCESS	GO_KERATAN_SULFATE_BIOSYNTHETIC_PROCESS		16	0.4299048	1.1822987	0.24807692	0.61196965	1	1040	tags=25%, list=9%, signal=27%
GO_CELLULAR_COMPONENT_DISASSEMBLY	GO_CELLULAR_COMPONENT_DISASSEMBLY		416	0.26561925	1.18209	0.2003891	0.611728	1	2342	tags=24%, list=20%, signal=29%
GO_COLLAGEN_CONTAINING_EXTRACELLULAR_MATRIX	GO_COLLAGEN_CONTAINING_EXTRACELLULAR_MATRIX		187	0.35216406	1.181101	0.24643585	0.61356914	1	2954	tags=33%, list=26%, signal=43%
GO_NUCLEOTIDE_EXCISION_REPAIR_PREINCISION_COMPLEX_STABILIZATION	GO_NUCLEOTIDE_EXCISION_REPAIR_PREINCISION_COMPLEX_STABILIZATION		19	0.47116426	1.1806391	0.29745597	0.6139963	1	386	tags=16%, list=3%, signal=16%
GO_DNA_DOUBLE_STRAND_BREAK_PROCESSING	GO_DNA_DOUBLE_STRAND_BREAK_PROCESSING		16	0.499205	1.1792783	0.29038462	0.6167026	1	1219	tags=38%, list=11%, signal=42%
GO_REGULATION_OF_INTRACELLULAR_TRANSPORT	GO_REGULATION_OF_INTRACELLULAR_TRANSPORT		260	0.26438484	1.1787016	0.16988418	0.61749357	1	2152	tags=23%, list=19%, signal=28%
GO_REGULATION_OF_PROTEIN_SERINE_THREONINE_KINASE_ACTIVITY	GO_REGULATION_OF_PROTEIN_SERINE_THREONINE_KINASE_ACTIVITY		352	0.2545933	1.1783578	0.15368421	0.61755365	1	1379	tags=16%, list=12%, signal=18%
GO_NEURON_MATURATION	GO_NEURON_MATURATION		28	0.41194892	1.1782432	0.26027396	0.61701447	1	3429	tags=57%, list=30%, signal=81%
GO_PEPTIDASE_ACTIVATOR_ACTIVITY	GO_PEPTIDASE_ACTIVATOR_ACTIVITY		35	0.33668137	1.1778913	0.19960475	0.61711556	1	525	tags=17%, list=5%, signal=18%
GO_MACROPHAGE_DIFFERENTIATION	GO_MACROPHAGE_DIFFERENTIATION		34	0.3583734	1.1776633	0.21031746	0.61693186	1	325	tags=12%, list=3%, signal=12%
GO_NEGATIVE_REGULATION_OF_SUPRAMOLECULAR_FIBER_ORGANIZATION	GO_NEGATIVE_REGULATION_OF_SUPRAMOLECULAR_FIBER_ORGANIZATION		87	0.2894896	1.177423	0.18461539	0.61675453	1	1623	tags=22%, list=14%, signal=25%
GO_STRUCTURAL_MOLECULE_ACTIVITY	GO_STRUCTURAL_MOLECULE_ACTIVITY		384	0.2703978	1.1772656	0.2153558	0.61636	1	2700	tags=26%, list=23%, signal=33%
GO_NEGATIVE_REGULATION_OF_RHO_PROTEIN_SIGNAL_TRANSDUCTION	GO_NEGATIVE_REGULATION_OF_RHO_PROTEIN_SIGNAL_TRANSDUCTION		15	0.48151565	1.176695	0.2413793	0.6170914	1	2474	tags=47%, list=21%, signal=59%
GO_MEGAKARYOCYTE_DEVELOPMENT	GO_MEGAKARYOCYTE_DEVELOPMENT		15	0.47317046	1.1766428	0.26694044	0.6163873	1	1154	tags=27%, list=10%, signal=30%
GO_PEROXISOMAL_TRANSPORT	GO_PEROXISOMAL_TRANSPORT		55	0.37277818	1.17544	0.29108912	0.61871386	1	2560	tags=29%, list=22%, signal=37%
GO_REGULATION_OF_KIDNEY_DEVELOPMENT	GO_REGULATION_OF_KIDNEY_DEVELOPMENT		23	0.39222535	1.1751829	0.24313726	0.61853904	1	239	tags=9%, list=2%, signal=9%
GO_RESPONSE_TO_ARSENIC_CONTAINING_SUBSTANCE	GO_RESPONSE_TO_ARSENIC_CONTAINING_SUBSTANCE		26	0.34935433	1.1748422	0.26335877	0.6185987	1	265	tags=12%, list=2%, signal=12%
GO_MUSCLE_FIBER_DEVELOPMENT	GO_MUSCLE_FIBER_DEVELOPMENT		24	0.38997054	1.1747596	0.23137255	0.6179903	1	2022	tags=38%, list=18%, signal=45%
GO_MYELOID_LEUKOCYTE_MEDIATED_IMMUNITY	GO_MYELOID_LEUKOCYTE_MEDIATED_IMMUNITY		479	0.29027936	1.1744355	0.27579364	0.61801475	1	1534	tags=17%, list=13%, signal=19%
GO_TRANSFORMING_GROWTH_FACTOR_BETA_PRODUCTION	GO_TRANSFORMING_GROWTH_FACTOR_BETA_PRODUCTION		25	0.42726794	1.174324	0.24346076	0.6175004	1	1371	tags=32%, list=12%, signal=36%
GO_MULTICELLULAR_ORGANISM_REPRODUCTION	GO_MULTICELLULAR_ORGANISM_REPRODUCTION		403	0.24881044	1.1743108	0.12277228	0.6167011	1	1341	tags=15%, list=12%, signal=17%
GO_GOLGI_VESICLE_TRANSPORT	GO_GOLGI_VESICLE_TRANSPORT		293	0.28600088	1.1738646	0.25918368	0.61707276	1	2668	tags=29%, list=23%, signal=36%
GO_POSITIVE_REGULATION_OF_PEPTIDE_HORMONE_SECRETION	GO_POSITIVE_REGULATION_OF_PEPTIDE_HORMONE_SECRETION		50	0.31781536	1.1736528	0.17718941	0.61680484	1	2142	tags=30%, list=19%, signal=37%
GO_POSITIVE_REGULATION_OF_SECRETION	GO_POSITIVE_REGULATION_OF_SECRETION		217	0.27284977	1.1731135	0.17291667	0.61740744	1	2163	tags=24%, list=19%, signal=29%
GO_ASPARTATE_FAMILY_AMINO_ACID_METABOLIC_PROCESS	GO_ASPARTATE_FAMILY_AMINO_ACID_METABOLIC_PROCESS		31	0.4116429	1.1724284	0.2843866	0.61843383	1	2513	tags=42%, list=22%, signal=54%
GO_ANION_TRANSMEMBRANE_TRANSPORTER_ACTIVITY	GO_ANION_TRANSMEMBRANE_TRANSPORTER_ACTIVITY		172	0.2919029	1.1705828	0.18860511	0.62253433	1	1302	tags=16%, list=11%, signal=17%
GO_ORGANELLE_INNER_MEMBRANE	GO_ORGANELLE_INNER_MEMBRANE		371	0.30645093	1.1704259	0.3	0.6220976	1	3096	tags=35%, list=27%, signal=46%
GO_AMINE_TRANSPORT	GO_AMINE_TRANSPORT		41	0.3586308	1.1693208	0.2526096	0.6243321	1	1265	tags=20%, list=11%, signal=22%
GO_PROCESS_UTILIZING_AUTOPHAGIC_MECHANISM	GO_PROCESS_UTILIZING_AUTOPHAGIC_MECHANISM		419	0.24479721	1.1692802	0.2397541	0.62361574	1	2202	tags=22%, list=19%, signal=27%
GO_NUCLEOTIDE_TRANSMEMBRANE_TRANSPORTER_ACTIVITY	GO_NUCLEOTIDE_TRANSMEMBRANE_TRANSPORTER_ACTIVITY		25	0.38766485	1.1689184	0.27011493	0.6238131	1	2523	tags=28%, list=22%, signal=36%
GO_RESPONSE_TO_ETHANOL	GO_RESPONSE_TO_ETHANOL		72	0.28724134	1.1687315	0.22064777	0.6235145	1	1381	tags=17%, list=12%, signal=19%
GO_APICAL_PART_OF_CELL	GO_APICAL_PART_OF_CELL		215	0.27889225	1.1684685	0.15264188	0.62337714	1	1812	tags=20%, list=16%, signal=24%
GO_POLYMERIC_CYTOSKELETAL_FIBER	GO_POLYMERIC_CYTOSKELETAL_FIBER		380	0.24873596	1.1679194	0.165692	0.6239763	1	2064	tags=22%, list=18%, signal=26%
GO_INORGANIC_ANION_TRANSPORT	GO_INORGANIC_ANION_TRANSPORT		80	0.2989541	1.1675875	0.21984436	0.62402326	1	545	tags=10%, list=5%, signal=10%
GO_MICROTUBULE_BASED_TRANSPORT	GO_MICROTUBULE_BASED_TRANSPORT		117	0.26025882	1.167449	0.17716536	0.623547	1	1212	tags=15%, list=11%, signal=17%
GO_POSITIVE_REGULATION_OF_G1_S_TRANSITION_OF_MITOTIC_CELL_CYCLE	GO_POSITIVE_REGULATION_OF_G1_S_TRANSITION_OF_MITOTIC_CELL_CYCLE		24	0.37911195	1.166775	0.270751	0.6245623	1	1818	tags=25%, list=16%, signal=30%
GO_CHAPERONE_COFACTOR_DEPENDENT_PROTEIN_REFOLDING	GO_CHAPERONE_COFACTOR_DEPENDENT_PROTEIN_REFOLDING		25	0.41003153	1.1657753	0.30658436	0.6263779	1	1821	tags=28%, list=16%, signal=33%
GO_MITOTIC_SPINDLE_POLE	GO_MITOTIC_SPINDLE_POLE		19	0.47614628	1.1655427	0.28827038	0.6262022	1	353	tags=21%, list=3%, signal=22%
GO_RESPONSE_TO_ACTIVITY	GO_RESPONSE_TO_ACTIVITY		38	0.3599256	1.1650734	0.25	0.62657183	1	1733	tags=26%, list=15%, signal=31%
GO_FERROUS_IRON_BINDING	GO_FERROUS_IRON_BINDING		16	0.43300864	1.1650711	0.26112187	0.62575185	1	1507	tags=31%, list=13%, signal=36%
GO_SYNAPTIC_VESICLE_RECYCLING	GO_SYNAPTIC_VESICLE_RECYCLING		54	0.32303497	1.1649625	0.21414141	0.62520987	1	2377	tags=31%, list=21%, signal=39%
GO_REGULATION_OF_SYNAPTIC_VESICLE_RECYCLING	GO_REGULATION_OF_SYNAPTIC_VESICLE_RECYCLING		19	0.40165251	1.1637582	0.24184261	0.6276716	1	2121	tags=42%, list=18%, signal=52%
GO_NUCLEOCYTOPLASMIC_CARRIER_ACTIVITY	GO_NUCLEOCYTOPLASMIC_CARRIER_ACTIVITY		25	0.36295214	1.1635411	0.2915811	0.62742776	1	1443	tags=20%, list=13%, signal=23%
GO_MANNOSYLATION	GO_MANNOSYLATION		21	0.41146776	1.1634581	0.26347306	0.62682563	1	3928	tags=52%, list=34%, signal=79%
GO_UBIQUITIN_SPECIFIC_PROTEASE_BINDING	GO_UBIQUITIN_SPECIFIC_PROTEASE_BINDING		15	0.40157554	1.1628336	0.29447854	0.6276529	1	2191	tags=33%, list=19%, signal=41%
GO_POSITIVE_REGULATION_OF_CELL_CYCLE_G1_S_PHASE_TRANSITION	GO_POSITIVE_REGULATION_OF_CELL_CYCLE_G1_S_PHASE_TRANSITION		29	0.36591294	1.1614782	0.26810175	0.630562	1	1398	tags=21%, list=12%, signal=23%
GO_POLYOL_BIOSYNTHETIC_PROCESS	GO_POLYOL_BIOSYNTHETIC_PROCESS		36	0.33286104	1.161312	0.2514735	0.6301798	1	2161	tags=33%, list=19%, signal=41%
GO_LOCOMOTORY_BEHAVIOR	GO_LOCOMOTORY_BEHAVIOR		94	0.2792824	1.1610408	0.18623482	0.63007814	1	2584	tags=29%, list=22%, signal=37%
GO_ZINC_ION_TRANSPORT	GO_ZINC_ION_TRANSPORT		20	0.45045623	1.160915	0.30020285	0.62958753	1	3299	tags=55%, list=29%, signal=77%
GO_TOR_SIGNALING	GO_TOR_SIGNALING		82	0.31318295	1.1607285	0.25289574	0.62929267	1	2317	tags=32%, list=20%, signal=39%
GO_SODIUM_CHANNEL_REGULATOR_ACTIVITY	GO_SODIUM_CHANNEL_REGULATOR_ACTIVITY		24	0.38984042	1.1606951	0.26086956	0.6285543	1	1561	tags=25%, list=14%, signal=29%
GO_CELLULAR_RESPONSE_TO_INORGANIC_SUBSTANCE	GO_CELLULAR_RESPONSE_TO_INORGANIC_SUBSTANCE		139	0.27300912	1.1606417	0.1764706	0.62789273	1	1408	tags=17%, list=12%, signal=19%
GO_NEGATIVE_REGULATION_OF_CALCIUM_ION_TRANSPORT	GO_NEGATIVE_REGULATION_OF_CALCIUM_ION_TRANSPORT		31	0.34432957	1.1604346	0.2397541	0.62766474	1	1387	tags=19%, list=12%, signal=22%
GO_INTRINSIC_COMPONENT_OF_ORGANELLE_MEMBRANE	GO_INTRINSIC_COMPONENT_OF_ORGANELLE_MEMBRANE		275	0.26421365	1.1598786	0.18582375	0.6283124	1	2263	tags=28%, list=20%, signal=34%
GO_PROTEIN_K63_LINKED_DEUBIQUITINATION	GO_PROTEIN_K63_LINKED_DEUBIQUITINATION		24	0.40638137	1.1594023	0.29282868	0.62873584	1	1415	tags=21%, list=12%, signal=24%
GO_POSITIVE_REGULATION_OF_TRANSMEMBRANE_TRANSPORT	GO_POSITIVE_REGULATION_OF_TRANSMEMBRANE_TRANSPORT		105	0.27222046	1.1584922	0.22334003	0.6304625	1	2496	tags=30%, list=22%, signal=39%
GO_DNA_GEOMETRIC_CHANGE	GO_DNA_GEOMETRIC_CHANGE		89	0.35225883	1.1580791	0.28125	0.63076985	1	1926	tags=26%, list=17%, signal=31%
GO_DEOXYRIBONUCLEOSIDE_TRIPHOSPHATE_METABOLIC_PROCESS	GO_DEOXYRIBONUCLEOSIDE_TRIPHOSPHATE_METABOLIC_PROCESS		16	0.48794794	1.158069	0.30285713	0.6299867	1	3078	tags=63%, list=27%, signal=85%
GO_FAD_BINDING	GO_FAD_BINDING		24	0.39639807	1.1580297	0.26844263	0.629295	1	1346	tags=29%, list=12%, signal=33%
GO_REGULATION_OF_RESPONSE_TO_ENDOPLASMIC_RETICULUM_STRESS	GO_REGULATION_OF_RESPONSE_TO_ENDOPLASMIC_RETICULUM_STRESS		74	0.3193664	1.1579705	0.2845361	0.62866133	1	761	tags=9%, list=7%, signal=10%
GO_THIOLESTER_HYDROLASE_ACTIVITY	GO_THIOLESTER_HYDROLASE_ACTIVITY		26	0.37160996	1.1573104	0.23373984	0.6297033	1	1710	tags=27%, list=15%, signal=32%
GO_MONOVALENT_INORGANIC_CATION_TRANSPORT	GO_MONOVALENT_INORGANIC_CATION_TRANSPORT		243	0.25009775	1.1570029	0.208	0.6297287	1	2320	tags=24%, list=20%, signal=29%
GO_COLLAGEN_TRIMER	GO_COLLAGEN_TRIMER		30	0.42981717	1.156979	0.2994129	0.62901056	1	3473	tags=53%, list=30%, signal=76%
GO_MONOCARBOXYLIC_ACID_BIOSYNTHETIC_PROCESS	GO_MONOCARBOXYLIC_ACID_BIOSYNTHETIC_PROCESS		140	0.28098494	1.1562353	0.16633664	0.63022774	1	1762	tags=20%, list=15%, signal=23%
GO_REGULATION_OF_SPINDLE_ORGANIZATION	GO_REGULATION_OF_SPINDLE_ORGANIZATION		27	0.40932953	1.1558573	0.30607966	0.63049215	1	863	tags=19%, list=7%, signal=20%
GO_ACETYL_COA_METABOLIC_PROCESS	GO_ACETYL_COA_METABOLIC_PROCESS		26	0.39436567	1.1558042	0.3019608	0.62983173	1	1661	tags=31%, list=14%, signal=36%
GO_CARBOHYDRATE_HOMEOSTASIS	GO_CARBOHYDRATE_HOMEOSTASIS		148	0.2622474	1.1552786	0.15090543	0.63045543	1	1976	tags=22%, list=17%, signal=26%
GO_KINASE_INHIBITOR_ACTIVITY	GO_KINASE_INHIBITOR_ACTIVITY		46	0.35112712	1.1548165	0.24501993	0.63089055	1	2372	tags=30%, list=21%, signal=38%
GO_GTPASE_ACTIVITY	GO_GTPASE_ACTIVITY		202	0.2704697	1.1541499	0.27667984	0.6318089	1	1451	tags=16%, list=13%, signal=18%
GO_DISULFIDE_OXIDOREDUCTASE_ACTIVITY	GO_DISULFIDE_OXIDOREDUCTASE_ACTIVITY		31	0.3697616	1.1540397	0.2975048	0.63129896	1	2260	tags=32%, list=20%, signal=40%
GO_CORTICAL_ACTIN_CYTOSKELETON_ORGANIZATION	GO_CORTICAL_ACTIN_CYTOSKELETON_ORGANIZATION		29	0.4011431	1.1535589	0.28313252	0.6317788	1	1939	tags=31%, list=17%, signal=37%
GO_RIBONUCLEOSIDE_METABOLIC_PROCESS	GO_RIBONUCLEOSIDE_METABOLIC_PROCESS		53	0.32060662	1.1534775	0.23518164	0.6312197	1	1068	tags=19%, list=9%, signal=21%
GO_ORGANIC_HYDROXY_COMPOUND_CATABOLIC_PROCESS	GO_ORGANIC_HYDROXY_COMPOUND_CATABOLIC_PROCESS		46	0.32306495	1.1534089	0.18949343	0.63061726	1	2048	tags=24%, list=18%, signal=29%
GO_NEURON_RECOGNITION	GO_NEURON_RECOGNITION		19	0.41564527	1.1529275	0.2857143	0.63106704	1	3414	tags=47%, list=30%, signal=67%
GO_CELL_MATURATION	GO_CELL_MATURATION		92	0.31215224	1.1529012	0.22580644	0.630329	1	2584	tags=32%, list=22%, signal=40%
GO_REGULATION_OF_UBIQUITIN_DEPENDENT_PROTEIN_CATABOLIC_PROCESS	GO_REGULATION_OF_UBIQUITIN_DEPENDENT_PROTEIN_CATABOLIC_PROCESS		129	0.27757445	1.1527824	0.2480315	0.6298843	1	1443	tags=18%, list=13%, signal=20%
GO_MEMBRANE_REPOLARIZATION	GO_MEMBRANE_REPOLARIZATION		21	0.3899499	1.1525035	0.2748538	0.6298518	1	2554	tags=38%, list=22%, signal=49%
GO_REGULATION_OF_CELLULAR_AMINO_ACID_METABOLIC_PROCESS	GO_REGULATION_OF_CELLULAR_AMINO_ACID_METABOLIC_PROCESS		53	0.29773808	1.1521344	0.30522087	0.6300748	1	2646	tags=32%, list=23%, signal=41%
GO_BONE_RESORPTION	GO_BONE_RESORPTION		41	0.3308737	1.1511378	0.23517382	0.63199633	1	1727	tags=24%, list=15%, signal=29%
GO_GLYCOSYL_COMPOUND_METABOLIC_PROCESS	GO_GLYCOSYL_COMPOUND_METABOLIC_PROCESS		95	0.30807975	1.1510391	0.27083334	0.63144106	1	1412	tags=18%, list=12%, signal=20%
GO_OVULATION_CYCLE_PROCESS	GO_OVULATION_CYCLE_PROCESS		23	0.39089507	1.1510328	0.27037773	0.6306716	1	1307	tags=30%, list=11%, signal=34%
GO_POSITIVE_REGULATION_OF_MACROAUTOPHAGY	GO_POSITIVE_REGULATION_OF_MACROAUTOPHAGY		54	0.33852252	1.1504854	0.28484848	0.63131124	1	1374	tags=17%, list=12%, signal=19%
GO_SIGNAL_TRANSDUCTION_IN_RESPONSE_TO_DNA_DAMAGE	GO_SIGNAL_TRANSDUCTION_IN_RESPONSE_TO_DNA_DAMAGE		96	0.30595753	1.149886	0.25	0.632064	1	2024	tags=24%, list=18%, signal=29%
GO_PROTEIN_COMPLEX_OLIGOMERIZATION	GO_PROTEIN_COMPLEX_OLIGOMERIZATION		145	0.28255996	1.1496309	0.1812977	0.6319127	1	1934	tags=23%, list=17%, signal=27%
GO_REGULATION_OF_GLUCOSE_TRANSMEMBRANE_TRANSPORT	GO_REGULATION_OF_GLUCOSE_TRANSMEMBRANE_TRANSPORT		43	0.34133163	1.1492038	0.24430642	0.632272	1	884	tags=19%, list=8%, signal=20%
GO_GLYCOSYL_COMPOUND_BIOSYNTHETIC_PROCESS	GO_GLYCOSYL_COMPOUND_BIOSYNTHETIC_PROCESS		32	0.38111502	1.149049	0.30635837	0.6318679	1	582	tags=13%, list=5%, signal=13%
GO_LIPID_MODIFICATION	GO_LIPID_MODIFICATION		169	0.27452132	1.1490219	0.246063	0.63115287	1	1997	tags=23%, list=17%, signal=28%
GO_NEGATIVE_REGULATION_OF_INTRINSIC_APOPTOTIC_SIGNALING_PATHWAY_IN_RESPONSE_TO_DNA_DAMAGE	GO_NEGATIVE_REGULATION_OF_INTRINSIC_APOPTOTIC_SIGNALING_PATHWAY_IN_RESPONSE_TO_DNA_DAMAGE		21	0.391862	1.1486269	0.29798904	0.63138974	1	2502	tags=38%, list=22%, signal=49%
GO_MORPHOGENESIS_OF_A_POLARIZED_EPITHELIUM	GO_MORPHOGENESIS_OF_A_POLARIZED_EPITHELIUM		100	0.24504867	1.1485497	0.2480315	0.63080907	1	2771	tags=32%, list=24%, signal=42%
GO_BONE_REMODELING	GO_BONE_REMODELING		49	0.31825185	1.148511	0.23298968	0.6301276	1	1727	tags=22%, list=15%, signal=26%
GO_LIPID_BIOSYNTHETIC_PROCESS	GO_LIPID_BIOSYNTHETIC_PROCESS		465	0.24849148	1.1484891	0.2200393	0.62940013	1	2037	tags=23%, list=18%, signal=26%
GO_SPINDLE_LOCALIZATION	GO_SPINDLE_LOCALIZATION		34	0.38090375	1.1478149	0.29411766	0.63044465	1	585	tags=21%, list=5%, signal=22%
GO_COLLAGEN_CATABOLIC_PROCESS	GO_COLLAGEN_CATABOLIC_PROCESS		23	0.4034603	1.1460605	0.30384615	0.6342983	1	323	tags=13%, list=3%, signal=13%
GO_NUCLEOSIDE_DIPHOSPHATE_METABOLIC_PROCESS	GO_NUCLEOSIDE_DIPHOSPHATE_METABOLIC_PROCESS		107	0.2831044	1.1459794	0.236	0.6337303	1	1412	tags=17%, list=12%, signal=19%
GO_EXOCYTIC_PROCESS	GO_EXOCYTIC_PROCESS		55	0.29626727	1.1458914	0.27557412	0.6331675	1	2164	tags=25%, list=19%, signal=31%
GO_GAMETE_GENERATION	GO_GAMETE_GENERATION		323	0.25015026	1.145675	0.2003891	0.6329477	1	1427	tags=16%, list=12%, signal=18%
GO_ORGAN_OR_TISSUE_SPECIFIC_IMMUNE_RESPONSE	GO_ORGAN_OR_TISSUE_SPECIFIC_IMMUNE_RESPONSE		15	0.5066518	1.1454822	0.3231939	0.6327444	1	1851	tags=53%, list=16%, signal=63%
GO_CELLULAR_RESPONSE_TO_HYDROGEN_PEROXIDE	GO_CELLULAR_RESPONSE_TO_HYDROGEN_PEROXIDE		68	0.31649962	1.1449693	0.248	0.6333196	1	1181	tags=21%, list=10%, signal=23%
GO_TRANSPORT_ALONG_MICROTUBULE	GO_TRANSPORT_ALONG_MICROTUBULE		108	0.26113063	1.1447198	0.22	0.63322973	1	1212	tags=16%, list=11%, signal=17%
GO_REGULATION_OF_AUTOPHAGY	GO_REGULATION_OF_AUTOPHAGY		275	0.24991591	1.1446981	0.24074075	0.6325242	1	2239	tags=23%, list=19%, signal=28%
GO_COCHLEA_DEVELOPMENT	GO_COCHLEA_DEVELOPMENT		21	0.36887085	1.1441026	0.2407045	0.63336563	1	860	tags=19%, list=7%, signal=21%
GO_REGULATION_OF_SPINDLE_ASSEMBLY	GO_REGULATION_OF_SPINDLE_ASSEMBLY		19	0.44507682	1.1437714	0.32304525	0.63343716	1	863	tags=21%, list=7%, signal=23%
GO_KERATAN_SULFATE_METABOLIC_PROCESS	GO_KERATAN_SULFATE_METABOLIC_PROCESS		21	0.36969158	1.1436288	0.27642277	0.6330334	1	1040	tags=19%, list=9%, signal=21%
GO_TRANSCRIPTION_COREPRESSOR_ACTIVITY	GO_TRANSCRIPTION_COREPRESSOR_ACTIVITY		142	0.27031666	1.1431983	0.22403258	0.63345855	1	1351	tags=20%, list=12%, signal=22%
GO_ESTABLISHMENT_OF_MITOTIC_SPINDLE_LOCALIZATION	GO_ESTABLISHMENT_OF_MITOTIC_SPINDLE_LOCALIZATION		25	0.41224152	1.1430748	0.29243353	0.6329962	1	585	tags=24%, list=5%, signal=25%
GO_REGULATION_OF_CHOLESTEROL_METABOLIC_PROCESS	GO_REGULATION_OF_CHOLESTEROL_METABOLIC_PROCESS		47	0.32120332	1.143018	0.25825244	0.6323467	1	2179	tags=38%, list=19%, signal=47%
GO_RESPONSE_TO_DEXAMETHASONE	GO_RESPONSE_TO_DEXAMETHASONE		25	0.36611572	1.14153	0.24273859	0.635457	1	1997	tags=36%, list=17%, signal=43%
GO_MUSCLE_CELL_DEVELOPMENT	GO_MUSCLE_CELL_DEVELOPMENT		81	0.29809442	1.1413025	0.22568093	0.6353145	1	2022	tags=26%, list=18%, signal=31%
GO_DNA_STRAND_ELONGATION_INVOLVED_IN_DNA_REPLICATION	GO_DNA_STRAND_ELONGATION_INVOLVED_IN_DNA_REPLICATION		15	0.5832739	1.1412654	0.36293435	0.6346451	1	827	tags=40%, list=7%, signal=43%
GO_STRUCTURAL_CONSTITUENT_OF_MUSCLE	GO_STRUCTURAL_CONSTITUENT_OF_MUSCLE		21	0.45540205	1.1410555	0.29672447	0.6344215	1	3104	tags=57%, list=27%, signal=78%
GO_CENTROSOME_DUPLICATION	GO_CENTROSOME_DUPLICATION		44	0.35372016	1.1409091	0.31650487	0.63403887	1	2370	tags=36%, list=21%, signal=46%
GO_RECOMBINATIONAL_REPAIR	GO_RECOMBINATIONAL_REPAIR		80	0.3592818	1.1404849	0.296875	0.63439727	1	1817	tags=28%, list=16%, signal=32%
GO_VITAMIN_TRANSMEMBRANE_TRANSPORTER_ACTIVITY	GO_VITAMIN_TRANSMEMBRANE_TRANSPORTER_ACTIVITY		16	0.39452887	1.1398134	0.26587301	0.635369	1	210	tags=13%, list=2%, signal=13%
GO_VENTRICULAR_SYSTEM_DEVELOPMENT	GO_VENTRICULAR_SYSTEM_DEVELOPMENT		19	0.41018206	1.1393468	0.31630647	0.635831	1	523	tags=21%, list=5%, signal=22%
GO_POSITIVE_REGULATION_OF_UBIQUITIN_DEPENDENT_PROTEIN_CATABOLIC_PROCESS	GO_POSITIVE_REGULATION_OF_UBIQUITIN_DEPENDENT_PROTEIN_CATABOLIC_PROCESS		83	0.3002349	1.1391631	0.248	0.63561314	1	1324	tags=19%, list=12%, signal=22%
GO_RETROGRADE_VESICLE_MEDIATED_TRANSPORT_GOLGI_TO_ENDOPLASMIC_RETICULUM	GO_RETROGRADE_VESICLE_MEDIATED_TRANSPORT_GOLGI_TO_ENDOPLASMIC_RETICULUM		68	0.29641393	1.1386813	0.29492188	0.6361832	1	2664	tags=26%, list=23%, signal=34%
GO_CELLULAR_AMINO_ACID_CATABOLIC_PROCESS	GO_CELLULAR_AMINO_ACID_CATABOLIC_PROCESS		79	0.30816123	1.1381742	0.25680932	0.6367702	1	2161	tags=28%, list=19%, signal=34%
GO_REGULATION_OF_INTRACELLULAR_PROTEIN_TRANSPORT	GO_REGULATION_OF_INTRACELLULAR_PROTEIN_TRANSPORT		201	0.25394076	1.1373878	0.22485207	0.6380518	1	2152	tags=23%, list=19%, signal=28%
GO_NEGATIVE_REGULATION_OF_CELLULAR_COMPONENT_ORGANIZATION	GO_NEGATIVE_REGULATION_OF_CELLULAR_COMPONENT_ORGANIZATION		473	0.22805844	1.1372396	0.17475729	0.63770336	1	1873	tags=19%, list=16%, signal=21%
GO_CARDIAC_MUSCLE_CONTRACTION	GO_CARDIAC_MUSCLE_CONTRACTION		68	0.29962978	1.1368608	0.23715416	0.6379771	1	2303	tags=28%, list=20%, signal=35%
GO_NUCLEOTIDE_EXCISION_REPAIR_DNA_INCISION	GO_NUCLEOTIDE_EXCISION_REPAIR_DNA_INCISION		34	0.4301347	1.1368489	0.3463035	0.6372556	1	796	tags=18%, list=7%, signal=19%
GO_RESPONSE_TO_AMINO_ACID_STARVATION	GO_RESPONSE_TO_AMINO_ACID_STARVATION		36	0.31975132	1.1364788	0.2559524	0.6375072	1	1374	tags=19%, list=12%, signal=22%
GO_ACTIN_MEDIATED_CELL_CONTRACTION	GO_ACTIN_MEDIATED_CELL_CONTRACTION		51	0.32487395	1.1361068	0.25641027	0.63777614	1	1781	tags=24%, list=15%, signal=28%
GO_GLYCOLIPID_BIOSYNTHETIC_PROCESS	GO_GLYCOLIPID_BIOSYNTHETIC_PROCESS		46	0.30519137	1.135954	0.24710424	0.6373941	1	2025	tags=26%, list=18%, signal=32%
GO_NUCLEOSIDE_TRIPHOSPHATE_BIOSYNTHETIC_PROCESS	GO_NUCLEOSIDE_TRIPHOSPHATE_BIOSYNTHETIC_PROCESS		37	0.35766387	1.1358857	0.29699248	0.63680905	1	1682	tags=27%, list=15%, signal=32%
GO_STEROL_METABOLIC_PROCESS	GO_STEROL_METABOLIC_PROCESS		103	0.28690192	1.13492	0.23274162	0.63859355	1	2179	tags=30%, list=19%, signal=37%
GO_REGULATION_OF_TRANSPORTER_ACTIVITY	GO_REGULATION_OF_TRANSPORTER_ACTIVITY		143	0.27297297	1.1343954	0.26181102	0.63921595	1	2942	tags=33%, list=26%, signal=44%
GO_NEGATIVE_REGULATION_OF_TOR_SIGNALING	GO_NEGATIVE_REGULATION_OF_TOR_SIGNALING		28	0.3601095	1.1340643	0.2989899	0.6393116	1	1014	tags=21%, list=9%, signal=23%
GO_UBIQUITIN_PROTEIN_TRANSFERASE_REGULATOR_ACTIVITY	GO_UBIQUITIN_PROTEIN_TRANSFERASE_REGULATOR_ACTIVITY		16	0.4446359	1.1340314	0.31062123	0.63863844	1	1324	tags=25%, list=12%, signal=28%
GO_A_BAND	GO_A_BAND		19	0.4206137	1.1340015	0.31119543	0.63796484	1	1106	tags=26%, list=10%, signal=29%
GO_ORGANOPHOSPHATE_ESTER_TRANSPORT	GO_ORGANOPHOSPHATE_ESTER_TRANSPORT		80	0.2938913	1.1334304	0.20411985	0.6387417	1	2523	tags=31%, list=22%, signal=40%
GO_APICAL_PLASMA_MEMBRANE	GO_APICAL_PLASMA_MEMBRANE		181	0.277926	1.1331207	0.22396857	0.6388279	1	2110	tags=23%, list=18%, signal=28%
GO_NADP_METABOLIC_PROCESS	GO_NADP_METABOLIC_PROCESS		25	0.34612533	1.132496	0.28286853	0.639724	1	1050	tags=20%, list=9%, signal=22%
GO_PROTEIN_LOCALIZATION_TO_CHROMOSOME	GO_PROTEIN_LOCALIZATION_TO_CHROMOSOME		59	0.3609565	1.1322566	0.33653846	0.6396519	1	729	tags=15%, list=6%, signal=16%
GO_REGULATION_OF_HEMATOPOIETIC_PROGENITOR_CELL_DIFFERENTIATION	GO_REGULATION_OF_HEMATOPOIETIC_PROGENITOR_CELL_DIFFERENTIATION		76	0.29892159	1.1322424	0.28336754	0.6389387	1	1402	tags=18%, list=12%, signal=21%
GO_REGULATION_OF_PROTEIN_CATABOLIC_PROCESS	GO_REGULATION_OF_PROTEIN_CATABOLIC_PROCESS		298	0.23610947	1.1320509	0.21516393	0.6387232	1	1443	tags=15%, list=13%, signal=17%
GO_ORGANIC_ACID_BIOSYNTHETIC_PROCESS	GO_ORGANIC_ACID_BIOSYNTHETIC_PROCESS		219	0.26638964	1.1314536	0.22178218	0.63960195	1	1982	tags=22%, list=17%, signal=26%
GO_PRIMARY_ACTIVE_TRANSMEMBRANE_TRANSPORTER_ACTIVITY	GO_PRIMARY_ACTIVE_TRANSMEMBRANE_TRANSPORTER_ACTIVITY		69	0.27457505	1.1312255	0.26112187	0.63944316	1	1008	tags=14%, list=9%, signal=16%
GO_TRANSITION_METAL_ION_TRANSMEMBRANE_TRANSPORTER_ACTIVITY	GO_TRANSITION_METAL_ION_TRANSMEMBRANE_TRANSPORTER_ACTIVITY		29	0.37874827	1.13094	0.31440163	0.639389	1	1689	tags=28%, list=15%, signal=32%
GO_ATP_DEPENDENT_CHROMATIN_REMODELING	GO_ATP_DEPENDENT_CHROMATIN_REMODELING		52	0.34398353	1.1306453	0.30228138	0.63943595	1	2699	tags=35%, list=23%, signal=45%
GO_VITAMIN_BINDING	GO_VITAMIN_BINDING		72	0.28933	1.1302763	0.2370518	0.6396873	1	1582	tags=22%, list=14%, signal=26%
GO_LIVER_REGENERATION	GO_LIVER_REGENERATION		22	0.39694297	1.1299815	0.30859375	0.63973695	1	1181	tags=23%, list=10%, signal=25%
GO_PLATELET_ALPHA_GRANULE	GO_PLATELET_ALPHA_GRANULE		64	0.3935164	1.1280832	0.31683168	0.64388764	1	1985	tags=31%, list=17%, signal=38%
GO_NEGATIVE_REGULATION_OF_SPROUTING_ANGIOGENESIS	GO_NEGATIVE_REGULATION_OF_SPROUTING_ANGIOGENESIS		19	0.37838587	1.1280397	0.29745597	0.64323074	1	787	tags=16%, list=7%, signal=17%
GO_MALE_GAMETE_GENERATION	GO_MALE_GAMETE_GENERATION		242	0.2453255	1.1265227	0.18834952	0.64637643	1	1341	tags=15%, list=12%, signal=17%
GO_SECRETORY_GRANULE_MEMBRANE	GO_SECRETORY_GRANULE_MEMBRANE		244	0.29779002	1.1262382	0.30661324	0.6463705	1	1575	tags=21%, list=14%, signal=24%
GO_REGULATION_OF_ENDOPLASMIC_RETICULUM_STRESS_INDUCED_INTRINSIC_APOPTOTIC_SIGNALING_PATHWAY	GO_REGULATION_OF_ENDOPLASMIC_RETICULUM_STRESS_INDUCED_INTRINSIC_APOPTOTIC_SIGNALING_PATHWAY		25	0.3595222	1.1248606	0.32179227	0.6492998	1	345	tags=8%, list=3%, signal=8%
GO_POSITIVE_REGULATION_OF_CELLULAR_CARBOHYDRATE_METABOLIC_PROCESS	GO_POSITIVE_REGULATION_OF_CELLULAR_CARBOHYDRATE_METABOLIC_PROCESS		32	0.3553131	1.1248022	0.26487523	0.6487043	1	1265	tags=25%, list=11%, signal=28%
GO_NUCLEOTIDE_EXCISION_REPAIR_PREINCISION_COMPLEX_ASSEMBLY	GO_NUCLEOTIDE_EXCISION_REPAIR_PREINCISION_COMPLEX_ASSEMBLY		25	0.4069781	1.124734	0.35515872	0.6481361	1	3081	tags=40%, list=27%, signal=55%
GO_CELLULAR_RESPONSE_TO_CHEMICAL_STRESS	GO_CELLULAR_RESPONSE_TO_CHEMICAL_STRESS		254	0.25847325	1.1245996	0.25646123	0.6477674	1	2340	tags=25%, list=20%, signal=30%
GO_IMPORT_ACROSS_PLASMA_MEMBRANE	GO_IMPORT_ACROSS_PLASMA_MEMBRANE		84	0.2980354	1.1242856	0.28346458	0.6478944	1	1912	tags=23%, list=17%, signal=27%
GO_POSITIVE_REGULATION_OF_COLD_INDUCED_THERMOGENESIS	GO_POSITIVE_REGULATION_OF_COLD_INDUCED_THERMOGENESIS		64	0.2956276	1.1241845	0.23904383	0.64739764	1	2340	tags=25%, list=20%, signal=31%
GO_SARCOLEMMA	GO_SARCOLEMMA		77	0.30596805	1.1235006	0.28397566	0.64837486	1	1671	tags=23%, list=15%, signal=27%
GO_ADRENAL_GLAND_DEVELOPMENT	GO_ADRENAL_GLAND_DEVELOPMENT		15	0.44171354	1.1234467	0.31717172	0.6477674	1	202	tags=13%, list=2%, signal=14%
GO_REGULATION_OF_HEART_MORPHOGENESIS	GO_REGULATION_OF_HEART_MORPHOGENESIS		18	0.4068031	1.1230755	0.32	0.6480023	1	2230	tags=39%, list=19%, signal=48%
GO_ANIMAL_ORGAN_FORMATION	GO_ANIMAL_ORGAN_FORMATION		24	0.3616952	1.1228598	0.30677292	0.64784575	1	585	tags=13%, list=5%, signal=13%
GO_NEGATIVE_REGULATION_OF_COAGULATION	GO_NEGATIVE_REGULATION_OF_COAGULATION		28	0.43426907	1.1223766	0.31287128	0.64837	1	896	tags=29%, list=8%, signal=31%
GO_RESPONSE_TO_TOPOLOGICALLY_INCORRECT_PROTEIN	GO_RESPONSE_TO_TOPOLOGICALLY_INCORRECT_PROTEIN		155	0.2682856	1.1209103	0.31262526	0.6514084	1	3327	tags=35%, list=29%, signal=48%
GO_FATTY_ACID_METABOLIC_PROCESS	GO_FATTY_ACID_METABOLIC_PROCESS		240	0.25773883	1.1208677	0.23904383	0.65077466	1	1836	tags=20%, list=16%, signal=23%
GO_PROTEIN_TRANSMEMBRANE_IMPORT_INTO_INTRACELLULAR_ORGANELLE	GO_PROTEIN_TRANSMEMBRANE_IMPORT_INTO_INTRACELLULAR_ORGANELLE		27	0.40732127	1.1204165	0.32617188	0.65120524	1	3391	tags=41%, list=29%, signal=58%
GO_POSITIVE_REGULATION_OF_TISSUE_REMODELING	GO_POSITIVE_REGULATION_OF_TISSUE_REMODELING		22	0.38417757	1.1200367	0.2949495	0.65149295	1	1781	tags=32%, list=15%, signal=38%
GO_EXIT_FROM_MITOSIS	GO_EXIT_FROM_MITOSIS		23	0.4232621	1.1200353	0.34343433	0.6507554	1	666	tags=17%, list=6%, signal=18%
GO_IMPORT_INTO_CELL	GO_IMPORT_INTO_CELL		124	0.28031296	1.119031	0.2534113	0.65266985	1	1922	tags=22%, list=17%, signal=26%
GO_MICROTUBULE_ORGANIZING_CENTER	GO_MICROTUBULE_ORGANIZING_CENTER		474	0.251172	1.1186136	0.27724665	0.65302706	1	1927	tags=22%, list=17%, signal=25%
GO_REGULATION_OF_MORPHOGENESIS_OF_A_BRANCHING_STRUCTURE	GO_REGULATION_OF_MORPHOGENESIS_OF_A_BRANCHING_STRUCTURE		22	0.34205163	1.1184286	0.28737864	0.6527493	1	488	tags=9%, list=4%, signal=9%
GO_FOLIC_ACID_CONTAINING_COMPOUND_METABOLIC_PROCESS	GO_FOLIC_ACID_CONTAINING_COMPOUND_METABOLIC_PROCESS		20	0.4488126	1.1183167	0.3346856	0.6523033	1	2055	tags=40%, list=18%, signal=49%
GO_CELLULAR_RESPONSE_TO_OXYGEN_LEVELS	GO_CELLULAR_RESPONSE_TO_OXYGEN_LEVELS		166	0.24056986	1.1176981	0.25158563	0.6531587	1	1402	tags=14%, list=12%, signal=16%
GO_DEVELOPMENT_OF_PRIMARY_FEMALE_SEXUAL_CHARACTERISTICS	GO_DEVELOPMENT_OF_PRIMARY_FEMALE_SEXUAL_CHARACTERISTICS		58	0.30087832	1.1173333	0.24900399	0.6533846	1	1307	tags=19%, list=11%, signal=21%
GO_MYELIN_SHEATH	GO_MYELIN_SHEATH		35	0.3112854	1.1172868	0.29263565	0.6527678	1	2554	tags=37%, list=22%, signal=48%
GO_POSITIVE_REGULATION_OF_CARDIAC_MUSCLE_TISSUE_DEVELOPMENT	GO_POSITIVE_REGULATION_OF_CARDIAC_MUSCLE_TISSUE_DEVELOPMENT		20	0.35996413	1.1171249	0.29166666	0.6524671	1	324	tags=15%, list=3%, signal=15%
GO_DISORDERED_DOMAIN_SPECIFIC_BINDING	GO_DISORDERED_DOMAIN_SPECIFIC_BINDING		27	0.3348817	1.1167275	0.312749	0.65279233	1	3175	tags=44%, list=28%, signal=61%
GO_DNA_REPLICATION	GO_DNA_REPLICATION		186	0.32853407	1.1166263	0.3307393	0.65234387	1	1926	tags=27%, list=17%, signal=32%
GO_REGULATION_OF_SODIUM_ION_TRANSMEMBRANE_TRANSPORT	GO_REGULATION_OF_SODIUM_ION_TRANSMEMBRANE_TRANSPORT		39	0.2983339	1.1166116	0.27663553	0.65164906	1	2554	tags=36%, list=22%, signal=46%
GO_VACUOLAR_MEMBRANE	GO_VACUOLAR_MEMBRANE		324	0.2505588	1.1164039	0.3093385	0.65147036	1	2067	tags=22%, list=18%, signal=26%
GO_REGULATION_OF_PROTEOLYSIS	GO_REGULATION_OF_PROTEOLYSIS		492	0.21959269	1.1156949	0.21413721	0.652636	1	1137	tags=13%, list=10%, signal=13%
GO_CELLULAR_RESPONSE_TO_COPPER_ION	GO_CELLULAR_RESPONSE_TO_COPPER_ION		20	0.44577166	1.1154507	0.33333334	0.65254146	1	3906	tags=55%, list=34%, signal=83%
GO_PHOSPHOTRANSFERASE_ACTIVITY_PHOSPHATE_GROUP_AS_ACCEPTOR	GO_PHOSPHOTRANSFERASE_ACTIVITY_PHOSPHATE_GROUP_AS_ACCEPTOR		24	0.37971097	1.11538	0.30842912	0.6519898	1	2554	tags=50%, list=22%, signal=64%
GO_BHLH_TRANSCRIPTION_FACTOR_BINDING	GO_BHLH_TRANSCRIPTION_FACTOR_BINDING		20	0.3779328	1.1148274	0.28373015	0.6527562	1	467	tags=20%, list=4%, signal=21%
GO_FLUID_TRANSPORT	GO_FLUID_TRANSPORT		17	0.4589034	1.1146123	0.36585367	0.65261096	1	4025	tags=65%, list=35%, signal=99%
GO_REGULATION_OF_POTASSIUM_ION_TRANSPORT	GO_REGULATION_OF_POTASSIUM_ION_TRANSPORT		48	0.31280532	1.114335	0.29821074	0.6526271	1	3159	tags=44%, list=27%, signal=60%
GO_PHOSPHATIDYLINOSITOL_PHOSPHORYLATION	GO_PHOSPHATIDYLINOSITOL_PHOSPHORYLATION		43	0.3438899	1.1138613	0.31019524	0.6531551	1	2729	tags=42%, list=24%, signal=55%
GO_REGULATION_OF_ANIMAL_ORGAN_MORPHOGENESIS	GO_REGULATION_OF_ANIMAL_ORGAN_MORPHOGENESIS		142	0.23943852	1.1124768	0.23684211	0.6560743	1	2771	tags=30%, list=24%, signal=38%
GO_EXTRACELLULAR_MATRIX_DISASSEMBLY	GO_EXTRACELLULAR_MATRIX_DISASSEMBLY		43	0.33049062	1.1121025	0.2802303	0.65638703	1	1495	tags=19%, list=13%, signal=21%
GO_PROTEIN_LOCALIZATION_TO_ENDOPLASMIC_RETICULUM	GO_PROTEIN_LOCALIZATION_TO_ENDOPLASMIC_RETICULUM		127	0.28609192	1.1118631	0.3603083	0.65635645	1	2825	tags=25%, list=25%, signal=33%
GO_ANATOMICAL_STRUCTURE_HOMEOSTASIS	GO_ANATOMICAL_STRUCTURE_HOMEOSTASIS		284	0.2533552	1.1117908	0.22390892	0.6558015	1	1968	tags=21%, list=17%, signal=24%
GO_HEAT_SHOCK_PROTEIN_BINDING	GO_HEAT_SHOCK_PROTEIN_BINDING		91	0.29188073	1.1115665	0.31547618	0.65566015	1	1539	tags=18%, list=13%, signal=20%
GO_EXCRETION	GO_EXCRETION		27	0.39726618	1.1113309	0.3533058	0.65555173	1	858	tags=15%, list=7%, signal=16%
GO_PROTEIN_TARGETING_TO_MEMBRANE	GO_PROTEIN_TARGETING_TO_MEMBRANE		162	0.25298065	1.1099558	0.3510848	0.65833724	1	2314	tags=22%, list=20%, signal=27%
GO_NEGATIVE_REGULATION_OF_ACTIN_FILAMENT_POLYMERIZATION	GO_NEGATIVE_REGULATION_OF_ACTIN_FILAMENT_POLYMERIZATION		37	0.31982633	1.109532	0.29803923	0.65869784	1	1766	tags=27%, list=15%, signal=32%
GO_NEGATIVE_REGULATION_OF_ERBB_SIGNALING_PATHWAY	GO_NEGATIVE_REGULATION_OF_ERBB_SIGNALING_PATHWAY		38	0.33035776	1.1091273	0.31769723	0.6590351	1	1167	tags=21%, list=10%, signal=23%
GO_NEUROTRANSMITTER_METABOLIC_PROCESS	GO_NEUROTRANSMITTER_METABOLIC_PROCESS		15	0.4340551	1.1086067	0.34141415	0.65968704	1	500	tags=13%, list=4%, signal=14%
GO_ESTABLISHMENT_OR_MAINTENANCE_OF_BIPOLAR_CELL_POLARITY	GO_ESTABLISHMENT_OR_MAINTENANCE_OF_BIPOLAR_CELL_POLARITY		26	0.31987575	1.1084592	0.31982943	0.6593465	1	3252	tags=50%, list=28%, signal=70%
GO_RELEASE_OF_CYTOCHROME_C_FROM_MITOCHONDRIA	GO_RELEASE_OF_CYTOCHROME_C_FROM_MITOCHONDRIA		52	0.29298568	1.1081208	0.27671754	0.6595448	1	2024	tags=27%, list=18%, signal=33%
GO_AMINO_ACID_BINDING	GO_AMINO_ACID_BINDING		26	0.36888257	1.1076158	0.3123772	0.6600892	1	3061	tags=42%, list=27%, signal=58%
GO_RESPONSE_TO_FATTY_ACID	GO_RESPONSE_TO_FATTY_ACID		56	0.32043257	1.1070257	0.30501932	0.660965	1	1545	tags=27%, list=13%, signal=31%
GO_MITOCHONDRIAL_MATRIX	GO_MITOCHONDRIAL_MATRIX		348	0.306413	1.1068541	0.3414179	0.66066676	1	2700	tags=29%, list=23%, signal=37%
GO_POSITIVE_REGULATION_OF_CELLULAR_RESPONSE_TO_TRANSFORMING_GROWTH_FACTOR_BETA_STIMULUS	GO_POSITIVE_REGULATION_OF_CELLULAR_RESPONSE_TO_TRANSFORMING_GROWTH_FACTOR_BETA_STIMULUS		24	0.36750183	1.1063476	0.3	0.6613114	1	1367	tags=25%, list=12%, signal=28%
GO_INTRACELLULAR_ESTROGEN_RECEPTOR_SIGNALING_PATHWAY	GO_INTRACELLULAR_ESTROGEN_RECEPTOR_SIGNALING_PATHWAY		35	0.30321848	1.1059636	0.29943502	0.6616047	1	641	tags=11%, list=6%, signal=12%
GO_ENSHEATHMENT_OF_NEURONS	GO_ENSHEATHMENT_OF_NEURONS		84	0.27759033	1.105822	0.2745491	0.66126835	1	2184	tags=21%, list=19%, signal=26%
GO_ERBB2_SIGNALING_PATHWAY	GO_ERBB2_SIGNALING_PATHWAY		21	0.3614813	1.10565	0.30708662	0.6610482	1	2566	tags=38%, list=22%, signal=49%
GO_SULFUR_COMPOUND_METABOLIC_PROCESS	GO_SULFUR_COMPOUND_METABOLIC_PROCESS		237	0.2610265	1.1049399	0.30844793	0.66215944	1	2030	tags=23%, list=18%, signal=28%
GO_ALCOHOL_METABOLIC_PROCESS	GO_ALCOHOL_METABOLIC_PROCESS		238	0.2469767	1.1046808	0.24260356	0.6620806	1	2179	tags=26%, list=19%, signal=31%
GO_MONOVALENT_INORGANIC_CATION_TRANSMEMBRANE_TRANSPORTER_ACTIVITY	GO_MONOVALENT_INORGANIC_CATION_TRANSMEMBRANE_TRANSPORTER_ACTIVITY		153	0.26131848	1.104381	0.2953668	0.662121	1	1944	tags=20%, list=17%, signal=24%
GO_HIPPOCAMPAL_MOSSY_FIBER_TO_CA3_SYNAPSE	GO_HIPPOCAMPAL_MOSSY_FIBER_TO_CA3_SYNAPSE		15	0.42461595	1.103741	0.35341364	0.6630464	1	3906	tags=73%, list=34%, signal=111%
GO_CELLULAR_CARBOHYDRATE_METABOLIC_PROCESS	GO_CELLULAR_CARBOHYDRATE_METABOLIC_PROCESS		194	0.26575217	1.1027528	0.280083	0.66496456	1	1896	tags=24%, list=16%, signal=28%
GO_REPRODUCTIVE_SYSTEM_DEVELOPMENT	GO_REPRODUCTIVE_SYSTEM_DEVELOPMENT		237	0.2393812	1.1018473	0.23483366	0.6666326	1	1549	tags=19%, list=13%, signal=22%
GO_LIGASE_ACTIVITY_FORMING_CARBON_SULFUR_BONDS	GO_LIGASE_ACTIVITY_FORMING_CARBON_SULFUR_BONDS		29	0.3685518	1.1009381	0.34343433	0.66831046	1	2203	tags=28%, list=19%, signal=34%
GO_REGULATION_OF_PROTEIN_CONTAINING_COMPLEX_DISASSEMBLY	GO_REGULATION_OF_PROTEIN_CONTAINING_COMPLEX_DISASSEMBLY		80	0.28503752	1.1008898	0.31160897	0.6677318	1	1623	tags=21%, list=14%, signal=25%
GO_RNA_POLYMERASE_II_TRANSCRIPTION_REGULATOR_COMPLEX	GO_RNA_POLYMERASE_II_TRANSCRIPTION_REGULATOR_COMPLEX		124	0.26479742	1.100815	0.30237153	0.6672013	1	1420	tags=15%, list=12%, signal=17%
GO_DEVELOPMENTAL_PROCESS_INVOLVED_IN_REPRODUCTION	GO_DEVELOPMENTAL_PROCESS_INVOLVED_IN_REPRODUCTION		467	0.22796881	1.1007261	0.21568628	0.6667097	1	1341	tags=15%, list=12%, signal=16%
GO_POSITIVE_REGULATION_OF_PROTEOLYSIS_INVOLVED_IN_CELLULAR_PROTEIN_CATABOLIC_PROCESS	GO_POSITIVE_REGULATION_OF_PROTEOLYSIS_INVOLVED_IN_CELLULAR_PROTEIN_CATABOLIC_PROCESS		98	0.2768253	1.0991638	0.29032257	0.670148	1	2031	tags=23%, list=18%, signal=28%
GO_POSITIVE_REGULATION_OF_OSSIFICATION	GO_POSITIVE_REGULATION_OF_OSSIFICATION		50	0.3339658	1.0986092	0.3111546	0.67091537	1	943	tags=18%, list=8%, signal=20%
GO_CORTICAL_CYTOSKELETON_ORGANIZATION	GO_CORTICAL_CYTOSKELETON_ORGANIZATION		45	0.31835046	1.0985184	0.31717172	0.6704382	1	1034	tags=13%, list=9%, signal=15%
GO_TRANSCRIPTION_FACTOR_TFIID_COMPLEX	GO_TRANSCRIPTION_FACTOR_TFIID_COMPLEX		26	0.3673133	1.098107	0.35785288	0.67077565	1	3382	tags=42%, list=29%, signal=60%
GO_SEXUAL_REPRODUCTION	GO_SEXUAL_REPRODUCTION		385	0.23086888	1.0979806	0.2514735	0.6703767	1	2001	tags=20%, list=17%, signal=23%
GO_CEREBELLAR_CORTEX_DEVELOPMENT	GO_CEREBELLAR_CORTEX_DEVELOPMENT		27	0.31231603	1.0979074	0.3285124	0.66988206	1	1539	tags=26%, list=13%, signal=30%
GO_ENDOSOME_ORGANIZATION	GO_ENDOSOME_ORGANIZATION		65	0.27759328	1.0978088	0.32352942	0.66943574	1	2169	tags=26%, list=19%, signal=32%
GO_CATION_TRANSMEMBRANE_TRANSPORT	GO_CATION_TRANSMEMBRANE_TRANSPORT		434	0.23700346	1.0977662	0.26120856	0.66883224	1	1953	tags=19%, list=17%, signal=22%
GO_COP9_SIGNALOSOME	GO_COP9_SIGNALOSOME		29	0.3210164	1.097084	0.344	0.6698995	1	1294	tags=24%, list=11%, signal=27%
GO_ERROR_FREE_TRANSLESION_SYNTHESIS	GO_ERROR_FREE_TRANSLESION_SYNTHESIS		17	0.45942986	1.0970533	0.40190476	0.6692654	1	3081	tags=53%, list=27%, signal=72%
GO_ENDODERMAL_CELL_DIFFERENTIATION	GO_ENDODERMAL_CELL_DIFFERENTIATION		25	0.35389182	1.0965116	0.33130082	0.6700082	1	1496	tags=20%, list=13%, signal=23%
GO_ALPHA_ACTININ_BINDING	GO_ALPHA_ACTININ_BINDING		17	0.41038984	1.0957843	0.35655737	0.67126924	1	2064	tags=53%, list=18%, signal=64%
GO_CELLULAR_SENESCENCE	GO_CELLULAR_SENESCENCE		46	0.34142417	1.0952907	0.3326886	0.6718528	1	784	tags=13%, list=7%, signal=14%
GO_CILIARY_BASAL_BODY	GO_CILIARY_BASAL_BODY		70	0.2888858	1.0950276	0.2935606	0.6718304	1	1597	tags=23%, list=14%, signal=26%
GO_NEGATIVE_REGULATION_OF_BMP_SIGNALING_PATHWAY	GO_NEGATIVE_REGULATION_OF_BMP_SIGNALING_PATHWAY		26	0.3576843	1.0948607	0.3057199	0.6715487	1	1282	tags=27%, list=11%, signal=30%
GO_NEPHRON_MORPHOGENESIS	GO_NEPHRON_MORPHOGENESIS		29	0.33869782	1.0945065	0.30524343	0.6717624	1	2554	tags=34%, list=22%, signal=44%
GO_SPERMATID_DIFFERENTIATION	GO_SPERMATID_DIFFERENTIATION		62	0.28814757	1.0942736	0.2988048	0.67164683	1	1107	tags=18%, list=10%, signal=20%
GO_PYROPHOSPHATE_HYDROLYSIS_DRIVEN_PROTON_TRANSMEMBRANE_TRANSPORTER_ACTIVITY	GO_PYROPHOSPHATE_HYDROLYSIS_DRIVEN_PROTON_TRANSMEMBRANE_TRANSPORTER_ACTIVITY		22	0.3140844	1.0940596	0.364	0.6714657	1	1944	tags=23%, list=17%, signal=27%
GO_LAMIN_BINDING	GO_LAMIN_BINDING		15	0.37863693	1.093732	0.31598514	0.6715884	1	558	tags=13%, list=5%, signal=14%
GO_CELLULAR_LIPID_CATABOLIC_PROCESS	GO_CELLULAR_LIPID_CATABOLIC_PROCESS		143	0.26997957	1.0929509	0.30864197	0.67291427	1	2470	tags=27%, list=21%, signal=34%
GO_REGULATION_OF_MITOPHAGY	GO_REGULATION_OF_MITOPHAGY		15	0.35771325	1.0926133	0.3448276	0.673135	1	2669	tags=27%, list=23%, signal=35%
GO_REGULATION_OF_SYNAPTIC_VESICLE_CYCLE	GO_REGULATION_OF_SYNAPTIC_VESICLE_CYCLE		64	0.283684	1.09248	0.32553607	0.67276835	1	2121	tags=27%, list=18%, signal=32%
GO_MORPHOGENESIS_OF_AN_EPITHELIAL_SHEET	GO_MORPHOGENESIS_OF_AN_EPITHELIAL_SHEET		35	0.30429974	1.0922067	0.3196881	0.6727339	1	1413	tags=20%, list=12%, signal=23%
GO_HISTONE_MONOUBIQUITINATION	GO_HISTONE_MONOUBIQUITINATION		24	0.353096	1.0921488	0.3416149	0.6721802	1	2867	tags=33%, list=25%, signal=44%
GO_PATTERN_SPECIFICATION_PROCESS	GO_PATTERN_SPECIFICATION_PROCESS		192	0.26367202	1.0919456	0.26908398	0.6720098	1	2230	tags=25%, list=19%, signal=30%
GO_LONG_CHAIN_FATTY_ACID_METABOLIC_PROCESS	GO_LONG_CHAIN_FATTY_ACID_METABOLIC_PROCESS		66	0.29976687	1.0918047	0.28278688	0.671678	1	1054	tags=14%, list=9%, signal=15%
GO_WATER_SOLUBLE_VITAMIN_METABOLIC_PROCESS	GO_WATER_SOLUBLE_VITAMIN_METABOLIC_PROCESS		57	0.3123499	1.0905919	0.30980393	0.6741012	1	2420	tags=33%, list=21%, signal=42%
GO_CARBOHYDRATE_TRANSMEMBRANE_TRANSPORT	GO_CARBOHYDRATE_TRANSMEMBRANE_TRANSPORT		64	0.28593594	1.0904078	0.27530363	0.6739131	1	884	tags=14%, list=8%, signal=15%
GO_POLYOL_METABOLIC_PROCESS	GO_POLYOL_METABOLIC_PROCESS		81	0.2716404	1.0903902	0.32790223	0.6732497	1	2245	tags=27%, list=20%, signal=34%
GO_POSITIVE_REGULATION_OF_MITOCHONDRION_ORGANIZATION	GO_POSITIVE_REGULATION_OF_MITOCHONDRION_ORGANIZATION		100	0.24360718	1.0892652	0.2938856	0.6755215	1	1117	tags=12%, list=10%, signal=13%
GO_CLATHRIN_COATED_PIT	GO_CLATHRIN_COATED_PIT		53	0.2807823	1.0888163	0.3156823	0.6759764	1	2378	tags=28%, list=21%, signal=36%
GO_NEGATIVE_REGULATION_OF_WOUND_HEALING	GO_NEGATIVE_REGULATION_OF_WOUND_HEALING		43	0.36904413	1.0884172	0.33333334	0.67632574	1	896	tags=21%, list=8%, signal=23%
GO_NEGATIVE_REGULATION_OF_RESPONSE_TO_DNA_DAMAGE_STIMULUS	GO_NEGATIVE_REGULATION_OF_RESPONSE_TO_DNA_DAMAGE_STIMULUS		55	0.28234723	1.0874456	0.31343284	0.67813957	1	2502	tags=29%, list=22%, signal=37%
GO_NEGATIVE_REGULATION_OF_POTASSIUM_ION_TRANSPORT	GO_NEGATIVE_REGULATION_OF_POTASSIUM_ION_TRANSPORT		17	0.37207603	1.087373	0.35699373	0.6776272	1	1238	tags=24%, list=11%, signal=26%
GO_LIPID_LOCALIZATION	GO_LIPID_LOCALIZATION		234	0.2594379	1.0873356	0.2747934	0.67703813	1	2383	tags=29%, list=21%, signal=36%
GO_ESTABLISHMENT_OF_PROTEIN_LOCALIZATION_TO_VACUOLE	GO_ESTABLISHMENT_OF_PROTEIN_LOCALIZATION_TO_VACUOLE		50	0.27519286	1.0865334	0.33050847	0.67849845	1	1193	tags=14%, list=10%, signal=16%
GO_NUCLEOTIDE_TRANSPORT	GO_NUCLEOTIDE_TRANSPORT		26	0.35685813	1.0864104	0.3596154	0.6781285	1	2523	tags=27%, list=22%, signal=34%
GO_EMBRYONIC_HEART_TUBE_DEVELOPMENT	GO_EMBRYONIC_HEART_TUBE_DEVELOPMENT		40	0.3232862	1.0858694	0.3219316	0.6788731	1	1500	tags=23%, list=13%, signal=26%
GO_MONOSACCHARIDE_METABOLIC_PROCESS	GO_MONOSACCHARIDE_METABOLIC_PROCESS		188	0.24973232	1.0855371	0.2942346	0.67905504	1	1886	tags=20%, list=16%, signal=23%
GO_DICARBOXYLIC_ACID_METABOLIC_PROCESS	GO_DICARBOXYLIC_ACID_METABOLIC_PROCESS		63	0.31563556	1.085362	0.35	0.67884713	1	1922	tags=29%, list=17%, signal=34%
GO_SIGNAL_TRANSDUCTION_BY_P53_CLASS_MEDIATOR	GO_SIGNAL_TRANSDUCTION_BY_P53_CLASS_MEDIATOR		201	0.27704126	1.0834651	0.3401109	0.6831241	1	2024	tags=23%, list=18%, signal=27%
GO_PHOSPHATASE_INHIBITOR_ACTIVITY	GO_PHOSPHATASE_INHIBITOR_ACTIVITY		22	0.3447256	1.0830989	0.33461538	0.68344337	1	1903	tags=32%, list=17%, signal=38%
GO_CELLULAR_ION_HOMEOSTASIS	GO_CELLULAR_ION_HOMEOSTASIS		380	0.23899758	1.0828699	0.24124514	0.68337196	1	2004	tags=21%, list=17%, signal=24%
GO_ATP_TRANSPORT	GO_ATP_TRANSPORT		19	0.37543303	1.082698	0.37333333	0.6831262	1	1775	tags=21%, list=15%, signal=25%
GO_ATP_TRANSMEMBRANE_TRANSPORTER_ACTIVITY	GO_ATP_TRANSMEMBRANE_TRANSPORTER_ACTIVITY		19	0.37543303	1.082698	0.37333333	0.6824241	1	1775	tags=21%, list=15%, signal=25%
GO_NADH_DEHYDROGENASE_COMPLEX	GO_NADH_DEHYDROGENASE_COMPLEX		40	0.3571228	1.0825288	0.41992188	0.68212974	1	4522	tags=58%, list=39%, signal=94%
GO_FEMALE_SEX_DIFFERENTIATION	GO_FEMALE_SEX_DIFFERENTIATION		62	0.297351	1.0822996	0.312749	0.6820081	1	1307	tags=19%, list=11%, signal=22%
GO_REGULATION_OF_TISSUE_REMODELING	GO_REGULATION_OF_TISSUE_REMODELING		46	0.3137453	1.0818056	0.32515338	0.68264145	1	1781	tags=28%, list=15%, signal=33%
GO_FIBROBLAST_GROWTH_FACTOR_BINDING	GO_FIBROBLAST_GROWTH_FACTOR_BINDING		16	0.40236408	1.0817924	0.35404897	0.6819759	1	1371	tags=31%, list=12%, signal=35%
GO_FATTY_ACID_TRANSMEMBRANE_TRANSPORT	GO_FATTY_ACID_TRANSMEMBRANE_TRANSPORT		17	0.39369246	1.081434	0.33266932	0.68222475	1	787	tags=18%, list=7%, signal=19%
GO_REGULATION_OF_PEPTIDASE_ACTIVITY	GO_REGULATION_OF_PEPTIDASE_ACTIVITY		283	0.22775978	1.0808465	0.2625	0.6830585	1	955	tags=13%, list=8%, signal=14%
GO_MAINTENANCE_OF_PROTEIN_LOCALIZATION_IN_ORGANELLE	GO_MAINTENANCE_OF_PROTEIN_LOCALIZATION_IN_ORGANELLE		38	0.3148258	1.08072	0.3510204	0.6826719	1	2098	tags=29%, list=18%, signal=35%
GO_ION_TRANSMEMBRANE_TRANSPORTER_ACTIVITY_PHOSPHORYLATIVE_MECHANISM	GO_ION_TRANSMEMBRANE_TRANSPORTER_ACTIVITY_PHOSPHORYLATIVE_MECHANISM		20	0.34397304	1.0801268	0.3392857	0.68353224	1	2515	tags=40%, list=22%, signal=51%
GO_ENDOPLASMIC_RETICULUM_TO_GOLGI_VESICLE_MEDIATED_TRANSPORT	GO_ENDOPLASMIC_RETICULUM_TO_GOLGI_VESICLE_MEDIATED_TRANSPORT		165	0.2659403	1.0785965	0.36234817	0.6869373	1	2459	tags=25%, list=21%, signal=32%
GO_PURINE_NUCLEOSIDE_METABOLIC_PROCESS	GO_PURINE_NUCLEOSIDE_METABOLIC_PROCESS		42	0.3262917	1.0780295	0.36770427	0.68775314	1	1068	tags=19%, list=9%, signal=21%
GO_RESPONSE_TO_OXYGEN_LEVELS	GO_RESPONSE_TO_OXYGEN_LEVELS		274	0.21987607	1.0778998	0.3151515	0.68741107	1	1727	tags=17%, list=15%, signal=20%
GO_HEMATOPOIETIC_STEM_CELL_PROLIFERATION	GO_HEMATOPOIETIC_STEM_CELL_PROLIFERATION		17	0.3497842	1.0775416	0.3395445	0.6876708	1	525	tags=12%, list=5%, signal=12%
GO_CELLULAR_BIOGENIC_AMINE_METABOLIC_PROCESS	GO_CELLULAR_BIOGENIC_AMINE_METABOLIC_PROCESS		34	0.30528075	1.077494	0.33142856	0.6870951	1	1961	tags=26%, list=17%, signal=32%
GO_CARDIAC_MUSCLE_CELL_DIFFERENTIATION	GO_CARDIAC_MUSCLE_CELL_DIFFERENTIATION		59	0.2823153	1.0771018	0.33596838	0.6874275	1	2230	tags=29%, list=19%, signal=36%
GO_SISTER_CHROMATID_COHESION	GO_SISTER_CHROMATID_COHESION		39	0.3696776	1.0769374	0.38961038	0.68717176	1	420	tags=15%, list=4%, signal=16%
GO_POSITIVE_REGULATION_OF_PROTEIN_MODIFICATION_BY_SMALL_PROTEIN_CONJUGATION_OR_REMOVAL	GO_POSITIVE_REGULATION_OF_PROTEIN_MODIFICATION_BY_SMALL_PROTEIN_CONJUGATION_OR_REMOVAL		111	0.27989995	1.0765826	0.34077078	0.68740267	1	1423	tags=14%, list=12%, signal=16%
GO_GLYCOGEN_BIOSYNTHETIC_PROCESS	GO_GLYCOGEN_BIOSYNTHETIC_PROCESS		29	0.35298532	1.0764973	0.3365019	0.6869368	1	1378	tags=28%, list=12%, signal=31%
GO_NADH_DEHYDROGENASE_COMPLEX_ASSEMBLY	GO_NADH_DEHYDROGENASE_COMPLEX_ASSEMBLY		48	0.3303091	1.0764499	0.41923076	0.6863527	1	4279	tags=50%, list=37%, signal=79%
GO_CELLULAR_RESPONSE_TO_CALCIUM_ION	GO_CELLULAR_RESPONSE_TO_CALCIUM_ION		45	0.30327523	1.0764	0.32669324	0.6857904	1	1872	tags=22%, list=16%, signal=26%
GO_POSITIVE_REGULATION_OF_ESTABLISHMENT_OF_PROTEIN_LOCALIZATION_TO_MITOCHONDRION	GO_POSITIVE_REGULATION_OF_ESTABLISHMENT_OF_PROTEIN_LOCALIZATION_TO_MITOCHONDRION		53	0.26716897	1.07611	0.33918127	0.6858895	1	2784	tags=32%, list=24%, signal=42%
GO_SIGNAL_SEQUENCE_BINDING	GO_SIGNAL_SEQUENCE_BINDING		34	0.301722	1.0759876	0.37573385	0.6855281	1	1173	tags=12%, list=10%, signal=13%
GO_MITOTIC_G2_M_TRANSITION_CHECKPOINT	GO_MITOTIC_G2_M_TRANSITION_CHECKPOINT		25	0.36898187	1.0758518	0.36926147	0.68516564	1	1007	tags=24%, list=9%, signal=26%
GO_ZINC_ION_TRANSMEMBRANE_TRANSPORTER_ACTIVITY	GO_ZINC_ION_TRANSMEMBRANE_TRANSPORTER_ACTIVITY		15	0.43343195	1.0750756	0.39105058	0.6865561	1	1563	tags=27%, list=14%, signal=31%
GO_PROTEIN_TARGETING_TO_LYSOSOME	GO_PROTEIN_TARGETING_TO_LYSOSOME		22	0.36786938	1.0748091	0.35892117	0.68656987	1	1193	tags=18%, list=10%, signal=20%
GO_REGULATION_OF_MEMBRANE_REPOLARIZATION	GO_REGULATION_OF_MEMBRANE_REPOLARIZATION		16	0.38253886	1.0746758	0.35188866	0.68624663	1	2944	tags=44%, list=26%, signal=59%
GO_NUCLEOBASE_METABOLIC_PROCESS	GO_NUCLEOBASE_METABOLIC_PROCESS		25	0.40942973	1.0743115	0.41601562	0.6865013	1	1148	tags=20%, list=10%, signal=22%
GO_REGULATION_OF_PROTEIN_STABILITY	GO_REGULATION_OF_PROTEIN_STABILITY		231	0.23110768	1.0742677	0.31736526	0.6859298	1	2320	tags=23%, list=20%, signal=28%
GO_OXIDOREDUCTASE_ACTIVITY_ACTING_ON_THE_CH_CH_GROUP_OF_DONORS_NAD_OR_NADP_AS_ACCEPTOR	GO_OXIDOREDUCTASE_ACTIVITY_ACTING_ON_THE_CH_CH_GROUP_OF_DONORS_NAD_OR_NADP_AS_ACCEPTOR		20	0.4287355	1.0739647	0.34285715	0.6859867	1	1439	tags=30%, list=13%, signal=34%
GO_PHOSPHATIDYLGLYCEROL_METABOLIC_PROCESS	GO_PHOSPHATIDYLGLYCEROL_METABOLIC_PROCESS		24	0.31982526	1.0730828	0.3392857	0.68766016	1	1494	tags=21%, list=13%, signal=24%
GO_HYALURONAN_METABOLIC_PROCESS	GO_HYALURONAN_METABOLIC_PROCESS		24	0.33311242	1.072873	0.34526315	0.6874874	1	488	tags=13%, list=4%, signal=13%
GO_NEGATIVE_REGULATION_OF_CALCIUM_MEDIATED_SIGNALING	GO_NEGATIVE_REGULATION_OF_CALCIUM_MEDIATED_SIGNALING		22	0.35596997	1.072539	0.37103173	0.6876617	1	365	tags=14%, list=3%, signal=14%
GO_FATTY_ACID_TRANSPORT	GO_FATTY_ACID_TRANSPORT		52	0.30409357	1.0716031	0.32934132	0.68949956	1	1620	tags=21%, list=14%, signal=25%
GO_REPLICATION_FORK	GO_REPLICATION_FORK		46	0.3808891	1.0713274	0.3811395	0.689585	1	1110	tags=17%, list=10%, signal=19%
GO_DENDRITE_EXTENSION	GO_DENDRITE_EXTENSION		20	0.3495836	1.0713204	0.37171718	0.68891287	1	295	tags=10%, list=3%, signal=10%
GO_PROTEIN_POLYUBIQUITINATION	GO_PROTEIN_POLYUBIQUITINATION		274	0.24302599	1.0702332	0.34888437	0.69106156	1	1743	tags=19%, list=15%, signal=22%
GO_ION_HOMEOSTASIS	GO_ION_HOMEOSTASIS		457	0.23210242	1.0700485	0.268714	0.6908507	1	1783	tags=18%, list=15%, signal=20%
GO_AUTOPHAGOSOME_MATURATION	GO_AUTOPHAGOSOME_MATURATION		32	0.28572196	1.0699662	0.34949496	0.69035727	1	1673	tags=16%, list=15%, signal=18%
GO_CERAMIDE_CATABOLIC_PROCESS	GO_CERAMIDE_CATABOLIC_PROCESS		15	0.39316502	1.0696418	0.398374	0.6904935	1	2000	tags=33%, list=17%, signal=40%
GO_SMN_SM_PROTEIN_COMPLEX	GO_SMN_SM_PROTEIN_COMPLEX		17	0.45339483	1.0692683	0.44847327	0.6907821	1	3139	tags=41%, list=27%, signal=57%
GO_TRANSCRIPTION_BY_RNA_POLYMERASE_III	GO_TRANSCRIPTION_BY_RNA_POLYMERASE_III		35	0.31301308	1.0691339	0.36923078	0.6904282	1	1207	tags=14%, list=10%, signal=16%
GO_POSITIVE_REGULATION_OF_INTRACELLULAR_TRANSPORT	GO_POSITIVE_REGULATION_OF_INTRACELLULAR_TRANSPORT		167	0.24172384	1.068663	0.31894934	0.6909594	1	807	tags=11%, list=7%, signal=12%
GO_REGIONALIZATION	GO_REGIONALIZATION		150	0.26728004	1.0683727	0.34104046	0.6910566	1	2692	tags=31%, list=23%, signal=40%
GO_REACTIVE_OXYGEN_SPECIES_METABOLIC_PROCESS	GO_REACTIVE_OXYGEN_SPECIES_METABOLIC_PROCESS		189	0.23894504	1.067412	0.31630647	0.6929383	1	1726	tags=20%, list=15%, signal=23%
GO_REGULATION_OF_RELEASE_OF_CYTOCHROME_C_FROM_MITOCHONDRIA	GO_REGULATION_OF_RELEASE_OF_CYTOCHROME_C_FROM_MITOCHONDRIA		43	0.29666626	1.0668912	0.3604651	0.69368786	1	2024	tags=28%, list=18%, signal=34%
GO_REGULATION_OF_TRANSMEMBRANE_RECEPTOR_PROTEIN_SERINE_THREONINE_KINASE_SIGNALING_PATHWAY	GO_REGULATION_OF_TRANSMEMBRANE_RECEPTOR_PROTEIN_SERINE_THREONINE_KINASE_SIGNALING_PATHWAY		136	0.26657048	1.0666355	0.32283464	0.6936612	1	1623	tags=20%, list=14%, signal=23%
GO_CALCIUM_ION_REGULATED_EXOCYTOSIS	GO_CALCIUM_ION_REGULATED_EXOCYTOSIS		28	0.33914298	1.0665182	0.3394683	0.6932936	1	1539	tags=18%, list=13%, signal=21%
GO_ANION_TRANSMEMBRANE_TRANSPORT	GO_ANION_TRANSMEMBRANE_TRANSPORT		166	0.25615293	1.066203	0.31914893	0.69342214	1	1302	tags=14%, list=11%, signal=15%
GO_POSITIVE_REGULATION_OF_CELLULAR_PROTEIN_CATABOLIC_PROCESS	GO_POSITIVE_REGULATION_OF_CELLULAR_PROTEIN_CATABOLIC_PROCESS		113	0.27243623	1.0660365	0.34710744	0.693196	1	2378	tags=27%, list=21%, signal=34%
GO_EXTRACELLULAR_VESICLE_BIOGENESIS	GO_EXTRACELLULAR_VESICLE_BIOGENESIS		18	0.34106904	1.0659863	0.35463917	0.6926569	1	3239	tags=44%, list=28%, signal=62%
GO_POSITIVE_REGULATION_OF_GENE_EXPRESSION_EPIGENETIC	GO_POSITIVE_REGULATION_OF_GENE_EXPRESSION_EPIGENETIC		45	0.3045376	1.065497	0.38317758	0.6933084	1	1511	tags=20%, list=13%, signal=23%
GO_POSITIVE_REGULATION_OF_WOUND_HEALING	GO_POSITIVE_REGULATION_OF_WOUND_HEALING		36	0.3389143	1.0652857	0.37227723	0.6931604	1	2819	tags=33%, list=24%, signal=44%
GO_PROTEIN_SELF_ASSOCIATION	GO_PROTEIN_SELF_ASSOCIATION		46	0.29312178	1.0650232	0.33266932	0.69315135	1	1655	tags=26%, list=14%, signal=30%
GO_MICROTUBULE_ORGANIZING_CENTER_LOCALIZATION	GO_MICROTUBULE_ORGANIZING_CENTER_LOCALIZATION		25	0.38610536	1.0647779	0.37795275	0.6931159	1	1212	tags=28%, list=11%, signal=31%
GO_POSITIVE_REGULATION_OF_TRANSFERASE_ACTIVITY	GO_POSITIVE_REGULATION_OF_TRANSFERASE_ACTIVITY		456	0.22088926	1.0643234	0.31790745	0.6936619	1	1423	tags=14%, list=12%, signal=16%
GO_POLYSACCHARIDE_BIOSYNTHETIC_PROCESS	GO_POLYSACCHARIDE_BIOSYNTHETIC_PROCESS		50	0.33274993	1.0636163	0.36161616	0.69478303	1	1629	tags=26%, list=14%, signal=30%
GO_ACTIVIN_RECEPTOR_SIGNALING_PATHWAY	GO_ACTIVIN_RECEPTOR_SIGNALING_PATHWAY		26	0.32840493	1.0632999	0.36790606	0.694922	1	1282	tags=19%, list=11%, signal=22%
GO_CARBOHYDRATE_BIOSYNTHETIC_PROCESS	GO_CARBOHYDRATE_BIOSYNTHETIC_PROCESS		138	0.25076678	1.0632272	0.32135728	0.69443536	1	1415	tags=17%, list=12%, signal=20%
GO_PHOSPHOLIPID_TRANSPORT	GO_PHOSPHOLIPID_TRANSPORT		50	0.30691823	1.0629656	0.31800765	0.6944414	1	2383	tags=36%, list=21%, signal=45%
GO_DNA_REPAIR	GO_DNA_REPAIR		373	0.27743617	1.0628107	0.38446602	0.69421023	1	2550	tags=29%, list=22%, signal=36%
GO_NON_MOTILE_CILIUM	GO_NON_MOTILE_CILIUM		62	0.27564195	1.062752	0.3383743	0.69369334	1	1158	tags=16%, list=10%, signal=18%
GO_FATTY_ACID_DERIVATIVE_METABOLIC_PROCESS	GO_FATTY_ACID_DERIVATIVE_METABOLIC_PROCESS		103	0.27363423	1.0625527	0.32780084	0.69354403	1	1836	tags=20%, list=16%, signal=24%
GO_EXTRACELLULAR_MATRIX_BINDING	GO_EXTRACELLULAR_MATRIX_BINDING		30	0.35929734	1.0624338	0.36454183	0.6931857	1	2474	tags=33%, list=21%, signal=42%
GO_PROTEIN_EXIT_FROM_ENDOPLASMIC_RETICULUM	GO_PROTEIN_EXIT_FROM_ENDOPLASMIC_RETICULUM		42	0.3229029	1.0621222	0.3785425	0.6932562	1	965	tags=12%, list=8%, signal=13%
GO_ADAPTIVE_THERMOGENESIS	GO_ADAPTIVE_THERMOGENESIS		98	0.2586221	1.0618525	0.33130082	0.69334877	1	2340	tags=24%, list=20%, signal=30%
GO_CELLULAR_RESPONSE_TO_IONIZING_RADIATION	GO_CELLULAR_RESPONSE_TO_IONIZING_RADIATION		52	0.27106923	1.061837	0.3515625	0.6927087	1	1509	tags=19%, list=13%, signal=22%
GO_STEM_CELL_DIFFERENTIATION	GO_STEM_CELL_DIFFERENTIATION		158	0.22257383	1.0616319	0.31781375	0.6925794	1	2891	tags=30%, list=25%, signal=39%
GO_HEART_DEVELOPMENT	GO_HEART_DEVELOPMENT		310	0.23444514	1.0612016	0.326	0.69299966	1	2022	tags=22%, list=18%, signal=26%
GO_SARCOPLASM	GO_SARCOPLASM		42	0.3047922	1.0610462	0.36363637	0.69274867	1	2580	tags=33%, list=22%, signal=43%
GO_MICROTUBULE_END	GO_MICROTUBULE_END		19	0.41562927	1.061046	0.37777779	0.6920847	1	257	tags=16%, list=2%, signal=16%
GO_OVULATION_CYCLE	GO_OVULATION_CYCLE		33	0.3276563	1.0609701	0.3616601	0.69161135	1	1307	tags=24%, list=11%, signal=27%
GO_CELLULAR_PROTEIN_COMPLEX_DISASSEMBLY	GO_CELLULAR_PROTEIN_COMPLEX_DISASSEMBLY		169	0.3014891	1.0601776	0.3824092	0.6930285	1	2121	tags=25%, list=18%, signal=30%
GO_OXIDOREDUCTASE_ACTIVITY_ACTING_ON_NAD_P_H_QUINONE_OR_SIMILAR_COMPOUND_AS_ACCEPTOR	GO_OXIDOREDUCTASE_ACTIVITY_ACTING_ON_NAD_P_H_QUINONE_OR_SIMILAR_COMPOUND_AS_ACCEPTOR		47	0.34456077	1.059814	0.41074857	0.6933108	1	3096	tags=34%, list=27%, signal=46%
GO_TRANSLATION_FACTOR_ACTIVITY_RNA_BINDING	GO_TRANSLATION_FACTOR_ACTIVITY_RNA_BINDING		70	0.29459524	1.0597261	0.40650406	0.6928495	1	2281	tags=23%, list=20%, signal=28%
GO_GLUCOSE_METABOLIC_PROCESS	GO_GLUCOSE_METABOLIC_PROCESS		139	0.25740102	1.0593542	0.3483366	0.69311374	1	1849	tags=20%, list=16%, signal=24%
GO_GLYCEROPHOSPHOLIPID_METABOLIC_PROCESS	GO_GLYCEROPHOSPHOLIPID_METABOLIC_PROCESS		243	0.2326406	1.0590916	0.33266932	0.6931018	1	2025	tags=22%, list=18%, signal=26%
GO_RESPONSE_TO_PH	GO_RESPONSE_TO_PH		19	0.35478997	1.0589191	0.384	0.69288015	1	2118	tags=26%, list=18%, signal=32%
GO_GRANULOCYTE_DIFFERENTIATION	GO_GRANULOCYTE_DIFFERENTIATION		28	0.3275487	1.0587612	0.35882354	0.692599	1	1097	tags=18%, list=10%, signal=20%
GO_IRE1_MEDIATED_UNFOLDED_PROTEIN_RESPONSE	GO_IRE1_MEDIATED_UNFOLDED_PROTEIN_RESPONSE		54	0.28918186	1.05792	0.38047808	0.6941246	1	1837	tags=22%, list=16%, signal=26%
GO_REGULATION_OF_INTRINSIC_APOPTOTIC_SIGNALING_PATHWAY_IN_RESPONSE_TO_DNA_DAMAGE	GO_REGULATION_OF_INTRINSIC_APOPTOTIC_SIGNALING_PATHWAY_IN_RESPONSE_TO_DNA_DAMAGE		27	0.32584706	1.0574307	0.37777779	0.69476163	1	3247	tags=44%, list=28%, signal=62%
GO_RESPONSE_TO_VITAMIN	GO_RESPONSE_TO_VITAMIN		49	0.29695168	1.0570962	0.37130803	0.6949814	1	698	tags=14%, list=6%, signal=15%
GO_CILIARY_PLASM	GO_CILIARY_PLASM		38	0.29532748	1.0560342	0.3662239	0.6970927	1	1967	tags=21%, list=17%, signal=25%
GO_NEGATIVE_REGULATION_OF_ACTIN_FILAMENT_BUNDLE_ASSEMBLY	GO_NEGATIVE_REGULATION_OF_ACTIN_FILAMENT_BUNDLE_ASSEMBLY		17	0.35031742	1.0559577	0.38385826	0.69662124	1	1154	tags=24%, list=10%, signal=26%
GO_GROWTH_FACTOR_ACTIVITY	GO_GROWTH_FACTOR_ACTIVITY		62	0.3549979	1.0557517	0.38866398	0.6964285	1	1553	tags=21%, list=13%, signal=24%
GO_NEGATIVE_REGULATION_OF_MYELOID_LEUKOCYTE_DIFFERENTIATION	GO_NEGATIVE_REGULATION_OF_MYELOID_LEUKOCYTE_DIFFERENTIATION		34	0.35592207	1.0555487	0.373444	0.6962737	1	1412	tags=24%, list=12%, signal=27%
GO_ENDOPLASMIC_RETICULUM_LUMEN	GO_ENDOPLASMIC_RETICULUM_LUMEN		156	0.26119688	1.0550432	0.3519669	0.6968959	1	2135	tags=24%, list=19%, signal=30%
GO_EXTRACELLULAR_MATRIX	GO_EXTRACELLULAR_MATRIX		235	0.30628747	1.0548683	0.409901	0.6966823	1	3004	tags=33%, list=26%, signal=43%
GO_RESPONSE_TO_FLUID_SHEAR_STRESS	GO_RESPONSE_TO_FLUID_SHEAR_STRESS		23	0.37385005	1.0546451	0.3931947	0.696612	1	745	tags=17%, list=6%, signal=19%
GO_AMINO_SUGAR_METABOLIC_PROCESS	GO_AMINO_SUGAR_METABOLIC_PROCESS		29	0.33568946	1.0535727	0.389899	0.6987049	1	393	tags=10%, list=3%, signal=11%
GO_ADULT_LOCOMOTORY_BEHAVIOR	GO_ADULT_LOCOMOTORY_BEHAVIOR		35	0.2802432	1.0533931	0.37014315	0.69851077	1	2890	tags=37%, list=25%, signal=49%
GO_REGULATION_OF_PEPTIDE_HORMONE_SECRETION	GO_REGULATION_OF_PEPTIDE_HORMONE_SECRETION		113	0.24527186	1.0522622	0.31983805	0.7006929	1	2580	tags=31%, list=22%, signal=40%
GO_SULFUR_COMPOUND_TRANSPORT	GO_SULFUR_COMPOUND_TRANSPORT		31	0.32575715	1.0515759	0.38235295	0.70183307	1	2110	tags=23%, list=18%, signal=28%
GO_ER_NUCLEUS_SIGNALING_PATHWAY	GO_ER_NUCLEUS_SIGNALING_PATHWAY		42	0.31684706	1.0512241	0.4084507	0.70205176	1	3307	tags=40%, list=29%, signal=57%
GO_REGULATION_OF_ANOIKIS	GO_REGULATION_OF_ANOIKIS		16	0.37918386	1.0508475	0.3783784	0.7023408	1	2811	tags=50%, list=24%, signal=66%
GO_REGULATION_OF_STEROID_METABOLIC_PROCESS	GO_REGULATION_OF_STEROID_METABOLIC_PROCESS		81	0.26334342	1.0508097	0.34577602	0.7017639	1	2179	tags=30%, list=19%, signal=36%
GO_NUCLEAR_EXOSOME_RNASE_COMPLEX	GO_NUCLEAR_EXOSOME_RNASE_COMPLEX		15	0.45344007	1.050791	0.4417745	0.70116276	1	3415	tags=47%, list=30%, signal=66%
GO_RESPONSE_TO_X_RAY	GO_RESPONSE_TO_X_RAY		26	0.32907227	1.0501602	0.38446215	0.702149	1	2740	tags=42%, list=24%, signal=55%
GO_PROTEIN_SERINE_THREONINE_TYROSINE_KINASE_ACTIVITY	GO_PROTEIN_SERINE_THREONINE_TYROSINE_KINASE_ACTIVITY		39	0.30407143	1.0501022	0.35952848	0.70164204	1	695	tags=13%, list=6%, signal=14%
GO_ENDOPLASMIC_RETICULUM_UNFOLDED_PROTEIN_RESPONSE	GO_ENDOPLASMIC_RETICULUM_UNFOLDED_PROTEIN_RESPONSE		92	0.26054722	1.0499706	0.3707415	0.70131654	1	2191	tags=23%, list=19%, signal=28%
GO_CADHERIN_BINDING	GO_CADHERIN_BINDING		250	0.21158037	1.0499359	0.38932806	0.70074975	1	1800	tags=15%, list=16%, signal=17%
GO_CELLULAR_RESPONSE_TO_HORMONE_STIMULUS	GO_CELLULAR_RESPONSE_TO_HORMONE_STIMULUS		407	0.22253938	1.0495858	0.33675563	0.7010294	1	2250	tags=22%, list=20%, signal=27%
GO_PTERIDINE_CONTAINING_COMPOUND_METABOLIC_PROCESS	GO_PTERIDINE_CONTAINING_COMPOUND_METABOLIC_PROCESS		23	0.4172589	1.0492924	0.3984064	0.7010828	1	2161	tags=39%, list=19%, signal=48%
GO_I_BAND	GO_I_BAND		71	0.30936372	1.0492765	0.36926147	0.70047057	1	2064	tags=31%, list=18%, signal=38%
GO_POSITIVE_REGULATION_OF_SMOOTH_MUSCLE_CELL_PROLIFERATION	GO_POSITIVE_REGULATION_OF_SMOOTH_MUSCLE_CELL_PROLIFERATION		58	0.2751713	1.049189	0.34081632	0.7000225	1	899	tags=14%, list=8%, signal=15%
GO_SNARE_BINDING	GO_SNARE_BINDING		77	0.2686638	1.0491389	0.3547718	0.6995063	1	1414	tags=17%, list=12%, signal=19%
GO_PHOSPHOLIPID_BIOSYNTHETIC_PROCESS	GO_PHOSPHOLIPID_BIOSYNTHETIC_PROCESS		203	0.24435207	1.0489253	0.3668639	0.6994049	1	2109	tags=23%, list=18%, signal=28%
GO_INNER_MITOCHONDRIAL_MEMBRANE_PROTEIN_COMPLEX	GO_INNER_MITOCHONDRIAL_MEMBRANE_PROTEIN_COMPLEX		83	0.30328447	1.0488626	0.43639922	0.6989192	1	3096	tags=34%, list=27%, signal=46%
GO_MODULATION_OF_PROCESS_OF_OTHER_ORGANISM	GO_MODULATION_OF_PROCESS_OF_OTHER_ORGANISM		84	0.264308	1.0485839	0.3884462	0.699002	1	707	tags=12%, list=6%, signal=13%
GO_NEGATIVE_REGULATION_OF_MICROTUBULE_POLYMERIZATION_OR_DEPOLYMERIZATION	GO_NEGATIVE_REGULATION_OF_MICROTUBULE_POLYMERIZATION_OR_DEPOLYMERIZATION		23	0.33896336	1.0483325	0.4035433	0.6990145	1	759	tags=17%, list=7%, signal=19%
GO_LYSOPHOSPHOLIPID_ACYLTRANSFERASE_ACTIVITY	GO_LYSOPHOSPHOLIPID_ACYLTRANSFERASE_ACTIVITY		17	0.32705322	1.0477229	0.39566928	0.69993573	1	690	tags=12%, list=6%, signal=12%
GO_LIPOPROTEIN_METABOLIC_PROCESS	GO_LIPOPROTEIN_METABOLIC_PROCESS		91	0.2603599	1.04763	0.361829	0.69950217	1	2178	tags=27%, list=19%, signal=34%
GO_RETROGRADE_TRANSPORT_ENDOSOME_TO_GOLGI	GO_RETROGRADE_TRANSPORT_ENDOSOME_TO_GOLGI		71	0.27297753	1.0474567	0.39501038	0.69928586	1	2131	tags=25%, list=19%, signal=31%
GO_POSITIVE_REGULATION_OF_CELL_DIVISION	GO_POSITIVE_REGULATION_OF_CELL_DIVISION		41	0.31810954	1.0465716	0.37816763	0.70085275	1	906	tags=17%, list=8%, signal=18%
GO_LIPOPROTEIN_PARTICLE_RECEPTOR_BINDING	GO_LIPOPROTEIN_PARTICLE_RECEPTOR_BINDING		17	0.32321396	1.0446326	0.37601626	0.7050298	1	3182	tags=47%, list=28%, signal=65%
GO_REGULATION_OF_FATTY_ACID_BIOSYNTHETIC_PROCESS	GO_REGULATION_OF_FATTY_ACID_BIOSYNTHETIC_PROCESS		33	0.29767564	1.0444219	0.3778234	0.7048871	1	1762	tags=30%, list=15%, signal=36%
GO_POSITIVE_REGULATION_OF_ORGAN_GROWTH	GO_POSITIVE_REGULATION_OF_ORGAN_GROWTH		20	0.33566576	1.0443308	0.4056604	0.7044762	1	324	tags=15%, list=3%, signal=15%
GO_PROTEIN_CONTAINING_COMPLEX_DISASSEMBLY	GO_PROTEIN_CONTAINING_COMPLEX_DISASSEMBLY		251	0.26510328	1.0435747	0.39651838	0.7058467	1	2342	tags=25%, list=20%, signal=31%
GO_FIBROBLAST_GROWTH_FACTOR_RECEPTOR_SIGNALING_PATHWAY	GO_FIBROBLAST_GROWTH_FACTOR_RECEPTOR_SIGNALING_PATHWAY		61	0.27199984	1.0434619	0.3919192	0.70552844	1	1030	tags=13%, list=9%, signal=14%
GO_REGULATION_OF_CELLULAR_PROTEIN_LOCALIZATION	GO_REGULATION_OF_CELLULAR_PROTEIN_LOCALIZATION		395	0.2186464	1.0429262	0.3680154	0.70628864	1	1623	tags=16%, list=14%, signal=18%
GO_POSITIVE_REGULATION_OF_CARBOHYDRATE_METABOLIC_PROCESS	GO_POSITIVE_REGULATION_OF_CARBOHYDRATE_METABOLIC_PROCESS		46	0.3078835	1.0428917	0.35887095	0.7057298	1	1334	tags=22%, list=12%, signal=24%
GO_ENDOCRINE_HORMONE_SECRETION	GO_ENDOCRINE_HORMONE_SECRETION		19	0.38604808	1.0426065	0.39591837	0.7057795	1	884	tags=16%, list=8%, signal=17%
GO_CELLULAR_RESPONSE_TO_KETONE	GO_CELLULAR_RESPONSE_TO_KETONE		66	0.31376725	1.0425769	0.38217822	0.7051937	1	1544	tags=23%, list=13%, signal=26%
GO_STRIATED_MUSCLE_CONTRACTION	GO_STRIATED_MUSCLE_CONTRACTION		84	0.26787227	1.0422035	0.3680154	0.7054556	1	2944	tags=33%, list=26%, signal=44%
GO_CARDIAC_CELL_DEVELOPMENT	GO_CARDIAC_CELL_DEVELOPMENT		41	0.30422962	1.0419805	0.3802817	0.70539445	1	2163	tags=32%, list=19%, signal=39%
GO_SUPEROXIDE_METABOLIC_PROCESS	GO_SUPEROXIDE_METABOLIC_PROCESS		48	0.26549307	1.0408999	0.402863	0.7074749	1	1495	tags=17%, list=13%, signal=19%
GO_POSITIVE_REGULATION_OF_GLUCOSE_TRANSMEMBRANE_TRANSPORT	GO_POSITIVE_REGULATION_OF_GLUCOSE_TRANSMEMBRANE_TRANSPORT		23	0.36111274	1.0408275	0.38589212	0.70703083	1	884	tags=22%, list=8%, signal=24%
GO_REGULATION_OF_HORMONE_LEVELS	GO_REGULATION_OF_HORMONE_LEVELS		255	0.22633623	1.0404996	0.35270542	0.7072823	1	2004	tags=21%, list=17%, signal=25%
GO_PEPTIDE_HORMONE_SECRETION	GO_PEPTIDE_HORMONE_SECRETION		134	0.23506892	1.0404111	0.35670102	0.7068606	1	2592	tags=30%, list=23%, signal=38%
GO_SAGA_TYPE_COMPLEX	GO_SAGA_TYPE_COMPLEX		23	0.33612722	1.0398599	0.4204322	0.70761806	1	2211	tags=22%, list=19%, signal=27%
GO_ACTOMYOSIN_STRUCTURE_ORGANIZATION	GO_ACTOMYOSIN_STRUCTURE_ORGANIZATION		111	0.26244268	1.0393049	0.36217305	0.7083771	1	1581	tags=18%, list=14%, signal=21%
GO_REGULATION_OF_ANDROGEN_RECEPTOR_SIGNALING_PATHWAY	GO_REGULATION_OF_ANDROGEN_RECEPTOR_SIGNALING_PATHWAY		23	0.29979387	1.0392497	0.4019608	0.70788753	1	4	tags=4%, list=0%, signal=4%
GO_RESPONSE_TO_ENDOPLASMIC_RETICULUM_STRESS	GO_RESPONSE_TO_ENDOPLASMIC_RETICULUM_STRESS		221	0.23177464	1.0389668	0.40248963	0.70797396	1	1837	tags=17%, list=16%, signal=20%
GO_POSITIVE_REGULATION_OF_AMINE_TRANSPORT	GO_POSITIVE_REGULATION_OF_AMINE_TRANSPORT		15	0.34999093	1.0389395	0.39068827	0.70740324	1	1682	tags=27%, list=15%, signal=31%
GO_POSITIVE_REGULATION_OF_MACROPHAGE_ACTIVATION	GO_POSITIVE_REGULATION_OF_MACROPHAGE_ACTIVATION		16	0.45425388	1.0387969	0.40528634	0.7071727	1	1674	tags=44%, list=15%, signal=51%
GO_REGULATION_OF_ORGANELLE_ASSEMBLY	GO_REGULATION_OF_ORGANELLE_ASSEMBLY		131	0.25454763	1.038536	0.3815261	0.7072125	1	1220	tags=15%, list=11%, signal=17%
GO_CARBOHYDRATE_METABOLIC_PROCESS	GO_CARBOHYDRATE_METABOLIC_PROCESS		412	0.22535162	1.0380785	0.37695312	0.7077734	1	1896	tags=20%, list=16%, signal=23%
GO_NEGATIVE_REGULATION_OF_OXIDOREDUCTASE_ACTIVITY	GO_NEGATIVE_REGULATION_OF_OXIDOREDUCTASE_ACTIVITY		21	0.34155422	1.0376644	0.38623327	0.70816875	1	1235	tags=29%, list=11%, signal=32%
GO_CHROMOSOME_TELOMERIC_REGION	GO_CHROMOSOME_TELOMERIC_REGION		100	0.3146902	1.036708	0.4206501	0.7099344	1	1917	tags=28%, list=17%, signal=33%
GO_STRIATED_MUSCLE_CELL_DIFFERENTIATION	GO_STRIATED_MUSCLE_CELL_DIFFERENTIATION		135	0.254263	1.036651	0.37195122	0.7094358	1	2230	tags=29%, list=19%, signal=35%
GO_VESICLE_MEDIATED_TRANSPORT_IN_SYNAPSE	GO_VESICLE_MEDIATED_TRANSPORT_IN_SYNAPSE		121	0.24571283	1.0363669	0.38877755	0.70953554	1	2377	tags=26%, list=21%, signal=32%
GO_REGULATION_OF_OXIDOREDUCTASE_ACTIVITY	GO_REGULATION_OF_OXIDOREDUCTASE_ACTIVITY		67	0.25574356	1.0363219	0.3767821	0.7090313	1	1355	tags=19%, list=12%, signal=22%
GO_MAINTENANCE_OF_PROTEIN_LOCATION	GO_MAINTENANCE_OF_PROTEIN_LOCATION		73	0.28573975	1.0360062	0.4024145	0.7091802	1	2811	tags=37%, list=24%, signal=49%
GO_ESTABLISHMENT_OF_PROTEIN_LOCALIZATION_TO_ENDOPLASMIC_RETICULUM	GO_ESTABLISHMENT_OF_PROTEIN_LOCALIZATION_TO_ENDOPLASMIC_RETICULUM		105	0.30488756	1.03545	0.4361905	0.70997316	1	2662	tags=25%, list=23%, signal=32%
GO_TRANSFERASE_COMPLEX_TRANSFERRING_PHOSPHORUS_CONTAINING_GROUPS	GO_TRANSFERASE_COMPLEX_TRANSFERRING_PHOSPHORUS_CONTAINING_GROUPS		195	0.28336102	1.0351684	0.4288577	0.71005625	1	1325	tags=14%, list=12%, signal=16%
GO_MULTIVESICULAR_BODY	GO_MULTIVESICULAR_BODY		40	0.26672453	1.034706	0.39534885	0.71062034	1	1381	tags=18%, list=12%, signal=20%
GO_EXTRACELLULAR_MATRIX_STRUCTURAL_CONSTITUENT	GO_EXTRACELLULAR_MATRIX_STRUCTURAL_CONSTITUENT		56	0.35773203	1.0338297	0.41325536	0.71220005	1	996	tags=16%, list=9%, signal=18%
GO_MICROTUBULE_POLYMERIZATION_OR_DEPOLYMERIZATION	GO_MICROTUBULE_POLYMERIZATION_OR_DEPOLYMERIZATION		74	0.27741638	1.033762	0.4015748	0.71173173	1	782	tags=14%, list=7%, signal=14%
GO_GDP_BINDING	GO_GDP_BINDING		51	0.35294843	1.0331163	0.45656565	0.71279746	1	3347	tags=43%, list=29%, signal=61%
GO_LIPID_CATABOLIC_PROCESS	GO_LIPID_CATABOLIC_PROCESS		193	0.24446732	1.0330639	0.36978132	0.7122981	1	2470	tags=26%, list=21%, signal=32%
GO_LIPOPOLYSACCHARIDE_BINDING	GO_LIPOPOLYSACCHARIDE_BINDING		20	0.38311788	1.0328943	0.41747573	0.7121008	1	74	tags=15%, list=1%, signal=15%
GO_POSITIVE_REGULATION_OF_ERYTHROCYTE_DIFFERENTIATION	GO_POSITIVE_REGULATION_OF_ERYTHROCYTE_DIFFERENTIATION		27	0.33655384	1.032434	0.40039447	0.7126939	1	1114	tags=22%, list=10%, signal=25%
GO_STEROID_METABOLIC_PROCESS	GO_STEROID_METABOLIC_PROCESS		183	0.23860526	1.03186	0.39121756	0.7135195	1	2179	tags=25%, list=19%, signal=30%
GO_PROTEIN_HOMOOLIGOMERIZATION	GO_PROTEIN_HOMOOLIGOMERIZATION		107	0.25128588	1.031825	0.3680154	0.7129695	1	2026	tags=23%, list=18%, signal=28%
GO_ENDOPLASMIC_RETICULUM_TUBULAR_NETWORK_ORGANIZATION	GO_ENDOPLASMIC_RETICULUM_TUBULAR_NETWORK_ORGANIZATION		16	0.38305283	1.03091	0.45708582	0.71458167	1	1406	tags=31%, list=12%, signal=36%
GO_CARBOHYDRATE_DERIVATIVE_TRANSMEMBRANE_TRANSPORTER_ACTIVITY	GO_CARBOHYDRATE_DERIVATIVE_TRANSMEMBRANE_TRANSPORTER_ACTIVITY		40	0.3074256	1.0307705	0.4231537	0.71431285	1	2511	tags=28%, list=22%, signal=35%
GO_HISTONE_ACETYLTRANSFERASE_BINDING	GO_HISTONE_ACETYLTRANSFERASE_BINDING		22	0.31633753	1.0304255	0.40980393	0.7145673	1	2669	tags=32%, list=23%, signal=41%
GO_PROTEIN_TETRAMERIZATION	GO_PROTEIN_TETRAMERIZATION		62	0.30347022	1.0303379	0.41954023	0.714154	1	1934	tags=27%, list=17%, signal=33%
GO_NEGATIVE_REGULATION_OF_FATTY_ACID_METABOLIC_PROCESS	GO_NEGATIVE_REGULATION_OF_FATTY_ACID_METABOLIC_PROCESS		18	0.36747226	1.0299621	0.42687747	0.71454096	1	1762	tags=33%, list=15%, signal=39%
GO_GOLGI_CISTERNA_MEMBRANE	GO_GOLGI_CISTERNA_MEMBRANE		52	0.27776322	1.0299243	0.40761906	0.71400666	1	1440	tags=21%, list=13%, signal=24%
GO_MITOCHONDRIAL_MEMBRANE_ORGANIZATION	GO_MITOCHONDRIAL_MEMBRANE_ORGANIZATION		99	0.25300968	1.0297748	0.39648438	0.71375805	1	1733	tags=17%, list=15%, signal=20%
GO_NEUROPEPTIDE_SIGNALING_PATHWAY	GO_NEUROPEPTIDE_SIGNALING_PATHWAY		27	0.3867041	1.0293822	0.43699187	0.71410334	1	2837	tags=52%, list=25%, signal=69%
GO_CILIARY_TRANSITION_ZONE	GO_CILIARY_TRANSITION_ZONE		31	0.2986399	1.0291651	0.4015444	0.714008	1	1475	tags=26%, list=13%, signal=30%
GO_PLATELET_MORPHOGENESIS	GO_PLATELET_MORPHOGENESIS		21	0.36730516	1.0287024	0.425	0.7145372	1	1097	tags=29%, list=10%, signal=32%
GO_OUTER_MITOCHONDRIAL_MEMBRANE_PROTEIN_COMPLEX	GO_OUTER_MITOCHONDRIAL_MEMBRANE_PROTEIN_COMPLEX		18	0.3728848	1.0285641	0.42471042	0.71426517	1	1424	tags=28%, list=12%, signal=32%
GO_POSITIVE_REGULATION_OF_BINDING	GO_POSITIVE_REGULATION_OF_BINDING		128	0.25125146	1.0283761	0.43380857	0.7141273	1	2292	tags=27%, list=20%, signal=34%
GO_PROTEIN_LOCALIZATION_TO_MEMBRANE	GO_PROTEIN_LOCALIZATION_TO_MEMBRANE		469	0.18892069	1.0283289	0.37807184	0.7136044	1	2049	tags=17%, list=18%, signal=20%
GO_REGULATION_OF_INTRINSIC_APOPTOTIC_SIGNALING_PATHWAY_IN_RESPONSE_TO_DNA_DAMAGE_BY_P53_CLASS_MEDIATOR	GO_REGULATION_OF_INTRINSIC_APOPTOTIC_SIGNALING_PATHWAY_IN_RESPONSE_TO_DNA_DAMAGE_BY_P53_CLASS_MEDIATOR		15	0.38839957	1.0281456	0.43207547	0.7134439	1	3247	tags=53%, list=28%, signal=74%
GO_RESPONSE_TO_ESTRADIOL	GO_RESPONSE_TO_ESTRADIOL		80	0.2653159	1.027933	0.40239045	0.71333784	1	1398	tags=20%, list=12%, signal=23%
GO_RECEPTOR_RECYCLING	GO_RECEPTOR_RECYCLING		23	0.32284823	1.0277056	0.44219068	0.71328926	1	863	tags=17%, list=7%, signal=19%
GO_MEGAKARYOCYTE_DIFFERENTIATION	GO_MEGAKARYOCYTE_DIFFERENTIATION		52	0.29487428	1.0276308	0.41439688	0.71285367	1	1551	tags=23%, list=13%, signal=27%
GO_NEGATIVE_REGULATION_OF_EPITHELIAL_CELL_MIGRATION	GO_NEGATIVE_REGULATION_OF_EPITHELIAL_CELL_MIGRATION		41	0.28593758	1.0270746	0.4243615	0.713671	1	1544	tags=22%, list=13%, signal=25%
GO_CENTRIOLE_ASSEMBLY	GO_CENTRIOLE_ASSEMBLY		24	0.33242968	1.0258725	0.42911878	0.7161613	1	2370	tags=38%, list=21%, signal=47%
GO_OXIDOREDUCTASE_ACTIVITY_ACTING_ON_PAIRED_DONORS_WITH_INCORPORATION_OR_REDUCTION_OF_MOLECULAR_OXYGEN_NAD_P_H_AS_ONE_DONOR_AND_INCORPORATION_OF_ONE_ATOM_OF_OXYGEN	GO_OXIDOREDUCTASE_ACTIVITY_ACTING_ON_PAIRED_DONORS_WITH_INCORPORATION_OR_REDUCTION_OF_MOLECULAR_OXYGEN_NAD_P_H_AS_ONE_DONOR_AND_INCORPORATION_OF_ONE_ATOM_OF_OXYGEN		18	0.37192324	1.0251899	0.41666666	0.71726876	1	859	tags=17%, list=7%, signal=18%
GO_ANTIGEN_PROCESSING_AND_PRESENTATION_OF_PEPTIDE_OR_POLYSACCHARIDE_ANTIGEN_VIA_MHC_CLASS_II	GO_ANTIGEN_PROCESSING_AND_PRESENTATION_OF_PEPTIDE_OR_POLYSACCHARIDE_ANTIGEN_VIA_MHC_CLASS_II		79	0.26767957	1.0251225	0.408	0.7168338	1	1732	tags=22%, list=15%, signal=25%
GO_NADH_DEHYDROGENASE_ACTIVITY	GO_NADH_DEHYDROGENASE_ACTIVITY		37	0.3425793	1.0250523	0.4893204	0.71638113	1	4522	tags=57%, list=39%, signal=93%
GO_METAL_ION_HOMEOSTASIS	GO_METAL_ION_HOMEOSTASIS		367	0.22952694	1.0248129	0.374269	0.7163985	1	1761	tags=18%, list=15%, signal=20%
GO_CELL_DIVISION_SITE	GO_CELL_DIVISION_SITE		44	0.32339978	1.0242476	0.44032922	0.7171834	1	807	tags=14%, list=7%, signal=15%
GO_REGULATION_OF_PRESYNAPSE_ORGANIZATION	GO_REGULATION_OF_PRESYNAPSE_ORGANIZATION		16	0.38557586	1.0241606	0.4025974	0.7167552	1	2881	tags=50%, list=25%, signal=67%
GO_PHOSPHATIDYLINOSITOL_4_PHOSPHATE_BINDING	GO_PHOSPHATIDYLINOSITOL_4_PHOSPHATE_BINDING		22	0.35334536	1.0235424	0.42942345	0.71770895	1	1700	tags=27%, list=15%, signal=32%
GO_PROTEIN_AUTOUBIQUITINATION	GO_PROTEIN_AUTOUBIQUITINATION		54	0.27702174	1.0216848	0.42020202	0.7217901	1	697	tags=11%, list=6%, signal=12%
GO_REGULATION_OF_DOUBLE_STRAND_BREAK_REPAIR_VIA_HOMOLOGOUS_RECOMBINATION	GO_REGULATION_OF_DOUBLE_STRAND_BREAK_REPAIR_VIA_HOMOLOGOUS_RECOMBINATION		27	0.31246537	1.0212368	0.4213592	0.72232956	1	1425	tags=22%, list=12%, signal=25%
GO_REGULATION_OF_MEMBRANE_LIPID_DISTRIBUTION	GO_REGULATION_OF_MEMBRANE_LIPID_DISTRIBUTION		29	0.34084952	1.020827	0.41153845	0.7227488	1	2383	tags=41%, list=21%, signal=52%
GO_STEROID_DEHYDROGENASE_ACTIVITY	GO_STEROID_DEHYDROGENASE_ACTIVITY		15	0.41585723	1.0206995	0.43512973	0.72243965	1	898	tags=20%, list=8%, signal=22%
GO_CYTOSOLIC_SMALL_RIBOSOMAL_SUBUNIT	GO_CYTOSOLIC_SMALL_RIBOSOMAL_SUBUNIT		40	0.34007102	1.020419	0.44618395	0.7225773	1	2640	tags=23%, list=23%, signal=29%
GO_REGULATION_OF_MACROPHAGE_ACTIVATION	GO_REGULATION_OF_MACROPHAGE_ACTIVATION		39	0.32671207	1.0202905	0.42323652	0.72228396	1	1674	tags=28%, list=15%, signal=33%
GO_BROWN_FAT_CELL_DIFFERENTIATION	GO_BROWN_FAT_CELL_DIFFERENTIATION		31	0.2895155	1.019997	0.41165414	0.72238755	1	1916	tags=19%, list=17%, signal=23%
GO_REGULATION_OF_PROTEIN_MATURATION	GO_REGULATION_OF_PROTEIN_MATURATION		44	0.27923825	1.0198481	0.4012474	0.7221266	1	2131	tags=25%, list=19%, signal=31%
GO_MITOTIC_RECOMBINATION	GO_MITOTIC_RECOMBINATION		15	0.38716015	1.0193715	0.44423077	0.7227079	1	3318	tags=47%, list=29%, signal=65%
GO_INTRINSIC_APOPTOTIC_SIGNALING_PATHWAY_IN_RESPONSE_TO_OXIDATIVE_STRESS	GO_INTRINSIC_APOPTOTIC_SIGNALING_PATHWAY_IN_RESPONSE_TO_OXIDATIVE_STRESS		37	0.28331193	1.0191984	0.44262296	0.7224973	1	1911	tags=19%, list=17%, signal=23%
GO_EXTRACELLULAR_STRUCTURE_ORGANIZATION	GO_EXTRACELLULAR_STRUCTURE_ORGANIZATION		185	0.26737633	1.0189453	0.4069098	0.72249836	1	2237	tags=24%, list=19%, signal=30%
GO_REGULATION_OF_CATION_CHANNEL_ACTIVITY	GO_REGULATION_OF_CATION_CHANNEL_ACTIVITY		85	0.27753922	1.0187206	0.43286574	0.72244406	1	3429	tags=40%, list=30%, signal=57%
GO_GTP_METABOLIC_PROCESS	GO_GTP_METABOLIC_PROCESS		18	0.37534577	1.0186222	0.4559387	0.72205245	1	1412	tags=28%, list=12%, signal=32%
GO_MITOCHONDRIAL_OUTER_MEMBRANE_PERMEABILIZATION	GO_MITOCHONDRIAL_OUTER_MEMBRANE_PERMEABILIZATION		48	0.2772904	1.0183241	0.42801556	0.7221728	1	2784	tags=33%, list=24%, signal=44%
GO_CELLULAR_AMINO_ACID_BIOSYNTHETIC_PROCESS	GO_CELLULAR_AMINO_ACID_BIOSYNTHETIC_PROCESS		55	0.2995553	1.0181495	0.41458732	0.72202545	1	2883	tags=36%, list=25%, signal=48%
GO_CORTICAL_ACTIN_CYTOSKELETON	GO_CORTICAL_ACTIN_CYTOSKELETON		50	0.2965109	1.0180558	0.42424244	0.72164124	1	807	tags=12%, list=7%, signal=13%
GO_GLYCEROLIPID_METABOLIC_PROCESS	GO_GLYCEROLIPID_METABOLIC_PROCESS		285	0.22126955	1.0175706	0.41082165	0.72222155	1	2025	tags=21%, list=18%, signal=25%
GO_BONE_MORPHOGENESIS	GO_BONE_MORPHOGENESIS		46	0.29448098	1.0170078	0.41700405	0.7229747	1	1762	tags=24%, list=15%, signal=28%
GO_ATPASE_COUPLED_ION_TRANSMEMBRANE_TRANSPORTER_ACTIVITY	GO_ATPASE_COUPLED_ION_TRANSMEMBRANE_TRANSPORTER_ACTIVITY		41	0.2600638	1.0168661	0.4463277	0.7227497	1	1944	tags=22%, list=17%, signal=26%
GO_GLUCOSE_IMPORT	GO_GLUCOSE_IMPORT		41	0.31247768	1.016808	0.43574297	0.7222591	1	3265	tags=41%, list=28%, signal=58%
GO_CYCLIN_DEPENDENT_PROTEIN_KINASE_ACTIVITY	GO_CYCLIN_DEPENDENT_PROTEIN_KINASE_ACTIVITY		24	0.31905404	1.016306	0.43574297	0.7228991	1	2151	tags=29%, list=19%, signal=36%
GO_REGULATION_OF_ERYTHROCYTE_DIFFERENTIATION	GO_REGULATION_OF_ERYTHROCYTE_DIFFERENTIATION		40	0.29507765	1.0161856	0.41992188	0.72258985	1	1114	tags=18%, list=10%, signal=19%
GO_NEGATIVE_REGULATION_OF_SIGNAL_TRANSDUCTION_BY_P53_CLASS_MEDIATOR	GO_NEGATIVE_REGULATION_OF_SIGNAL_TRANSDUCTION_BY_P53_CLASS_MEDIATOR		23	0.3464101	1.0159228	0.4391635	0.7225894	1	1010	tags=17%, list=9%, signal=19%
GO_NON_CANONICAL_WNT_SIGNALING_PATHWAY	GO_NON_CANONICAL_WNT_SIGNALING_PATHWAY		109	0.21332406	1.0154678	0.39112905	0.72315323	1	2783	tags=29%, list=24%, signal=38%
GO_DEFENSE_RESPONSE_TO_BACTERIUM	GO_DEFENSE_RESPONSE_TO_BACTERIUM		143	0.27166843	1.0153452	0.42857143	0.7228264	1	282	tags=10%, list=2%, signal=10%
GO_ENDOCRINE_PROCESS	GO_ENDOCRINE_PROCESS		34	0.3470099	1.0150672	0.42544731	0.72291136	1	222	tags=12%, list=2%, signal=12%
GO_RNA_POLYMERASE_II_ACTIVATING_TRANSCRIPTION_FACTOR_BINDING	GO_RNA_POLYMERASE_II_ACTIVATING_TRANSCRIPTION_FACTOR_BINDING		31	0.3080651	1.014467	0.4469697	0.72373337	1	1500	tags=23%, list=13%, signal=26%
GO_REGULATION_OF_EXTRINSIC_APOPTOTIC_SIGNALING_PATHWAY_IN_ABSENCE_OF_LIGAND	GO_REGULATION_OF_EXTRINSIC_APOPTOTIC_SIGNALING_PATHWAY_IN_ABSENCE_OF_LIGAND		32	0.31053627	1.0135392	0.46693388	0.7254709	1	486	tags=13%, list=4%, signal=13%
GO_CELLULAR_RESPONSE_TO_DEXAMETHASONE_STIMULUS	GO_CELLULAR_RESPONSE_TO_DEXAMETHASONE_STIMULUS		21	0.33385816	1.0131135	0.42194092	0.7258842	1	1726	tags=29%, list=15%, signal=34%
GO_OVARIAN_FOLLICLE_DEVELOPMENT	GO_OVARIAN_FOLLICLE_DEVELOPMENT		32	0.31305954	1.0129337	0.4375	0.72573704	1	1250	tags=19%, list=11%, signal=21%
GO_TRANSFERASE_ACTIVITY_TRANSFERRING_GLYCOSYL_GROUPS	GO_TRANSFERASE_ACTIVITY_TRANSFERRING_GLYCOSYL_GROUPS		163	0.23877977	1.0121136	0.4213592	0.72726154	1	1696	tags=19%, list=15%, signal=22%
GO_EPIDERMAL_GROWTH_FACTOR_RECEPTOR_BINDING	GO_EPIDERMAL_GROWTH_FACTOR_RECEPTOR_BINDING		24	0.34124222	1.0119677	0.43700787	0.72702813	1	1281	tags=21%, list=11%, signal=23%
GO_REGULATION_OF_RESPONSE_TO_OXIDATIVE_STRESS	GO_REGULATION_OF_RESPONSE_TO_OXIDATIVE_STRESS		65	0.26078835	1.011597	0.43801653	0.72736347	1	1682	tags=18%, list=15%, signal=21%
GO_ESTABLISHMENT_OF_PROTEIN_LOCALIZATION_TO_ORGANELLE	GO_ESTABLISHMENT_OF_PROTEIN_LOCALIZATION_TO_ORGANELLE		460	0.21520163	1.0113392	0.44592032	0.72736865	1	2250	tags=19%, list=20%, signal=23%
GO_RECYCLING_ENDOSOME_MEMBRANE	GO_RECYCLING_ENDOSOME_MEMBRANE		63	0.23932026	1.0112875	0.44176707	0.7269063	1	1302	tags=14%, list=11%, signal=16%
GO_NUCLEOBASE_CONTAINING_COMPOUND_TRANSMEMBRANE_TRANSPORTER_ACTIVITY	GO_NUCLEOBASE_CONTAINING_COMPOUND_TRANSMEMBRANE_TRANSPORTER_ACTIVITY		41	0.29911172	1.0101677	0.42239687	0.7290938	1	2523	tags=27%, list=22%, signal=34%
GO_SARCOPLASMIC_RETICULUM_CALCIUM_ION_TRANSPORT	GO_SARCOPLASMIC_RETICULUM_CALCIUM_ION_TRANSPORT		20	0.33901793	1.0101537	0.44758064	0.72851306	1	2260	tags=35%, list=20%, signal=43%
GO_INORGANIC_ION_TRANSMEMBRANE_TRANSPORT	GO_INORGANIC_ION_TRANSMEMBRANE_TRANSPORT		412	0.21080326	1.0100253	0.4379845	0.7282213	1	1944	tags=18%, list=17%, signal=21%
GO_REGULATION_OF_ENDOCRINE_PROCESS	GO_REGULATION_OF_ENDOCRINE_PROCESS		18	0.38229764	1.010016	0.44016227	0.7276258	1	884	tags=17%, list=8%, signal=18%
GO_PEROXISOMAL_MEMBRANE_TRANSPORT	GO_PEROXISOMAL_MEMBRANE_TRANSPORT		17	0.41429207	1.0094597	0.46978557	0.72844785	1	1829	tags=24%, list=16%, signal=28%
GO_PROTEIN_POLYMERIZATION	GO_PROTEIN_POLYMERIZATION		197	0.21774821	1.0093907	0.42031872	0.72800905	1	2365	tags=24%, list=21%, signal=30%
GO_POSITIVE_REGULATION_OF_PROTEIN_CATABOLIC_PROCESS	GO_POSITIVE_REGULATION_OF_PROTEIN_CATABOLIC_PROCESS		166	0.23520914	1.0093857	0.43927124	0.7274145	1	2071	tags=22%, list=18%, signal=26%
GO_SELECTIVE_AUTOPHAGY	GO_SELECTIVE_AUTOPHAGY		50	0.26199347	1.0092388	0.42685372	0.7271643	1	3852	tags=42%, list=33%, signal=63%
GO_PROTEIN_TRANSMEMBRANE_TRANSPORT	GO_PROTEIN_TRANSMEMBRANE_TRANSPORT		47	0.31934863	1.0088882	0.44894028	0.7274236	1	3146	tags=34%, list=27%, signal=47%
GO_POLYSACCHARIDE_CATABOLIC_PROCESS	GO_POLYSACCHARIDE_CATABOLIC_PROCESS		21	0.3851577	1.0087138	0.45995894	0.72727805	1	1431	tags=33%, list=12%, signal=38%
GO_PROTEIN_TARGETING_TO_VACUOLE	GO_PROTEIN_TARGETING_TO_VACUOLE		40	0.27779278	1.0082936	0.46413502	0.7276461	1	1193	tags=15%, list=10%, signal=17%
GO_GUANOSINE_CONTAINING_COMPOUND_METABOLIC_PROCESS	GO_GUANOSINE_CONTAINING_COMPOUND_METABOLIC_PROCESS		29	0.32157576	1.008151	0.46442688	0.72741246	1	1412	tags=24%, list=12%, signal=27%
GO_MULTICELLULAR_ORGANISM_AGING	GO_MULTICELLULAR_ORGANISM_AGING		21	0.32580543	1.008	0.4678715	0.7271901	1	2697	tags=48%, list=23%, signal=62%
GO_GUANYL_NUCLEOTIDE_BINDING	GO_GUANYL_NUCLEOTIDE_BINDING		245	0.23433727	1.007785	0.4586614	0.72709846	1	3224	tags=34%, list=28%, signal=47%
GO_NEGATIVE_REGULATION_OF_PROTEIN_DEPHOSPHORYLATION	GO_NEGATIVE_REGULATION_OF_PROTEIN_DEPHOSPHORYLATION		38	0.28929743	1.0074196	0.42406312	0.72742176	1	1844	tags=26%, list=16%, signal=31%
GO_CYTOPLASMIC_SEQUESTERING_OF_PROTEIN	GO_CYTOPLASMIC_SEQUESTERING_OF_PROTEIN		17	0.3590177	1.005566	0.46666667	0.7315774	1	1914	tags=35%, list=17%, signal=42%
GO_FAT_CELL_DIFFERENTIATION	GO_FAT_CELL_DIFFERENTIATION		145	0.23540747	1.0055315	0.40828404	0.731052	1	1976	tags=21%, list=17%, signal=25%
GO_MEMBRANE_FUSION	GO_MEMBRANE_FUSION		115	0.2479592	1.0047915	0.44017094	0.7322486	1	1950	tags=20%, list=17%, signal=24%
GO_NEGATIVE_REGULATION_OF_TUMOR_NECROSIS_FACTOR_SUPERFAMILY_CYTOKINE_PRODUCTION	GO_NEGATIVE_REGULATION_OF_TUMOR_NECROSIS_FACTOR_SUPERFAMILY_CYTOKINE_PRODUCTION		38	0.31142256	1.0043164	0.422449	0.7328341	1	1231	tags=16%, list=11%, signal=18%
GO_RIBONUCLEOPROTEIN_COMPLEX_BINDING	GO_RIBONUCLEOPROTEIN_COMPLEX_BINDING		105	0.28181708	1.0040712	0.46743295	0.7328502	1	2196	tags=22%, list=19%, signal=27%
GO_REGULATION_OF_PEPTIDE_TRANSPORT	GO_REGULATION_OF_PEPTIDE_TRANSPORT		451	0.20905817	1.0037228	0.45073375	0.7331285	1	2152	tags=21%, list=19%, signal=25%
GO_AGING	GO_AGING		207	0.2237211	1.003408	0.424	0.7333519	1	1165	tags=13%, list=10%, signal=14%
GO_POSITIVE_REGULATION_OF_RESPONSE_TO_WOUNDING	GO_POSITIVE_REGULATION_OF_RESPONSE_TO_WOUNDING		45	0.29681942	1.0032024	0.43286574	0.7332661	1	2819	tags=31%, list=24%, signal=41%
GO_POSITIVE_REGULATION_OF_COAGULATION	GO_POSITIVE_REGULATION_OF_COAGULATION		20	0.36970422	1.0031241	0.46900827	0.73287094	1	1054	tags=20%, list=9%, signal=22%
GO_REGULATION_OF_CALCIUM_ION_TRANSMEMBRANE_TRANSPORTER_ACTIVITY	GO_REGULATION_OF_CALCIUM_ION_TRANSMEMBRANE_TRANSPORTER_ACTIVITY		45	0.2805714	1.0022453	0.45019922	0.7344486	1	2260	tags=24%, list=20%, signal=30%
GO_MICROTUBULE_BUNDLE_FORMATION	GO_MICROTUBULE_BUNDLE_FORMATION		28	0.31129935	1.0019934	0.444668	0.73444116	1	298	tags=7%, list=3%, signal=7%
GO_BLASTOCYST_DEVELOPMENT	GO_BLASTOCYST_DEVELOPMENT		63	0.29198456	1.0014657	0.44359463	0.7351784	1	1096	tags=16%, list=10%, signal=17%
GO_RESPONSE_TO_ALCOHOL	GO_RESPONSE_TO_ALCOHOL		141	0.2477695	1.000456	0.4639376	0.73710257	1	1381	tags=17%, list=12%, signal=19%
GO_FORMATION_OF_PRIMARY_GERM_LAYER	GO_FORMATION_OF_PRIMARY_GERM_LAYER		67	0.2809939	1.0002724	0.44282743	0.7369632	1	1663	tags=21%, list=14%, signal=24%
GO_REGULATION_OF_CELLULAR_RESPIRATION	GO_REGULATION_OF_CELLULAR_RESPIRATION		20	0.3786853	0.99926823	0.45136186	0.7389023	1	2457	tags=45%, list=21%, signal=57%
GO_PHENOL_CONTAINING_COMPOUND_METABOLIC_PROCESS	GO_PHENOL_CONTAINING_COMPOUND_METABOLIC_PROCESS		44	0.28716612	0.9982653	0.4474708	0.7408092	1	2515	tags=32%, list=22%, signal=41%
GO_REGULATION_OF_CHROMOSOME_ORGANIZATION	GO_REGULATION_OF_CHROMOSOME_ORGANIZATION		264	0.25450107	0.99823177	0.45224172	0.74029523	1	1011	tags=13%, list=9%, signal=14%
GO_ESTABLISHMENT_OF_ORGANELLE_LOCALIZATION	GO_ESTABLISHMENT_OF_ORGANELLE_LOCALIZATION		297	0.23953627	0.99780786	0.45833334	0.7407614	1	2331	tags=23%, list=20%, signal=28%
GO_CELLULAR_GLUCAN_METABOLIC_PROCESS	GO_CELLULAR_GLUCAN_METABOLIC_PROCESS		49	0.27833658	0.99733907	0.44400784	0.74136686	1	1431	tags=22%, list=12%, signal=26%
GO_VITAMIN_BIOSYNTHETIC_PROCESS	GO_VITAMIN_BIOSYNTHETIC_PROCESS		16	0.35124055	0.9967052	0.44296578	0.7423092	1	629	tags=19%, list=5%, signal=20%
GO_TRANSCRIPTION_REGULATOR_COMPLEX	GO_TRANSCRIPTION_REGULATOR_COMPLEX		283	0.23119727	0.9966695	0.45186642	0.74179834	1	1746	tags=18%, list=15%, signal=20%
GO_NEGATIVE_REGULATION_OF_LIPID_TRANSPORT	GO_NEGATIVE_REGULATION_OF_LIPID_TRANSPORT		16	0.36661482	0.99654776	0.45691383	0.7414979	1	3165	tags=63%, list=27%, signal=86%
GO_NEGATIVE_REGULATION_OF_RESPONSE_TO_WOUNDING	GO_NEGATIVE_REGULATION_OF_RESPONSE_TO_WOUNDING		53	0.31579375	0.9963349	0.46169773	0.7413919	1	896	tags=17%, list=8%, signal=18%
GO_POSITIVE_REGULATION_OF_BLOOD_VESSEL_DIAMETER	GO_POSITIVE_REGULATION_OF_BLOOD_VESSEL_DIAMETER		29	0.3210715	0.99628854	0.462	0.7408967	1	2316	tags=31%, list=20%, signal=39%
GO_RESPONSE_TO_IMMOBILIZATION_STRESS	GO_RESPONSE_TO_IMMOBILIZATION_STRESS		16	0.3582812	0.9955425	0.45945945	0.74216694	1	1544	tags=25%, list=13%, signal=29%
GO_ENDODERM_FORMATION	GO_ENDODERM_FORMATION		29	0.31676546	0.99539185	0.43786982	0.74191195	1	1496	tags=17%, list=13%, signal=20%
GO_CELLULAR_RESPONSE_TO_FLUID_SHEAR_STRESS	GO_CELLULAR_RESPONSE_TO_FLUID_SHEAR_STRESS		15	0.36437085	0.9950178	0.47953215	0.7422046	1	745	tags=13%, list=6%, signal=14%
GO_RESPONSE_TO_PEPTIDE_HORMONE	GO_RESPONSE_TO_PEPTIDE_HORMONE		286	0.21708634	0.994944	0.4312115	0.7417941	1	2399	tags=25%, list=21%, signal=31%
GO_TISSUE_REMODELING	GO_TISSUE_REMODELING		92	0.25308162	0.9949336	0.43723848	0.7412163	1	1305	tags=16%, list=11%, signal=18%
GO_MESODERM_MORPHOGENESIS	GO_MESODERM_MORPHOGENESIS		42	0.2977801	0.9948128	0.47316104	0.7408877	1	2692	tags=40%, list=23%, signal=53%
GO_POLYSACCHARIDE_METABOLIC_PROCESS	GO_POLYSACCHARIDE_METABOLIC_PROCESS		73	0.27975735	0.99449384	0.46804124	0.7411002	1	1629	tags=23%, list=14%, signal=27%
GO_COLLAGEN_BINDING	GO_COLLAGEN_BINDING		36	0.3302847	0.9936154	0.46743295	0.74273354	1	809	tags=17%, list=7%, signal=18%
GO_NEGATIVE_REGULATION_OF_ESTABLISHMENT_OF_PROTEIN_LOCALIZATION	GO_NEGATIVE_REGULATION_OF_ESTABLISHMENT_OF_PROTEIN_LOCALIZATION		93	0.25167352	0.9934748	0.4601227	0.7424777	1	1847	tags=20%, list=16%, signal=24%
GO_REGULATION_OF_COAGULATION	GO_REGULATION_OF_COAGULATION		51	0.34049782	0.9932875	0.4491018	0.7423066	1	1054	tags=22%, list=9%, signal=24%
GO_POSITIVE_REGULATION_OF_FAT_CELL_DIFFERENTIATION	GO_POSITIVE_REGULATION_OF_FAT_CELL_DIFFERENTIATION		41	0.2839318	0.9922712	0.454	0.7442096	1	1916	tags=27%, list=17%, signal=32%
GO_NUCLEAR_CHROMOSOME_TELOMERIC_REGION	GO_NUCLEAR_CHROMOSOME_TELOMERIC_REGION		73	0.31012625	0.9918661	0.48832685	0.7446141	1	1917	tags=27%, list=17%, signal=33%
GO_CELLULAR_COMPONENT_ASSEMBLY_INVOLVED_IN_MORPHOGENESIS	GO_CELLULAR_COMPONENT_ASSEMBLY_INVOLVED_IN_MORPHOGENESIS		48	0.28701535	0.99170524	0.44153225	0.74441737	1	2022	tags=25%, list=18%, signal=30%
GO_MULTIVESICULAR_BODY_ORGANIZATION	GO_MULTIVESICULAR_BODY_ORGANIZATION		27	0.30002528	0.99168867	0.49804688	0.7438529	1	2054	tags=22%, list=18%, signal=27%
GO_CYTOPLASMIC_TRANSLATION	GO_CYTOPLASMIC_TRANSLATION		85	0.28558964	0.99152637	0.4698795	0.74365	1	2132	tags=22%, list=19%, signal=27%
GO_POSITIVE_REGULATION_OF_MAP_KINASE_ACTIVITY	GO_POSITIVE_REGULATION_OF_MAP_KINASE_ACTIVITY		170	0.22322883	0.991487	0.45147678	0.74316394	1	1379	tags=15%, list=12%, signal=16%
GO_REGULATION_OF_SYSTEMIC_ARTERIAL_BLOOD_PRESSURE_MEDIATED_BY_A_CHEMICAL_SIGNAL	GO_REGULATION_OF_SYSTEMIC_ARTERIAL_BLOOD_PRESSURE_MEDIATED_BY_A_CHEMICAL_SIGNAL		21	0.37637025	0.9914194	0.47976878	0.7427226	1	222	tags=14%, list=2%, signal=15%
GO_MICROTUBULE_DEPOLYMERIZATION	GO_MICROTUBULE_DEPOLYMERIZATION		25	0.33099028	0.9911238	0.46640316	0.7428812	1	759	tags=16%, list=7%, signal=17%
GO_HETEROPHILIC_CELL_CELL_ADHESION_VIA_PLASMA_MEMBRANE_CELL_ADHESION_MOLECULES	GO_HETEROPHILIC_CELL_CELL_ADHESION_VIA_PLASMA_MEMBRANE_CELL_ADHESION_MOLECULES		18	0.379297	0.99107015	0.4631579	0.74241334	1	178	tags=17%, list=2%, signal=17%
GO_DICARBOXYLIC_ACID_TRANSMEMBRANE_TRANSPORTER_ACTIVITY	GO_DICARBOXYLIC_ACID_TRANSMEMBRANE_TRANSPORTER_ACTIVITY		18	0.3332555	0.99092233	0.45816734	0.74218374	1	1912	tags=22%, list=17%, signal=27%
GO_POSITIVE_REGULATION_OF_MULTI_ORGANISM_PROCESS	GO_POSITIVE_REGULATION_OF_MULTI_ORGANISM_PROCESS		22	0.3179156	0.990896	0.46520147	0.7416584	1	173	tags=9%, list=2%, signal=9%
GO_VITAMIN_METABOLIC_PROCESS	GO_VITAMIN_METABOLIC_PROCESS		77	0.26087448	0.9901848	0.47297296	0.7427598	1	2420	tags=29%, list=21%, signal=36%
GO_NEPHRON_DEVELOPMENT	GO_NEPHRON_DEVELOPMENT		64	0.26794	0.9900208	0.47358492	0.7425765	1	817	tags=13%, list=7%, signal=13%
GO_ORGANELLE_LOCALIZATION	GO_ORGANELLE_LOCALIZATION		445	0.22823346	0.98938596	0.48118812	0.7435238	1	2207	tags=22%, list=19%, signal=26%
GO_ACTIVE_TRANSMEMBRANE_TRANSPORTER_ACTIVITY	GO_ACTIVE_TRANSMEMBRANE_TRANSPORTER_ACTIVITY		183	0.22500747	0.9891467	0.45914397	0.7435245	1	1075	tags=12%, list=9%, signal=13%
GO_RESPONSE_TO_KETONE	GO_RESPONSE_TO_KETONE		119	0.2627229	0.98899484	0.48902196	0.74332255	1	1727	tags=21%, list=15%, signal=24%
GO_FIBRINOLYSIS	GO_FIBRINOLYSIS		16	0.38736114	0.9888818	0.46289062	0.7429851	1	1885	tags=38%, list=16%, signal=45%
GO_CERAMIDE_BIOSYNTHETIC_PROCESS	GO_CERAMIDE_BIOSYNTHETIC_PROCESS		39	0.28409907	0.98884046	0.46442688	0.7424885	1	2942	tags=38%, list=26%, signal=51%
GO_HEART_MORPHOGENESIS	GO_HEART_MORPHOGENESIS		126	0.2513988	0.98874843	0.46407768	0.7421473	1	1509	tags=18%, list=13%, signal=21%
GO_SPECTRIN_BINDING	GO_SPECTRIN_BINDING		17	0.34199458	0.9886544	0.48296595	0.74177945	1	448	tags=12%, list=4%, signal=12%
GO_COPPER_ION_BINDING	GO_COPPER_ION_BINDING		35	0.27388966	0.987793	0.46498054	0.743289	1	3145	tags=46%, list=27%, signal=63%
GO_REGULATION_OF_DNA_TEMPLATED_TRANSCRIPTION_IN_RESPONSE_TO_STRESS	GO_REGULATION_OF_DNA_TEMPLATED_TRANSCRIPTION_IN_RESPONSE_TO_STRESS		98	0.23131332	0.986793	0.47181627	0.74518776	1	2669	tags=26%, list=23%, signal=33%
GO_GOLGI_ORGANIZATION	GO_GOLGI_ORGANIZATION		100	0.25942197	0.98676264	0.4750499	0.74466527	1	1406	tags=16%, list=12%, signal=18%
GO_SENSORY_PERCEPTION_OF_SMELL	GO_SENSORY_PERCEPTION_OF_SMELL		37	0.36529496	0.9860442	0.48670757	0.74587804	1	3652	tags=41%, list=32%, signal=59%
GO_RECEPTOR_METABOLIC_PROCESS	GO_RECEPTOR_METABOLIC_PROCESS		129	0.22487137	0.9855354	0.44490644	0.7464707	1	2067	tags=22%, list=18%, signal=27%
GO_POSITIVE_REGULATION_OF_POTASSIUM_ION_TRANSPORT	GO_POSITIVE_REGULATION_OF_POTASSIUM_ION_TRANSPORT		21	0.3468954	0.98476833	0.48178136	0.74778044	1	2944	tags=48%, list=26%, signal=64%
GO_POSITIVE_REGULATION_OF_ORGANELLE_ASSEMBLY	GO_POSITIVE_REGULATION_OF_ORGANELLE_ASSEMBLY		44	0.2828719	0.98417354	0.49115914	0.7486935	1	790	tags=11%, list=7%, signal=12%
GO_NUCLEAR_LOCALIZATION_SEQUENCE_BINDING	GO_NUCLEAR_LOCALIZATION_SEQUENCE_BINDING		18	0.3150964	0.9841496	0.46850392	0.7481546	1	622	tags=11%, list=5%, signal=12%
GO_PHOTORECEPTOR_CELL_CILIUM	GO_PHOTORECEPTOR_CELL_CILIUM		42	0.28150374	0.984036	0.48249027	0.7478555	1	1158	tags=17%, list=10%, signal=18%
GO_REGULATION_OF_DNA_DAMAGE_RESPONSE_SIGNAL_TRANSDUCTION_BY_P53_CLASS_MEDIATOR	GO_REGULATION_OF_DNA_DAMAGE_RESPONSE_SIGNAL_TRANSDUCTION_BY_P53_CLASS_MEDIATOR		24	0.34141746	0.9827747	0.48255813	0.75038743	1	2989	tags=50%, list=26%, signal=67%
GO_O_GLYCAN_PROCESSING	GO_O_GLYCAN_PROCESSING		34	0.32681218	0.9825473	0.4888889	0.75038683	1	1440	tags=24%, list=13%, signal=27%
GO_OSSIFICATION	GO_OSSIFICATION		223	0.22634031	0.98249173	0.4730539	0.74992454	1	1647	tags=18%, list=14%, signal=21%
GO_ENERGY_RESERVE_METABOLIC_PROCESS	GO_ENERGY_RESERVE_METABOLIC_PROCESS		55	0.27083793	0.98237854	0.4612326	0.74959964	1	1431	tags=22%, list=12%, signal=25%
GO_POSITIVE_REGULATION_OF_PROTEIN_MATURATION	GO_POSITIVE_REGULATION_OF_PROTEIN_MATURATION		15	0.34885666	0.9817832	0.45614034	0.7505104	1	4214	tags=73%, list=37%, signal=116%
GO_NEGATIVE_REGULATION_OF_CELLULAR_CATABOLIC_PROCESS	GO_NEGATIVE_REGULATION_OF_CELLULAR_CATABOLIC_PROCESS		189	0.1966343	0.9815586	0.5041322	0.75051844	1	2233	tags=20%, list=19%, signal=25%
GO_PROTEIN_O_LINKED_GLYCOSYLATION	GO_PROTEIN_O_LINKED_GLYCOSYLATION		57	0.27372256	0.98123395	0.4808853	0.75074077	1	1690	tags=19%, list=15%, signal=23%
GO_VITAMIN_B6_BINDING	GO_VITAMIN_B6_BINDING		27	0.30805236	0.9811705	0.4864865	0.7503	1	2109	tags=30%, list=18%, signal=36%
GO_ISOPRENOID_BIOSYNTHETIC_PROCESS	GO_ISOPRENOID_BIOSYNTHETIC_PROCESS		17	0.38750523	0.9811686	0.48289737	0.7497133	1	2117	tags=35%, list=18%, signal=43%
GO_NEGATIVE_REGULATION_OF_CELL_GROWTH	GO_NEGATIVE_REGULATION_OF_CELL_GROWTH		123	0.23108278	0.98108065	0.4878049	0.7493468	1	3061	tags=31%, list=27%, signal=42%
GO_CELLULAR_RESPONSE_TO_TOPOLOGICALLY_INCORRECT_PROTEIN	GO_CELLULAR_RESPONSE_TO_TOPOLOGICALLY_INCORRECT_PROTEIN		123	0.23858143	0.9805528	0.4681725	0.75009227	1	2191	tags=21%, list=19%, signal=26%
GO_AUTOPHAGOSOME_ORGANIZATION	GO_AUTOPHAGOSOME_ORGANIZATION		77	0.25248086	0.98034847	0.48407644	0.74997634	1	2556	tags=27%, list=22%, signal=35%
GO_ROUGH_ENDOPLASMIC_RETICULUM	GO_ROUGH_ENDOPLASMIC_RETICULUM		63	0.21961711	0.97897136	0.46978557	0.75276285	1	3387	tags=38%, list=29%, signal=54%
GO_CELLULAR_RESPONSE_TO_EXTRACELLULAR_STIMULUS	GO_CELLULAR_RESPONSE_TO_EXTRACELLULAR_STIMULUS		175	0.22638258	0.97865856	0.49003986	0.7529438	1	2513	tags=23%, list=22%, signal=30%
GO_CATECHOLAMINE_METABOLIC_PROCESS	GO_CATECHOLAMINE_METABOLIC_PROCESS		27	0.3107042	0.9780975	0.476	0.75372964	1	2515	tags=33%, list=22%, signal=43%
GO_MOLECULAR_ADAPTOR_ACTIVITY	GO_MOLECULAR_ADAPTOR_ACTIVITY		210	0.2104155	0.9778752	0.50695825	0.75369006	1	1581	tags=17%, list=14%, signal=19%
GO_CELLULAR_RESPONSE_TO_STEROID_HORMONE_STIMULUS	GO_CELLULAR_RESPONSE_TO_STEROID_HORMONE_STIMULUS		133	0.2252785	0.9778592	0.48210922	0.7531501	1	2250	tags=23%, list=20%, signal=28%
GO_ACTININ_BINDING	GO_ACTININ_BINDING		22	0.35095462	0.97753084	0.51229507	0.7533482	1	2064	tags=45%, list=18%, signal=55%
GO_REGULATION_OF_SMALL_MOLECULE_METABOLIC_PROCESS	GO_REGULATION_OF_SMALL_MOLECULE_METABOLIC_PROCESS		307	0.19894718	0.97685546	0.52087474	0.75446844	1	1825	tags=19%, list=16%, signal=22%
GO_ESTABLISHMENT_OF_SPINDLE_ORIENTATION	GO_ESTABLISHMENT_OF_SPINDLE_ORIENTATION		25	0.34004086	0.9763788	0.4888889	0.7550206	1	585	tags=20%, list=5%, signal=21%
GO_PLATELET_DEGRANULATION	GO_PLATELET_DEGRANULATION		92	0.30766088	0.97449327	0.4857143	0.7591414	1	2566	tags=30%, list=22%, signal=39%
GO_STEROID_HORMONE_BIOSYNTHETIC_PROCESS	GO_STEROID_HORMONE_BIOSYNTHETIC_PROCESS		25	0.32166132	0.974261	0.4929006	0.7590983	1	917	tags=16%, list=8%, signal=17%
GO_INTRINSIC_COMPONENT_OF_GOLGI_MEMBRANE	GO_INTRINSIC_COMPONENT_OF_GOLGI_MEMBRANE		50	0.27634582	0.97364575	0.4952199	0.75999784	1	3358	tags=44%, list=29%, signal=62%
GO_HOMOPHILIC_CELL_ADHESION_VIA_PLASMA_MEMBRANE_ADHESION_MOLECULES	GO_HOMOPHILIC_CELL_ADHESION_VIA_PLASMA_MEMBRANE_ADHESION_MOLECULES		44	0.33375514	0.97357184	0.48467433	0.759606	1	2910	tags=36%, list=25%, signal=48%
GO_MANGANESE_ION_BINDING	GO_MANGANESE_ION_BINDING		46	0.30075842	0.9735509	0.50627613	0.7590697	1	1994	tags=26%, list=17%, signal=31%
GO_INTRACELLULAR_STEROID_HORMONE_RECEPTOR_SIGNALING_PATHWAY	GO_INTRACELLULAR_STEROID_HORMONE_RECEPTOR_SIGNALING_PATHWAY		80	0.24126631	0.973543	0.4923077	0.7585005	1	960	tags=10%, list=8%, signal=11%
GO_PURINE_NUCLEOSIDE_MONOPHOSPHATE_BIOSYNTHETIC_PROCESS	GO_PURINE_NUCLEOSIDE_MONOPHOSPHATE_BIOSYNTHETIC_PROCESS		18	0.41377208	0.97340125	0.530888	0.7582473	1	1103	tags=22%, list=10%, signal=25%
GO_DNA_LIGATION	GO_DNA_LIGATION		15	0.34241012	0.9730648	0.5071283	0.7584829	1	1360	tags=27%, list=12%, signal=30%
GO_AUTOPHAGOSOME	GO_AUTOPHAGOSOME		77	0.23028652	0.97260195	0.4463895	0.7590472	1	128	tags=5%, list=1%, signal=5%
GO_REGULATION_OF_PROTEIN_MODIFICATION_BY_SMALL_PROTEIN_CONJUGATION_OR_REMOVAL	GO_REGULATION_OF_PROTEIN_MODIFICATION_BY_SMALL_PROTEIN_CONJUGATION_OR_REMOVAL		190	0.23790948	0.9723598	0.49385247	0.7590539	1	2300	tags=21%, list=20%, signal=26%
GO_INSULIN_LIKE_GROWTH_FACTOR_BINDING	GO_INSULIN_LIKE_GROWTH_FACTOR_BINDING		15	0.37955335	0.9721485	0.47976878	0.7590041	1	1371	tags=33%, list=12%, signal=38%
GO_REGULATION_OF_TRANSMEMBRANE_TRANSPORT	GO_REGULATION_OF_TRANSMEMBRANE_TRANSPORT		294	0.2108078	0.9718056	0.502947	0.75924736	1	2638	tags=25%, list=23%, signal=32%
GO_GENERAL_TRANSCRIPTION_INITIATION_FACTOR_ACTIVITY	GO_GENERAL_TRANSCRIPTION_INITIATION_FACTOR_ACTIVITY		32	0.32550412	0.9713951	0.5256917	0.75968266	1	3458	tags=44%, list=30%, signal=62%
GO_REGULATION_OF_MITOCHONDRIAL_MEMBRANE_PERMEABILITY_INVOLVED_IN_APOPTOTIC_PROCESS	GO_REGULATION_OF_MITOCHONDRIAL_MEMBRANE_PERMEABILITY_INVOLVED_IN_APOPTOTIC_PROCESS		52	0.2636555	0.9712726	0.50690335	0.7593884	1	3010	tags=37%, list=26%, signal=49%
GO_IRON_SULFUR_CLUSTER_ASSEMBLY	GO_IRON_SULFUR_CLUSTER_ASSEMBLY		17	0.34040377	0.9708573	0.48230913	0.75978196	1	1507	tags=18%, list=13%, signal=20%
GO_PHOSPHOLIPID_METABOLIC_PROCESS	GO_PHOSPHOLIPID_METABOLIC_PROCESS		304	0.20815165	0.9707185	0.5145631	0.7595127	1	2109	tags=22%, list=18%, signal=26%
GO_GOLGI_LUMEN	GO_GOLGI_LUMEN		38	0.34276286	0.97009784	0.5116279	0.76043016	1	3435	tags=45%, list=30%, signal=64%
GO_ENDOPLASMIC_RETICULUM_QUALITY_CONTROL_COMPARTMENT	GO_ENDOPLASMIC_RETICULUM_QUALITY_CONTROL_COMPARTMENT		21	0.30873442	0.96982753	0.50625	0.760519	1	1939	tags=24%, list=17%, signal=29%
GO_PROTEIN_MACROMOLECULE_ADAPTOR_ACTIVITY	GO_PROTEIN_MACROMOLECULE_ADAPTOR_ACTIVITY		179	0.21291094	0.96965075	0.5267327	0.7603726	1	1575	tags=16%, list=14%, signal=18%
GO_CELLULAR_RESPONSE_TO_ESTRADIOL_STIMULUS	GO_CELLULAR_RESPONSE_TO_ESTRADIOL_STIMULUS		20	0.3081713	0.96955425	0.5059289	0.7600225	1	1307	tags=20%, list=11%, signal=23%
GO_FATTY_ACID_DERIVATIVE_BINDING	GO_FATTY_ACID_DERIVATIVE_BINDING		19	0.33078787	0.9689606	0.4969325	0.76085955	1	1670	tags=26%, list=15%, signal=31%
GO_CELL_DIFFERENTIATION_INVOLVED_IN_KIDNEY_DEVELOPMENT	GO_CELL_DIFFERENTIATION_INVOLVED_IN_KIDNEY_DEVELOPMENT		28	0.2968429	0.96892095	0.51302606	0.76037645	1	783	tags=11%, list=7%, signal=11%
GO_CYTOPLASMIC_REGION	GO_CYTOPLASMIC_REGION		127	0.20730618	0.968861	0.5089109	0.75993866	1	1212	tags=11%, list=11%, signal=12%
GO_REGULATION_OF_CLATHRIN_DEPENDENT_ENDOCYTOSIS	GO_REGULATION_OF_CLATHRIN_DEPENDENT_ENDOCYTOSIS		15	0.35797545	0.9688011	0.51731163	0.7595318	1	1626	tags=27%, list=14%, signal=31%
GO_REGULATION_OF_WOUND_HEALING	GO_REGULATION_OF_WOUND_HEALING		87	0.291339	0.96816635	0.4831683	0.76051575	1	1054	tags=15%, list=9%, signal=16%
GO_RESPONSE_TO_ORGANOPHOSPHORUS	GO_RESPONSE_TO_ORGANOPHOSPHORUS		78	0.25302568	0.96810853	0.49292928	0.76007515	1	1717	tags=21%, list=15%, signal=24%
GO_9PLUS0_NON_MOTILE_CILIUM	GO_9PLUS0_NON_MOTILE_CILIUM		50	0.26825732	0.9676776	0.51785713	0.7605585	1	1158	tags=16%, list=10%, signal=18%
GO_CONTRACTILE_FIBER	GO_CONTRACTILE_FIBER		131	0.25178716	0.9675009	0.50300604	0.7603951	1	2064	tags=26%, list=18%, signal=31%
GO_DEVELOPMENTAL_GROWTH	GO_DEVELOPMENTAL_GROWTH		361	0.20015481	0.96737045	0.5321285	0.76013327	1	1663	tags=17%, list=14%, signal=19%
GO_CELL_DEATH_IN_RESPONSE_TO_OXIDATIVE_STRESS	GO_CELL_DEATH_IN_RESPONSE_TO_OXIDATIVE_STRESS		66	0.23678859	0.9666095	0.52665246	0.761374	1	1210	tags=14%, list=11%, signal=15%
GO_PRENYLTRANSFERASE_ACTIVITY	GO_PRENYLTRANSFERASE_ACTIVITY		16	0.38903418	0.9651745	0.5447316	0.7643329	1	2179	tags=38%, list=19%, signal=46%
GO_REGULATION_OF_LIPOPOLYSACCHARIDE_MEDIATED_SIGNALING_PATHWAY	GO_REGULATION_OF_LIPOPOLYSACCHARIDE_MEDIATED_SIGNALING_PATHWAY		21	0.3312996	0.964649	0.5144628	0.7650135	1	104	tags=10%, list=1%, signal=10%
GO_POSITIVE_REGULATION_OF_GLUCOSE_METABOLIC_PROCESS	GO_POSITIVE_REGULATION_OF_GLUCOSE_METABOLIC_PROCESS		22	0.33092925	0.964538	0.5285996	0.7647125	1	998	tags=23%, list=9%, signal=25%
GO_CELLULAR_RESPONSE_TO_VITAMIN	GO_CELLULAR_RESPONSE_TO_VITAMIN		15	0.3634684	0.96446306	0.494	0.7643153	1	324	tags=13%, list=3%, signal=14%
GO_NEGATIVE_REGULATION_OF_GENE_SILENCING	GO_NEGATIVE_REGULATION_OF_GENE_SILENCING		20	0.33398408	0.9643687	0.5123457	0.76398045	1	1544	tags=25%, list=13%, signal=29%
GO_NEURON_PROJECTION_MEMBRANE	GO_NEURON_PROJECTION_MEMBRANE		20	0.34099376	0.9633321	0.5091278	0.7659952	1	3068	tags=45%, list=27%, signal=61%
GO_CARBOXYLIC_ESTER_HYDROLASE_ACTIVITY	GO_CARBOXYLIC_ESTER_HYDROLASE_ACTIVITY		66	0.26316908	0.9630701	0.5031056	0.7660432	1	2680	tags=32%, list=23%, signal=41%
GO_NEGATIVE_REGULATION_OF_DNA_RECOMBINATION	GO_NEGATIVE_REGULATION_OF_DNA_RECOMBINATION		21	0.3356427	0.9628069	0.52115387	0.7661294	1	3371	tags=43%, list=29%, signal=60%
GO_CARBOHYDRATE_CATABOLIC_PROCESS	GO_CARBOHYDRATE_CATABOLIC_PROCESS		145	0.23274098	0.96242195	0.522	0.7664838	1	1474	tags=15%, list=13%, signal=17%
GO_LIPID_TRANSLOCATION	GO_LIPID_TRANSLOCATION		25	0.33593282	0.9623955	0.5106796	0.76598006	1	2383	tags=40%, list=21%, signal=50%
GO_CELL_ADHESION_MOLECULE_BINDING	GO_CELL_ADHESION_MOLECULE_BINDING		352	0.19186667	0.96221685	0.54027504	0.76583904	1	1479	tags=13%, list=13%, signal=15%
GO_MICROTUBULE_POLYMERIZATION	GO_MICROTUBULE_POLYMERIZATION		52	0.26776117	0.9620419	0.51696604	0.76566595	1	1028	tags=13%, list=9%, signal=15%
GO_REGULATION_OF_RESPONSE_TO_DNA_DAMAGE_STIMULUS	GO_REGULATION_OF_RESPONSE_TO_DNA_DAMAGE_STIMULUS		153	0.24195291	0.9617947	0.51055664	0.76570195	1	2502	tags=27%, list=22%, signal=35%
GO_NEGATIVE_REGULATION_OF_AUTOPHAGY	GO_NEGATIVE_REGULATION_OF_AUTOPHAGY		66	0.22816616	0.9613648	0.52	0.7661358	1	2669	tags=29%, list=23%, signal=37%
GO_RESPONSE_TO_INSULIN	GO_RESPONSE_TO_INSULIN		198	0.21981408	0.9610021	0.50513345	0.76643443	1	2190	tags=24%, list=19%, signal=29%
GO_CELLULAR_KETONE_METABOLIC_PROCESS	GO_CELLULAR_KETONE_METABOLIC_PROCESS		171	0.20855203	0.9607976	0.50901806	0.7663316	1	2646	tags=27%, list=23%, signal=34%
GO_NEGATIVE_REGULATION_OF_CATABOLIC_PROCESS	GO_NEGATIVE_REGULATION_OF_CATABOLIC_PROCESS		230	0.19361646	0.9607573	0.52705413	0.76584744	1	2233	tags=21%, list=19%, signal=26%
GO_TISSUE_MORPHOGENESIS	GO_TISSUE_MORPHOGENESIS		358	0.19683194	0.96062046	0.54805726	0.76561975	1	1420	tags=14%, list=12%, signal=15%
GO_REGULATION_OF_INSULIN_SECRETION	GO_REGULATION_OF_INSULIN_SECRETION		102	0.22326133	0.9603037	0.5350701	0.76577884	1	2004	tags=23%, list=17%, signal=27%
GO_PROTEASE_BINDING	GO_PROTEASE_BINDING		92	0.23788826	0.9600793	0.5311871	0.7657596	1	2502	tags=28%, list=22%, signal=36%
GO_CELL_CORTEX	GO_CELL_CORTEX		171	0.21065052	0.9598828	0.52577317	0.76566297	1	807	tags=9%, list=7%, signal=10%
GO_GASTRULATION	GO_GASTRULATION		102	0.2424486	0.9598236	0.49579832	0.7652363	1	1500	tags=18%, list=13%, signal=20%
GO_RESPONSE_TO_FIBROBLAST_GROWTH_FACTOR	GO_RESPONSE_TO_FIBROBLAST_GROWTH_FACTOR		78	0.2266791	0.95976394	0.5272727	0.76480806	1	1030	tags=12%, list=9%, signal=13%
GO_CLEAVAGE_FURROW	GO_CLEAVAGE_FURROW		38	0.3067108	0.9597622	0.51195216	0.76424	1	807	tags=13%, list=7%, signal=14%
GO_REGULATION_OF_DNA_BINDING	GO_REGULATION_OF_DNA_BINDING		83	0.25265607	0.9596418	0.5559921	0.7639831	1	1544	tags=20%, list=13%, signal=23%
GO_INCLUSION_BODY	GO_INCLUSION_BODY		61	0.24714673	0.9594873	0.5458248	0.7637792	1	1815	tags=16%, list=16%, signal=19%
GO_MICROTUBULE_PLUS_END	GO_MICROTUBULE_PLUS_END		15	0.37282383	0.9593167	0.518591	0.76363885	1	257	tags=13%, list=2%, signal=14%
GO_RESPONSE_TO_GLUCAGON	GO_RESPONSE_TO_GLUCAGON		21	0.33587998	0.95926666	0.52917504	0.7631772	1	2626	tags=33%, list=23%, signal=43%
GO_BEHAVIOR	GO_BEHAVIOR		289	0.20520431	0.9582345	0.5346939	0.7649864	1	2679	tags=28%, list=23%, signal=35%
GO_REGULATION_OF_CYTOSKELETON_ORGANIZATION	GO_REGULATION_OF_CYTOSKELETON_ORGANIZATION		349	0.19882242	0.9576596	0.53	0.7657811	1	1781	tags=16%, list=15%, signal=19%
GO_REGULATION_OF_BONE_DEVELOPMENT	GO_REGULATION_OF_BONE_DEVELOPMENT		17	0.349916	0.95691884	0.526971	0.76698357	1	1717	tags=24%, list=15%, signal=28%
GO_TEMPERATURE_HOMEOSTASIS	GO_TEMPERATURE_HOMEOSTASIS		109	0.23499848	0.95687956	0.5408163	0.7665192	1	2340	tags=25%, list=20%, signal=31%
GO_CELLULAR_RESPONSE_TO_FATTY_ACID	GO_CELLULAR_RESPONSE_TO_FATTY_ACID		36	0.31100476	0.95669615	0.5257143	0.76641667	1	1544	tags=25%, list=13%, signal=29%
GO_POSITIVE_REGULATION_OF_CYTOKINESIS	GO_POSITIVE_REGULATION_OF_CYTOKINESIS		20	0.35885653	0.95547694	0.51302606	0.7687754	1	1787	tags=30%, list=16%, signal=35%
GO_MALE_MEIOTIC_NUCLEAR_DIVISION	GO_MALE_MEIOTIC_NUCLEAR_DIVISION		17	0.3699601	0.9552041	0.53252035	0.7688682	1	946	tags=29%, list=8%, signal=32%
GO_CARBOHYDRATE_KINASE_ACTIVITY	GO_CARBOHYDRATE_KINASE_ACTIVITY		17	0.3496038	0.9543321	0.51059324	0.77041095	1	1886	tags=24%, list=16%, signal=28%
GO_REGULATION_OF_MORPHOGENESIS_OF_AN_EPITHELIUM	GO_REGULATION_OF_MORPHOGENESIS_OF_AN_EPITHELIUM		112	0.203385	0.95414215	0.514	0.77028894	1	2771	tags=25%, list=24%, signal=33%
GO_GOLGI_CISTERNA	GO_GOLGI_CISTERNA		71	0.2418163	0.954035	0.53992397	0.7699616	1	1646	tags=21%, list=14%, signal=24%
GO_PERINUCLEAR_REGION_OF_CYTOPLASM	GO_PERINUCLEAR_REGION_OF_CYTOPLASM		491	0.19409792	0.9534936	0.5683168	0.7706626	1	2843	tags=27%, list=25%, signal=34%
GO_PEPTIDYL_THREONINE_MODIFICATION	GO_PEPTIDYL_THREONINE_MODIFICATION		86	0.25284353	0.9533935	0.53413653	0.7703272	1	1818	tags=22%, list=16%, signal=26%
GO_REGULATION_OF_FAT_CELL_DIFFERENTIATION	GO_REGULATION_OF_FAT_CELL_DIFFERENTIATION		84	0.23894188	0.9533867	0.53149605	0.76977235	1	1976	tags=24%, list=17%, signal=29%
GO_CILIUM	GO_CILIUM		253	0.1988146	0.95300347	0.5813084	0.77012	1	1212	tags=12%, list=11%, signal=13%
GO_VIRION_ASSEMBLY	GO_VIRION_ASSEMBLY		31	0.26695418	0.9527853	0.52683896	0.77007425	1	1026	tags=13%, list=9%, signal=14%
GO_NEGATIVE_REGULATION_OF_EPITHELIAL_CELL_DIFFERENTIATION	GO_NEGATIVE_REGULATION_OF_EPITHELIAL_CELL_DIFFERENTIATION		21	0.30253696	0.9524909	0.53333336	0.77024317	1	1466	tags=24%, list=13%, signal=27%
GO_GOLGI_TO_PLASMA_MEMBRANE_PROTEIN_TRANSPORT	GO_GOLGI_TO_PLASMA_MEMBRANE_PROTEIN_TRANSPORT		36	0.2802891	0.9516424	0.50715744	0.7717505	1	2605	tags=31%, list=23%, signal=39%
GO_NEGATIVE_REGULATION_OF_B_CELL_ACTIVATION	GO_NEGATIVE_REGULATION_OF_B_CELL_ACTIVATION		25	0.3070748	0.9509889	0.54330707	0.7727505	1	1004	tags=20%, list=9%, signal=22%
GO_POSITIVE_REGULATION_OF_BIOMINERALIZATION	GO_POSITIVE_REGULATION_OF_BIOMINERALIZATION		26	0.32506633	0.95036703	0.54018694	0.77369016	1	943	tags=15%, list=8%, signal=17%
GO_POSITIVE_REGULATION_OF_CARTILAGE_DEVELOPMENT	GO_POSITIVE_REGULATION_OF_CARTILAGE_DEVELOPMENT		18	0.34960574	0.9501347	0.5489022	0.77371275	1	1420	tags=22%, list=12%, signal=25%
GO_SOMATIC_STEM_CELL_POPULATION_MAINTENANCE	GO_SOMATIC_STEM_CELL_POPULATION_MAINTENANCE		41	0.2808877	0.9499794	0.51497006	0.7735134	1	673	tags=10%, list=6%, signal=10%
GO_MONOSACCHARIDE_BINDING	GO_MONOSACCHARIDE_BINDING		46	0.27458203	0.9499418	0.5564516	0.7730424	1	1084	tags=15%, list=9%, signal=17%
GO_NUCLEAR_IMPORT_SIGNAL_RECEPTOR_ACTIVITY	GO_NUCLEAR_IMPORT_SIGNAL_RECEPTOR_ACTIVITY		17	0.31665552	0.949771	0.50499004	0.77290595	1	1899	tags=24%, list=16%, signal=28%
GO_VESICLE_ORGANIZATION	GO_VESICLE_ORGANIZATION		254	0.2315636	0.94942826	0.51458335	0.7731158	1	2349	tags=25%, list=20%, signal=30%
GO_REGULATION_OF_PROTEIN_LOCALIZATION_TO_MEMBRANE	GO_REGULATION_OF_PROTEIN_LOCALIZATION_TO_MEMBRANE		130	0.21367435	0.9492486	0.54471546	0.77296966	1	1623	tags=17%, list=14%, signal=19%
GO_MITOTIC_G2_DNA_DAMAGE_CHECKPOINT	GO_MITOTIC_G2_DNA_DAMAGE_CHECKPOINT		19	0.3268536	0.9490644	0.5411765	0.7728823	1	1007	tags=21%, list=9%, signal=23%
GO_POSITIVE_REGULATION_OF_TRANSPORTER_ACTIVITY	GO_POSITIVE_REGULATION_OF_TRANSPORTER_ACTIVITY		51	0.24377929	0.9482205	0.5188867	0.7743675	1	2320	tags=31%, list=20%, signal=39%
GO_PYRIDINE_CONTAINING_COMPOUND_METABOLIC_PROCESS	GO_PYRIDINE_CONTAINING_COMPOUND_METABOLIC_PROCESS		25	0.3218951	0.9475487	0.5417515	0.77548045	1	262	tags=12%, list=2%, signal=12%
GO_REGULATION_OF_DNA_REPAIR	GO_REGULATION_OF_DNA_REPAIR		81	0.23488443	0.9474706	0.52761906	0.7751001	1	2466	tags=28%, list=21%, signal=36%
GO_SARCOPLASMIC_RETICULUM_MEMBRANE	GO_SARCOPLASMIC_RETICULUM_MEMBRANE		19	0.3031395	0.94585294	0.5426357	0.7784388	1	1387	tags=21%, list=12%, signal=24%
GO_MONOCARBOXYLIC_ACID_TRANSPORT	GO_MONOCARBOXYLIC_ACID_TRANSPORT		83	0.25154752	0.9451361	0.56421053	0.77956325	1	1620	tags=18%, list=14%, signal=21%
GO_GLIAL_CELL_DIFFERENTIATION	GO_GLIAL_CELL_DIFFERENTIATION		141	0.21552654	0.94486904	0.55888224	0.7796529	1	2830	tags=26%, list=25%, signal=34%
GO_UBIQUITIN_LIKE_PROTEIN_TRANSFERASE_ACTIVITY	GO_UBIQUITIN_LIKE_PROTEIN_TRANSFERASE_ACTIVITY		325	0.2290288	0.9446932	0.5173824	0.7795272	1	2069	tags=21%, list=18%, signal=25%
GO_GLYCOSYLATION	GO_GLYCOSYLATION		162	0.23091064	0.9446289	0.57637477	0.7791187	1	2252	tags=23%, list=20%, signal=28%
GO_POSITIVE_REGULATION_OF_SIGNALING_RECEPTOR_ACTIVITY	GO_POSITIVE_REGULATION_OF_SIGNALING_RECEPTOR_ACTIVITY		20	0.32184783	0.94456744	0.53677934	0.7787001	1	483	tags=15%, list=4%, signal=16%
GO_CLATHRIN_VESICLE_COAT	GO_CLATHRIN_VESICLE_COAT		23	0.2643146	0.9444317	0.52087474	0.7784662	1	2008	tags=22%, list=17%, signal=26%
GO_MESODERM_DEVELOPMENT	GO_MESODERM_DEVELOPMENT		70	0.24652444	0.9443709	0.56893206	0.7780422	1	2692	tags=30%, list=23%, signal=39%
GO_POSITIVE_REGULATION_OF_TOLL_LIKE_RECEPTOR_SIGNALING_PATHWAY	GO_POSITIVE_REGULATION_OF_TOLL_LIKE_RECEPTOR_SIGNALING_PATHWAY		21	0.35769922	0.9443171	0.5406504	0.7775993	1	1231	tags=14%, list=11%, signal=16%
GO_AXO_DENDRITIC_TRANSPORT	GO_AXO_DENDRITIC_TRANSPORT		49	0.24691166	0.94282305	0.5687104	0.7806854	1	1212	tags=14%, list=11%, signal=16%
GO_INSULIN_RECEPTOR_BINDING	GO_INSULIN_RECEPTOR_BINDING		16	0.35854283	0.9422347	0.54780877	0.78156066	1	906	tags=19%, list=8%, signal=20%
GO_GOLGI_TO_PLASMA_MEMBRANE_TRANSPORT	GO_GOLGI_TO_PLASMA_MEMBRANE_TRANSPORT		51	0.28083026	0.94187427	0.55069584	0.781845	1	2605	tags=31%, list=23%, signal=40%
GO_RESPONSE_TO_CAMP	GO_RESPONSE_TO_CAMP		52	0.26422152	0.9417637	0.55220884	0.781558	1	1872	tags=23%, list=16%, signal=27%
GO_RESPONSE_TO_PEPTIDE	GO_RESPONSE_TO_PEPTIDE		347	0.205165	0.9412892	0.5851064	0.78213525	1	2190	tags=22%, list=19%, signal=27%
GO_CELLULAR_RESPONSE_TO_CORTICOSTEROID_STIMULUS	GO_CELLULAR_RESPONSE_TO_CORTICOSTEROID_STIMULUS		39	0.2695061	0.94124377	0.5447316	0.7816831	1	1726	tags=26%, list=15%, signal=30%
GO_DEVELOPMENTAL_MATURATION	GO_DEVELOPMENTAL_MATURATION		149	0.22508405	0.94077647	0.57715434	0.78226227	1	301	tags=7%, list=3%, signal=7%
GO_ANIMAL_ORGAN_REGENERATION	GO_ANIMAL_ORGAN_REGENERATION		49	0.29847258	0.94026697	0.5355731	0.78299075	1	1322	tags=20%, list=11%, signal=23%
GO_INSULIN_SECRETION	GO_INSULIN_SECRETION		118	0.214907	0.94021064	0.61041665	0.78255373	1	2592	tags=28%, list=23%, signal=36%
GO_CYTOKINE_METABOLIC_PROCESS	GO_CYTOKINE_METABOLIC_PROCESS		46	0.29149833	0.93986166	0.5838384	0.782892	1	1055	tags=17%, list=9%, signal=19%
GO_MUSCLE_ORGAN_DEVELOPMENT	GO_MUSCLE_ORGAN_DEVELOPMENT		188	0.21118104	0.93974876	0.62429905	0.78261346	1	1746	tags=19%, list=15%, signal=22%
GO_RESPONSE_TO_TESTOSTERONE	GO_RESPONSE_TO_TESTOSTERONE		29	0.3109355	0.9390885	0.56995887	0.78361136	1	1997	tags=24%, list=17%, signal=29%
GO_CHROMOSOME_ORGANIZATION_INVOLVED_IN_MEIOTIC_CELL_CYCLE	GO_CHROMOSOME_ORGANIZATION_INVOLVED_IN_MEIOTIC_CELL_CYCLE		31	0.34597757	0.93889683	0.55576557	0.78349185	1	1542	tags=26%, list=13%, signal=30%
GO_HOMOLOGOUS_CHROMOSOME_SEGREGATION	GO_HOMOLOGOUS_CHROMOSOME_SEGREGATION		20	0.33071598	0.9384931	0.5606618	0.7839367	1	836	tags=15%, list=7%, signal=16%
GO_PERIPHERAL_NERVOUS_SYSTEM_DEVELOPMENT	GO_PERIPHERAL_NERVOUS_SYSTEM_DEVELOPMENT		34	0.27930084	0.9384808	0.5406504	0.7833993	1	1539	tags=21%, list=13%, signal=24%
GO_REGULATION_OF_RESPONSE_TO_WOUNDING	GO_REGULATION_OF_RESPONSE_TO_WOUNDING		110	0.26272544	0.93821317	0.52642274	0.7834327	1	1054	tags=14%, list=9%, signal=15%
GO_TELOMERE_MAINTENANCE_VIA_SEMI_CONSERVATIVE_REPLICATION	GO_TELOMERE_MAINTENANCE_VIA_SEMI_CONSERVATIVE_REPLICATION		23	0.40191966	0.93813604	0.55725193	0.7830361	1	3132	tags=43%, list=27%, signal=60%
GO_NEGATIVE_REGULATION_OF_TRANSPORT	GO_NEGATIVE_REGULATION_OF_TRANSPORT		270	0.19772062	0.93650895	0.62450594	0.7864632	1	2623	tags=26%, list=23%, signal=32%
GO_LIPID_PHOSPHORYLATION	GO_LIPID_PHOSPHORYLATION		52	0.2651607	0.93625623	0.5590717	0.7865009	1	3094	tags=40%, list=27%, signal=55%
GO_NEGATIVE_REGULATION_OF_ENDOTHELIAL_CELL_PROLIFERATION	GO_NEGATIVE_REGULATION_OF_ENDOTHELIAL_CELL_PROLIFERATION		23	0.31172043	0.93595374	0.563147	0.78665674	1	2394	tags=35%, list=21%, signal=44%
GO_FLEMMING_BODY	GO_FLEMMING_BODY		22	0.34201482	0.9356034	0.56916994	0.78689235	1	979	tags=14%, list=9%, signal=15%
GO_ENDOMEMBRANE_SYSTEM_ORGANIZATION	GO_ENDOMEMBRANE_SYSTEM_ORGANIZATION		316	0.20970263	0.934532	0.5674603	0.7890334	1	1771	tags=17%, list=15%, signal=20%
GO_PROTEIN_MODIFICATION_BY_SMALL_PROTEIN_REMOVAL	GO_PROTEIN_MODIFICATION_BY_SMALL_PROTEIN_REMOVAL		226	0.23168798	0.9338606	0.5564516	0.7900856	1	1724	tags=16%, list=15%, signal=19%
GO_HYDROLASE_ACTIVITY_ACTING_ON_CARBON_NITROGEN_BUT_NOT_PEPTIDE_BONDS	GO_HYDROLASE_ACTIVITY_ACTING_ON_CARBON_NITROGEN_BUT_NOT_PEPTIDE_BONDS		80	0.2324879	0.93372107	0.546875	0.7898483	1	2962	tags=36%, list=26%, signal=48%
GO_ARTERY_DEVELOPMENT	GO_ARTERY_DEVELOPMENT		49	0.2786957	0.93350583	0.55	0.78981394	1	2679	tags=35%, list=23%, signal=45%
GO_CELLULAR_RESPONSE_TO_GAMMA_RADIATION	GO_CELLULAR_RESPONSE_TO_GAMMA_RADIATION		24	0.28754538	0.9333023	0.55009454	0.78972036	1	2669	tags=33%, list=23%, signal=43%
GO_RESPONSE_TO_MONOSACCHARIDE	GO_RESPONSE_TO_MONOSACCHARIDE		126	0.21231957	0.93293536	0.6331967	0.79002684	1	2178	tags=23%, list=19%, signal=28%
GO_CYTOSKELETON_DEPENDENT_INTRACELLULAR_TRANSPORT	GO_CYTOSKELETON_DEPENDENT_INTRACELLULAR_TRANSPORT		128	0.21090691	0.93291914	0.5722656	0.78951013	1	1212	tags=13%, list=11%, signal=15%
GO_COTRANSLATIONAL_PROTEIN_TARGETING_TO_MEMBRANE	GO_COTRANSLATIONAL_PROTEIN_TARGETING_TO_MEMBRANE		95	0.29255137	0.93288666	0.5387524	0.7890195	1	2662	tags=24%, list=23%, signal=31%
GO_METALLOENDOPEPTIDASE_ACTIVITY	GO_METALLOENDOPEPTIDASE_ACTIVITY		44	0.2667629	0.9320713	0.5742972	0.79043305	1	3362	tags=43%, list=29%, signal=61%
GO_RNA_POLYMERASE_II_HOLOENZYME	GO_RNA_POLYMERASE_II_HOLOENZYME		62	0.27087703	0.93140155	0.550495	0.7914937	1	3382	tags=31%, list=29%, signal=43%
GO_POSITIVE_REGULATION_OF_DENDRITIC_SPINE_DEVELOPMENT	GO_POSITIVE_REGULATION_OF_DENDRITIC_SPINE_DEVELOPMENT		28	0.28842288	0.9309394	0.56740445	0.792002	1	736	tags=11%, list=6%, signal=11%
GO_CELL_AGING	GO_CELL_AGING		76	0.24866027	0.9306352	0.5580952	0.7921344	1	1041	tags=13%, list=9%, signal=14%
GO_REGULATION_OF_LIPID_TRANSPORT	GO_REGULATION_OF_LIPID_TRANSPORT		70	0.25489622	0.93047243	0.61054766	0.79195017	1	2067	tags=29%, list=18%, signal=35%
GO_NUCLEAR_UBIQUITIN_LIGASE_COMPLEX	GO_NUCLEAR_UBIQUITIN_LIGASE_COMPLEX		33	0.2818488	0.9295591	0.5785441	0.7935662	1	1723	tags=24%, list=15%, signal=28%
GO_NEGATIVE_REGULATION_OF_PLASMA_MEMBRANE_BOUNDED_CELL_PROJECTION_ASSEMBLY	GO_NEGATIVE_REGULATION_OF_PLASMA_MEMBRANE_BOUNDED_CELL_PROJECTION_ASSEMBLY		16	0.33692658	0.9293624	0.57843137	0.7934893	1	1482	tags=31%, list=13%, signal=36%
GO_HISTONE_DEACETYLASE_COMPLEX	GO_HISTONE_DEACETYLASE_COMPLEX		65	0.25068128	0.92917293	0.5685484	0.79336643	1	1455	tags=18%, list=13%, signal=21%
GO_ADULT_BEHAVIOR	GO_ADULT_BEHAVIOR		57	0.23792033	0.92885685	0.5505155	0.7935502	1	2890	tags=30%, list=25%, signal=40%
GO_POSITIVE_REGULATION_OF_AUTOPHAGY	GO_POSITIVE_REGULATION_OF_AUTOPHAGY		108	0.23515175	0.9277369	0.5544148	0.79564595	1	1467	tags=15%, list=13%, signal=17%
GO_POSITIVE_REGULATION_OF_TRANSCRIPTION_OF_NOTCH_RECEPTOR_TARGET	GO_POSITIVE_REGULATION_OF_TRANSCRIPTION_OF_NOTCH_RECEPTOR_TARGET		16	0.3372964	0.92683977	0.5539419	0.7971901	1	471	tags=19%, list=4%, signal=20%
GO_AMINOGLYCAN_CATABOLIC_PROCESS	GO_AMINOGLYCAN_CATABOLIC_PROCESS		34	0.27207682	0.92665625	0.578125	0.7970685	1	3037	tags=29%, list=26%, signal=40%
GO_PROTEIN_PROCESSING	GO_PROTEIN_PROCESSING		137	0.20519733	0.9264745	0.6356275	0.7969273	1	1965	tags=21%, list=17%, signal=25%
GO_ISOPEPTIDASE_ACTIVITY	GO_ISOPEPTIDASE_ACTIVITY		17	0.3696581	0.92646694	0.5968689	0.79638374	1	3199	tags=41%, list=28%, signal=57%
GO_CHROMATIN_ASSEMBLY_OR_DISASSEMBLY	GO_CHROMATIN_ASSEMBLY_OR_DISASSEMBLY		101	0.2410748	0.9248123	0.5485714	0.79967636	1	1895	tags=20%, list=16%, signal=23%
GO_ANION_CHANNEL_ACTIVITY	GO_ANION_CHANNEL_ACTIVITY		33	0.2944715	0.92397505	0.5805169	0.8010875	1	545	tags=12%, list=5%, signal=13%
GO_POSITIVE_REGULATION_OF_VIRAL_GENOME_REPLICATION	GO_POSITIVE_REGULATION_OF_VIRAL_GENOME_REPLICATION		34	0.27703968	0.9237401	0.54423076	0.8010856	1	2190	tags=26%, list=19%, signal=33%
GO_ORGANOPHOSPHATE_ESTER_TRANSMEMBRANE_TRANSPORTER_ACTIVITY	GO_ORGANOPHOSPHATE_ESTER_TRANSMEMBRANE_TRANSPORTER_ACTIVITY		29	0.29379737	0.9234896	0.5717092	0.8011172	1	2523	tags=24%, list=22%, signal=31%
GO_ANATOMICAL_STRUCTURE_MATURATION	GO_ANATOMICAL_STRUCTURE_MATURATION		121	0.23756926	0.9227658	0.60851926	0.80230004	1	301	tags=8%, list=3%, signal=8%
GO_ASPARTIC_TYPE_PEPTIDASE_ACTIVITY	GO_ASPARTIC_TYPE_PEPTIDASE_ACTIVITY		15	0.3728415	0.921961	0.58125	0.8036772	1	1004	tags=27%, list=9%, signal=29%
GO_MUSCLE_TISSUE_DEVELOPMENT	GO_MUSCLE_TISSUE_DEVELOPMENT		194	0.21378838	0.921568	0.64128256	0.8040535	1	2230	tags=24%, list=19%, signal=30%
GO_MUCOPOLYSACCHARIDE_METABOLIC_PROCESS	GO_MUCOPOLYSACCHARIDE_METABOLIC_PROCESS		68	0.25426134	0.92069507	0.6	0.8055962	1	632	tags=12%, list=5%, signal=12%
GO_MODULATION_BY_HOST_OF_SYMBIONT_PROCESS	GO_MODULATION_BY_HOST_OF_SYMBIONT_PROCESS		47	0.26502004	0.9202511	0.57438016	0.80611384	1	707	tags=13%, list=6%, signal=14%
GO_PHOSPHATIDYLINOSITOL_BIOSYNTHETIC_PROCESS	GO_PHOSPHATIDYLINOSITOL_BIOSYNTHETIC_PROCESS		98	0.22928947	0.91967213	0.5513834	0.8069317	1	1869	tags=20%, list=16%, signal=24%
GO_AGGRESOME	GO_AGGRESOME		27	0.28718323	0.9194864	0.5606695	0.8068277	1	486	tags=7%, list=4%, signal=8%
GO_HISTONE_UBIQUITINATION	GO_HISTONE_UBIQUITINATION		40	0.25932494	0.91940814	0.58483034	0.8064493	1	2953	tags=35%, list=26%, signal=47%
GO_POSITIVE_REGULATION_OF_EXOCYTOSIS	GO_POSITIVE_REGULATION_OF_EXOCYTOSIS		57	0.2388423	0.91797405	0.5948617	0.80926776	1	1088	tags=12%, list=9%, signal=13%
GO_T_TUBULE	GO_T_TUBULE		32	0.27308792	0.9179716	0.5980582	0.80871016	1	2004	tags=31%, list=17%, signal=38%
GO_PROTEIN_LOCALIZATION_TO_LYSOSOME	GO_PROTEIN_LOCALIZATION_TO_LYSOSOME		34	0.2698091	0.917852	0.60751563	0.8084441	1	1305	tags=15%, list=11%, signal=17%
GO_REGULATION_OF_CARDIAC_MUSCLE_CONTRACTION	GO_REGULATION_OF_CARDIAC_MUSCLE_CONTRACTION		43	0.25193793	0.91735077	0.6330645	0.80904794	1	2615	tags=33%, list=23%, signal=42%
GO_REGULATION_OF_CELLULAR_KETONE_METABOLIC_PROCESS	GO_REGULATION_OF_CELLULAR_KETONE_METABOLIC_PROCESS		130	0.20279096	0.91733533	0.62474644	0.808518	1	2646	tags=27%, list=23%, signal=35%
GO_INTRINSIC_APOPTOTIC_SIGNALING_PATHWAY_BY_P53_CLASS_MEDIATOR	GO_INTRINSIC_APOPTOTIC_SIGNALING_PATHWAY_BY_P53_CLASS_MEDIATOR		60	0.25995433	0.9171774	0.5761079	0.8083454	1	3247	tags=37%, list=28%, signal=51%
GO_TRIGLYCERIDE_CATABOLIC_PROCESS	GO_TRIGLYCERIDE_CATABOLIC_PROCESS		15	0.34589434	0.91651595	0.5907173	0.80936503	1	2809	tags=47%, list=24%, signal=62%
GO_RAN_GTPASE_BINDING	GO_RAN_GTPASE_BINDING		32	0.30657414	0.91594416	0.577821	0.81017286	1	1443	tags=22%, list=13%, signal=25%
GO_POTASSIUM_ION_TRANSPORT	GO_POTASSIUM_ION_TRANSPORT		97	0.23924962	0.91509604	0.594	0.8116581	1	3286	tags=37%, list=29%, signal=52%
GO_POSITIVE_REGULATION_OF_MEMBRANE_PERMEABILITY	GO_POSITIVE_REGULATION_OF_MEMBRANE_PERMEABILITY		54	0.24013884	0.9148922	0.5928854	0.8115983	1	3145	tags=37%, list=27%, signal=51%
GO_OSTEOBLAST_DIFFERENTIATION	GO_OSTEOBLAST_DIFFERENTIATION		127	0.21865489	0.91477203	0.65940595	0.8113339	1	1647	tags=18%, list=14%, signal=21%
GO_REGULATION_OF_AUTOPHAGOSOME_ASSEMBLY	GO_REGULATION_OF_AUTOPHAGOSOME_ASSEMBLY		32	0.25881892	0.9141327	0.5761317	0.8122981	1	2202	tags=25%, list=19%, signal=31%
GO_CARBOHYDRATE_TRANSPORT	GO_CARBOHYDRATE_TRANSPORT		89	0.22731082	0.9134204	0.6545454	0.8134114	1	1381	tags=16%, list=12%, signal=18%
GO_MORPHOGENESIS_OF_AN_EPITHELIUM	GO_MORPHOGENESIS_OF_AN_EPITHELIUM		307	0.1841169	0.9132884	0.70124483	0.81319267	1	1413	tags=13%, list=12%, signal=14%
GO_PROTEIN_DISULFIDE_OXIDOREDUCTASE_ACTIVITY	GO_PROTEIN_DISULFIDE_OXIDOREDUCTASE_ACTIVITY		17	0.31085035	0.91189945	0.5764023	0.8159186	1	1577	tags=24%, list=14%, signal=27%
GO_CELLULAR_RESPONSE_TO_LIPID	GO_CELLULAR_RESPONSE_TO_LIPID		375	0.20720994	0.9117428	0.66132265	0.8157111	1	1490	tags=14%, list=13%, signal=16%
GO_POSITIVE_REGULATION_OF_INTRACELLULAR_PROTEIN_TRANSPORT	GO_POSITIVE_REGULATION_OF_INTRACELLULAR_PROTEIN_TRANSPORT		140	0.20312291	0.9114625	0.64796907	0.8158397	1	2250	tags=21%, list=20%, signal=26%
GO_PROTEASOME_ACCESSORY_COMPLEX	GO_PROTEASOME_ACCESSORY_COMPLEX		24	0.3347761	0.9111768	0.57715434	0.8159635	1	3217	tags=42%, list=28%, signal=58%
GO_MYOFIBRIL_ASSEMBLY	GO_MYOFIBRIL_ASSEMBLY		25	0.3067835	0.91114503	0.62880325	0.8154905	1	1581	tags=24%, list=14%, signal=28%
GO_POSTSYNAPTIC_CYTOSOL	GO_POSTSYNAPTIC_CYTOSOL		16	0.30093154	0.911113	0.5440313	0.8150001	1	1490	tags=13%, list=13%, signal=14%
GO_HORMONE_BIOSYNTHETIC_PROCESS	GO_HORMONE_BIOSYNTHETIC_PROCESS		32	0.2877924	0.9101298	0.6231884	0.81678545	1	1178	tags=16%, list=10%, signal=17%
GO_HYDROLASE_ACTIVITY_ACTING_ON_CARBON_NITROGEN_BUT_NOT_PEPTIDE_BONDS_IN_LINEAR_AMIDES	GO_HYDROLASE_ACTIVITY_ACTING_ON_CARBON_NITROGEN_BUT_NOT_PEPTIDE_BONDS_IN_LINEAR_AMIDES		47	0.2454541	0.9100263	0.6167315	0.8164799	1	2962	tags=40%, list=26%, signal=54%
GO_DYNEIN_LIGHT_INTERMEDIATE_CHAIN_BINDING	GO_DYNEIN_LIGHT_INTERMEDIATE_CHAIN_BINDING		15	0.3211798	0.90946865	0.5790554	0.81722254	1	1373	tags=27%, list=12%, signal=30%
GO_G2_DNA_DAMAGE_CHECKPOINT	GO_G2_DNA_DAMAGE_CHECKPOINT		25	0.29405785	0.9089063	0.59118235	0.81801677	1	1393	tags=20%, list=12%, signal=23%
GO_REGULATION_OF_OSTEOCLAST_DIFFERENTIATION	GO_REGULATION_OF_OSTEOCLAST_DIFFERENTIATION		40	0.27288923	0.9085761	0.6038136	0.8182404	1	1312	tags=18%, list=11%, signal=20%
GO_MATURATION_OF_5_8S_RRNA	GO_MATURATION_OF_5_8S_RRNA		24	0.36077237	0.9080217	0.57884616	0.8189861	1	1457	tags=25%, list=13%, signal=29%
GO_OMEGA_PEPTIDASE_ACTIVITY	GO_OMEGA_PEPTIDASE_ACTIVITY		71	0.2649187	0.90752053	0.60358566	0.819623	1	2272	tags=23%, list=20%, signal=28%
GO_REGULATION_OF_TRANSCRIPTION_BY_RNA_POLYMERASE_I	GO_REGULATION_OF_TRANSCRIPTION_BY_RNA_POLYMERASE_I		24	0.2998748	0.9074917	0.5972763	0.81913584	1	3063	tags=33%, list=27%, signal=45%
GO_VESICLE_COAT	GO_VESICLE_COAT		47	0.24798308	0.9065915	0.57228917	0.82072496	1	2008	tags=19%, list=17%, signal=23%
GO_GLYCEROLIPID_BIOSYNTHETIC_PROCESS	GO_GLYCEROLIPID_BIOSYNTHETIC_PROCESS		192	0.20167619	0.9058801	0.6555773	0.8218615	1	2025	tags=20%, list=18%, signal=24%
GO_CELLULAR_CARBOHYDRATE_CATABOLIC_PROCESS	GO_CELLULAR_CARBOHYDRATE_CATABOLIC_PROCESS		35	0.2700176	0.90579754	0.57768923	0.8214837	1	1431	tags=20%, list=12%, signal=23%
GO_OUTFLOW_TRACT_MORPHOGENESIS	GO_OUTFLOW_TRACT_MORPHOGENESIS		39	0.2843513	0.9056805	0.6183206	0.82119036	1	1250	tags=18%, list=11%, signal=20%
GO_PROTEASOME_CORE_COMPLEX	GO_PROTEASOME_CORE_COMPLEX		17	0.32742345	0.9056709	0.5580913	0.8206511	1	1910	tags=29%, list=17%, signal=35%
GO_ESTABLISHMENT_OF_PROTEIN_LOCALIZATION_TO_PLASMA_MEMBRANE	GO_ESTABLISHMENT_OF_PROTEIN_LOCALIZATION_TO_PLASMA_MEMBRANE		45	0.25139308	0.905298	0.58483034	0.82096547	1	2105	tags=24%, list=18%, signal=30%
GO_MICROVILLUS	GO_MICROVILLUS		57	0.2416765	0.90514463	0.5920792	0.8207817	1	1371	tags=14%, list=12%, signal=16%
GO_DOUBLE_STRAND_BREAK_REPAIR	GO_DOUBLE_STRAND_BREAK_REPAIR		152	0.2563461	0.9050447	0.5728347	0.8204394	1	2898	tags=36%, list=25%, signal=48%
GO_SMOOTH_ENDOPLASMIC_RETICULUM	GO_SMOOTH_ENDOPLASMIC_RETICULUM		23	0.28342402	0.9049228	0.6135922	0.820176	1	2224	tags=26%, list=19%, signal=32%
GO_NUCLEAR_ENVELOPE_ORGANIZATION	GO_NUCLEAR_ENVELOPE_ORGANIZATION		44	0.29939446	0.90489686	0.59163344	0.8196767	1	1509	tags=18%, list=13%, signal=21%
GO_RNA_POLYMERASE_II_PREINITIATION_COMPLEX_ASSEMBLY	GO_RNA_POLYMERASE_II_PREINITIATION_COMPLEX_ASSEMBLY		22	0.30519673	0.90465325	0.5793651	0.81974876	1	3454	tags=45%, list=30%, signal=65%
GO_PHOSPHATIDYLINOSITOL_METABOLIC_PROCESS	GO_PHOSPHATIDYLINOSITOL_METABOLIC_PROCESS		134	0.22232307	0.9044586	0.61290324	0.81963867	1	2025	tags=22%, list=18%, signal=26%
GO_ALPHA_AMINO_ACID_BIOSYNTHETIC_PROCESS	GO_ALPHA_AMINO_ACID_BIOSYNTHETIC_PROCESS		48	0.28408584	0.9044554	0.5882353	0.8190988	1	2630	tags=31%, list=23%, signal=40%
GO_REGULATION_OF_SODIUM_ION_TRANSPORT	GO_REGULATION_OF_SODIUM_ION_TRANSPORT		51	0.2379955	0.90434426	0.64895636	0.8188057	1	1671	tags=22%, list=15%, signal=25%
GO_REGULATION_OF_OXIDATIVE_STRESS_INDUCED_CELL_DEATH	GO_REGULATION_OF_OXIDATIVE_STRESS_INDUCED_CELL_DEATH		50	0.23388329	0.904268	0.59615386	0.8184313	1	1114	tags=14%, list=10%, signal=15%
GO_REGULATION_OF_CELL_AGING	GO_REGULATION_OF_CELL_AGING		35	0.28579482	0.9042468	0.609375	0.8179216	1	1011	tags=14%, list=9%, signal=16%
GO_POSITIVE_REGULATION_OF_KIDNEY_DEVELOPMENT	GO_POSITIVE_REGULATION_OF_KIDNEY_DEVELOPMENT		15	0.34159607	0.9034193	0.59266406	0.8192768	1	2	tags=7%, list=0%, signal=7%
GO_CYTOSOLIC_TRANSPORT	GO_CYTOSOLIC_TRANSPORT		127	0.22915013	0.9032707	0.5790554	0.8190574	1	2131	tags=22%, list=19%, signal=27%
GO_REGULATION_OF_MEMBRANE_PERMEABILITY	GO_REGULATION_OF_MEMBRANE_PERMEABILITY		70	0.22137322	0.9030363	0.63654226	0.8190653	1	1733	tags=17%, list=15%, signal=20%
GO_RESPONSE_TO_PURINE_CONTAINING_COMPOUND	GO_RESPONSE_TO_PURINE_CONTAINING_COMPOUND		84	0.23607697	0.90260375	0.66945606	0.81953514	1	1873	tags=23%, list=16%, signal=27%
GO_ALCOHOL_CATABOLIC_PROCESS	GO_ALCOHOL_CATABOLIC_PROCESS		34	0.28372914	0.90216136	0.61676645	0.81999224	1	1961	tags=24%, list=17%, signal=28%
GO_POSITIVE_REGULATION_OF_DNA_BINDING	GO_POSITIVE_REGULATION_OF_DNA_BINDING		38	0.26992258	0.9012869	0.62249	0.8214397	1	1544	tags=21%, list=13%, signal=24%
GO_PERICENTRIOLAR_MATERIAL	GO_PERICENTRIOLAR_MATERIAL		18	0.3649508	0.8999434	0.63320464	0.8239789	1	1475	tags=33%, list=13%, signal=38%
GO_NUCLEAR_PERIPHERY	GO_NUCLEAR_PERIPHERY		111	0.25269127	0.89989066	0.61752987	0.8235227	1	597	tags=10%, list=5%, signal=10%
GO_GOLGI_STACK	GO_GOLGI_STACK		96	0.2273348	0.8997302	0.6322957	0.8233399	1	1810	tags=21%, list=16%, signal=25%
GO_PYRIMIDINE_RIBONUCLEOTIDE_METABOLIC_PROCESS	GO_PYRIMIDINE_RIBONUCLEOTIDE_METABOLIC_PROCESS		16	0.32934198	0.89944357	0.59574467	0.823462	1	1412	tags=19%, list=12%, signal=21%
GO_REGULATION_OF_INTRINSIC_APOPTOTIC_SIGNALING_PATHWAY_BY_P53_CLASS_MEDIATOR	GO_REGULATION_OF_INTRINSIC_APOPTOTIC_SIGNALING_PATHWAY_BY_P53_CLASS_MEDIATOR		24	0.30147558	0.89944357	0.5874525	0.8229093	1	3247	tags=46%, list=28%, signal=64%
GO_PROTEIN_LOCALIZATION_TO_CYTOSKELETON	GO_PROTEIN_LOCALIZATION_TO_CYTOSKELETON		37	0.27167034	0.8992755	0.61752987	0.822762	1	563	tags=14%, list=5%, signal=14%
GO_PROTEIN_N_TERMINUS_BINDING	GO_PROTEIN_N_TERMINUS_BINDING		87	0.21819341	0.898696	0.6122449	0.8235449	1	1267	tags=13%, list=11%, signal=14%
GO_REGULATION_OF_MITOCHONDRIAL_GENE_EXPRESSION	GO_REGULATION_OF_MITOCHONDRIAL_GENE_EXPRESSION		22	0.3457709	0.8984866	0.5730769	0.8235002	1	971	tags=14%, list=8%, signal=15%
GO_SODIUM_ION_TRANSMEMBRANE_TRANSPORT	GO_SODIUM_ION_TRANSMEMBRANE_TRANSPORT		76	0.24004856	0.8984017	0.6269531	0.8231378	1	3197	tags=38%, list=28%, signal=52%
GO_REGULATION_OF_ANION_TRANSPORT	GO_REGULATION_OF_ANION_TRANSPORT		57	0.23492922	0.8983926	0.6785714	0.8226098	1	1397	tags=16%, list=12%, signal=18%
GO_POSITIVE_REGULATION_OF_PEPTIDE_SECRETION	GO_POSITIVE_REGULATION_OF_PEPTIDE_SECRETION		133	0.21659905	0.8973397	0.6638298	0.8245414	1	2684	tags=28%, list=23%, signal=36%
GO_CELLULAR_RESPONSE_TO_ORGANIC_CYCLIC_COMPOUND	GO_CELLULAR_RESPONSE_TO_ORGANIC_CYCLIC_COMPOUND		358	0.19590731	0.89691645	0.71079427	0.8249848	1	1976	tags=18%, list=17%, signal=21%
GO_REGULATION_OF_LIPID_BIOSYNTHETIC_PROCESS	GO_REGULATION_OF_LIPID_BIOSYNTHETIC_PROCESS		130	0.21005759	0.89631635	0.6660156	0.8257981	1	2452	tags=28%, list=21%, signal=35%
GO_CILIUM_OR_FLAGELLUM_DEPENDENT_CELL_MOTILITY	GO_CILIUM_OR_FLAGELLUM_DEPENDENT_CELL_MOTILITY		34	0.27052072	0.8962592	0.66536963	0.82539105	1	784	tags=12%, list=7%, signal=13%
GO_PROTEIN_LOCALIZATION_TO_VACUOLE	GO_PROTEIN_LOCALIZATION_TO_VACUOLE		59	0.22628844	0.89602625	0.63113004	0.82534784	1	1305	tags=14%, list=11%, signal=15%
GO_CELL_COMMUNICATION_BY_ELECTRICAL_COUPLING	GO_CELL_COMMUNICATION_BY_ELECTRICAL_COUPLING		19	0.31527704	0.89589566	0.6269231	0.82509094	1	2615	tags=47%, list=23%, signal=61%
GO_HISTONE_BINDING	GO_HISTONE_BINDING		170	0.23367125	0.89492977	0.6328872	0.8267992	1	846	tags=11%, list=7%, signal=12%
GO_RELEASE_OF_SEQUESTERED_CALCIUM_ION_INTO_CYTOSOL_BY_ENDOPLASMIC_RETICULUM	GO_RELEASE_OF_SEQUESTERED_CALCIUM_ION_INTO_CYTOSOL_BY_ENDOPLASMIC_RETICULUM		19	0.3113926	0.8942796	0.62374246	0.8277478	1	658	tags=16%, list=6%, signal=17%
GO_MYOFILAMENT	GO_MYOFILAMENT		15	0.3482669	0.89376134	0.6197183	0.8283582	1	1647	tags=27%, list=14%, signal=31%
GO_PURINE_NUCLEOSIDE_MONOPHOSPHATE_METABOLIC_PROCESS	GO_PURINE_NUCLEOSIDE_MONOPHOSPHATE_METABOLIC_PROCESS		30	0.31885174	0.8934538	0.59344894	0.8285451	1	1103	tags=20%, list=10%, signal=22%
GO_TRNA_METHYLTRANSFERASE_ACTIVITY	GO_TRNA_METHYLTRANSFERASE_ACTIVITY		20	0.34855652	0.8933744	0.5647773	0.82817304	1	653	tags=10%, list=6%, signal=11%
GO_CELLULAR_RESPONSE_TO_PEPTIDE_HORMONE_STIMULUS	GO_CELLULAR_RESPONSE_TO_PEPTIDE_HORMONE_STIMULUS		221	0.20159395	0.8933569	0.68333334	0.82766426	1	2470	tags=27%, list=21%, signal=33%
GO_CILIUM_ORGANIZATION	GO_CILIUM_ORGANIZATION		200	0.18976623	0.89210045	0.7020484	0.83004147	1	1168	tags=12%, list=10%, signal=13%
GO_DNA_DEPENDENT_ATPASE_ACTIVITY	GO_DNA_DEPENDENT_ATPASE_ACTIVITY		81	0.27967596	0.89135957	0.5852713	0.83118445	1	2301	tags=28%, list=20%, signal=35%
GO_PROTEIN_INSERTION_INTO_MITOCHONDRIAL_MEMBRANE_INVOLVED_IN_APOPTOTIC_SIGNALING_PATHWAY	GO_PROTEIN_INSERTION_INTO_MITOCHONDRIAL_MEMBRANE_INVOLVED_IN_APOPTOTIC_SIGNALING_PATHWAY		29	0.28806132	0.8905154	0.63126254	0.8326042	1	2934	tags=38%, list=25%, signal=51%
GO_METAL_ION_TRANSPORT	GO_METAL_ION_TRANSPORT		465	0.18579656	0.8904803	0.756917	0.8321236	1	1918	tags=17%, list=17%, signal=20%
GO_REGULATION_OF_MEMBRANE_POTENTIAL	GO_REGULATION_OF_MEMBRANE_POTENTIAL		202	0.2034918	0.8903084	0.70841485	0.8319622	1	2944	tags=27%, list=26%, signal=36%
GO_NEGATIVE_REGULATION_OF_NEURON_DEATH	GO_NEGATIVE_REGULATION_OF_NEURON_DEATH		121	0.19078311	0.8897698	0.69358176	0.83270085	1	2502	tags=26%, list=22%, signal=32%
GO_HUMORAL_IMMUNE_RESPONSE	GO_HUMORAL_IMMUNE_RESPONSE		132	0.2641336	0.88966846	0.6403162	0.8323876	1	415	tags=11%, list=4%, signal=11%
GO_BONE_DEVELOPMENT	GO_BONE_DEVELOPMENT		114	0.23076303	0.88920397	0.6700611	0.8329073	1	1825	tags=21%, list=16%, signal=25%
GO_NUCLEAR_MATRIX	GO_NUCLEAR_MATRIX		91	0.25436783	0.8885799	0.6315789	0.8338488	1	597	tags=10%, list=5%, signal=10%
GO_NEGATIVE_REGULATION_OF_CELL_SUBSTRATE_ADHESION	GO_NEGATIVE_REGULATION_OF_CELL_SUBSTRATE_ADHESION		38	0.24266285	0.888189	0.6438095	0.8341993	1	2032	tags=24%, list=18%, signal=29%
GO_ACTIVATING_TRANSCRIPTION_FACTOR_BINDING	GO_ACTIVATING_TRANSCRIPTION_FACTOR_BINDING		54	0.24394806	0.88800085	0.6712329	0.83409613	1	1544	tags=19%, list=13%, signal=21%
GO_NEGATIVE_REGULATION_OF_COLD_INDUCED_THERMOGENESIS	GO_NEGATIVE_REGULATION_OF_COLD_INDUCED_THERMOGENESIS		29	0.2941597	0.88795054	0.5854167	0.8336563	1	1976	tags=28%, list=17%, signal=33%
GO_CAVEOLA	GO_CAVEOLA		40	0.2595166	0.8873693	0.6302187	0.834416	1	2003	tags=25%, list=17%, signal=30%
GO_NEGATIVE_REGULATION_OF_UBIQUITIN_DEPENDENT_PROTEIN_CATABOLIC_PROCESS	GO_NEGATIVE_REGULATION_OF_UBIQUITIN_DEPENDENT_PROTEIN_CATABOLIC_PROCESS		40	0.25253832	0.88726693	0.6230769	0.834077	1	1415	tags=15%, list=12%, signal=17%
GO_AMINOGLYCAN_METABOLIC_PROCESS	GO_AMINOGLYCAN_METABOLIC_PROCESS		99	0.22926202	0.8872558	0.6822811	0.83356196	1	632	tags=10%, list=5%, signal=11%
GO_RESPONSE_TO_ALKALOID	GO_RESPONSE_TO_ALKALOID		58	0.23738517	0.8856291	0.67641324	0.836702	1	1873	tags=19%, list=16%, signal=23%
GO_PERINUCLEAR_ENDOPLASMIC_RETICULUM	GO_PERINUCLEAR_ENDOPLASMIC_RETICULUM		20	0.3075059	0.8855517	0.6455939	0.83633053	1	373	tags=10%, list=3%, signal=10%
GO_POSITIVE_REGULATION_OF_ORGANELLE_ORGANIZATION	GO_POSITIVE_REGULATION_OF_ORGANELLE_ORGANIZATION		457	0.18694933	0.88534504	0.6817289	0.8362816	1	1771	tags=14%, list=15%, signal=16%
GO_RECEPTOR_INTERNALIZATION	GO_RECEPTOR_INTERNALIZATION		73	0.22956403	0.8853299	0.66735536	0.8357682	1	1637	tags=19%, list=14%, signal=22%
GO_ENDOSOMAL_TRANSPORT	GO_ENDOSOMAL_TRANSPORT		178	0.21060535	0.8851455	0.6221766	0.83565664	1	2131	tags=21%, list=19%, signal=26%
GO_NEGATIVE_REGULATION_OF_PROTEIN_LOCALIZATION_TO_MEMBRANE	GO_NEGATIVE_REGULATION_OF_PROTEIN_LOCALIZATION_TO_MEMBRANE		22	0.28146228	0.8845123	0.6181818	0.8365654	1	1847	tags=27%, list=16%, signal=32%
GO_CERAMIDE_METABOLIC_PROCESS	GO_CERAMIDE_METABOLIC_PROCESS		61	0.23040943	0.88364017	0.6582524	0.83795696	1	3041	tags=33%, list=26%, signal=44%
GO_CELLULAR_RESPONSE_TO_PEPTIDE	GO_CELLULAR_RESPONSE_TO_PEPTIDE		270	0.19935246	0.88251215	0.7446808	0.8399458	1	2399	tags=26%, list=21%, signal=32%
GO_REGULATION_OF_PROTEIN_CONTAINING_COMPLEX_ASSEMBLY	GO_REGULATION_OF_PROTEIN_CONTAINING_COMPLEX_ASSEMBLY		294	0.1917768	0.88214177	0.6902834	0.84018165	1	2255	tags=20%, list=20%, signal=24%
GO_REGULATION_OF_CELLULAR_RESPONSE_TO_INSULIN_STIMULUS	GO_REGULATION_OF_CELLULAR_RESPONSE_TO_INSULIN_STIMULUS		50	0.2603223	0.88209504	0.6516129	0.8397437	1	1254	tags=18%, list=11%, signal=20%
GO_SPINAL_CORD_DEVELOPMENT	GO_SPINAL_CORD_DEVELOPMENT		52	0.25352284	0.8819092	0.6473988	0.8396075	1	1921	tags=21%, list=17%, signal=25%
GO_POST_GOLGI_VESICLE_MEDIATED_TRANSPORT	GO_POST_GOLGI_VESICLE_MEDIATED_TRANSPORT		89	0.24860908	0.88186806	0.6027668	0.8391507	1	2639	tags=29%, list=23%, signal=38%
GO_REGULATION_OF_RECEPTOR_RECYCLING	GO_REGULATION_OF_RECEPTOR_RECYCLING		16	0.3201171	0.8815804	0.6389452	0.8392589	1	863	tags=19%, list=7%, signal=20%
GO_SMAD_PROTEIN_SIGNAL_TRANSDUCTION	GO_SMAD_PROTEIN_SIGNAL_TRANSDUCTION		42	0.2692306	0.8814767	0.62818	0.83893627	1	2592	tags=33%, list=23%, signal=43%
GO_EARLY_ENDOSOME_MEMBRANE	GO_EARLY_ENDOSOME_MEMBRANE		116	0.21753086	0.88120717	0.6398305	0.83901155	1	2458	tags=26%, list=21%, signal=33%
GO_CARDIAC_MUSCLE_CELL_CONTRACTION	GO_CARDIAC_MUSCLE_CELL_CONTRACTION		30	0.25834236	0.8811999	0.68063873	0.83847874	1	2615	tags=30%, list=23%, signal=39%
GO_CELL_JUNCTION_MAINTENANCE	GO_CELL_JUNCTION_MAINTENANCE		15	0.2988467	0.8810917	0.63083166	0.8381553	1	2554	tags=33%, list=22%, signal=43%
GO_POSITIVE_REGULATION_OF_PROTEIN_TARGETING_TO_MITOCHONDRION	GO_POSITIVE_REGULATION_OF_PROTEIN_TARGETING_TO_MITOCHONDRION		28	0.24244869	0.88099504	0.6059406	0.8378086	1	2215	tags=25%, list=19%, signal=31%
GO_DAMAGED_DNA_BINDING	GO_DAMAGED_DNA_BINDING		50	0.28904456	0.8805882	0.62330097	0.8381354	1	1015	tags=16%, list=9%, signal=17%
GO_RIBONUCLEOSIDE_TRIPHOSPHATE_METABOLIC_PROCESS	GO_RIBONUCLEOSIDE_TRIPHOSPHATE_METABOLIC_PROCESS		41	0.25165412	0.8805353	0.6332703	0.83770096	1	1682	tags=20%, list=15%, signal=23%
GO_RESPONSE_TO_COLD	GO_RESPONSE_TO_COLD		31	0.2720341	0.8802802	0.65882355	0.8377373	1	1674	tags=26%, list=15%, signal=30%
GO_NEGATIVE_REGULATION_OF_PROTEIN_MATURATION	GO_NEGATIVE_REGULATION_OF_PROTEIN_MATURATION		22	0.28228468	0.8801619	0.6023857	0.8374454	1	983	tags=18%, list=9%, signal=20%
GO_GLYCEROPHOSPHOLIPID_CATABOLIC_PROCESS	GO_GLYCEROPHOSPHOLIPID_CATABOLIC_PROCESS		15	0.31503835	0.8794905	0.642562	0.838401	1	2378	tags=33%, list=21%, signal=42%
GO_CELLULAR_RESPONSE_TO_ALCOHOL	GO_CELLULAR_RESPONSE_TO_ALCOHOL		59	0.27695772	0.8788854	0.6765286	0.8392079	1	1544	tags=20%, list=13%, signal=23%
GO_INSULIN_RECEPTOR_SIGNALING_PATHWAY	GO_INSULIN_RECEPTOR_SIGNALING_PATHWAY		100	0.2111343	0.8775285	0.6695279	0.8416872	1	1178	tags=14%, list=10%, signal=15%
GO_RNA_POLYMERASE_COMPLEX	GO_RNA_POLYMERASE_COMPLEX		84	0.24309653	0.87749374	0.61077845	0.8412414	1	3382	tags=31%, list=29%, signal=44%
GO_LIPID_TRANSPORTER_ACTIVITY	GO_LIPID_TRANSPORTER_ACTIVITY		65	0.2424332	0.8774279	0.7070707	0.8408546	1	2178	tags=28%, list=19%, signal=34%
GO_NEGATIVE_REGULATION_OF_INTERLEUKIN_6_PRODUCTION	GO_NEGATIVE_REGULATION_OF_INTERLEUKIN_6_PRODUCTION		32	0.2949525	0.8772665	0.63578945	0.84069216	1	1231	tags=19%, list=11%, signal=21%
GO_REGULATION_OF_VACUOLE_ORGANIZATION	GO_REGULATION_OF_VACUOLE_ORGANIZATION		40	0.23410791	0.87668854	0.62422997	0.8414742	1	1220	tags=15%, list=11%, signal=17%
GO_CELLULAR_POLYSACCHARIDE_CATABOLIC_PROCESS	GO_CELLULAR_POLYSACCHARIDE_CATABOLIC_PROCESS		20	0.33125687	0.875942	0.6122449	0.8426069	1	1431	tags=30%, list=12%, signal=34%
GO_NON_MOTILE_CILIUM_ASSEMBLY	GO_NON_MOTILE_CILIUM_ASSEMBLY		33	0.25630412	0.87588423	0.64	0.8421902	1	2936	tags=36%, list=26%, signal=49%
GO_DNA_BIOSYNTHETIC_PROCESS	GO_DNA_BIOSYNTHETIC_PROCESS		140	0.2281944	0.8755773	0.622824	0.84234124	1	796	tags=10%, list=7%, signal=11%
GO_CIS_TRANS_ISOMERASE_ACTIVITY	GO_CIS_TRANS_ISOMERASE_ACTIVITY		29	0.28678027	0.87552476	0.65088755	0.8419192	1	2574	tags=34%, list=22%, signal=44%
GO_MATURATION_OF_5_8S_RRNA_FROM_TRICISTRONIC_RRNA_TRANSCRIPT_SSU_RRNA_5_8S_RRNA_LSU_RRNA	GO_MATURATION_OF_5_8S_RRNA_FROM_TRICISTRONIC_RRNA_TRANSCRIPT_SSU_RRNA_5_8S_RRNA_LSU_RRNA		16	0.37763467	0.87524295	0.6103647	0.84202814	1	1089	tags=19%, list=9%, signal=21%
GO_ESTABLISHMENT_OF_PROTEIN_LOCALIZATION_TO_MITOCHONDRIAL_MEMBRANE	GO_ESTABLISHMENT_OF_PROTEIN_LOCALIZATION_TO_MITOCHONDRIAL_MEMBRANE		45	0.24726246	0.87509364	0.64509803	0.84183586	1	2934	tags=29%, list=25%, signal=39%
GO_REGULATION_OF_HISTONE_H3_K4_METHYLATION	GO_REGULATION_OF_HISTONE_H3_K4_METHYLATION		22	0.291214	0.87503374	0.59117085	0.84143806	1	363	tags=9%, list=3%, signal=9%
GO_REGULATION_OF_NEUROTRANSMITTER_TRANSPORT	GO_REGULATION_OF_NEUROTRANSMITTER_TRANSPORT		62	0.2197935	0.87479	0.73630834	0.8414431	1	2003	tags=19%, list=17%, signal=23%
GO_RNA_POLYMERASE_BINDING	GO_RNA_POLYMERASE_BINDING		49	0.26368663	0.8747092	0.64509803	0.8410962	1	1436	tags=16%, list=12%, signal=19%
GO_ORGANELLE_SUBCOMPARTMENT	GO_ORGANELLE_SUBCOMPARTMENT		269	0.2051385	0.8744042	0.6920078	0.84127146	1	1646	tags=18%, list=14%, signal=20%
GO_CHLORIDE_CHANNEL_COMPLEX	GO_CHLORIDE_CHANNEL_COMPLEX		15	0.34155452	0.87439525	0.61857706	0.84075046	1	531	tags=13%, list=5%, signal=14%
GO_MODIFICATION_OF_SYNAPTIC_STRUCTURE	GO_MODIFICATION_OF_SYNAPTIC_STRUCTURE		18	0.2906016	0.8742479	0.6331237	0.84051895	1	1893	tags=22%, list=16%, signal=27%
GO_CUL3_RING_UBIQUITIN_LIGASE_COMPLEX	GO_CUL3_RING_UBIQUITIN_LIGASE_COMPLEX		29	0.30026147	0.87400883	0.59683794	0.8404982	1	1867	tags=28%, list=16%, signal=33%
GO_CELLULAR_GLUCOSE_HOMEOSTASIS	GO_CELLULAR_GLUCOSE_HOMEOSTASIS		96	0.20342737	0.8735727	0.7610442	0.84091854	1	2190	tags=21%, list=19%, signal=26%
GO_CARDIAC_MUSCLE_CELL_ACTION_POTENTIAL_INVOLVED_IN_CONTRACTION	GO_CARDIAC_MUSCLE_CELL_ACTION_POTENTIAL_INVOLVED_IN_CONTRACTION		20	0.28982693	0.87351227	0.651751	0.84053713	1	704	tags=10%, list=6%, signal=11%
GO_LEARNING	GO_LEARNING		83	0.21794426	0.8721139	0.6967871	0.8431061	1	2474	tags=29%, list=21%, signal=37%
GO_POSITIVE_REGULATION_OF_PROTEIN_KINASE_B_SIGNALING	GO_POSITIVE_REGULATION_OF_PROTEIN_KINASE_B_SIGNALING		101	0.21494728	0.8720015	0.7465619	0.8428167	1	1099	tags=14%, list=10%, signal=15%
GO_PROTEIN_N_LINKED_GLYCOSYLATION	GO_PROTEIN_N_LINKED_GLYCOSYLATION		56	0.25940102	0.871403	0.60119045	0.84363854	1	2219	tags=25%, list=19%, signal=31%
GO_PHOSPHATIDYLCHOLINE_METABOLIC_PROCESS	GO_PHOSPHATIDYLCHOLINE_METABOLIC_PROCESS		51	0.22981438	0.8708087	0.71399593	0.8444257	1	2470	tags=31%, list=21%, signal=40%
GO_REGULATION_OF_MICROTUBULE_POLYMERIZATION_OR_DEPOLYMERIZATION	GO_REGULATION_OF_MICROTUBULE_POLYMERIZATION_OR_DEPOLYMERIZATION		55	0.24037758	0.8705473	0.6673347	0.8444806	1	759	tags=11%, list=7%, signal=12%
GO_RIBOSOME_ASSEMBLY	GO_RIBOSOME_ASSEMBLY		55	0.28170997	0.87036264	0.5883459	0.84434396	1	272	tags=7%, list=2%, signal=7%
GO_FERTILIZATION	GO_FERTILIZATION		66	0.22015631	0.86938	0.7402062	0.84591275	1	2164	tags=21%, list=19%, signal=26%
GO_AXONAL_TRANSPORT	GO_AXONAL_TRANSPORT		41	0.23537102	0.8692756	0.66943866	0.84561163	1	1212	tags=15%, list=11%, signal=16%
GO_REGULATION_OF_REACTIVE_OXYGEN_SPECIES_METABOLIC_PROCESS	GO_REGULATION_OF_REACTIVE_OXYGEN_SPECIES_METABOLIC_PROCESS		139	0.20357929	0.86901546	0.70564514	0.8456218	1	1355	tags=14%, list=12%, signal=16%
GO_SULFUR_COMPOUND_TRANSMEMBRANE_TRANSPORTER_ACTIVITY	GO_SULFUR_COMPOUND_TRANSMEMBRANE_TRANSPORTER_ACTIVITY		25	0.27277884	0.86870694	0.6666667	0.84576684	1	2110	tags=20%, list=18%, signal=24%
GO_REGULATION_OF_DNA_BIOSYNTHETIC_PROCESS	GO_REGULATION_OF_DNA_BIOSYNTHETIC_PROCESS		81	0.2409382	0.8680337	0.6563107	0.84664905	1	943	tags=11%, list=8%, signal=12%
GO_RIBONUCLEOSIDE_MONOPHOSPHATE_BIOSYNTHETIC_PROCESS	GO_RIBONUCLEOSIDE_MONOPHOSPHATE_BIOSYNTHETIC_PROCESS		28	0.34155717	0.8677689	0.6295546	0.8466765	1	1148	tags=21%, list=10%, signal=24%
GO_REGULATION_OF_OXIDATIVE_STRESS_INDUCED_INTRINSIC_APOPTOTIC_SIGNALING_PATHWAY	GO_REGULATION_OF_OXIDATIVE_STRESS_INDUCED_INTRINSIC_APOPTOTIC_SIGNALING_PATHWAY		23	0.26809454	0.866991	0.64102566	0.8478128	1	1682	tags=17%, list=15%, signal=20%
GO_AXON_CYTOPLASM	GO_AXON_CYTOPLASM		42	0.23214412	0.86660147	0.6744681	0.8481388	1	1212	tags=14%, list=11%, signal=16%
GO_POSITIVE_REGULATION_OF_INSULIN_SECRETION	GO_POSITIVE_REGULATION_OF_INSULIN_SECRETION		43	0.2440499	0.86648136	0.6955645	0.8478865	1	1933	tags=26%, list=17%, signal=31%
GO_RETROMER_COMPLEX	GO_RETROMER_COMPLEX		19	0.3135912	0.86645526	0.6344538	0.8474066	1	2131	tags=32%, list=19%, signal=39%
GO_RNA_CAPPING	GO_RNA_CAPPING		27	0.29309505	0.86557764	0.63809526	0.8487548	1	2257	tags=19%, list=20%, signal=23%
GO_PLATELET_ALPHA_GRANULE_LUMEN	GO_PLATELET_ALPHA_GRANULE_LUMEN		44	0.29619008	0.86556625	0.64128256	0.8482434	1	1885	tags=23%, list=16%, signal=27%
GO_MAINTENANCE_OF_CELL_NUMBER	GO_MAINTENANCE_OF_CELL_NUMBER		106	0.22413254	0.8652111	0.69166666	0.8485097	1	1490	tags=14%, list=13%, signal=16%
GO_ORGANIC_ACID_BINDING	GO_ORGANIC_ACID_BINDING		110	0.21596996	0.8648509	0.7303609	0.848751	1	1922	tags=20%, list=17%, signal=24%
GO_REGULATION_OF_LIPID_LOCALIZATION	GO_REGULATION_OF_LIPID_LOCALIZATION		94	0.2302905	0.8648175	0.766129	0.84829277	1	2100	tags=27%, list=18%, signal=32%
GO_MACROPHAGE_ACTIVATION	GO_MACROPHAGE_ACTIVATION		74	0.23728402	0.8634782	0.72267205	0.85066605	1	1527	tags=18%, list=13%, signal=20%
GO_RENAL_WATER_HOMEOSTASIS	GO_RENAL_WATER_HOMEOSTASIS		23	0.29221302	0.8633489	0.6783505	0.85041046	1	2697	tags=35%, list=23%, signal=45%
GO_DNA_HELICASE_ACTIVITY	GO_DNA_HELICASE_ACTIVITY		61	0.27082658	0.86322695	0.6223507	0.8501606	1	2226	tags=28%, list=19%, signal=34%
GO_NEGATIVE_REGULATION_OF_SMALL_MOLECULE_METABOLIC_PROCESS	GO_NEGATIVE_REGULATION_OF_SMALL_MOLECULE_METABOLIC_PROCESS		64	0.2145736	0.862579	0.76386034	0.85105664	1	1762	tags=20%, list=15%, signal=24%
GO_ACTIVATION_OF_MAPK_ACTIVITY	GO_ACTIVATION_OF_MAPK_ACTIVITY		101	0.20478867	0.86183864	0.7360825	0.852112	1	1219	tags=12%, list=11%, signal=13%
GO_UBIQUITIN_LIKE_PROTEIN_LIGASE_ACTIVITY	GO_UBIQUITIN_LIKE_PROTEIN_LIGASE_ACTIVITY		207	0.21054785	0.86178297	0.6799163	0.85169923	1	818	tags=10%, list=7%, signal=11%
GO_ORGANIC_CYCLIC_COMPOUND_CATABOLIC_PROCESS	GO_ORGANIC_CYCLIC_COMPOUND_CATABOLIC_PROCESS		487	0.18570895	0.8611323	0.6711281	0.8525866	1	2030	tags=17%, list=18%, signal=20%
GO_PHOSPHATIDYLINOSITOL_3_PHOSPHATE_BINDING	GO_PHOSPHATIDYLINOSITOL_3_PHOSPHATE_BINDING		34	0.24180327	0.86107475	0.71370965	0.8521756	1	2131	tags=26%, list=19%, signal=32%
GO_CELL_PROJECTION_ASSEMBLY	GO_CELL_PROJECTION_ASSEMBLY		327	0.18178351	0.86089236	0.82723576	0.85206234	1	2822	tags=27%, list=25%, signal=35%
GO_NUCLEUS_ORGANIZATION	GO_NUCLEUS_ORGANIZATION		98	0.25514036	0.86086094	0.6316832	0.85160637	1	1509	tags=17%, list=13%, signal=20%
GO_KERATIN_FILAMENT	GO_KERATIN_FILAMENT		21	0.38012326	0.8606119	0.6112186	0.85162354	1	3686	tags=48%, list=32%, signal=70%
GO_LARGE_RIBOSOMAL_SUBUNIT	GO_LARGE_RIBOSOMAL_SUBUNIT		105	0.29206994	0.8604995	0.60646385	0.8513269	1	2693	tags=25%, list=23%, signal=32%
GO_REGULATION_OF_DNA_RECOMBINATION	GO_REGULATION_OF_DNA_RECOMBINATION		59	0.24982214	0.8595974	0.6328872	0.8526878	1	1425	tags=17%, list=12%, signal=19%
GO_PROTEIN_STABILIZATION	GO_PROTEIN_STABILIZATION		144	0.1921326	0.85903066	0.6901961	0.85333866	1	2320	tags=22%, list=20%, signal=27%
GO_CARDIAC_VENTRICLE_DEVELOPMENT	GO_CARDIAC_VENTRICLE_DEVELOPMENT		64	0.24838343	0.8586246	0.704501	0.85369635	1	2230	tags=27%, list=19%, signal=33%
GO_REGULATION_OF_SENSORY_PERCEPTION	GO_REGULATION_OF_SENSORY_PERCEPTION		15	0.32828087	0.85833055	0.6792453	0.85380334	1	2826	tags=47%, list=25%, signal=62%
GO_REGULATION_OF_VESICLE_FUSION	GO_REGULATION_OF_VESICLE_FUSION		16	0.25668016	0.85829717	0.65384614	0.8533358	1	1398	tags=19%, list=12%, signal=21%
GO_GLYCEROLIPID_CATABOLIC_PROCESS	GO_GLYCEROLIPID_CATABOLIC_PROCESS		33	0.25793055	0.85793036	0.7230444	0.85360885	1	2809	tags=36%, list=24%, signal=48%
GO_LEUKOCYTE_ACTIVATION_INVOLVED_IN_INFLAMMATORY_RESPONSE	GO_LEUKOCYTE_ACTIVATION_INVOLVED_IN_INFLAMMATORY_RESPONSE		36	0.25143725	0.85778165	0.6808943	0.8534152	1	419	tags=8%, list=4%, signal=9%
GO_RESPONSE_TO_XENOBIOTIC_STIMULUS	GO_RESPONSE_TO_XENOBIOTIC_STIMULUS		56	0.22655004	0.8569658	0.70428014	0.85463476	1	3103	tags=36%, list=27%, signal=49%
GO_NEGATIVE_REGULATION_OF_CELL_ACTIVATION	GO_NEGATIVE_REGULATION_OF_CELL_ACTIVATION		142	0.21575367	0.85623413	0.7505285	0.8556646	1	1004	tags=13%, list=9%, signal=14%
GO_VESICLE_TARGETING_TO_FROM_OR_WITHIN_GOLGI	GO_VESICLE_TARGETING_TO_FROM_OR_WITHIN_GOLGI		64	0.2774479	0.85523945	0.6544715	0.8572791	1	2440	tags=27%, list=21%, signal=34%
GO_BETA_TUBULIN_BINDING	GO_BETA_TUBULIN_BINDING		32	0.2695245	0.85512	0.6902834	0.8570129	1	2284	tags=25%, list=20%, signal=31%
GO_PRESYNAPSE	GO_PRESYNAPSE		289	0.18070045	0.854445	0.8187251	0.8579334	1	2026	tags=18%, list=18%, signal=22%
GO_MEMBRANE_LIPID_METABOLIC_PROCESS	GO_MEMBRANE_LIPID_METABOLIC_PROCESS		135	0.19941993	0.85366005	0.7457306	0.8590846	1	2109	tags=19%, list=18%, signal=23%
GO_RAB_PROTEIN_SIGNAL_TRANSDUCTION	GO_RAB_PROTEIN_SIGNAL_TRANSDUCTION		17	0.27837414	0.8531867	0.68110234	0.8595627	1	771	tags=12%, list=7%, signal=13%
GO_REGULATION_OF_SYNAPTIC_VESICLE_EXOCYTOSIS	GO_REGULATION_OF_SYNAPTIC_VESICLE_EXOCYTOSIS		40	0.22145027	0.8531864	0.7148515	0.85903126	1	2003	tags=20%, list=17%, signal=24%
GO_PROTON_TRANSPORTING_V_TYPE_ATPASE_COMPLEX	GO_PROTON_TRANSPORTING_V_TYPE_ATPASE_COMPLEX		20	0.26914328	0.8528291	0.6192385	0.85925317	1	1944	tags=20%, list=17%, signal=24%
GO_TRANS_GOLGI_NETWORK	GO_TRANS_GOLGI_NETWORK		173	0.20905454	0.8525492	0.7123288	0.8593506	1	1646	tags=18%, list=14%, signal=21%
GO_PROTEIN_LOCALIZATION_TO_CHROMATIN	GO_PROTEIN_LOCALIZATION_TO_CHROMATIN		17	0.2923287	0.8521526	0.6512524	0.8596525	1	1717	tags=24%, list=15%, signal=28%
GO_REGULATION_OF_EXOCYTOSIS	GO_REGULATION_OF_EXOCYTOSIS		132	0.19055526	0.85123044	0.7302905	0.86101735	1	1259	tags=11%, list=11%, signal=13%
GO_ORGANELLE_MEMBRANE_FUSION	GO_ORGANELLE_MEMBRANE_FUSION		77	0.22749951	0.8502202	0.6530612	0.8626561	1	2307	tags=23%, list=20%, signal=29%
GO_NUCLEOTIDYLTRANSFERASE_ACTIVITY	GO_NUCLEOTIDYLTRANSFERASE_ACTIVITY		89	0.23641184	0.84959596	0.67572814	0.86344904	1	2257	tags=20%, list=20%, signal=25%
GO_EARLY_ENDOSOME	GO_EARLY_ENDOSOME		260	0.18264742	0.8495756	0.7418699	0.8629613	1	2668	tags=25%, list=23%, signal=31%
GO_NEGATIVE_REGULATION_OF_BLOOD_VESSEL_ENDOTHELIAL_CELL_MIGRATION	GO_NEGATIVE_REGULATION_OF_BLOOD_VESSEL_ENDOTHELIAL_CELL_MIGRATION		23	0.27021733	0.8495159	0.6947791	0.862549	1	787	tags=13%, list=7%, signal=14%
GO_EPIDERMIS_DEVELOPMENT	GO_EPIDERMIS_DEVELOPMENT		177	0.1974997	0.8482362	0.774	0.86474174	1	2701	tags=27%, list=23%, signal=34%
GO_MITOCHONDRION_LOCALIZATION	GO_MITOCHONDRION_LOCALIZATION		28	0.2580408	0.8479587	0.6828283	0.8647936	1	196	tags=7%, list=2%, signal=7%
GO_RESPONSE_TO_TEMPERATURE_STIMULUS	GO_RESPONSE_TO_TEMPERATURE_STIMULUS		164	0.20649542	0.84741765	0.73046875	0.86540204	1	1873	tags=20%, list=16%, signal=24%
GO_CYTOSOLIC_RIBOSOME	GO_CYTOSOLIC_RIBOSOME		96	0.27400485	0.84730226	0.6214689	0.86512005	1	2691	tags=23%, list=23%, signal=30%
GO_NEURON_PROJECTION_EXTENSION_INVOLVED_IN_NEURON_PROJECTION_GUIDANCE	GO_NEURON_PROJECTION_EXTENSION_INVOLVED_IN_NEURON_PROJECTION_GUIDANCE		20	0.29467285	0.8472487	0.71311474	0.86468285	1	3003	tags=40%, list=26%, signal=54%
GO_LIPOSACCHARIDE_METABOLIC_PROCESS	GO_LIPOSACCHARIDE_METABOLIC_PROCESS		81	0.20150208	0.8470158	0.7553398	0.86464316	1	2025	tags=20%, list=18%, signal=24%
GO_SPLEEN_DEVELOPMENT	GO_SPLEEN_DEVELOPMENT		23	0.30932856	0.8464547	0.68849206	0.86530256	1	281	tags=13%, list=2%, signal=13%
GO_PROTEIN_INSERTION_INTO_MEMBRANE	GO_PROTEIN_INSERTION_INTO_MEMBRANE		53	0.24092694	0.8458744	0.73427993	0.8660065	1	2934	tags=28%, list=25%, signal=38%
GO_REGULATION_OF_SIGNAL_TRANSDUCTION_BY_P53_CLASS_MEDIATOR	GO_REGULATION_OF_SIGNAL_TRANSDUCTION_BY_P53_CLASS_MEDIATOR		140	0.23330574	0.84503746	0.67175573	0.86724406	1	2589	tags=29%, list=22%, signal=36%
GO_PLASMA_MEMBRANE_BOUNDED_CELL_PROJECTION_CYTOPLASM	GO_PLASMA_MEMBRANE_BOUNDED_CELL_PROJECTION_CYTOPLASM		102	0.18778977	0.8449199	0.78137654	0.8669374	1	1476	tags=13%, list=13%, signal=14%
GO_STEROID_HORMONE_MEDIATED_SIGNALING_PATHWAY	GO_STEROID_HORMONE_MEDIATED_SIGNALING_PATHWAY		92	0.20192073	0.84458286	0.7386364	0.8671005	1	2250	tags=21%, list=20%, signal=25%
GO_BRANCHING_MORPHOGENESIS_OF_AN_EPITHELIAL_TUBE	GO_BRANCHING_MORPHOGENESIS_OF_AN_EPITHELIAL_TUBE		60	0.22010075	0.8444419	0.750499	0.8668582	1	585	tags=8%, list=5%, signal=9%
GO_ENDOSOME_MEMBRANE	GO_ENDOSOME_MEMBRANE		371	0.17697725	0.8442332	0.72392637	0.8667538	1	2152	tags=19%, list=19%, signal=23%
GO_SCHWANN_CELL_DIFFERENTIATION	GO_SCHWANN_CELL_DIFFERENTIATION		22	0.2681682	0.84402984	0.74261606	0.86663395	1	1539	tags=23%, list=13%, signal=26%
GO_PROTEIN_LOCALIZATION_TO_CELL_PERIPHERY	GO_PROTEIN_LOCALIZATION_TO_CELL_PERIPHERY		225	0.17988323	0.8430101	0.8370221	0.868198	1	2642	tags=25%, list=23%, signal=32%
GO_REGULATION_OF_EARLY_ENDOSOME_TO_LATE_ENDOSOME_TRANSPORT	GO_REGULATION_OF_EARLY_ENDOSOME_TO_LATE_ENDOSOME_TRANSPORT		15	0.33767807	0.8426465	0.62909836	0.86842126	1	2463	tags=33%, list=21%, signal=42%
GO_GPI_ANCHOR_METABOLIC_PROCESS	GO_GPI_ANCHOR_METABOLIC_PROCESS		26	0.26459333	0.84210163	0.682	0.86903614	1	3162	tags=31%, list=27%, signal=42%
GO_POSITIVE_REGULATION_OF_CANONICAL_WNT_SIGNALING_PATHWAY	GO_POSITIVE_REGULATION_OF_CANONICAL_WNT_SIGNALING_PATHWAY		101	0.19821861	0.84209746	0.7408907	0.86851317	1	2670	tags=29%, list=23%, signal=37%
GO_O_ACYLTRANSFERASE_ACTIVITY	GO_O_ACYLTRANSFERASE_ACTIVITY		30	0.23877756	0.8419386	0.7045908	0.86832666	1	3540	tags=37%, list=31%, signal=53%
GO_INORGANIC_ANION_TRANSMEMBRANE_TRANSPORT	GO_INORGANIC_ANION_TRANSMEMBRANE_TRANSPORT		52	0.22999208	0.8418033	0.73236513	0.86806434	1	531	tags=8%, list=5%, signal=8%
GO_ANTERIOR_POSTERIOR_PATTERN_SPECIFICATION	GO_ANTERIOR_POSTERIOR_PATTERN_SPECIFICATION		98	0.22362174	0.8417304	0.7582645	0.86768156	1	2692	tags=31%, list=23%, signal=40%
GO_DICARBOXYLIC_ACID_TRANSPORT	GO_DICARBOXYLIC_ACID_TRANSPORT		48	0.2307961	0.8414027	0.74081635	0.8678416	1	1265	tags=13%, list=11%, signal=14%
GO_RESPONSE_TO_ANGIOTENSIN	GO_RESPONSE_TO_ANGIOTENSIN		18	0.27877304	0.8410063	0.667364	0.86812526	1	856	tags=11%, list=7%, signal=12%
GO_MUSCLE_CONTRACTION	GO_MUSCLE_CONTRACTION		175	0.20733397	0.8407809	0.798419	0.86806244	1	2882	tags=30%, list=25%, signal=40%
GO_PHOSPHATIDYLETHANOLAMINE_METABOLIC_PROCESS	GO_PHOSPHATIDYLETHANOLAMINE_METABOLIC_PROCESS		16	0.2765597	0.83986187	0.7034765	0.86943865	1	364	tags=13%, list=3%, signal=13%
GO_BONE_MINERALIZATION	GO_BONE_MINERALIZATION		61	0.243616	0.8396841	0.8011696	0.86929494	1	1626	tags=18%, list=14%, signal=21%
GO_ENDOCARDIAL_CUSHION_DEVELOPMENT	GO_ENDOCARDIAL_CUSHION_DEVELOPMENT		16	0.32050478	0.8391828	0.65587044	0.86982936	1	943	tags=19%, list=8%, signal=20%
GO_TRIGLYCERIDE_METABOLIC_PROCESS	GO_TRIGLYCERIDE_METABOLIC_PROCESS		51	0.23133141	0.83890814	0.7777778	0.86983687	1	2962	tags=35%, list=26%, signal=47%
GO_ATPASE_ACTIVITY	GO_ATPASE_ACTIVITY		273	0.22723897	0.83873004	0.6817289	0.86966956	1	2056	tags=22%, list=18%, signal=26%
GO_NEGATIVE_REGULATION_OF_CELL_MATRIX_ADHESION	GO_NEGATIVE_REGULATION_OF_CELL_MATRIX_ADHESION		25	0.25825673	0.83838564	0.701581	0.8698671	1	1885	tags=24%, list=16%, signal=29%
GO_GLYCOPROTEIN_BIOSYNTHETIC_PROCESS	GO_GLYCOPROTEIN_BIOSYNTHETIC_PROCESS		207	0.20324263	0.83791834	0.8070866	0.8702541	1	2041	tags=21%, list=18%, signal=25%
GO_MAINTENANCE_OF_PROTEIN_LOCATION_IN_CELL	GO_MAINTENANCE_OF_PROTEIN_LOCATION_IN_CELL		52	0.24059708	0.837447	0.70916337	0.8707177	1	2811	tags=37%, list=24%, signal=48%
GO_LENS_FIBER_CELL_DIFFERENTIATION	GO_LENS_FIBER_CELL_DIFFERENTIATION		19	0.2807194	0.83716035	0.72289157	0.87078595	1	1466	tags=21%, list=13%, signal=24%
GO_DEOXYRIBOSE_PHOSPHATE_CATABOLIC_PROCESS	GO_DEOXYRIBOSE_PHOSPHATE_CATABOLIC_PROCESS		19	0.30193043	0.8367858	0.6986817	0.8710187	1	1765	tags=32%, list=15%, signal=37%
GO_NEGATIVE_REGULATION_OF_INTRINSIC_APOPTOTIC_SIGNALING_PATHWAY	GO_NEGATIVE_REGULATION_OF_INTRINSIC_APOPTOTIC_SIGNALING_PATHWAY		71	0.20674232	0.8367784	0.7307692	0.87050843	1	2265	tags=20%, list=20%, signal=24%
GO_POSITIVE_REGULATION_OF_ENDOCYTOSIS	GO_POSITIVE_REGULATION_OF_ENDOCYTOSIS		70	0.22620793	0.83676213	0.73100615	0.87001514	1	1544	tags=16%, list=13%, signal=18%
GO_COPII_VESICLE_COAT	GO_COPII_VESICLE_COAT		15	0.36096653	0.83641535	0.6811881	0.8701922	1	524	tags=13%, list=5%, signal=14%
GO_LIGASE_ACTIVITY_FORMING_CARBON_NITROGEN_BONDS	GO_LIGASE_ACTIVITY_FORMING_CARBON_NITROGEN_BONDS		26	0.2999444	0.836129	0.668	0.8702939	1	2513	tags=31%, list=22%, signal=39%
GO_CARBOHYDRATE_DERIVATIVE_TRANSPORT	GO_CARBOHYDRATE_DERIVATIVE_TRANSPORT		60	0.22132985	0.8357026	0.75247526	0.8706425	1	2512	tags=25%, list=22%, signal=32%
GO_NUCLEOTIDE_SUGAR_BIOSYNTHETIC_PROCESS	GO_NUCLEOTIDE_SUGAR_BIOSYNTHETIC_PROCESS		19	0.30223164	0.8354425	0.6607495	0.8706646	1	3300	tags=37%, list=29%, signal=52%
GO_MEMBRANE_LIPID_BIOSYNTHETIC_PROCESS	GO_MEMBRANE_LIPID_BIOSYNTHETIC_PROCESS		88	0.20466354	0.8353235	0.78571427	0.8703776	1	3011	tags=32%, list=26%, signal=43%
GO_ODONTOGENESIS	GO_ODONTOGENESIS		61	0.2249004	0.8351613	0.8049281	0.87021077	1	1885	tags=20%, list=16%, signal=23%
GO_VASCULAR_ENDOTHELIAL_GROWTH_FACTOR_SIGNALING_PATHWAY	GO_VASCULAR_ENDOTHELIAL_GROWTH_FACTOR_SIGNALING_PATHWAY		16	0.29259568	0.8348784	0.73443985	0.8702521	1	2489	tags=44%, list=22%, signal=56%
GO_RESPONSE_TO_LEUKEMIA_INHIBITORY_FACTOR	GO_RESPONSE_TO_LEUKEMIA_INHIBITORY_FACTOR		67	0.2386178	0.83462787	0.7676768	0.87025654	1	928	tags=12%, list=8%, signal=13%
GO_LEUKOCYTE_TETHERING_OR_ROLLING	GO_LEUKOCYTE_TETHERING_OR_ROLLING		19	0.2930117	0.83375275	0.70980394	0.87148327	1	1057	tags=21%, list=9%, signal=23%
GO_MOTOR_NEURON_AXON_GUIDANCE	GO_MOTOR_NEURON_AXON_GUIDANCE		15	0.30045992	0.8324289	0.70515466	0.87366104	1	1871	tags=20%, list=16%, signal=24%
GO_LYSOPHOSPHOLIPASE_ACTIVITY	GO_LYSOPHOSPHOLIPASE_ACTIVITY		17	0.2867971	0.8318872	0.69512194	0.8742346	1	2844	tags=47%, list=25%, signal=62%
GO_CELLULAR_RESPONSE_TO_LOW_DENSITY_LIPOPROTEIN_PARTICLE_STIMULUS	GO_CELLULAR_RESPONSE_TO_LOW_DENSITY_LIPOPROTEIN_PARTICLE_STIMULUS		16	0.33605397	0.83174443	0.69153225	0.87401664	1	2474	tags=50%, list=21%, signal=64%
GO_PERK_MEDIATED_UNFOLDED_PROTEIN_RESPONSE	GO_PERK_MEDIATED_UNFOLDED_PROTEIN_RESPONSE		16	0.30656815	0.8296071	0.69052225	0.8778879	1	7986	tags=100%, list=69%, signal=326%
GO_POSITIVE_REGULATION_OF_PEPTIDYL_THREONINE_PHOSPHORYLATION	GO_POSITIVE_REGULATION_OF_PEPTIDYL_THREONINE_PHOSPHORYLATION		17	0.29095182	0.8294139	0.6679842	0.8777856	1	187	tags=6%, list=2%, signal=6%
GO_STEM_CELL_DIVISION	GO_STEM_CELL_DIVISION		28	0.25038248	0.8293731	0.75	0.87734467	1	784	tags=14%, list=7%, signal=15%
GO_MITOCHONDRIAL_LARGE_RIBOSOMAL_SUBUNIT	GO_MITOCHONDRIAL_LARGE_RIBOSOMAL_SUBUNIT		51	0.31961185	0.82859343	0.629771	0.8783657	1	2693	tags=25%, list=23%, signal=33%
GO_ZYMOGEN_ACTIVATION	GO_ZYMOGEN_ACTIVATION		35	0.25526568	0.8284961	0.7298387	0.87803864	1	1965	tags=23%, list=17%, signal=27%
GO_PROTEIN_HOMOTETRAMERIZATION	GO_PROTEIN_HOMOTETRAMERIZATION		41	0.2395369	0.8282075	0.7729941	0.8780692	1	1934	tags=27%, list=17%, signal=32%
GO_GLYCOPROTEIN_METABOLIC_PROCESS	GO_GLYCOPROTEIN_METABOLIC_PROCESS		254	0.19182236	0.82802546	0.8538012	0.87792104	1	2041	tags=19%, list=18%, signal=23%
GO_HYDROLASE_ACTIVITY_ACTING_ON_ESTER_BONDS	GO_HYDROLASE_ACTIVITY_ACTING_ON_ESTER_BONDS		446	0.19795406	0.8279458	0.8366534	0.8775602	1	1906	tags=18%, list=17%, signal=21%
GO_GENITALIA_DEVELOPMENT	GO_GENITALIA_DEVELOPMENT		16	0.33592963	0.8278294	0.7017544	0.87727654	1	1494	tags=31%, list=13%, signal=36%
GO_NUCLEOTIDE_SUGAR_METABOLIC_PROCESS	GO_NUCLEOTIDE_SUGAR_METABOLIC_PROCESS		30	0.26505756	0.8270262	0.714	0.8783492	1	1722	tags=17%, list=15%, signal=20%
GO_MODIFIED_AMINO_ACID_TRANSPORT	GO_MODIFIED_AMINO_ACID_TRANSPORT		16	0.28488624	0.8253338	0.72147	0.88122547	1	489	tags=13%, list=4%, signal=13%
GO_ENDONUCLEASE_ACTIVITY_ACTIVE_WITH_EITHER_RIBO_OR_DEOXYRIBONUCLEIC_ACIDS_AND_PRODUCING_5_PHOSPHOMONOESTERS	GO_ENDONUCLEASE_ACTIVITY_ACTIVE_WITH_EITHER_RIBO_OR_DEOXYRIBONUCLEIC_ACIDS_AND_PRODUCING_5_PHOSPHOMONOESTERS		24	0.30798304	0.82507247	0.66924566	0.8812238	1	2249	tags=25%, list=20%, signal=31%
GO_DNA_RECOMBINATION	GO_DNA_RECOMBINATION		172	0.23858784	0.8250185	0.6843137	0.8808132	1	1817	tags=21%, list=16%, signal=24%
GO_POSITIVE_REGULATION_OF_MITOCHONDRIAL_OUTER_MEMBRANE_PERMEABILIZATION_INVOLVED_IN_APOPTOTIC_SIGNALING_PATHWAY	GO_POSITIVE_REGULATION_OF_MITOCHONDRIAL_OUTER_MEMBRANE_PERMEABILIZATION_INVOLVED_IN_APOPTOTIC_SIGNALING_PATHWAY		33	0.2491634	0.8235226	0.7610442	0.88315916	1	76	tags=6%, list=1%, signal=6%
GO_MITOCHONDRIAL_RESPIRATORY_CHAIN_COMPLEX_ASSEMBLY	GO_MITOCHONDRIAL_RESPIRATORY_CHAIN_COMPLEX_ASSEMBLY		69	0.24662146	0.8231525	0.64547205	0.8833759	1	3096	tags=32%, list=27%, signal=43%
GO_NUCLEAR_HETEROCHROMATIN	GO_NUCLEAR_HETEROCHROMATIN		22	0.30685163	0.82290477	0.674	0.88336307	1	1542	tags=23%, list=13%, signal=26%
GO_POSTSYNAPTIC_NEUROTRANSMITTER_RECEPTOR_ACTIVITY	GO_POSTSYNAPTIC_NEUROTRANSMITTER_RECEPTOR_ACTIVITY		16	0.3670873	0.82220405	0.6770428	0.8841918	1	4046	tags=56%, list=35%, signal=87%
GO_RIBONUCLEASE_ACTIVITY	GO_RIBONUCLEASE_ACTIVITY		79	0.26630417	0.82187796	0.6953125	0.8843028	1	2249	tags=24%, list=20%, signal=30%
GO_NUCLEAR_INNER_MEMBRANE	GO_NUCLEAR_INNER_MEMBRANE		45	0.24038659	0.821627	0.78389	0.88424873	1	2975	tags=40%, list=26%, signal=54%
GO_NEGATIVE_REGULATION_OF_GROWTH	GO_NEGATIVE_REGULATION_OF_GROWTH		164	0.19130851	0.8215157	0.8496994	0.88394004	1	3061	tags=29%, list=27%, signal=39%
GO_PEROXISOME_PROLIFERATOR_ACTIVATED_RECEPTOR_SIGNALING_PATHWAY	GO_PEROXISOME_PROLIFERATOR_ACTIVATED_RECEPTOR_SIGNALING_PATHWAY		16	0.29992765	0.82096654	0.738189	0.88449275	1	783	tags=13%, list=7%, signal=13%
GO_NEGATIVE_REGULATION_OF_PROTEASOMAL_UBIQUITIN_DEPENDENT_PROTEIN_CATABOLIC_PROCESS	GO_NEGATIVE_REGULATION_OF_PROTEASOMAL_UBIQUITIN_DEPENDENT_PROTEIN_CATABOLIC_PROCESS		29	0.2525583	0.82095665	0.68217057	0.8839925	1	399	tags=7%, list=3%, signal=7%
GO_FORMATION_OF_CYTOPLASMIC_TRANSLATION_INITIATION_COMPLEX	GO_FORMATION_OF_CYTOPLASMIC_TRANSLATION_INITIATION_COMPLEX		15	0.29612353	0.8205589	0.6444008	0.8842541	1	3085	tags=27%, list=27%, signal=36%
GO_REGULATION_OF_CATION_TRANSMEMBRANE_TRANSPORT	GO_REGULATION_OF_CATION_TRANSMEMBRANE_TRANSPORT		188	0.19160253	0.8202984	0.80614203	0.88423634	1	2944	tags=29%, list=26%, signal=39%
GO_OXIDOREDUCTASE_ACTIVITY_ACTING_ON_PAIRED_DONORS_WITH_INCORPORATION_OR_REDUCTION_OF_MOLECULAR_OXYGEN	GO_OXIDOREDUCTASE_ACTIVITY_ACTING_ON_PAIRED_DONORS_WITH_INCORPORATION_OR_REDUCTION_OF_MOLECULAR_OXYGEN		74	0.21699849	0.81984216	0.80785125	0.8845812	1	1112	tags=12%, list=10%, signal=13%
GO_HEART_PROCESS	GO_HEART_PROCESS		137	0.19591692	0.8198055	0.87109375	0.88412136	1	2882	tags=29%, list=25%, signal=38%
GO_POSITIVE_REGULATION_OF_DENDRITE_DEVELOPMENT	GO_POSITIVE_REGULATION_OF_DENDRITE_DEVELOPMENT		48	0.20721415	0.81964666	0.7887597	0.88392496	1	1181	tags=10%, list=10%, signal=12%
GO_REGULATION_OF_RELEASE_OF_SEQUESTERED_CALCIUM_ION_INTO_CYTOSOL	GO_REGULATION_OF_RELEASE_OF_SEQUESTERED_CALCIUM_ION_INTO_CYTOSOL		46	0.22136454	0.8187614	0.82941175	0.88510716	1	2615	tags=28%, list=23%, signal=36%
GO_NEGATIVE_REGULATION_OF_CELL_DEVELOPMENT	GO_NEGATIVE_REGULATION_OF_CELL_DEVELOPMENT		190	0.18059863	0.81841415	0.8729508	0.8852136	1	2779	tags=27%, list=24%, signal=35%
GO_CHAPERONE_COMPLEX	GO_CHAPERONE_COMPLEX		19	0.33694732	0.81800747	0.63723606	0.8855104	1	4531	tags=53%, list=39%, signal=87%
GO_RIBOSOMAL_SUBUNIT	GO_RIBOSOMAL_SUBUNIT		169	0.2710411	0.81789505	0.6439394	0.8852186	1	2700	tags=24%, list=23%, signal=31%
GO_PYRIMIDINE_CONTAINING_COMPOUND_CATABOLIC_PROCESS	GO_PYRIMIDINE_CONTAINING_COMPOUND_CATABOLIC_PROCESS		30	0.25531253	0.8173994	0.7760618	0.88569003	1	1765	tags=23%, list=15%, signal=27%
GO_MEMBRANE_DOCKING	GO_MEMBRANE_DOCKING		132	0.19439165	0.8173432	0.7934363	0.88526994	1	1790	tags=18%, list=16%, signal=21%
GO_CARBOHYDRATE_PHOSPHORYLATION	GO_CARBOHYDRATE_PHOSPHORYLATION		18	0.30548328	0.8170605	0.6898048	0.88529825	1	476	tags=11%, list=4%, signal=12%
GO_CYTOPLASMIC_MICROTUBULE_ORGANIZATION	GO_CYTOPLASMIC_MICROTUBULE_ORGANIZATION		43	0.22886376	0.81620705	0.7441406	0.88644165	1	2830	tags=33%, list=25%, signal=43%
GO_FATTY_ACID_DERIVATIVE_TRANSPORT	GO_FATTY_ACID_DERIVATIVE_TRANSPORT		21	0.26322967	0.8156629	0.7412008	0.88697386	1	2351	tags=33%, list=20%, signal=42%
GO_TRANSLATION_INITIATION_FACTOR_ACTIVITY	GO_TRANSLATION_INITIATION_FACTOR_ACTIVITY		46	0.2481468	0.81562304	0.65280664	0.88652843	1	1874	tags=17%, list=16%, signal=21%
GO_POSITIVE_REGULATION_OF_ION_TRANSMEMBRANE_TRANSPORT	GO_POSITIVE_REGULATION_OF_ION_TRANSMEMBRANE_TRANSPORT		79	0.20828207	0.8150906	0.7519685	0.88701683	1	2474	tags=29%, list=21%, signal=37%
GO_POSITIVE_REGULATION_OF_ISOTYPE_SWITCHING	GO_POSITIVE_REGULATION_OF_ISOTYPE_SWITCHING		15	0.33786666	0.8147176	0.71701723	0.8871922	1	2301	tags=33%, list=20%, signal=42%
GO_POSITIVE_REGULATION_OF_WNT_SIGNALING_PATHWAY	GO_POSITIVE_REGULATION_OF_WNT_SIGNALING_PATHWAY		123	0.18991153	0.8145633	0.81092435	0.886968	1	2692	tags=28%, list=23%, signal=36%
GO_REGULATION_OF_MITOCHONDRIAL_OUTER_MEMBRANE_PERMEABILIZATION_INVOLVED_IN_APOPTOTIC_SIGNALING_PATHWAY	GO_REGULATION_OF_MITOCHONDRIAL_OUTER_MEMBRANE_PERMEABILIZATION_INVOLVED_IN_APOPTOTIC_SIGNALING_PATHWAY		39	0.23165901	0.8123364	0.77649325	0.8906849	1	76	tags=5%, list=1%, signal=5%
GO_REGULATION_OF_GENERATION_OF_PRECURSOR_METABOLITES_AND_ENERGY	GO_REGULATION_OF_GENERATION_OF_PRECURSOR_METABOLITES_AND_ENERGY		108	0.20377558	0.8117847	0.8245283	0.89117295	1	1849	tags=19%, list=16%, signal=22%
GO_SNAP_RECEPTOR_ACTIVITY	GO_SNAP_RECEPTOR_ACTIVITY		32	0.22540157	0.81164086	0.6889764	0.8909413	1	2307	tags=25%, list=20%, signal=31%
GO_EXOCYTIC_VESICLE	GO_EXOCYTIC_VESICLE		135	0.18178834	0.8116348	0.828629	0.89043194	1	2458	tags=24%, list=21%, signal=30%
GO_AORTA_DEVELOPMENT	GO_AORTA_DEVELOPMENT		33	0.26952076	0.81160086	0.7341513	0.88996685	1	1954	tags=27%, list=17%, signal=33%
GO_OLFACTORY_RECEPTOR_ACTIVITY	GO_OLFACTORY_RECEPTOR_ACTIVITY		26	0.3873309	0.8112873	0.66260165	0.8900087	1	3652	tags=38%, list=32%, signal=56%
GO_PROTEIN_DEPHOSPHORYLATION	GO_PROTEIN_DEPHOSPHORYLATION		216	0.18999559	0.80959195	0.84444445	0.89258325	1	1997	tags=19%, list=17%, signal=23%
GO_ACTION_POTENTIAL	GO_ACTION_POTENTIAL		59	0.21864183	0.8082876	0.812749	0.894476	1	2004	tags=20%, list=17%, signal=25%
GO_EUKARYOTIC_TRANSLATION_INITIATION_FACTOR_3_COMPLEX	GO_EUKARYOTIC_TRANSLATION_INITIATION_FACTOR_3_COMPLEX		16	0.2831667	0.8079041	0.6351351	0.8946823	1	8255	tags=100%, list=72%, signal=353%
GO_REGULATION_OF_SYSTEMIC_ARTERIAL_BLOOD_PRESSURE	GO_REGULATION_OF_SYSTEMIC_ARTERIAL_BLOOD_PRESSURE		44	0.25328404	0.8078051	0.765625	0.894347	1	2880	tags=34%, list=25%, signal=45%
GO_PHOSPHATIDYLSERINE_METABOLIC_PROCESS	GO_PHOSPHATIDYLSERINE_METABOLIC_PROCESS		17	0.25351828	0.8077757	0.7280164	0.89387566	1	1676	tags=18%, list=15%, signal=21%
GO_CELLULAR_NITROGEN_COMPOUND_CATABOLIC_PROCESS	GO_CELLULAR_NITROGEN_COMPOUND_CATABOLIC_PROCESS		460	0.17793079	0.80739844	0.7524178	0.89402056	1	2030	tags=17%, list=18%, signal=20%
GO_CARDIAC_CHAMBER_DEVELOPMENT	GO_CARDIAC_CHAMBER_DEVELOPMENT		84	0.21974127	0.8069532	0.8151751	0.8943319	1	1509	tags=17%, list=13%, signal=19%
GO_RIBONUCLEOSIDE_MONOPHOSPHATE_METABOLIC_PROCESS	GO_RIBONUCLEOSIDE_MONOPHOSPHATE_METABOLIC_PROCESS		40	0.27764887	0.8059679	0.6996124	0.8955749	1	1148	tags=20%, list=10%, signal=22%
GO_GLYCOSPHINGOLIPID_METABOLIC_PROCESS	GO_GLYCOSPHINGOLIPID_METABOLIC_PROCESS		45	0.2125412	0.8059226	0.79337233	0.8951425	1	2696	tags=27%, list=23%, signal=35%
GO_RIBOSOME	GO_RIBOSOME		202	0.2561253	0.8057026	0.64828897	0.89505017	1	2700	tags=24%, list=23%, signal=31%
GO_DIVALENT_INORGANIC_CATION_TRANSMEMBRANE_TRANSPORTER_ACTIVITY	GO_DIVALENT_INORGANIC_CATION_TRANSMEMBRANE_TRANSPORTER_ACTIVITY		84	0.20254745	0.805394	0.8459959	0.89512104	1	2004	tags=19%, list=17%, signal=23%
GO_P38MAPK_CASCADE	GO_P38MAPK_CASCADE		35	0.24774712	0.8051295	0.75687104	0.89509964	1	1379	tags=17%, list=12%, signal=19%
GO_ACTIN_FILAMENT_BASED_MOVEMENT	GO_ACTIN_FILAMENT_BASED_MOVEMENT		67	0.21128887	0.8050824	0.8349901	0.8946731	1	1781	tags=19%, list=15%, signal=23%
GO_CILIARY_BASAL_BODY_PLASMA_MEMBRANE_DOCKING	GO_CILIARY_BASAL_BODY_PLASMA_MEMBRANE_DOCKING		70	0.20493758	0.8046204	0.74487895	0.8950058	1	1594	tags=17%, list=14%, signal=20%
GO_REPRESSING_TRANSCRIPTION_FACTOR_BINDING	GO_REPRESSING_TRANSCRIPTION_FACTOR_BINDING		57	0.2368325	0.803795	0.76257545	0.8960004	1	1933	tags=21%, list=17%, signal=25%
GO_EXONUCLEASE_ACTIVITY_ACTIVE_WITH_EITHER_RIBO_OR_DEOXYRIBONUCLEIC_ACIDS_AND_PRODUCING_5_PHOSPHOMONOESTERS	GO_EXONUCLEASE_ACTIVITY_ACTIVE_WITH_EITHER_RIBO_OR_DEOXYRIBONUCLEIC_ACIDS_AND_PRODUCING_5_PHOSPHOMONOESTERS		44	0.27599287	0.80364555	0.7308448	0.8957755	1	2220	tags=25%, list=19%, signal=31%
GO_EXORIBONUCLEASE_ACTIVITY	GO_EXORIBONUCLEASE_ACTIVITY		33	0.29379764	0.80265313	0.7450593	0.89706904	1	388	tags=9%, list=3%, signal=9%
GO_CELLULAR_RESPONSE_TO_RADIATION	GO_CELLULAR_RESPONSE_TO_RADIATION		122	0.19557983	0.8016832	0.81544256	0.8983802	1	741	tags=10%, list=6%, signal=10%
GO_BASEMENT_MEMBRANE	GO_BASEMENT_MEMBRANE		37	0.24725993	0.8006066	0.7972441	0.8997929	1	996	tags=11%, list=9%, signal=12%
GO_NEGATIVE_REGULATION_OF_OSTEOCLAST_DIFFERENTIATION	GO_NEGATIVE_REGULATION_OF_OSTEOCLAST_DIFFERENTIATION		20	0.2906207	0.79969615	0.7244259	0.9009321	1	1305	tags=20%, list=11%, signal=23%
GO_NEGATIVE_REGULATION_OF_JNK_CASCADE	GO_NEGATIVE_REGULATION_OF_JNK_CASCADE		25	0.2504727	0.79922223	0.75918365	0.90120614	1	1682	tags=20%, list=15%, signal=23%
GO_MICROTUBULE_NUCLEATION	GO_MICROTUBULE_NUCLEATION		25	0.2726327	0.798969	0.71259844	0.90113866	1	1028	tags=16%, list=9%, signal=18%
GO_H4_HISTONE_ACETYLTRANSFERASE_COMPLEX	GO_H4_HISTONE_ACETYLTRANSFERASE_COMPLEX		35	0.25209343	0.79864305	0.73956263	0.90118814	1	471	tags=9%, list=4%, signal=9%
GO_ENERGY_HOMEOSTASIS	GO_ENERGY_HOMEOSTASIS		22	0.2836995	0.79849464	0.7305389	0.90093106	1	1849	tags=27%, list=16%, signal=32%
GO_PURINE_NUCLEOSIDE_TRIPHOSPHATE_METABOLIC_PROCESS	GO_PURINE_NUCLEOSIDE_TRIPHOSPHATE_METABOLIC_PROCESS		45	0.2331726	0.7979877	0.7519084	0.9013411	1	1412	tags=18%, list=12%, signal=20%
GO_HYDROLASE_ACTIVITY_ACTING_ON_GLYCOSYL_BONDS	GO_HYDROLASE_ACTIVITY_ACTING_ON_GLYCOSYL_BONDS		82	0.2275988	0.79746485	0.7766798	0.90172064	1	2000	tags=26%, list=17%, signal=31%
GO_ENDODEOXYRIBONUCLEASE_ACTIVITY	GO_ENDODEOXYRIBONUCLEASE_ACTIVITY		22	0.29017138	0.79730296	0.7071713	0.90151453	1	1816	tags=18%, list=16%, signal=22%
GO_REGULATION_OF_HEART_RATE	GO_REGULATION_OF_HEART_RATE		39	0.22970666	0.79716945	0.84931505	0.9012302	1	2615	tags=31%, list=23%, signal=40%
GO_MODIFICATION_DEPENDENT_PROTEIN_BINDING	GO_MODIFICATION_DEPENDENT_PROTEIN_BINDING		110	0.19705237	0.79703313	0.7818182	0.90095234	1	1717	tags=15%, list=15%, signal=18%
GO_PROTEASOMAL_UBIQUITIN_INDEPENDENT_PROTEIN_CATABOLIC_PROCESS	GO_PROTEASOMAL_UBIQUITIN_INDEPENDENT_PROTEIN_CATABOLIC_PROCESS		19	0.27000684	0.7963844	0.6735537	0.9015813	1	1910	tags=26%, list=17%, signal=31%
GO_CARDIAC_MUSCLE_TISSUE_DEVELOPMENT	GO_CARDIAC_MUSCLE_TISSUE_DEVELOPMENT		105	0.19787486	0.79577124	0.8541667	0.90219927	1	2230	tags=23%, list=19%, signal=28%
GO_LIGASE_ACTIVITY	GO_LIGASE_ACTIVITY		81	0.22855887	0.794789	0.7631068	0.9034058	1	2513	tags=25%, list=22%, signal=31%
GO_SKIN_DEVELOPMENT	GO_SKIN_DEVELOPMENT		156	0.19060642	0.7939993	0.8470825	0.90428233	1	2701	tags=26%, list=23%, signal=34%
GO_INTERMEDIATE_FILAMENT_BASED_PROCESS	GO_INTERMEDIATE_FILAMENT_BASED_PROCESS		20	0.25920364	0.7936745	0.751503	0.90434456	1	1882	tags=25%, list=16%, signal=30%
GO_INTRINSIC_APOPTOTIC_SIGNALING_PATHWAY	GO_INTRINSIC_APOPTOTIC_SIGNALING_PATHWAY		223	0.18129195	0.79310894	0.86460346	0.9048183	1	1525	tags=13%, list=13%, signal=14%
GO_VOLTAGE_GATED_CALCIUM_CHANNEL_ACTIVITY	GO_VOLTAGE_GATED_CALCIUM_CHANNEL_ACTIVITY		20	0.28963444	0.7928487	0.76447874	0.90479505	1	3394	tags=45%, list=29%, signal=64%
GO_MISFOLDED_PROTEIN_BINDING	GO_MISFOLDED_PROTEIN_BINDING		23	0.27959228	0.7928156	0.70941883	0.9043397	1	492	tags=9%, list=4%, signal=9%
GO_PROTEIN_ACETYLTRANSFERASE_COMPLEX	GO_PROTEIN_ACETYLTRANSFERASE_COMPLEX		71	0.24165395	0.791949	0.7131631	0.9053454	1	471	tags=8%, list=4%, signal=9%
GO_NEGATIVE_REGULATION_OF_NEURON_DIFFERENTIATION	GO_NEGATIVE_REGULATION_OF_NEURON_DIFFERENTIATION		133	0.18468249	0.79144794	0.8716356	0.90569896	1	2234	tags=22%, list=19%, signal=27%
GO_REGULATION_OF_PROTEIN_AUTOPHOSPHORYLATION	GO_REGULATION_OF_PROTEIN_AUTOPHOSPHORYLATION		31	0.21486351	0.7913305	0.7950311	0.9053702	1	397	tags=6%, list=3%, signal=7%
GO_REGULATION_OF_ACTIN_NUCLEATION	GO_REGULATION_OF_ACTIN_NUCLEATION		20	0.27814725	0.7913143	0.75951904	0.90489435	1	2032	tags=30%, list=18%, signal=36%
GO_TRANSCRIPTION_INITIATION_FROM_RNA_POLYMERASE_II_PROMOTER	GO_TRANSCRIPTION_INITIATION_FROM_RNA_POLYMERASE_II_PROMOTER		143	0.1918218	0.7910046	0.77799225	0.90494347	1	482	tags=6%, list=4%, signal=6%
GO_CENTRIOLAR_SATELLITE	GO_CENTRIOLAR_SATELLITE		57	0.22140145	0.79004854	0.8015267	0.9061361	1	824	tags=11%, list=7%, signal=11%
GO_SENSORY_PERCEPTION_OF_LIGHT_STIMULUS	GO_SENSORY_PERCEPTION_OF_LIGHT_STIMULUS		79	0.21116716	0.789832	0.84817815	0.90598154	1	2591	tags=28%, list=23%, signal=36%
GO_PINOCYTOSIS	GO_PINOCYTOSIS		18	0.25805408	0.78901476	0.7607004	0.9068391	1	46	tags=6%, list=0%, signal=6%
GO_RESPIRATORY_GASEOUS_EXCHANGE_BY_RESPIRATORY_SYSTEM	GO_RESPIRATORY_GASEOUS_EXCHANGE_BY_RESPIRATORY_SYSTEM		40	0.22046712	0.7889448	0.84040403	0.9064494	1	166	tags=5%, list=1%, signal=5%
GO_MICROTUBULE_ANCHORING	GO_MICROTUBULE_ANCHORING		15	0.2806964	0.7886411	0.7571702	0.90647006	1	1854	tags=33%, list=16%, signal=40%
GO_ANTEROGRADE_AXONAL_TRANSPORT	GO_ANTEROGRADE_AXONAL_TRANSPORT		33	0.2118236	0.788589	0.7740586	0.90605074	1	2239	tags=24%, list=19%, signal=30%
GO_CELLULAR_RESPONSE_TO_GLUCAGON_STIMULUS	GO_CELLULAR_RESPONSE_TO_GLUCAGON_STIMULUS		15	0.3115855	0.7882028	0.75992066	0.90619725	1	2626	tags=40%, list=23%, signal=52%
GO_NEGATIVE_REGULATION_OF_T_CELL_PROLIFERATION	GO_NEGATIVE_REGULATION_OF_T_CELL_PROLIFERATION		41	0.24364655	0.7879251	0.8286853	0.906186	1	1004	tags=15%, list=9%, signal=16%
GO_SULFUR_COMPOUND_CATABOLIC_PROCESS	GO_SULFUR_COMPOUND_CATABOLIC_PROCESS		31	0.23886602	0.78788435	0.75680935	0.9057448	1	2030	tags=16%, list=18%, signal=20%
GO_NEGATIVE_REGULATION_OF_DNA_BINDING	GO_NEGATIVE_REGULATION_OF_DNA_BINDING		34	0.2433039	0.7877404	0.82851636	0.90548104	1	2584	tags=35%, list=22%, signal=45%
GO_VESICLE_BUDDING_FROM_MEMBRANE	GO_VESICLE_BUDDING_FROM_MEMBRANE		95	0.21419084	0.7876313	0.75403225	0.9051623	1	2440	tags=25%, list=21%, signal=32%
GO_DENDRITE_CYTOPLASM	GO_DENDRITE_CYTOPLASM		24	0.23804697	0.78729963	0.8	0.9052199	1	1426	tags=17%, list=12%, signal=19%
GO_NEURAL_CREST_CELL_DIFFERENTIATION	GO_NEURAL_CREST_CELL_DIFFERENTIATION		42	0.2196652	0.7870427	0.812	0.90518016	1	3506	tags=43%, list=30%, signal=61%
GO_INTRINSIC_APOPTOTIC_SIGNALING_PATHWAY_IN_RESPONSE_TO_DNA_DAMAGE_BY_P53_CLASS_MEDIATOR	GO_INTRINSIC_APOPTOTIC_SIGNALING_PATHWAY_IN_RESPONSE_TO_DNA_DAMAGE_BY_P53_CLASS_MEDIATOR		36	0.24239555	0.7869473	0.7677543	0.9048333	1	3247	tags=42%, list=28%, signal=58%
GO_RESPONSE_TO_HEAT	GO_RESPONSE_TO_HEAT		122	0.20729768	0.7869031	0.74701196	0.9044013	1	1873	tags=20%, list=16%, signal=23%
GO_STRUCTURAL_CONSTITUENT_OF_RIBOSOME	GO_STRUCTURAL_CONSTITUENT_OF_RIBOSOME		150	0.26602972	0.7866587	0.67172676	0.9042978	1	2700	tags=24%, list=23%, signal=31%
GO_GOLGI_TO_VACUOLE_TRANSPORT	GO_GOLGI_TO_VACUOLE_TRANSPORT		16	0.2616937	0.78662395	0.75463915	0.90384966	1	428	tags=13%, list=4%, signal=13%
GO_BASE_EXCISION_REPAIR	GO_BASE_EXCISION_REPAIR		33	0.25200886	0.7851041	0.7775735	0.90588725	1	3441	tags=42%, list=30%, signal=60%
GO_REGULATION_OF_CHROMATIN_BINDING	GO_REGULATION_OF_CHROMATIN_BINDING		18	0.27165255	0.78504354	0.76763487	0.905489	1	2254	tags=33%, list=20%, signal=41%
GO_INNER_MITOCHONDRIAL_MEMBRANE_ORGANIZATION	GO_INNER_MITOCHONDRIAL_MEMBRANE_ORGANIZATION		25	0.27851608	0.78386456	0.7096774	0.9069419	1	1682	tags=16%, list=15%, signal=19%
GO_CRANIAL_SKELETAL_SYSTEM_DEVELOPMENT	GO_CRANIAL_SKELETAL_SYSTEM_DEVELOPMENT		37	0.22177061	0.78310883	0.8577154	0.90769726	1	3345	tags=41%, list=29%, signal=57%
GO_RNA_PHOSPHODIESTER_BOND_HYDROLYSIS_EXONUCLEOLYTIC	GO_RNA_PHOSPHODIESTER_BOND_HYDROLYSIS_EXONUCLEOLYTIC		36	0.2862434	0.7829698	0.730916	0.90740705	1	388	tags=8%, list=3%, signal=9%
GO_GLOMERULUS_DEVELOPMENT	GO_GLOMERULUS_DEVELOPMENT		29	0.2508184	0.78214645	0.8011696	0.90826595	1	809	tags=14%, list=7%, signal=15%
GO_ENDORIBONUCLEASE_ACTIVITY_PRODUCING_5_PHOSPHOMONOESTERS	GO_ENDORIBONUCLEASE_ACTIVITY_PRODUCING_5_PHOSPHOMONOESTERS		20	0.31621918	0.78158945	0.71825397	0.90872574	1	2249	tags=25%, list=20%, signal=31%
GO_VACUOLE_ORGANIZATION	GO_VACUOLE_ORGANIZATION		136	0.19139752	0.7797944	0.79012346	0.9112087	1	2331	tags=22%, list=20%, signal=27%
GO_CELLULAR_RESPONSE_TO_OSMOTIC_STRESS	GO_CELLULAR_RESPONSE_TO_OSMOTIC_STRESS		31	0.21692146	0.7797574	0.80991733	0.9107583	1	1872	tags=19%, list=16%, signal=23%
GO_RESPONSE_TO_UV	GO_RESPONSE_TO_UV		102	0.21333525	0.7795109	0.8370221	0.9106286	1	695	tags=10%, list=6%, signal=10%
GO_HOMOLOGOUS_RECOMBINATION	GO_HOMOLOGOUS_RECOMBINATION		23	0.26034722	0.77857894	0.7550201	0.9116192	1	2750	tags=35%, list=24%, signal=46%
GO_ENDONUCLEASE_ACTIVITY	GO_ENDONUCLEASE_ACTIVITY		77	0.24022017	0.7769182	0.7409524	0.91386575	1	2249	tags=22%, list=20%, signal=27%
GO_NCRNA_3_END_PROCESSING	GO_NCRNA_3_END_PROCESSING		29	0.30139735	0.7767066	0.7311412	0.91369075	1	2145	tags=21%, list=19%, signal=25%
GO_TRANSLATION_INITIATION_FACTOR_BINDING	GO_TRANSLATION_INITIATION_FACTOR_BINDING		26	0.24411952	0.7762882	0.7285156	0.91386795	1	2519	tags=27%, list=22%, signal=34%
GO_CHROMATIN_SILENCING	GO_CHROMATIN_SILENCING		29	0.29587138	0.7762848	0.7312253	0.91336685	1	2213	tags=31%, list=19%, signal=38%
GO_TUMOR_NECROSIS_FACTOR_SECRETION	GO_TUMOR_NECROSIS_FACTOR_SECRETION		26	0.2686659	0.775995	0.8017429	0.9133414	1	193	tags=8%, list=2%, signal=8%
GO_TRANSLATION_REPRESSOR_ACTIVITY	GO_TRANSLATION_REPRESSOR_ACTIVITY		19	0.26974317	0.7759421	0.7705545	0.9129209	1	2259	tags=32%, list=20%, signal=39%
GO_NUCLEAR_REPLICATION_FORK	GO_NUCLEAR_REPLICATION_FORK		30	0.28602338	0.77537304	0.73175544	0.91332257	1	3132	tags=33%, list=27%, signal=46%
GO_CALCIUM_ION_BINDING	GO_CALCIUM_ION_BINDING		300	0.17661326	0.77407324	0.9490835	0.9149953	1	2655	tags=26%, list=23%, signal=32%
GO_ACIDIC_AMINO_ACID_TRANSPORT	GO_ACIDIC_AMINO_ACID_TRANSPORT		37	0.22062469	0.77405715	0.82304525	0.91451895	1	1265	tags=14%, list=11%, signal=15%
GO_REGULATION_OF_ATP_METABOLIC_PROCESS	GO_REGULATION_OF_ATP_METABOLIC_PROCESS		86	0.20974265	0.77391726	0.84	0.91424465	1	1815	tags=17%, list=16%, signal=21%
GO_CELL_CELL_ADHESION_VIA_PLASMA_MEMBRANE_ADHESION_MOLECULES	GO_CELL_CELL_ADHESION_VIA_PLASMA_MEMBRANE_ADHESION_MOLECULES		96	0.21965718	0.77300143	0.85714287	0.91518927	1	2910	tags=33%, list=25%, signal=44%
GO_MITOCHONDRIAL_PROTEIN_COMPLEX	GO_MITOCHONDRIAL_PROTEIN_COMPLEX		193	0.2470027	0.7726001	0.6820809	0.9153003	1	3096	tags=30%, list=27%, signal=40%
GO_PROTEIN_LIPID_COMPLEX	GO_PROTEIN_LIPID_COMPLEX		22	0.2708537	0.77202076	0.8312757	0.91571283	1	2809	tags=36%, list=24%, signal=48%
GO_NEGATIVE_REGULATION_OF_LIPID_LOCALIZATION	GO_NEGATIVE_REGULATION_OF_LIPID_LOCALIZATION		28	0.25816467	0.771623	0.8319328	0.9158306	1	2067	tags=36%, list=18%, signal=43%
GO_PHOSPHATIDYLINOSITOL_DEPHOSPHORYLATION	GO_PHOSPHATIDYLINOSITOL_DEPHOSPHORYLATION		24	0.26727232	0.7712847	0.7387914	0.9158911	1	1869	tags=21%, list=16%, signal=25%
GO_PHAGOPHORE_ASSEMBLY_SITE	GO_PHAGOPHORE_ASSEMBLY_SITE		22	0.2371839	0.76991105	0.75569355	0.9175717	1	3527	tags=45%, list=31%, signal=65%
GO_NUCLEAR_ENVELOPE	GO_NUCLEAR_ENVELOPE		350	0.18337283	0.7685559	0.9015444	0.91917557	1	1509	tags=15%, list=13%, signal=16%
GO_POSITIVE_REGULATION_OF_CELLULAR_EXTRAVASATION	GO_POSITIVE_REGULATION_OF_CELLULAR_EXTRAVASATION		15	0.29391146	0.7680144	0.8027613	0.91954625	1	670	tags=13%, list=6%, signal=14%
GO_SPLICEOSOMAL_TRI_SNRNP_COMPLEX	GO_SPLICEOSOMAL_TRI_SNRNP_COMPLEX		30	0.2821775	0.76627135	0.7199211	0.9218033	1	1176	tags=20%, list=10%, signal=22%
GO_FRIZZLED_BINDING	GO_FRIZZLED_BINDING		16	0.26461676	0.7656503	0.8032454	0.9222766	1	2758	tags=38%, list=24%, signal=49%
GO_NEURON_CELLULAR_HOMEOSTASIS	GO_NEURON_CELLULAR_HOMEOSTASIS		16	0.28312084	0.765492	0.80497926	0.92200214	1	1539	tags=25%, list=13%, signal=29%
GO_SPHINGOLIPID_BIOSYNTHETIC_PROCESS	GO_SPHINGOLIPID_BIOSYNTHETIC_PROCESS		55	0.20425583	0.76526797	0.881323	0.92186034	1	2942	tags=33%, list=26%, signal=44%
GO_REGULATION_OF_PROTEIN_EXPORT_FROM_NUCLEUS	GO_REGULATION_OF_PROTEIN_EXPORT_FROM_NUCLEUS		38	0.21703279	0.76397693	0.84031934	0.9233446	1	2102	tags=24%, list=18%, signal=29%
GO_VESICLE_MEDIATED_TRANSPORT_BETWEEN_ENDOSOMAL_COMPARTMENTS	GO_VESICLE_MEDIATED_TRANSPORT_BETWEEN_ENDOSOMAL_COMPARTMENTS		34	0.23044612	0.76372904	0.7505112	0.9232136	1	3691	tags=44%, list=32%, signal=65%
GO_BIOMINERALIZATION	GO_BIOMINERALIZATION		79	0.20787333	0.7636931	0.9461078	0.9227625	1	1781	tags=18%, list=15%, signal=21%
GO_REGULATION_OF_SIGNALING_RECEPTOR_ACTIVITY	GO_REGULATION_OF_SIGNALING_RECEPTOR_ACTIVITY		77	0.1891383	0.7624351	0.9123506	0.92418134	1	2858	tags=29%, list=25%, signal=38%
GO_PLASMA_MEMBRANE_ORGANIZATION	GO_PLASMA_MEMBRANE_ORGANIZATION		67	0.19485976	0.76187044	0.83434343	0.924522	1	2407	tags=24%, list=21%, signal=30%
GO_PHENOL_CONTAINING_COMPOUND_BIOSYNTHETIC_PROCESS	GO_PHENOL_CONTAINING_COMPOUND_BIOSYNTHETIC_PROCESS		17	0.2582891	0.76096153	0.8371134	0.9254364	1	2055	tags=24%, list=18%, signal=29%
GO_TRANSCRIPTION_PREINITIATION_COMPLEX_ASSEMBLY	GO_TRANSCRIPTION_PREINITIATION_COMPLEX_ASSEMBLY		32	0.23984313	0.7599817	0.80638725	0.9263429	1	536	tags=9%, list=5%, signal=10%
GO_PROTEIN_LOCALIZATION_TO_MICROTUBULE_ORGANIZING_CENTER	GO_PROTEIN_LOCALIZATION_TO_MICROTUBULE_ORGANIZING_CENTER		25	0.2599027	0.75972515	0.8086785	0.9262144	1	1475	tags=20%, list=13%, signal=23%
GO_NEGATIVE_REGULATION_OF_PEPTIDYL_SERINE_PHOSPHORYLATION	GO_NEGATIVE_REGULATION_OF_PEPTIDYL_SERINE_PHOSPHORYLATION		21	0.24321507	0.75912875	0.8484849	0.9266136	1	488	tags=10%, list=4%, signal=10%
GO_ANDROGEN_RECEPTOR_BINDING	GO_ANDROGEN_RECEPTOR_BINDING		24	0.24730264	0.75890577	0.80942184	0.9264367	1	4	tags=4%, list=0%, signal=4%
GO_INTERLEUKIN_1_MEDIATED_SIGNALING_PATHWAY	GO_INTERLEUKIN_1_MEDIATED_SIGNALING_PATHWAY		91	0.21146123	0.7583302	0.75403225	0.92681754	1	2682	tags=29%, list=23%, signal=37%
GO_MONOSACCHARIDE_BIOSYNTHETIC_PROCESS	GO_MONOSACCHARIDE_BIOSYNTHETIC_PROCESS		66	0.18538839	0.7579425	0.8737864	0.92689	1	1415	tags=14%, list=12%, signal=15%
GO_PRESYNAPSE_ORGANIZATION	GO_PRESYNAPSE_ORGANIZATION		21	0.25247747	0.75729024	0.8022814	0.92739636	1	2026	tags=29%, list=18%, signal=35%
GO_ACTIN_BINDING	GO_ACTIN_BINDING		264	0.17950495	0.75717634	0.9318182	0.92705053	1	2111	tags=19%, list=18%, signal=23%
GO_HYDROLASE_ACTIVITY_HYDROLYZING_N_GLYCOSYL_COMPOUNDS	GO_HYDROLASE_ACTIVITY_HYDROLYZING_N_GLYCOSYL_COMPOUNDS		27	0.26749903	0.7570858	0.82040817	0.9266692	1	1751	tags=30%, list=15%, signal=35%
GO_APOPTOTIC_CELL_CLEARANCE	GO_APOPTOTIC_CELL_CLEARANCE		32	0.23604576	0.7546149	0.86815417	0.9298547	1	1557	tags=19%, list=14%, signal=22%
GO_POSITIVE_REGULATION_OF_DNA_RECOMBINATION	GO_POSITIVE_REGULATION_OF_DNA_RECOMBINATION		26	0.25121045	0.7545722	0.81666666	0.9293996	1	2363	tags=23%, list=21%, signal=29%
GO_TOLL_LIKE_RECEPTOR_4_SIGNALING_PATHWAY	GO_TOLL_LIKE_RECEPTOR_4_SIGNALING_PATHWAY		25	0.28666615	0.7543032	0.7826087	0.9292822	1	1231	tags=16%, list=11%, signal=18%
GO_POSITIVE_REGULATION_OF_LIPID_LOCALIZATION	GO_POSITIVE_REGULATION_OF_LIPID_LOCALIZATION		62	0.21707827	0.7542229	0.9195876	0.92889225	1	2100	tags=24%, list=18%, signal=29%
GO_ESTABLISHMENT_OF_EPITHELIAL_CELL_POLARITY	GO_ESTABLISHMENT_OF_EPITHELIAL_CELL_POLARITY		22	0.24278675	0.7539634	0.79837066	0.92876357	1	1413	tags=18%, list=12%, signal=21%
GO_REGULATION_OF_HISTONE_H3_K9_METHYLATION	GO_REGULATION_OF_HISTONE_H3_K9_METHYLATION		16	0.28641874	0.75343686	0.7988281	0.9290393	1	1425	tags=19%, list=12%, signal=21%
GO_ASTROCYTE_DIFFERENTIATION	GO_ASTROCYTE_DIFFERENTIATION		55	0.20596142	0.75262743	0.8785425	0.9297379	1	2584	tags=29%, list=22%, signal=37%
GO_MEMBRANE_COAT	GO_MEMBRANE_COAT		74	0.18859303	0.7516249	0.7858586	0.9306824	1	2008	tags=19%, list=17%, signal=23%
GO_VENTRICULAR_SEPTUM_DEVELOPMENT	GO_VENTRICULAR_SEPTUM_DEVELOPMENT		42	0.22652923	0.7515111	0.844	0.93032926	1	2201	tags=24%, list=19%, signal=29%
GO_OLIGOSACCHARIDE_METABOLIC_PROCESS	GO_OLIGOSACCHARIDE_METABOLIC_PROCESS		35	0.22413427	0.7514343	0.8389121	0.9299303	1	2219	tags=26%, list=19%, signal=32%
GO_NEGATIVE_REGULATION_OF_REACTIVE_OXYGEN_SPECIES_METABOLIC_PROCESS	GO_NEGATIVE_REGULATION_OF_REACTIVE_OXYGEN_SPECIES_METABOLIC_PROCESS		42	0.2154132	0.75135165	0.8809035	0.92955667	1	2669	tags=31%, list=23%, signal=40%
GO_COAGULATION	GO_COAGULATION		216	0.19966294	0.751349	0.8313253	0.9290555	1	1281	tags=14%, list=11%, signal=16%
GO_ANDROGEN_RECEPTOR_SIGNALING_PATHWAY	GO_ANDROGEN_RECEPTOR_SIGNALING_PATHWAY		34	0.2132015	0.75124514	0.80991733	0.92869246	1	4	tags=3%, list=0%, signal=3%
GO_SPHINGOLIPID_METABOLIC_PROCESS	GO_SPHINGOLIPID_METABOLIC_PROCESS		97	0.1772135	0.7503146	0.93410856	0.9295181	1	2109	tags=19%, list=18%, signal=23%
GO_GANGLIOSIDE_METABOLIC_PROCESS	GO_GANGLIOSIDE_METABOLIC_PROCESS		15	0.2625771	0.7495244	0.8600823	0.9301606	1	3260	tags=40%, list=28%, signal=56%
GO_VESICLE_TARGETING	GO_VESICLE_TARGETING		79	0.23724876	0.74866545	0.7525773	0.93088204	1	2440	tags=24%, list=21%, signal=30%
GO_POSITIVE_REGULATION_OF_MYELOID_LEUKOCYTE_MEDIATED_IMMUNITY	GO_POSITIVE_REGULATION_OF_MYELOID_LEUKOCYTE_MEDIATED_IMMUNITY		30	0.24468276	0.74738467	0.8385093	0.9321716	1	1482	tags=17%, list=13%, signal=19%
GO_PROTEIN_PEPTIDYL_PROLYL_ISOMERIZATION	GO_PROTEIN_PEPTIDYL_PROLYL_ISOMERIZATION		30	0.2521788	0.74734926	0.83820665	0.9317146	1	2166	tags=30%, list=19%, signal=37%
GO_NEGATIVE_REGULATION_OF_SMOOTH_MUSCLE_CELL_PROLIFERATION	GO_NEGATIVE_REGULATION_OF_SMOOTH_MUSCLE_CELL_PROLIFERATION		28	0.2482518	0.7460461	0.8377823	0.9330448	1	2113	tags=21%, list=18%, signal=26%
GO_IONOTROPIC_GLUTAMATE_RECEPTOR_BINDING	GO_IONOTROPIC_GLUTAMATE_RECEPTOR_BINDING		18	0.24618778	0.7452352	0.82696176	0.9336717	1	3286	tags=39%, list=29%, signal=54%
GO_CELLULAR_RESPONSE_TO_EXTERNAL_STIMULUS	GO_CELLULAR_RESPONSE_TO_EXTERNAL_STIMULUS		232	0.17357405	0.7451106	0.9251012	0.9333498	1	2317	tags=21%, list=20%, signal=26%
GO_VESICLE_MEDIATED_TRANSPORT_TO_THE_PLASMA_MEMBRANE	GO_VESICLE_MEDIATED_TRANSPORT_TO_THE_PLASMA_MEMBRANE		69	0.20926279	0.74374604	0.81604695	0.9347271	1	2199	tags=23%, list=19%, signal=28%
GO_CATALYTIC_ACTIVITY_ACTING_ON_DNA	GO_CATALYTIC_ACTIVITY_ACTING_ON_DNA		143	0.2073176	0.74357516	0.79417473	0.9344741	1	1926	tags=20%, list=17%, signal=24%
GO_COPII_COATED_VESICLE_BUDDING	GO_COPII_COATED_VESICLE_BUDDING		64	0.23049617	0.7430438	0.77867204	0.93474215	1	2440	tags=25%, list=21%, signal=32%
GO_OXIDOREDUCTASE_ACTIVITY_ACTING_ON_CH_OH_GROUP_OF_DONORS	GO_OXIDOREDUCTASE_ACTIVITY_ACTING_ON_CH_OH_GROUP_OF_DONORS		80	0.19908968	0.74211335	0.86015326	0.9355379	1	1622	tags=15%, list=14%, signal=17%
GO_SARCOMERE_ORGANIZATION	GO_SARCOMERE_ORGANIZATION		15	0.2791612	0.7407548	0.82778865	0.9368946	1	1581	tags=20%, list=14%, signal=23%
GO_INTEGRIN_BINDING	GO_INTEGRIN_BINDING		78	0.20531265	0.740065	0.868476	0.9373193	1	1371	tags=18%, list=12%, signal=20%
GO_NEGATIVE_REGULATION_OF_I_KAPPAB_KINASE_NF_KAPPAB_SIGNALING	GO_NEGATIVE_REGULATION_OF_I_KAPPAB_KINASE_NF_KAPPAB_SIGNALING		37	0.22392687	0.7399619	0.8509317	0.93696064	1	960	tags=11%, list=8%, signal=12%
GO_ATPASE_ACTIVITY_COUPLED_TO_TRANSMEMBRANE_MOVEMENT_OF_IONS_ROTATIONAL_MECHANISM	GO_ATPASE_ACTIVITY_COUPLED_TO_TRANSMEMBRANE_MOVEMENT_OF_IONS_ROTATIONAL_MECHANISM		16	0.22316119	0.73965687	0.77843136	0.9369109	1	1008	tags=13%, list=9%, signal=14%
GO_RUFFLE_ASSEMBLY	GO_RUFFLE_ASSEMBLY		29	0.23048551	0.73898625	0.8609407	0.9373337	1	1632	tags=21%, list=14%, signal=24%
GO_CARDIAC_MUSCLE_CELL_MEMBRANE_REPOLARIZATION	GO_CARDIAC_MUSCLE_CELL_MEMBRANE_REPOLARIZATION		17	0.25354055	0.7388025	0.8548057	0.9370667	1	4218	tags=65%, list=37%, signal=102%
GO_CELL_DIFFERENTIATION_IN_SPINAL_CORD	GO_CELL_DIFFERENTIATION_IN_SPINAL_CORD		24	0.2608203	0.73797244	0.8261719	0.9377079	1	253	tags=8%, list=2%, signal=9%
GO_EXONUCLEASE_ACTIVITY	GO_EXONUCLEASE_ACTIVITY		56	0.24229217	0.7372911	0.79452056	0.9381443	1	2506	tags=25%, list=22%, signal=32%
GO_REGULATION_OF_GLUCONEOGENESIS	GO_REGULATION_OF_GLUCONEOGENESIS		31	0.22900105	0.7370039	0.87374747	0.9380283	1	686	tags=13%, list=6%, signal=14%
GO_ARP2_3_COMPLEX_MEDIATED_ACTIN_NUCLEATION	GO_ARP2_3_COMPLEX_MEDIATED_ACTIN_NUCLEATION		29	0.229076	0.73664075	0.8178218	0.9379982	1	2365	tags=28%, list=21%, signal=35%
GO_ISOPRENOID_METABOLIC_PROCESS	GO_ISOPRENOID_METABOLIC_PROCESS		69	0.19241652	0.73444635	0.9229249	0.9404821	1	3092	tags=32%, list=27%, signal=43%
GO_POSITIVE_REGULATION_OF_TUMOR_NECROSIS_FACTOR_SECRETION	GO_POSITIVE_REGULATION_OF_TUMOR_NECROSIS_FACTOR_SECRETION		17	0.29258984	0.7339338	0.80921054	0.9406767	1	2486	tags=35%, list=22%, signal=45%
GO_NEGATIVE_REGULATION_OF_RESPONSE_TO_OXIDATIVE_STRESS	GO_NEGATIVE_REGULATION_OF_RESPONSE_TO_OXIDATIVE_STRESS		37	0.19471134	0.7337651	0.83435583	0.9403917	1	3131	tags=35%, list=27%, signal=48%
GO_MITOCHONDRIAL_GENOME_MAINTENANCE	GO_MITOCHONDRIAL_GENOME_MAINTENANCE		16	0.261217	0.73373777	0.8810484	0.9399232	1	97	tags=6%, list=1%, signal=6%
GO_REGULATION_OF_CARTILAGE_DEVELOPMENT	GO_REGULATION_OF_CARTILAGE_DEVELOPMENT		37	0.22252327	0.7324994	0.9124236	0.94106096	1	2201	tags=24%, list=19%, signal=30%
GO_AUTOPHAGOSOME_MEMBRANE	GO_AUTOPHAGOSOME_MEMBRANE		26	0.20740992	0.73204905	0.8226496	0.9411225	1	1476	tags=15%, list=13%, signal=18%
GO_SOMATIC_RECOMBINATION_OF_IMMUNOGLOBULIN_GENE_SEGMENTS	GO_SOMATIC_RECOMBINATION_OF_IMMUNOGLOBULIN_GENE_SEGMENTS		38	0.24907668	0.73176616	0.8658777	0.9409988	1	2448	tags=34%, list=21%, signal=43%
GO_POSITIVE_REGULATION_OF_NUCLEOTIDE_METABOLIC_PROCESS	GO_POSITIVE_REGULATION_OF_NUCLEOTIDE_METABOLIC_PROCESS		23	0.26083297	0.73162067	0.81584156	0.940686	1	1682	tags=22%, list=15%, signal=25%
GO_ESCRT_COMPLEX	GO_ESCRT_COMPLEX		21	0.21573134	0.7299253	0.7887324	0.94231063	1	774	tags=10%, list=7%, signal=10%
GO_U2_SNRNP	GO_U2_SNRNP		18	0.28011572	0.7295494	0.758	0.9422637	1	1695	tags=22%, list=15%, signal=26%
GO_ADIPOSE_TISSUE_DEVELOPMENT	GO_ADIPOSE_TISSUE_DEVELOPMENT		28	0.2567609	0.7287556	0.84817815	0.9427591	1	3259	tags=36%, list=28%, signal=50%
GO_HISTONE_H3_ACETYLATION	GO_HISTONE_H3_ACETYLATION		44	0.20927785	0.72786343	0.82149714	0.94337916	1	1393	tags=11%, list=12%, signal=13%
GO_POSITIVE_REGULATION_OF_BONE_MINERALIZATION	GO_POSITIVE_REGULATION_OF_BONE_MINERALIZATION		22	0.2668974	0.727733	0.90804595	0.943042	1	943	tags=14%, list=8%, signal=15%
GO_SMALL_RIBOSOMAL_SUBUNIT	GO_SMALL_RIBOSOMAL_SUBUNIT		67	0.24382132	0.7268946	0.72284645	0.94358283	1	2700	tags=24%, list=23%, signal=31%
GO_REGULATION_OF_BODY_FLUID_LEVELS	GO_REGULATION_OF_BODY_FLUID_LEVELS		303	0.17516336	0.7260836	0.9411765	0.944139	1	1281	tags=13%, list=11%, signal=14%
GO_ENDORIBONUCLEASE_ACTIVITY	GO_ENDORIBONUCLEASE_ACTIVITY		42	0.24290906	0.7250741	0.7714286	0.94486254	1	2249	tags=26%, list=20%, signal=32%
GO_ACETYLTRANSFERASE_ACTIVITY	GO_ACETYLTRANSFERASE_ACTIVITY		74	0.19875585	0.72422963	0.8496094	0.9454127	1	2116	tags=22%, list=18%, signal=26%
GO_GLYCOSIDE_METABOLIC_PROCESS	GO_GLYCOSIDE_METABOLIC_PROCESS		16	0.28129378	0.72345406	0.828629	0.94585025	1	3037	tags=38%, list=26%, signal=51%
GO_PHOSPHATIDYLINOSITOL_MONOPHOSPHATE_PHOSPHATASE_ACTIVITY	GO_PHOSPHATIDYLINOSITOL_MONOPHOSPHATE_PHOSPHATASE_ACTIVITY		17	0.3039019	0.7234489	0.77732795	0.9453565	1	4494	tags=59%, list=39%, signal=96%
GO_POSITIVE_REGULATION_OF_B_CELL_MEDIATED_IMMUNITY	GO_POSITIVE_REGULATION_OF_B_CELL_MEDIATED_IMMUNITY		23	0.2637884	0.7231444	0.83463037	0.9452098	1	2301	tags=30%, list=20%, signal=38%
GO_GOLGI_VESICLE_BUDDING	GO_GOLGI_VESICLE_BUDDING		72	0.22514707	0.72239375	0.805383	0.9456506	1	2440	tags=25%, list=21%, signal=32%
GO_REGULATION_OF_CILIUM_ASSEMBLY	GO_REGULATION_OF_CILIUM_ASSEMBLY		31	0.21454921	0.7220779	0.9098039	0.94551873	1	2642	tags=32%, list=23%, signal=42%
GO_MACROPHAGE_CHEMOTAXIS	GO_MACROPHAGE_CHEMOTAXIS		31	0.21494251	0.72054225	0.9058116	0.9468094	1	787	tags=10%, list=7%, signal=10%
GO_RESPONSE_TO_AMPHETAMINE	GO_RESPONSE_TO_AMPHETAMINE		15	0.25468725	0.720409	0.8582677	0.94646776	1	2933	tags=47%, list=25%, signal=63%
GO_REGULATION_OF_INTRACELLULAR_STEROID_HORMONE_RECEPTOR_SIGNALING_PATHWAY	GO_REGULATION_OF_INTRACELLULAR_STEROID_HORMONE_RECEPTOR_SIGNALING_PATHWAY		53	0.19114898	0.72004956	0.89292544	0.94640446	1	960	tags=8%, list=8%, signal=8%
GO_DETECTION_OF_STIMULUS	GO_DETECTION_OF_STIMULUS		146	0.17288527	0.7193166	0.955684	0.946784	1	796	tags=8%, list=7%, signal=8%
GO_NUCLEIC_ACID_PHOSPHODIESTER_BOND_HYDROLYSIS	GO_NUCLEIC_ACID_PHOSPHODIESTER_BOND_HYDROLYSIS		205	0.21455999	0.7190851	0.8109162	0.94654113	1	1370	tags=13%, list=12%, signal=15%
GO_CELLULAR_PIGMENTATION	GO_CELLULAR_PIGMENTATION		35	0.20785823	0.7188367	0.8384458	0.94631135	1	3176	tags=34%, list=28%, signal=47%
GO_CYTOSOLIC_LARGE_RIBOSOMAL_SUBUNIT	GO_CYTOSOLIC_LARGE_RIBOSOMAL_SUBUNIT		53	0.26076543	0.7187019	0.7238806	0.9459681	1	2233	tags=21%, list=19%, signal=26%
GO_RIBOSOMAL_SMALL_SUBUNIT_BIOGENESIS	GO_RIBOSOMAL_SMALL_SUBUNIT_BIOGENESIS		56	0.23209254	0.7180352	0.7659575	0.9462851	1	1870	tags=18%, list=16%, signal=21%
GO_REGULATION_OF_CALCIUM_ION_DEPENDENT_EXOCYTOSIS	GO_REGULATION_OF_CALCIUM_ION_DEPENDENT_EXOCYTOSIS		20	0.24093547	0.7163825	0.8935743	0.94782335	1	1539	tags=15%, list=13%, signal=17%
GO_RENAL_SYSTEM_PROCESS	GO_RENAL_SYSTEM_PROCESS		67	0.20013931	0.71509564	0.9539078	0.9488183	1	968	tags=9%, list=8%, signal=10%
GO_TERMINAL_BOUTON	GO_TERMINAL_BOUTON		26	0.21270692	0.715056	0.916501	0.9483537	1	3009	tags=35%, list=26%, signal=47%
GO_PROTEIN_DNA_COMPLEX	GO_PROTEIN_DNA_COMPLEX		81	0.2011652	0.7131376	0.8457031	0.95008945	1	2347	tags=21%, list=20%, signal=26%
GO_HOMOLOGOUS_CHROMOSOME_PAIRING_AT_MEIOSIS	GO_HOMOLOGOUS_CHROMOSOME_PAIRING_AT_MEIOSIS		16	0.26339805	0.71293986	0.8735849	0.94981384	1	2864	tags=44%, list=25%, signal=58%
GO_PROTEIN_DEACETYLASE_ACTIVITY	GO_PROTEIN_DEACETYLASE_ACTIVITY		23	0.20932716	0.7119717	0.8815261	0.9504123	1	1056	tags=13%, list=9%, signal=14%
GO_POSITIVE_REGULATION_OF_RELEASE_OF_SEQUESTERED_CALCIUM_ION_INTO_CYTOSOL	GO_POSITIVE_REGULATION_OF_RELEASE_OF_SEQUESTERED_CALCIUM_ION_INTO_CYTOSOL		22	0.23560664	0.7113711	0.86372364	0.95060873	1	2459	tags=32%, list=21%, signal=40%
GO_DORSAL_VENTRAL_PATTERN_FORMATION	GO_DORSAL_VENTRAL_PATTERN_FORMATION		30	0.23130992	0.70977116	0.85271317	0.95191926	1	945	tags=10%, list=8%, signal=11%
GO_ENDOPLASMIC_RETICULUM_EXIT_SITE	GO_ENDOPLASMIC_RETICULUM_EXIT_SITE		22	0.2745176	0.70886654	0.8076923	0.95250297	1	973	tags=14%, list=8%, signal=15%
GO_RELAXATION_OF_MUSCLE	GO_RELAXATION_OF_MUSCLE		15	0.2687971	0.7060787	0.9001957	0.9551647	1	1671	tags=27%, list=15%, signal=31%
GO_RRNA_METHYLATION	GO_RRNA_METHYLATION		16	0.27928415	0.70573115	0.76608187	0.9550274	1	100	tags=6%, list=1%, signal=6%
GO_PROTEIN_KINASE_A_REGULATORY_SUBUNIT_BINDING	GO_PROTEIN_KINASE_A_REGULATORY_SUBUNIT_BINDING		18	0.2621399	0.70544136	0.8669355	0.9548181	1	2039	tags=28%, list=18%, signal=34%
GO_REGULATION_OF_GLUCOSE_IMPORT	GO_REGULATION_OF_GLUCOSE_IMPORT		33	0.23133963	0.7047366	0.86372745	0.9550931	1	884	tags=12%, list=8%, signal=13%
GO_POSITIVE_REGULATION_OF_CATION_CHANNEL_ACTIVITY	GO_POSITIVE_REGULATION_OF_CATION_CHANNEL_ACTIVITY		30	0.21480556	0.6999865	0.8500986	0.9597334	1	3429	tags=43%, list=30%, signal=62%
GO_ENDOCHONDRAL_BONE_MORPHOGENESIS	GO_ENDOCHONDRAL_BONE_MORPHOGENESIS		30	0.22012693	0.69828665	0.9395161	0.96101266	1	1717	tags=20%, list=15%, signal=23%
GO_TOLL_LIKE_RECEPTOR_3_SIGNALING_PATHWAY	GO_TOLL_LIKE_RECEPTOR_3_SIGNALING_PATHWAY		17	0.28401086	0.6974383	0.8406709	0.9614014	1	18	tags=6%, list=0%, signal=6%
GO_PIGMENTATION	GO_PIGMENTATION		56	0.19234465	0.69725853	0.8966203	0.96106356	1	2515	tags=27%, list=22%, signal=34%
GO_HYDROLASE_ACTIVITY_HYDROLYZING_O_GLYCOSYL_COMPOUNDS	GO_HYDROLASE_ACTIVITY_HYDROLYZING_O_GLYCOSYL_COMPOUNDS		55	0.2032694	0.69720566	0.91820043	0.96061033	1	3041	tags=35%, list=26%, signal=47%
GO_REGULATION_OF_TRANSLATION_IN_RESPONSE_TO_STRESS	GO_REGULATION_OF_TRANSLATION_IN_RESPONSE_TO_STRESS		19	0.23616952	0.6969424	0.8643725	0.96039224	1	113	tags=5%, list=1%, signal=5%
GO_TBP_CLASS_PROTEIN_BINDING	GO_TBP_CLASS_PROTEIN_BINDING		22	0.25314572	0.6958004	0.83960396	0.9610472	1	3507	tags=41%, list=30%, signal=59%
GO_PHAGOSOME_MATURATION	GO_PHAGOSOME_MATURATION		36	0.17625302	0.6951499	0.8458498	0.96125793	1	2331	tags=19%, list=20%, signal=24%
GO_NEURON_PROJECTION_TERMINUS	GO_NEURON_PROJECTION_TERMINUS		70	0.1828785	0.6951037	0.93386775	0.9608033	1	3009	tags=30%, list=26%, signal=40%
GO_TRNA_METHYLATION	GO_TRNA_METHYLATION		25	0.26246527	0.6939745	0.8187251	0.9614667	1	653	tags=8%, list=6%, signal=8%
GO_POSTREPLICATION_REPAIR	GO_POSTREPLICATION_REPAIR		39	0.24373014	0.6921811	0.82846004	0.9627702	1	3169	tags=38%, list=28%, signal=53%
GO_THREONINE_TYPE_PEPTIDASE_ACTIVITY	GO_THREONINE_TYPE_PEPTIDASE_ACTIVITY		20	0.23761167	0.69153774	0.7751938	0.9628977	1	4091	tags=60%, list=36%, signal=93%
GO_AMINO_ACID_ACTIVATION	GO_AMINO_ACID_ACTIVATION		21	0.26418015	0.6898253	0.8181818	0.9640552	1	1448	tags=19%, list=13%, signal=22%
GO_PHOTORECEPTOR_OUTER_SEGMENT	GO_PHOTORECEPTOR_OUTER_SEGMENT		32	0.20782872	0.6887778	0.9355469	0.9646298	1	1083	tags=13%, list=9%, signal=14%
GO_POTASSIUM_CHANNEL_ACTIVITY	GO_POTASSIUM_CHANNEL_ACTIVITY		39	0.22404037	0.6883727	0.87866926	0.96454805	1	2118	tags=23%, list=18%, signal=28%
GO_REGULATION_OF_MEMBRANE_DEPOLARIZATION	GO_REGULATION_OF_MEMBRANE_DEPOLARIZATION		27	0.23112124	0.6880052	0.90981966	0.9644005	1	1733	tags=19%, list=15%, signal=22%
GO_LEUKOTRIENE_METABOLIC_PROCESS	GO_LEUKOTRIENE_METABOLIC_PROCESS		21	0.23246221	0.687569	0.8631791	0.9643205	1	2110	tags=24%, list=18%, signal=29%
GO_SYNAPTIC_VESICLE_LOCALIZATION	GO_SYNAPTIC_VESICLE_LOCALIZATION		39	0.20193952	0.686719	0.8884381	0.9646666	1	2065	tags=26%, list=18%, signal=31%
GO_MATURATION_OF_SSU_RRNA	GO_MATURATION_OF_SSU_RRNA		36	0.23453574	0.6853062	0.80506825	0.9655095	1	1706	tags=17%, list=15%, signal=20%
GO_OXIDOREDUCTASE_ACTIVITY_ACTING_ON_SINGLE_DONORS_WITH_INCORPORATION_OF_MOLECULAR_OXYGEN	GO_OXIDOREDUCTASE_ACTIVITY_ACTING_ON_SINGLE_DONORS_WITH_INCORPORATION_OF_MOLECULAR_OXYGEN		15	0.26844808	0.68529934	0.90606654	0.96501184	1	4452	tags=67%, list=39%, signal=109%
GO_CELLULAR_RESPONSE_TO_HEAT	GO_CELLULAR_RESPONSE_TO_HEAT		99	0.19191518	0.68526965	0.8977505	0.9645404	1	1873	tags=19%, list=16%, signal=23%
GO_ANTIGEN_PROCESSING_AND_PRESENTATION_OF_EXOGENOUS_PEPTIDE_ANTIGEN_VIA_MHC_CLASS_I	GO_ANTIGEN_PROCESSING_AND_PRESENTATION_OF_EXOGENOUS_PEPTIDE_ANTIGEN_VIA_MHC_CLASS_I		73	0.18216315	0.68521726	0.8319328	0.9640813	1	2646	tags=26%, list=23%, signal=34%
GO_PEPTIDYL_ASPARAGINE_MODIFICATION	GO_PEPTIDYL_ASPARAGINE_MODIFICATION		26	0.24818297	0.6846081	0.8055556	0.9641838	1	2173	tags=23%, list=19%, signal=28%
GO_POSITIVE_REGULATION_OF_CALCIUM_ION_TRANSMEMBRANE_TRANSPORT	GO_POSITIVE_REGULATION_OF_CALCIUM_ION_TRANSMEMBRANE_TRANSPORT		37	0.2022205	0.68434495	0.9199219	0.9639295	1	2459	tags=30%, list=21%, signal=38%
GO_PROTEIN_CATABOLIC_PROCESS_IN_THE_VACUOLE	GO_PROTEIN_CATABOLIC_PROCESS_IN_THE_VACUOLE		16	0.23495068	0.6816535	0.881323	0.9659696	1	2578	tags=38%, list=22%, signal=48%
GO_U1_SNRNP	GO_U1_SNRNP		18	0.2616876	0.6813179	0.826742	0.965787	1	1695	tags=17%, list=15%, signal=20%
GO_ERROR_PRONE_TRANSLESION_SYNTHESIS	GO_ERROR_PRONE_TRANSLESION_SYNTHESIS		17	0.30279168	0.6812162	0.80582523	0.9653758	1	796	tags=18%, list=7%, signal=19%
GO_3_5_EXONUCLEASE_ACTIVITY	GO_3_5_EXONUCLEASE_ACTIVITY		40	0.23540747	0.6811029	0.8618677	0.9649972	1	1457	tags=15%, list=13%, signal=17%
GO_KETONE_BIOSYNTHETIC_PROCESS	GO_KETONE_BIOSYNTHETIC_PROCESS		29	0.19826685	0.6805638	0.960499	0.9650267	1	457	tags=7%, list=4%, signal=7%
GO_VACUOLAR_ACIDIFICATION	GO_VACUOLAR_ACIDIFICATION		21	0.24285914	0.680007	0.8339921	0.9650774	1	1894	tags=19%, list=16%, signal=23%
GO_REGULATION_OF_ISOTYPE_SWITCHING	GO_REGULATION_OF_ISOTYPE_SWITCHING		22	0.247437	0.6795489	0.8699809	0.9649781	1	1425	tags=18%, list=12%, signal=21%
GO_POSITIVE_REGULATION_OF_DNA_BIOSYNTHETIC_PROCESS	GO_POSITIVE_REGULATION_OF_DNA_BIOSYNTHETIC_PROCESS		55	0.21061718	0.67906594	0.865019	0.964932	1	796	tags=11%, list=7%, signal=12%
GO_SM_LIKE_PROTEIN_FAMILY_COMPLEX	GO_SM_LIKE_PROTEIN_FAMILY_COMPLEX		68	0.21720047	0.6790041	0.81007755	0.96448725	1	1695	tags=16%, list=15%, signal=19%
GO_DETECTION_OF_STIMULUS_INVOLVED_IN_SENSORY_PERCEPTION	GO_DETECTION_OF_STIMULUS_INVOLVED_IN_SENSORY_PERCEPTION		54	0.24331388	0.6785134	0.784	0.96445286	1	3652	tags=41%, list=32%, signal=59%
GO_REGULATION_OF_NEURONAL_SYNAPTIC_PLASTICITY	GO_REGULATION_OF_NEURONAL_SYNAPTIC_PLASTICITY		28	0.22948295	0.67656	0.8664047	0.9657192	1	4140	tags=61%, list=36%, signal=95%
GO_PROTON_TRANSPORTING_TWO_SECTOR_ATPASE_COMPLEX	GO_PROTON_TRANSPORTING_TWO_SECTOR_ATPASE_COMPLEX		23	0.19534871	0.6734368	0.8293651	0.968019	1	1944	tags=17%, list=17%, signal=21%
GO_ENDOPLASMIC_RETICULUM_ORGANIZATION	GO_ENDOPLASMIC_RETICULUM_ORGANIZATION		49	0.19914412	0.67141396	0.92759293	0.96925724	1	1575	tags=18%, list=14%, signal=21%
GO_EXOCRINE_SYSTEM_DEVELOPMENT	GO_EXOCRINE_SYSTEM_DEVELOPMENT		26	0.21985216	0.6708236	0.9503106	0.9692776	1	1250	tags=15%, list=11%, signal=17%
GO_INTRACELLULAR_LIPID_TRANSPORT	GO_INTRACELLULAR_LIPID_TRANSPORT		28	0.21948162	0.66912633	0.9015748	0.97025293	1	2378	tags=25%, list=21%, signal=31%
GO_REPLISOME	GO_REPLISOME		23	0.26048824	0.6686975	0.8404669	0.9701303	1	3132	tags=30%, list=27%, signal=42%
GO_ENDOSOME_LUMEN	GO_ENDOSOME_LUMEN		18	0.22225544	0.6683771	0.9067961	0.96989733	1	4230	tags=61%, list=37%, signal=96%
GO_NUCLEASE_ACTIVITY	GO_NUCLEASE_ACTIVITY		131	0.1988118	0.66649926	0.8990099	0.97094584	1	2249	tags=20%, list=20%, signal=24%
GO_P53_BINDING	GO_P53_BINDING		55	0.17637077	0.6662185	0.9695122	0.97069347	1	1674	tags=15%, list=15%, signal=17%
GO_POSITIVE_REGULATION_OF_RESPONSE_TO_ENDOPLASMIC_RETICULUM_STRESS	GO_POSITIVE_REGULATION_OF_RESPONSE_TO_ENDOPLASMIC_RETICULUM_STRESS		32	0.20535302	0.6658196	0.9068826	0.97052616	1	18	tags=3%, list=0%, signal=3%
GO_EXORIBONUCLEASE_COMPLEX	GO_EXORIBONUCLEASE_COMPLEX		23	0.25680482	0.66446316	0.84190476	0.97112936	1	1457	tags=17%, list=13%, signal=20%
GO_SENSORY_PERCEPTION_OF_CHEMICAL_STIMULUS	GO_SENSORY_PERCEPTION_OF_CHEMICAL_STIMULUS		54	0.23068252	0.6637347	0.8364008	0.9712449	1	3652	tags=37%, list=32%, signal=54%
GO_TELOMERE_ORGANIZATION	GO_TELOMERE_ORGANIZATION		113	0.20114876	0.66302973	0.85549134	0.97131157	1	1926	tags=18%, list=17%, signal=21%
GO_POSTTRANSCRIPTIONAL_REGULATION_OF_GENE_EXPRESSION	GO_POSTTRANSCRIPTIONAL_REGULATION_OF_GENE_EXPRESSION		468	0.15805826	0.66112196	0.92248064	0.9723593	1	2646	tags=21%, list=23%, signal=26%
GO_HSP90_PROTEIN_BINDING	GO_HSP90_PROTEIN_BINDING		29	0.19446203	0.65942466	0.91434264	0.9732405	1	3851	tags=48%, list=33%, signal=72%
GO_GLYCOLIPID_BINDING	GO_GLYCOLIPID_BINDING		16	0.2161354	0.65818274	0.89184064	0.97373724	1	2391	tags=25%, list=21%, signal=32%
GO_SULFUR_AMINO_ACID_METABOLIC_PROCESS	GO_SULFUR_AMINO_ACID_METABOLIC_PROCESS		28	0.22130983	0.6577437	0.88505745	0.9735633	1	2355	tags=21%, list=20%, signal=27%
GO_INTEGRIN_MEDIATED_SIGNALING_PATHWAY	GO_INTEGRIN_MEDIATED_SIGNALING_PATHWAY		71	0.17359969	0.6575469	0.9285714	0.9732149	1	2567	tags=24%, list=22%, signal=31%
GO_TRANSLATIONAL_ELONGATION	GO_TRANSLATIONAL_ELONGATION		113	0.2283945	0.65711755	0.7767355	0.9730726	1	3638	tags=38%, list=32%, signal=55%
GO_RNA_POLYMERASE_II_REPRESSING_TRANSCRIPTION_FACTOR_BINDING	GO_RNA_POLYMERASE_II_REPRESSING_TRANSCRIPTION_FACTOR_BINDING		25	0.22350115	0.6552152	0.91	0.9740169	1	1933	tags=24%, list=17%, signal=29%
GO_REGULATION_OF_MICROTUBULE_POLYMERIZATION	GO_REGULATION_OF_MICROTUBULE_POLYMERIZATION		33	0.18435653	0.6545137	0.93333334	0.9740734	1	419	tags=6%, list=4%, signal=6%
GO_PASSIVE_TRANSMEMBRANE_TRANSPORTER_ACTIVITY	GO_PASSIVE_TRANSMEMBRANE_TRANSPORTER_ACTIVITY		172	0.18171583	0.65367067	0.97384304	0.9742367	1	2004	tags=16%, list=17%, signal=19%
GO_RNA_PHOSPHODIESTER_BOND_HYDROLYSIS	GO_RNA_PHOSPHODIESTER_BOND_HYDROLYSIS		110	0.21057671	0.65341264	0.87234044	0.97394854	1	1457	tags=13%, list=13%, signal=14%
GO_NEGATIVE_REGULATION_OF_TRANSLATIONAL_INITIATION	GO_NEGATIVE_REGULATION_OF_TRANSLATIONAL_INITIATION		15	0.25788185	0.65254796	0.88385826	0.9740612	1	113	tags=7%, list=1%, signal=7%
GO_TRNA_BINDING	GO_TRNA_BINDING		37	0.21675111	0.65240514	0.86796117	0.9736809	1	2394	tags=22%, list=21%, signal=27%
GO_ASPARTATE_FAMILY_AMINO_ACID_BIOSYNTHETIC_PROCESS	GO_ASPARTATE_FAMILY_AMINO_ACID_BIOSYNTHETIC_PROCESS		16	0.27091146	0.6518446	0.8835878	0.97360384	1	2513	tags=38%, list=22%, signal=48%
GO_PLATELET_AGGREGATION	GO_PLATELET_AGGREGATION		44	0.23212461	0.6518169	0.8360656	0.97312665	1	2678	tags=30%, list=23%, signal=38%
GO_PROTEIN_DEMANNOSYLATION	GO_PROTEIN_DEMANNOSYLATION		18	0.21933745	0.6509117	0.91206545	0.9733039	1	1999	tags=22%, list=17%, signal=27%
GO_TRANSMISSION_OF_NERVE_IMPULSE	GO_TRANSMISSION_OF_NERVE_IMPULSE		25	0.23185645	0.6502044	0.92197126	0.9733445	1	3159	tags=32%, list=27%, signal=44%
GO_REGULATION_OF_CELLULAR_RESPONSE_TO_HEAT	GO_REGULATION_OF_CELLULAR_RESPONSE_TO_HEAT		67	0.19464496	0.64846116	0.9015748	0.9741265	1	3103	tags=33%, list=27%, signal=45%
GO_POLY_PYRIMIDINE_TRACT_BINDING	GO_POLY_PYRIMIDINE_TRACT_BINDING		22	0.22145647	0.6470664	0.8646465	0.9746166	1	81	tags=5%, list=1%, signal=5%
GO_HISTONE_MRNA_METABOLIC_PROCESS	GO_HISTONE_MRNA_METABOLIC_PROCESS		20	0.25615996	0.64607745	0.8827038	0.9748319	1	2526	tags=35%, list=22%, signal=45%
GO_CYSTEINE_TYPE_PEPTIDASE_ACTIVITY	GO_CYSTEINE_TYPE_PEPTIDASE_ACTIVITY		85	0.19900411	0.64371943	0.9453781	0.976001	1	2497	tags=27%, list=22%, signal=34%
GO_NEUTRAL_LIPID_CATABOLIC_PROCESS	GO_NEUTRAL_LIPID_CATABOLIC_PROCESS		19	0.22683801	0.6436108	0.95348835	0.97557396	1	2809	tags=37%, list=24%, signal=49%
GO_LOW_DENSITY_LIPOPROTEIN_PARTICLE_CLEARANCE	GO_LOW_DENSITY_LIPOPROTEIN_PARTICLE_CLEARANCE		26	0.2052645	0.64207673	0.9345238	0.9761363	1	2378	tags=27%, list=21%, signal=34%
GO_NEGATIVE_REGULATION_OF_DNA_BIOSYNTHETIC_PROCESS	GO_NEGATIVE_REGULATION_OF_DNA_BIOSYNTHETIC_PROCESS		25	0.20782867	0.6401978	0.938247	0.97691727	1	1544	tags=12%, list=13%, signal=14%
GO_LONG_CHAIN_FATTY_ACID_BIOSYNTHETIC_PROCESS	GO_LONG_CHAIN_FATTY_ACID_BIOSYNTHETIC_PROCESS		21	0.2275436	0.63868314	0.9512195	0.9774519	1	890	tags=10%, list=8%, signal=10%
GO_ZINC_ION_HOMEOSTASIS	GO_ZINC_ION_HOMEOSTASIS		25	0.2340001	0.6377642	0.92105263	0.9775898	1	1357	tags=16%, list=12%, signal=18%
GO_SKIN_EPIDERMIS_DEVELOPMENT	GO_SKIN_EPIDERMIS_DEVELOPMENT		42	0.18118437	0.63701266	0.98991936	0.97757226	1	2529	tags=26%, list=22%, signal=33%
GO_PLASMA_LIPOPROTEIN_PARTICLE_CLEARANCE	GO_PLASMA_LIPOPROTEIN_PARTICLE_CLEARANCE		36	0.19068357	0.63683087	0.94693875	0.9771896	1	2378	tags=25%, list=21%, signal=31%
GO_INCLUSION_BODY_ASSEMBLY	GO_INCLUSION_BODY_ASSEMBLY		19	0.22124632	0.63572717	0.87326735	0.9774776	1	2830	tags=26%, list=25%, signal=35%
GO_PHAGOSOME_ACIDIFICATION	GO_PHAGOSOME_ACIDIFICATION		21	0.18019043	0.6353481	0.91769546	0.9772136	1	1008	tags=10%, list=9%, signal=10%
GO_REGULATION_OF_MYELINATION	GO_REGULATION_OF_MYELINATION		26	0.20267722	0.63426715	0.9411765	0.9774411	1	2635	tags=27%, list=23%, signal=35%
GO_REGULATION_OF_MACROPHAGE_DIFFERENTIATION	GO_REGULATION_OF_MACROPHAGE_DIFFERENTIATION		16	0.24514768	0.63409406	0.9405941	0.97705793	1	111	tags=6%, list=1%, signal=6%
GO_LIGAND_GATED_ION_CHANNEL_ACTIVITY	GO_LIGAND_GATED_ION_CHANNEL_ACTIVITY		40	0.21207596	0.6333972	0.90219563	0.97700906	1	3197	tags=35%, list=28%, signal=48%
GO_TRANSLATIONAL_TERMINATION	GO_TRANSLATIONAL_TERMINATION		97	0.23053584	0.6324736	0.7916667	0.97710806	1	2700	tags=27%, list=23%, signal=35%
GO_POLYSOMAL_RIBOSOME	GO_POLYSOMAL_RIBOSOME		30	0.19384588	0.6320805	0.8524272	0.97685224	1	2083	tags=20%, list=18%, signal=24%
GO_REGULATION_OF_PEPTIDYL_THREONINE_PHOSPHORYLATION	GO_REGULATION_OF_PEPTIDYL_THREONINE_PHOSPHORYLATION		27	0.19943158	0.6280016	0.93190664	0.97893107	1	3387	tags=33%, list=29%, signal=47%
GO_INTRINSIC_APOPTOTIC_SIGNALING_PATHWAY_IN_RESPONSE_TO_ENDOPLASMIC_RETICULUM_STRESS	GO_INTRINSIC_APOPTOTIC_SIGNALING_PATHWAY_IN_RESPONSE_TO_ENDOPLASMIC_RETICULUM_STRESS		47	0.160776	0.6270159	0.9577465	0.9790109	1	345	tags=4%, list=3%, signal=4%
GO_CLEAVAGE_INVOLVED_IN_RRNA_PROCESSING	GO_CLEAVAGE_INVOLVED_IN_RRNA_PROCESSING		20	0.25977135	0.6267681	0.85658914	0.9786601	1	1089	tags=15%, list=9%, signal=17%
GO_NEGATIVE_REGULATION_OF_INTRINSIC_APOPTOTIC_SIGNALING_PATHWAY_BY_P53_CLASS_MEDIATOR	GO_NEGATIVE_REGULATION_OF_INTRINSIC_APOPTOTIC_SIGNALING_PATHWAY_BY_P53_CLASS_MEDIATOR		18	0.22741847	0.6238311	0.9194757	0.9799227	1	784	tags=11%, list=7%, signal=12%
GO_SMALL_NUCLEAR_RIBONUCLEOPROTEIN_COMPLEX	GO_SMALL_NUCLEAR_RIBONUCLEOPROTEIN_COMPLEX		57	0.19997633	0.62348914	0.87524754	0.9796464	1	1695	tags=16%, list=15%, signal=18%
GO_PHOSPHOLIPID_DEPHOSPHORYLATION	GO_PHOSPHOLIPID_DEPHOSPHORYLATION		26	0.21725759	0.62227374	0.9158317	0.979867	1	1869	tags=19%, list=16%, signal=23%
GO_N_TERMINAL_PROTEIN_AMINO_ACID_MODIFICATION	GO_N_TERMINAL_PROTEIN_AMINO_ACID_MODIFICATION		19	0.2571164	0.61982614	0.8895349	0.9807713	1	2116	tags=32%, list=18%, signal=39%
GO_POSITIVE_REGULATION_OF_TELOMERASE_ACTIVITY	GO_POSITIVE_REGULATION_OF_TELOMERASE_ACTIVITY		30	0.21623215	0.61944103	0.9114173	0.9804842	1	3103	tags=30%, list=27%, signal=41%
GO_TRANSCRIPTION_ELONGATION_FROM_RNA_POLYMERASE_I_PROMOTER	GO_TRANSCRIPTION_ELONGATION_FROM_RNA_POLYMERASE_I_PROMOTER		24	0.2263211	0.61909825	0.8996139	0.98020333	1	71	tags=4%, list=1%, signal=4%
GO_REGULATION_OF_TELOMERASE_ACTIVITY	GO_REGULATION_OF_TELOMERASE_ACTIVITY		37	0.19751813	0.6180441	0.9510763	0.9802999	1	2850	tags=27%, list=25%, signal=36%
GO_RNA_CAP_BINDING	GO_RNA_CAP_BINDING		15	0.23558992	0.6177374	0.8902439	0.979991	1	1490	tags=20%, list=13%, signal=23%
GO_MISMATCH_REPAIR	GO_MISMATCH_REPAIR		30	0.2040398	0.6164857	0.95098037	0.9801578	1	2866	tags=33%, list=25%, signal=44%
GO_POSITIVE_REGULATION_OF_TUMOR_NECROSIS_FACTOR_BIOSYNTHETIC_PROCESS	GO_POSITIVE_REGULATION_OF_TUMOR_NECROSIS_FACTOR_BIOSYNTHETIC_PROCESS		18	0.21050729	0.61631656	0.953252	0.9797539	1	787	tags=11%, list=7%, signal=12%
GO_CELL_COMMUNICATION_INVOLVED_IN_CARDIAC_CONDUCTION	GO_CELL_COMMUNICATION_INVOLVED_IN_CARDIAC_CONDUCTION		24	0.20141353	0.61618596	0.9744597	0.9793483	1	2615	tags=29%, list=23%, signal=38%
GO_NEURAL_CREST_CELL_MIGRATION	GO_NEURAL_CREST_CELL_MIGRATION		25	0.1945879	0.61515373	0.965587	0.9794077	1	3438	tags=44%, list=30%, signal=63%
GO_NAD_BINDING	GO_NAD_BINDING		44	0.20321397	0.61490947	0.93812376	0.979034	1	1234	tags=14%, list=11%, signal=15%
GO_RESPONSE_TO_SALT_STRESS	GO_RESPONSE_TO_SALT_STRESS		16	0.19986722	0.6143958	0.9328063	0.97883046	1	3103	tags=31%, list=27%, signal=43%
[truncated: 49 more rows]
