# Supplementary material for: Identification of a novel sepsis prognosis model and analysis of possible drug application prospects: Based on scRNA-seq and RNA-seq data
Source: Front Immunol. 2022 Oct 28;13:888891. doi: 10.3389/fimmu.2022.888891 (PMC9650379; doi:10.3389/fimmu.2022.888891)
Supplement: Supplementary file 1 [file DataSheet_1.zip › supplementary file/gsea_high_low.xls]

NAME	GS<br> follow link to MSigDB	GS DETAILS	SIZE	ES	NES	NOM p-val	FDR q-val	FWER p-val	RANK AT MAX	LEADING EDGE
GO_POSITIVE_REGULATION_OF_PHOSPHOLIPASE_ACTIVITY	GO_POSITIVE_REGULATION_OF_PHOSPHOLIPASE_ACTIVITY	Details ...	34	-0.5777059	-2.0681512	0.0	0.14797942	0.082	1837	tags=38%, list=16%, signal=45%
GO_REGULATION_OF_NEUTROPHIL_MIGRATION	GO_REGULATION_OF_NEUTROPHIL_MIGRATION	Details ...	30	-0.6653634	-2.0041826	0.0	0.15764034	0.181	733	tags=37%, list=6%, signal=39%
GO_POSITIVE_REGULATION_OF_LIPASE_ACTIVITY	GO_POSITIVE_REGULATION_OF_LIPASE_ACTIVITY	Details ...	42	-0.5418668	-2.0020988	0.0	0.109391645	0.189	2360	tags=40%, list=21%, signal=51%
GO_POSITIVE_REGULATION_OF_NEUTROPHIL_MIGRATION	GO_POSITIVE_REGULATION_OF_NEUTROPHIL_MIGRATION	Details ...	22	-0.7372464	-1.988334	0.0	0.098498054	0.223	696	tags=41%, list=6%, signal=43%
GO_CELL_CELL_RECOGNITION	GO_CELL_CELL_RECOGNITION	Details ...	37	-0.5979407	-1.9845725	0.0	0.08276036	0.23	1021	tags=27%, list=9%, signal=30%
GO_POSITIVE_REGULATION_OF_GRANULOCYTE_CHEMOTAXIS	GO_POSITIVE_REGULATION_OF_GRANULOCYTE_CHEMOTAXIS		18	-0.75695556	-1.9442074	0.0	0.11490952	0.343	696	tags=44%, list=6%, signal=47%
GO_GRANULOCYTE_CHEMOTAXIS	GO_GRANULOCYTE_CHEMOTAXIS		69	-0.534541	-1.9413708	0.0018975332	0.1027804	0.353	2717	tags=45%, list=24%, signal=58%
GO_NEUTROPHIL_CHEMOTAXIS	GO_NEUTROPHIL_CHEMOTAXIS		55	-0.58088374	-1.9299136	0.0019193857	0.10674025	0.401	2181	tags=44%, list=19%, signal=54%
GO_LYMPHOCYTE_MIGRATION	GO_LYMPHOCYTE_MIGRATION		66	-0.5977226	-1.9225701	0.0	0.105280526	0.43	2172	tags=53%, list=19%, signal=65%
GO_REGULATION_OF_GRANULOCYTE_CHEMOTAXIS	GO_REGULATION_OF_GRANULOCYTE_CHEMOTAXIS		34	-0.5934144	-1.9063972	0.0	0.11837246	0.478	696	tags=29%, list=6%, signal=31%
GO_REGULATION_OF_PHOSPHOLIPASE_C_ACTIVITY	GO_REGULATION_OF_PHOSPHOLIPASE_C_ACTIVITY		27	-0.5906773	-1.9060577	0.0	0.10784061	0.479	1837	tags=37%, list=16%, signal=44%
GO_CELLULAR_DEFENSE_RESPONSE	GO_CELLULAR_DEFENSE_RESPONSE		36	-0.6904641	-1.8924342	0.0	0.11826021	0.54	1659	tags=56%, list=14%, signal=65%
GO_NEUTROPHIL_MIGRATION	GO_NEUTROPHIL_MIGRATION		71	-0.52295613	-1.8742279	0.0018867925	0.1383217	0.608	851	tags=28%, list=7%, signal=30%
GO_REGULATION_OF_PHOSPHOLIPASE_ACTIVITY	GO_REGULATION_OF_PHOSPHOLIPASE_ACTIVITY		40	-0.50207597	-1.8741833	0.0039525693	0.12851751	0.609	2335	tags=43%, list=20%, signal=53%
GO_REGULATION_OF_NEUTROPHIL_CHEMOTAXIS	GO_REGULATION_OF_NEUTROPHIL_CHEMOTAXIS		22	-0.6896053	-1.861287	0.0	0.14156882	0.662	696	tags=41%, list=6%, signal=43%
GO_GRANULOCYTE_MIGRATION	GO_GRANULOCYTE_MIGRATION		87	-0.48242792	-1.8589226	0.0037950664	0.13712807	0.668	2717	tags=41%, list=24%, signal=54%
GO_T_CELL_DIFFERENTIATION_IN_THYMUS	GO_T_CELL_DIFFERENTIATION_IN_THYMUS		60	-0.56949794	-1.8416648	0.0	0.16045277	0.734	459	tags=25%, list=4%, signal=26%
GO_MHC_PROTEIN_BINDING	GO_MHC_PROTEIN_BINDING		25	-0.71528685	-1.8348969	0.0039525693	0.16529866	0.764	2096	tags=68%, list=18%, signal=83%
GO_NEGATIVE_REGULATION_OF_MUSCLE_HYPERTROPHY	GO_NEGATIVE_REGULATION_OF_MUSCLE_HYPERTROPHY		21	-0.60071886	-1.8273463	0.0019455253	0.17111884	0.789	2010	tags=48%, list=17%, signal=58%
GO_POSITIVE_REGULATION_OF_LEUKOCYTE_CHEMOTAXIS	GO_POSITIVE_REGULATION_OF_LEUKOCYTE_CHEMOTAXIS		59	-0.51722175	-1.8258369	0.0018975332	0.16560626	0.793	2693	tags=44%, list=23%, signal=57%
GO_ACTIVATION_OF_PHOSPHOLIPASE_C_ACTIVITY	GO_ACTIVATION_OF_PHOSPHOLIPASE_C_ACTIVITY		20	-0.60098135	-1.8167149	0.0020120724	0.17707841	0.817	1724	tags=40%, list=15%, signal=47%
GO_SMOOTH_MUSCLE_CELL_DIFFERENTIATION	GO_SMOOTH_MUSCLE_CELL_DIFFERENTIATION		33	-0.5511907	-1.8153443	0.0060362173	0.17183267	0.821	2721	tags=48%, list=24%, signal=63%
GO_LEUKOCYTE_CHEMOTAXIS	GO_LEUKOCYTE_CHEMOTAXIS		135	-0.44672737	-1.8141026	0.0	0.1676849	0.827	1877	tags=33%, list=16%, signal=39%
GO_POSITIVE_REGULATION_OF_SMALL_GTPASE_MEDIATED_SIGNAL_TRANSDUCTION	GO_POSITIVE_REGULATION_OF_SMALL_GTPASE_MEDIATED_SIGNAL_TRANSDUCTION		45	-0.5452312	-1.810327	0.0019880715	0.16830446	0.837	2823	tags=47%, list=25%, signal=62%
GO_REGULATION_OF_T_CELL_APOPTOTIC_PROCESS	GO_REGULATION_OF_T_CELL_APOPTOTIC_PROCESS		27	-0.6203484	-1.804051	0.0019193857	0.17417681	0.852	436	tags=30%, list=4%, signal=31%
GO_T_HELPER_17_TYPE_IMMUNE_RESPONSE	GO_T_HELPER_17_TYPE_IMMUNE_RESPONSE		24	-0.6820108	-1.8014758	0.011904762	0.17305277	0.86	1129	tags=42%, list=10%, signal=46%
GO_DENDRITIC_CELL_MIGRATION	GO_DENDRITIC_CELL_MIGRATION		23	-0.63581276	-1.7931378	0.003787879	0.18520676	0.877	2085	tags=48%, list=18%, signal=58%
GO_POSITIVE_REGULATION_OF_ERBB_SIGNALING_PATHWAY	GO_POSITIVE_REGULATION_OF_ERBB_SIGNALING_PATHWAY		25	-0.5644004	-1.7867502	0.007561437	0.19266337	0.887	2014	tags=48%, list=17%, signal=58%
GO_BETA_CATENIN_BINDING	GO_BETA_CATENIN_BINDING		52	-0.46339047	-1.7723911	0.005964215	0.21910821	0.912	2317	tags=38%, list=20%, signal=48%
GO_REGULATION_OF_T_CELL_DIFFERENTIATION_IN_THYMUS	GO_REGULATION_OF_T_CELL_DIFFERENTIATION_IN_THYMUS		16	-0.63939935	-1.7681077	0.005514706	0.22173741	0.916	459	tags=31%, list=4%, signal=33%
GO_IMMUNE_RECEPTOR_ACTIVITY	GO_IMMUNE_RECEPTOR_ACTIVITY		90	-0.5155415	-1.7655133	0.0	0.2200622	0.92	1903	tags=43%, list=17%, signal=52%
GO_NEGATIVE_REGULATION_OF_T_CELL_APOPTOTIC_PROCESS	GO_NEGATIVE_REGULATION_OF_T_CELL_APOPTOTIC_PROCESS		16	-0.7051945	-1.762515	0.0019417476	0.22094111	0.924	436	tags=44%, list=4%, signal=45%
GO_REGULATION_OF_LEUKOCYTE_CHEMOTAXIS	GO_REGULATION_OF_LEUKOCYTE_CHEMOTAXIS		77	-0.4841378	-1.7556297	0.0019011407	0.23066866	0.932	2425	tags=39%, list=21%, signal=49%
GO_REGULATION_OF_LYMPHOCYTE_MIGRATION	GO_REGULATION_OF_LYMPHOCYTE_MIGRATION		39	-0.57728326	-1.7458295	0.004016064	0.2479263	0.942	2172	tags=49%, list=19%, signal=60%
GO_POSITIVE_REGULATION_OF_AXONOGENESIS	GO_POSITIVE_REGULATION_OF_AXONOGENESIS		49	-0.47273153	-1.7424053	0.011650485	0.24997865	0.947	1051	tags=24%, list=9%, signal=27%
GO_CYTOKINE_PRODUCTION_INVOLVED_IN_INFLAMMATORY_RESPONSE	GO_CYTOKINE_PRODUCTION_INVOLVED_IN_INFLAMMATORY_RESPONSE		36	-0.5618923	-1.7407905	0.005988024	0.24749671	0.949	2447	tags=44%, list=21%, signal=56%
GO_T_CELL_DIFFERENTIATION	GO_T_CELL_DIFFERENTIATION		198	-0.49752483	-1.7320141	0.001996008	0.2645908	0.96	1914	tags=38%, list=17%, signal=45%
GO_CELL_CHEMOTAXIS	GO_CELL_CHEMOTAXIS		176	-0.42331767	-1.7312483	0.0	0.25968048	0.96	2018	tags=33%, list=18%, signal=39%
GO_EMBRYONIC_PLACENTA_DEVELOPMENT	GO_EMBRYONIC_PLACENTA_DEVELOPMENT		54	-0.44822538	-1.7307974	0.008097166	0.2540177	0.96	1799	tags=33%, list=16%, signal=39%
GO_POSITIVE_T_CELL_SELECTION	GO_POSITIVE_T_CELL_SELECTION		28	-0.71541727	-1.7293067	0.027079303	0.25149474	0.961	506	tags=43%, list=4%, signal=45%
GO_VASCULAR_ASSOCIATED_SMOOTH_MUSCLE_CELL_DIFFERENTIATION	GO_VASCULAR_ASSOCIATED_SMOOTH_MUSCLE_CELL_DIFFERENTIATION		16	-0.62851554	-1.7283398	0.0062761507	0.24790646	0.962	2721	tags=56%, list=24%, signal=74%
GO_POSITIVE_REGULATION_OF_VASCULAR_ENDOTHELIAL_GROWTH_FACTOR_PRODUCTION	GO_POSITIVE_REGULATION_OF_VASCULAR_ENDOTHELIAL_GROWTH_FACTOR_PRODUCTION		19	-0.6255371	-1.7249547	0.005964215	0.25099555	0.966	561	tags=26%, list=5%, signal=28%
GO_TUMOR_NECROSIS_FACTOR_RECEPTOR_BINDING	GO_TUMOR_NECROSIS_FACTOR_RECEPTOR_BINDING		23	-0.5995079	-1.723341	0.006122449	0.24956414	0.968	2282	tags=48%, list=20%, signal=60%
GO_POSITIVE_REGULATION_OF_CYTOKINE_PRODUCTION_INVOLVED_IN_INFLAMMATORY_RESPONSE	GO_POSITIVE_REGULATION_OF_CYTOKINE_PRODUCTION_INVOLVED_IN_INFLAMMATORY_RESPONSE		16	-0.6773129	-1.7221439	0.013487476	0.24642777	0.968	2447	tags=56%, list=21%, signal=71%
GO_MHC_CLASS_I_PROTEIN_BINDING	GO_MHC_CLASS_I_PROTEIN_BINDING		17	-0.6741939	-1.7197422	0.012	0.24703076	0.969	2096	tags=65%, list=18%, signal=79%
GO_NEGATIVE_REGULATION_OF_MAPK_CASCADE	GO_NEGATIVE_REGULATION_OF_MAPK_CASCADE		115	-0.41852492	-1.7194265	0.00754717	0.242443	0.97	2335	tags=39%, list=20%, signal=49%
GO_SIGNALING_ADAPTOR_ACTIVITY	GO_SIGNALING_ADAPTOR_ACTIVITY		47	-0.48369664	-1.7193594	0.014056225	0.2374807	0.97	2429	tags=38%, list=21%, signal=48%
GO_INFLAMMATORY_RESPONSE_TO_ANTIGENIC_STIMULUS	GO_INFLAMMATORY_RESPONSE_TO_ANTIGENIC_STIMULUS		40	-0.5120694	-1.7180779	0.0059405942	0.23550393	0.97	2084	tags=45%, list=18%, signal=55%
GO_IMMUNE_RESPONSE_REGULATING_SIGNALING_PATHWAY	GO_IMMUNE_RESPONSE_REGULATING_SIGNALING_PATHWAY		340	-0.42661408	-1.7165483	0.0039138943	0.23455642	0.971	2745	tags=40%, list=24%, signal=51%
GO_REGULATION_OF_SMOOTH_MUSCLE_CELL_DIFFERENTIATION	GO_REGULATION_OF_SMOOTH_MUSCLE_CELL_DIFFERENTIATION		20	-0.60745907	-1.7158552	0.009823183	0.23163706	0.971	2438	tags=55%, list=21%, signal=70%
GO_ACTIVATION_OF_IMMUNE_RESPONSE	GO_ACTIVATION_OF_IMMUNE_RESPONSE		361	-0.422041	-1.714678	0.0039138943	0.22989717	0.972	2411	tags=36%, list=21%, signal=44%
GO_REGULATION_OF_T_HELPER_17_TYPE_IMMUNE_RESPONSE	GO_REGULATION_OF_T_HELPER_17_TYPE_IMMUNE_RESPONSE		16	-0.6812445	-1.7111228	0.010351967	0.23389424	0.976	1129	tags=44%, list=10%, signal=48%
GO_NEURAL_RETINA_DEVELOPMENT	GO_NEURAL_RETINA_DEVELOPMENT		27	-0.57632136	-1.7061703	0.012145749	0.24180354	0.98	2536	tags=56%, list=22%, signal=71%
GO_T_CELL_MIGRATION	GO_T_CELL_MIGRATION		45	-0.5517238	-1.7056456	0.0019230769	0.23876739	0.98	2018	tags=49%, list=18%, signal=59%
GO_PHOSPHATIDYLINOSITOL_4_5_BISPHOSPHATE_BINDING	GO_PHOSPHATIDYLINOSITOL_4_5_BISPHOSPHATE_BINDING		46	-0.4719797	-1.7052963	0.01446281	0.23529397	0.98	3291	tags=46%, list=29%, signal=64%
GO_POSITIVE_REGULATION_OF_CHEMOTAXIS	GO_POSITIVE_REGULATION_OF_CHEMOTAXIS		82	-0.46501583	-1.7041049	0.007575758	0.2340624	0.982	2425	tags=39%, list=21%, signal=49%
GO_LUMENAL_SIDE_OF_ENDOPLASMIC_RETICULUM_MEMBRANE	GO_LUMENAL_SIDE_OF_ENDOPLASMIC_RETICULUM_MEMBRANE		24	-0.64545864	-1.6979309	0.024590164	0.24477229	0.987	2405	tags=63%, list=21%, signal=79%
GO_RHO_GUANYL_NUCLEOTIDE_EXCHANGE_FACTOR_ACTIVITY	GO_RHO_GUANYL_NUCLEOTIDE_EXCHANGE_FACTOR_ACTIVITY		40	-0.5107811	-1.695053	0.009940358	0.2472521	0.989	1524	tags=38%, list=13%, signal=43%
GO_LYMPHOCYTE_COSTIMULATION	GO_LYMPHOCYTE_COSTIMULATION		49	-0.5442354	-1.6948006	0.015779093	0.24365121	0.989	1803	tags=49%, list=16%, signal=58%
GO_REGULATION_OF_CHROMATIN_ASSEMBLY	GO_REGULATION_OF_CHROMATIN_ASSEMBLY		16	-0.61496294	-1.6941113	0.005988024	0.24174693	0.989	3265	tags=63%, list=28%, signal=87%
GO_PHOSPHATIDYLINOSITOL_3_4_BISPHOSPHATE_BINDING	GO_PHOSPHATIDYLINOSITOL_3_4_BISPHOSPHATE_BINDING		21	-0.59355676	-1.6934936	0.016597511	0.23938651	0.989	1547	tags=43%, list=13%, signal=49%
GO_MRNA_CIS_SPLICING_VIA_SPLICEOSOME	GO_MRNA_CIS_SPLICING_VIA_SPLICEOSOME		19	-0.5516386	-1.6914552	0.022132797	0.24033374	0.99	2093	tags=37%, list=18%, signal=45%
GO_PDZ_DOMAIN_BINDING	GO_PDZ_DOMAIN_BINDING		48	-0.47890526	-1.6909453	0.0019569471	0.2378433	0.99	1568	tags=38%, list=14%, signal=43%
GO_REGULATION_OF_LEUKOCYTE_MIGRATION	GO_REGULATION_OF_LEUKOCYTE_MIGRATION		132	-0.4461569	-1.6892471	0.0058252425	0.23814337	0.991	2221	tags=36%, list=19%, signal=45%
GO_ANTIGEN_RECEPTOR_MEDIATED_SIGNALING_PATHWAY	GO_ANTIGEN_RECEPTOR_MEDIATED_SIGNALING_PATHWAY		220	-0.4701921	-1.6865969	0.009765625	0.24027917	0.991	2545	tags=42%, list=22%, signal=53%
GO_G_PROTEIN_COUPLED_CHEMOATTRACTANT_RECEPTOR_ACTIVITY	GO_G_PROTEIN_COUPLED_CHEMOATTRACTANT_RECEPTOR_ACTIVITY		19	-0.6771585	-1.6855218	0.0057803467	0.23887947	0.991	1608	tags=53%, list=14%, signal=61%
GO_SENSORY_ORGAN_MORPHOGENESIS	GO_SENSORY_ORGAN_MORPHOGENESIS		104	-0.4027913	-1.6853546	0.004132231	0.23575121	0.991	2109	tags=33%, list=18%, signal=40%
GO_REGULATION_OF_MONOCYTE_DIFFERENTIATION	GO_REGULATION_OF_MONOCYTE_DIFFERENTIATION		15	-0.6475641	-1.683706	0.02016129	0.23656924	0.991	1363	tags=53%, list=12%, signal=60%
GO_T_CELL_SELECTION	GO_T_CELL_SELECTION		41	-0.64387333	-1.6832458	0.037623763	0.23441674	0.993	1195	tags=39%, list=10%, signal=43%
GO_DENDRITIC_CELL_CHEMOTAXIS	GO_DENDRITIC_CELL_CHEMOTAXIS		19	-0.63742006	-1.6816874	0.0037807184	0.23439299	0.993	1427	tags=42%, list=12%, signal=48%
GO_DIACYLGLYCEROL_METABOLIC_PROCESS	GO_DIACYLGLYCEROL_METABOLIC_PROCESS		15	-0.62622267	-1.6802756	0.012072435	0.23457345	0.994	1240	tags=33%, list=11%, signal=37%
GO_GAMMA_DELTA_T_CELL_ACTIVATION	GO_GAMMA_DELTA_T_CELL_ACTIVATION		17	-0.65978897	-1.6789694	0.013833992	0.23420706	0.994	761	tags=35%, list=7%, signal=38%
GO_POSITIVE_REGULATION_OF_LEUKOCYTE_MIGRATION	GO_POSITIVE_REGULATION_OF_LEUKOCYTE_MIGRATION		88	-0.45306307	-1.677373	0.01192843	0.23445979	0.994	2425	tags=40%, list=21%, signal=50%
GO_LUMENAL_SIDE_OF_MEMBRANE	GO_LUMENAL_SIDE_OF_MEMBRANE		29	-0.58068466	-1.6747804	0.03	0.23712273	0.994	2405	tags=52%, list=21%, signal=65%
GO_REGULATION_OF_ANTIGEN_RECEPTOR_MEDIATED_SIGNALING_PATHWAY	GO_REGULATION_OF_ANTIGEN_RECEPTOR_MEDIATED_SIGNALING_PATHWAY		58	-0.5717376	-1.673801	0.015779093	0.23644418	0.994	2745	tags=60%, list=24%, signal=79%
GO_LYMPHOCYTE_APOPTOTIC_PROCESS	GO_LYMPHOCYTE_APOPTOTIC_PROCESS		63	-0.4770569	-1.6643809	0.006024096	0.25628752	0.995	2923	tags=48%, list=25%, signal=63%
GO_RESPONSE_TO_AMYLOID_BETA	GO_RESPONSE_TO_AMYLOID_BETA		34	-0.5361062	-1.664024	0.00589391	0.25396606	0.995	2349	tags=47%, list=20%, signal=59%
GO_T_CELL_RECEPTOR_SIGNALING_PATHWAY	GO_T_CELL_RECEPTOR_SIGNALING_PATHWAY		174	-0.4660939	-1.6628108	0.017857144	0.25358304	0.995	2545	tags=43%, list=22%, signal=54%
GO_POSITIVE_REGULATION_OF_ANTIGEN_RECEPTOR_MEDIATED_SIGNALING_PATHWAY	GO_POSITIVE_REGULATION_OF_ANTIGEN_RECEPTOR_MEDIATED_SIGNALING_PATHWAY		20	-0.7051131	-1.6618719	0.023904383	0.25247857	0.995	1393	tags=60%, list=12%, signal=68%
GO_LEUKOCYTE_APOPTOTIC_PROCESS	GO_LEUKOCYTE_APOPTOTIC_PROCESS		87	-0.45785394	-1.6602739	0.0040816325	0.2532905	0.995	2804	tags=46%, list=24%, signal=60%
GO_NEGATIVE_REGULATION_OF_ORGAN_GROWTH	GO_NEGATIVE_REGULATION_OF_ORGAN_GROWTH		25	-0.5213678	-1.6601437	0.023346303	0.25054014	0.995	2259	tags=36%, list=20%, signal=45%
GO_BETA_CATENIN_TCF_COMPLEX_ASSEMBLY	GO_BETA_CATENIN_TCF_COMPLEX_ASSEMBLY		24	-0.56326914	-1.6600032	0.015936255	0.24779205	0.995	2284	tags=54%, list=20%, signal=67%
GO_POSITIVE_REGULATION_OF_CELL_MORPHOGENESIS_INVOLVED_IN_DIFFERENTIATION	GO_POSITIVE_REGULATION_OF_CELL_MORPHOGENESIS_INVOLVED_IN_DIFFERENTIATION		103	-0.38328937	-1.6598358	0.003968254	0.245209	0.995	1492	tags=23%, list=13%, signal=27%
GO_SIGNALING_RECEPTOR_COMPLEX_ADAPTOR_ACTIVITY	GO_SIGNALING_RECEPTOR_COMPLEX_ADAPTOR_ACTIVITY		32	-0.5359374	-1.6593649	0.018255578	0.24350032	0.995	2651	tags=47%, list=23%, signal=61%
GO_REGULATION_OF_NATURAL_KILLER_CELL_MEDIATED_IMMUNITY	GO_REGULATION_OF_NATURAL_KILLER_CELL_MEDIATED_IMMUNITY		33	-0.60501677	-1.658865	0.015625	0.24173835	0.995	2645	tags=67%, list=23%, signal=86%
GO_PEPTIDYL_TYROSINE_AUTOPHOSPHORYLATION	GO_PEPTIDYL_TYROSINE_AUTOPHOSPHORYLATION		32	-0.5324527	-1.6579256	0.023076924	0.24127889	0.995	1803	tags=38%, list=16%, signal=44%
GO_MYELOID_LEUKOCYTE_MIGRATION	GO_MYELOID_LEUKOCYTE_MIGRATION		131	-0.3987483	-1.6563419	0.003875969	0.24203865	0.995	2234	tags=32%, list=19%, signal=39%
GO_POSITIVE_REGULATION_OF_MRNA_CATABOLIC_PROCESS	GO_POSITIVE_REGULATION_OF_MRNA_CATABOLIC_PROCESS		43	-0.5363685	-1.6552435	0.029761905	0.24212153	0.995	2830	tags=47%, list=25%, signal=61%
GO_REGULATION_OF_AMYLOID_PRECURSOR_PROTEIN_CATABOLIC_PROCESS	GO_REGULATION_OF_AMYLOID_PRECURSOR_PROTEIN_CATABOLIC_PROCESS		27	-0.48968992	-1.654797	0.0140280565	0.24033622	0.995	2002	tags=37%, list=17%, signal=45%
GO_REGULATION_OF_MUSCLE_HYPERTROPHY	GO_REGULATION_OF_MUSCLE_HYPERTROPHY		38	-0.48006427	-1.6532357	0.011857707	0.2412138	0.995	2071	tags=37%, list=18%, signal=45%
GO_CAMERA_TYPE_EYE_MORPHOGENESIS	GO_CAMERA_TYPE_EYE_MORPHOGENESIS		54	-0.45387748	-1.6494083	0.0059405942	0.24710765	0.997	2109	tags=33%, list=18%, signal=41%
GO_TRANSCRIPTIONALLY_ACTIVE_CHROMATIN	GO_TRANSCRIPTIONALLY_ACTIVE_CHROMATIN		17	-0.6101892	-1.6470059	0.012448133	0.25027117	0.998	1658	tags=41%, list=14%, signal=48%
GO_MESENCHYME_MORPHOGENESIS	GO_MESENCHYME_MORPHOGENESIS		21	-0.54917526	-1.6468238	0.010183299	0.24803457	0.998	2155	tags=43%, list=19%, signal=53%
GO_EAR_MORPHOGENESIS	GO_EAR_MORPHOGENESIS		38	-0.4688209	-1.6430186	0.018480493	0.25357774	0.998	2052	tags=39%, list=18%, signal=48%
GO_NON_MEMBRANE_SPANNING_PROTEIN_TYROSINE_KINASE_ACTIVITY	GO_NON_MEMBRANE_SPANNING_PROTEIN_TYROSINE_KINASE_ACTIVITY		37	-0.5456097	-1.6427023	0.009596929	0.25161812	0.998	2172	tags=46%, list=19%, signal=56%
GO_ADAPTIVE_IMMUNE_RESPONSE	GO_ADAPTIVE_IMMUNE_RESPONSE		324	-0.45376098	-1.6376803	0.017928287	0.26085675	0.998	2448	tags=42%, list=21%, signal=52%
GO_T_CELL_ACTIVATION	GO_T_CELL_ACTIVATION		366	-0.43068728	-1.6367298	0.003992016	0.26057032	0.999	2018	tags=36%, list=18%, signal=43%
GO_REGULATION_OF_DEFENSE_RESPONSE_TO_VIRUS_BY_VIRUS	GO_REGULATION_OF_DEFENSE_RESPONSE_TO_VIRUS_BY_VIRUS		25	-0.54802936	-1.6350907	0.03353057	0.26187837	0.999	1555	tags=40%, list=14%, signal=46%
GO_REGULATION_OF_CHEMOTAXIS	GO_REGULATION_OF_CHEMOTAXIS		127	-0.422591	-1.6313761	0.0076923077	0.26816696	0.999	2448	tags=35%, list=21%, signal=45%
GO_REGULATION_OF_EXTRACELLULAR_MATRIX_ORGANIZATION	GO_REGULATION_OF_EXTRACELLULAR_MATRIX_ORGANIZATION		22	-0.5728639	-1.6296685	0.019762846	0.26919535	0.999	3656	tags=68%, list=32%, signal=100%
GO_PROTEIN_PHOSPHATASE_1_BINDING	GO_PROTEIN_PHOSPHATASE_1_BINDING		19	-0.54167646	-1.6268202	0.023121387	0.27339074	0.999	3658	tags=68%, list=32%, signal=100%
GO_INNER_EAR_MORPHOGENESIS	GO_INNER_EAR_MORPHOGENESIS		29	-0.49310213	-1.6265447	0.008247423	0.2713344	0.999	2052	tags=45%, list=18%, signal=54%
GO_REGULATION_OF_LEUKOCYTE_APOPTOTIC_PROCESS	GO_REGULATION_OF_LEUKOCYTE_APOPTOTIC_PROCESS		69	-0.4660176	-1.6253682	0.008016032	0.27164298	0.999	1612	tags=32%, list=14%, signal=37%
GO_CELLULAR_RESPONSE_TO_AMYLOID_BETA	GO_CELLULAR_RESPONSE_TO_AMYLOID_BETA		31	-0.5427883	-1.6250899	0.017681729	0.26967737	0.999	2349	tags=52%, list=20%, signal=65%
GO_LYMPHOCYTE_CHEMOTAXIS	GO_LYMPHOCYTE_CHEMOTAXIS		28	-0.5628522	-1.6207719	0.013888889	0.27794483	0.999	2172	tags=54%, list=19%, signal=66%
GO_REGULATION_OF_MUSCLE_ADAPTATION	GO_REGULATION_OF_MUSCLE_ADAPTATION		52	-0.43932378	-1.6206888	0.011741683	0.27558312	0.999	2891	tags=42%, list=25%, signal=56%
GO_INNER_EAR_AUDITORY_RECEPTOR_CELL_DIFFERENTIATION	GO_INNER_EAR_AUDITORY_RECEPTOR_CELL_DIFFERENTIATION		17	-0.5258295	-1.6186371	0.017578125	0.27797753	0.999	1637	tags=35%, list=14%, signal=41%
GO_C_C_CHEMOKINE_BINDING	GO_C_C_CHEMOKINE_BINDING		17	-0.6899979	-1.6184698	0.009708738	0.27579743	0.999	1608	tags=59%, list=14%, signal=68%
GO_POSITIVE_REGULATION_OF_LYMPHOCYTE_MIGRATION	GO_POSITIVE_REGULATION_OF_LYMPHOCYTE_MIGRATION		24	-0.56367254	-1.6180319	0.02739726	0.27430722	0.999	3288	tags=67%, list=29%, signal=93%
GO_ANTIGEN_PROCESSING_AND_PRESENTATION_OF_ENDOGENOUS_ANTIGEN	GO_ANTIGEN_PROCESSING_AND_PRESENTATION_OF_ENDOGENOUS_ANTIGEN		19	-0.607553	-1.6165813	0.03206413	0.27534884	0.999	2405	tags=58%, list=21%, signal=73%
GO_IMMUNOGLOBULIN_BINDING	GO_IMMUNOGLOBULIN_BINDING		17	-0.6212181	-1.6148597	0.040968344	0.27738577	0.999	2846	tags=65%, list=25%, signal=86%
GO_POSITIVE_REGULATION_OF_LAMELLIPODIUM_ORGANIZATION	GO_POSITIVE_REGULATION_OF_LAMELLIPODIUM_ORGANIZATION		21	-0.4857706	-1.6139412	0.018072288	0.27728167	0.999	559	tags=19%, list=5%, signal=20%
GO_NEGATIVE_REGULATION_OF_LEUKOCYTE_APOPTOTIC_PROCESS	GO_NEGATIVE_REGULATION_OF_LEUKOCYTE_APOPTOTIC_PROCESS		38	-0.5368673	-1.6110679	0.016842104	0.28163597	0.999	1445	tags=39%, list=13%, signal=45%
GO_REGULATION_OF_INFLAMMATORY_RESPONSE_TO_ANTIGENIC_STIMULUS	GO_REGULATION_OF_INFLAMMATORY_RESPONSE_TO_ANTIGENIC_STIMULUS		19	-0.52254325	-1.6101258	0.021912351	0.28158134	0.999	733	tags=26%, list=6%, signal=28%
GO_RUFFLE_MEMBRANE	GO_RUFFLE_MEMBRANE		72	-0.3955102	-1.6096429	0.0140280565	0.28010952	0.999	2910	tags=40%, list=25%, signal=54%
GO_EPHRIN_RECEPTOR_BINDING	GO_EPHRIN_RECEPTOR_BINDING		19	-0.57095593	-1.6091101	0.013888889	0.27901414	0.999	2018	tags=47%, list=18%, signal=57%
GO_METHYL_CPG_BINDING	GO_METHYL_CPG_BINDING		16	-0.5485534	-1.6083701	0.030549899	0.2784202	0.999	2339	tags=38%, list=20%, signal=47%
GO_MUSCLE_ADAPTATION	GO_MUSCLE_ADAPTATION		64	-0.44502097	-1.6077771	0.009940358	0.2775571	0.999	2083	tags=33%, list=18%, signal=40%
GO_CYTOKINE_RECEPTOR_ACTIVITY	GO_CYTOKINE_RECEPTOR_ACTIVITY		64	-0.47109452	-1.607147	0.0038387715	0.27672672	0.999	1903	tags=41%, list=17%, signal=48%
GO_NEUROBLAST_PROLIFERATION	GO_NEUROBLAST_PROLIFERATION		31	-0.4955089	-1.606979	0.013618677	0.27479208	0.999	1159	tags=32%, list=10%, signal=36%
GO_HAIR_CELL_DIFFERENTIATION	GO_HAIR_CELL_DIFFERENTIATION		21	-0.4858525	-1.6057901	0.023346303	0.27537844	0.999	1637	tags=29%, list=14%, signal=33%
GO_RAC_GTPASE_BINDING	GO_RAC_GTPASE_BINDING		49	-0.42433313	-1.6041274	0.023762377	0.27718416	0.999	870	tags=22%, list=8%, signal=24%
GO_AMINOPEPTIDASE_ACTIVITY	GO_AMINOPEPTIDASE_ACTIVITY		29	-0.5423204	-1.6037713	0.037698414	0.27572766	0.999	2625	tags=45%, list=23%, signal=58%
GO_IMMUNOLOGICAL_SYNAPSE	GO_IMMUNOLOGICAL_SYNAPSE		36	-0.6133511	-1.6033787	0.030360531	0.27450213	0.999	1058	tags=44%, list=9%, signal=49%
GO_CENTRAL_NERVOUS_SYSTEM_PROJECTION_NEURON_AXONOGENESIS	GO_CENTRAL_NERVOUS_SYSTEM_PROJECTION_NEURON_AXONOGENESIS		15	-0.53007853	-1.6026952	0.01764706	0.27390543	0.999	1483	tags=33%, list=13%, signal=38%
GO_REGULATION_OF_NUCLEAR_TRANSCRIBED_MRNA_CATABOLIC_PROCESS_DEADENYLATION_DEPENDENT_DECAY	GO_REGULATION_OF_NUCLEAR_TRANSCRIBED_MRNA_CATABOLIC_PROCESS_DEADENYLATION_DEPENDENT_DECAY		16	-0.5776422	-1.6019373	0.034412954	0.2736422	0.999	2660	tags=50%, list=23%, signal=65%
GO_POSITIVE_REGULATION_OF_RHO_PROTEIN_SIGNAL_TRANSDUCTION	GO_POSITIVE_REGULATION_OF_RHO_PROTEIN_SIGNAL_TRANSDUCTION		17	-0.63161856	-1.6015501	0.021194605	0.2724216	0.999	1601	tags=41%, list=14%, signal=48%
GO_THYMIC_T_CELL_SELECTION	GO_THYMIC_T_CELL_SELECTION		19	-0.6772879	-1.6015241	0.034	0.27033523	0.999	358	tags=37%, list=3%, signal=38%
GO_POSITIVE_REGULATION_OF_PEPTIDYL_LYSINE_ACETYLATION	GO_POSITIVE_REGULATION_OF_PEPTIDYL_LYSINE_ACETYLATION		22	-0.53326774	-1.6004207	0.014644352	0.27082676	0.999	2052	tags=36%, list=18%, signal=44%
GO_NEGATIVE_REGULATION_OF_LEUKOCYTE_MIGRATION	GO_NEGATIVE_REGULATION_OF_LEUKOCYTE_MIGRATION		27	-0.58713	-1.5975685	0.013972056	0.27522483	0.999	555	tags=30%, list=5%, signal=31%
GO_REGULATION_OF_T_CELL_MIGRATION	GO_REGULATION_OF_T_CELL_MIGRATION		28	-0.5332578	-1.5973078	0.01968504	0.27368823	0.999	1992	tags=43%, list=17%, signal=52%
GO_ALPHA_BETA_T_CELL_DIFFERENTIATION	GO_ALPHA_BETA_T_CELL_DIFFERENTIATION		85	-0.5008187	-1.596497	0.022177419	0.27337706	0.999	2483	tags=46%, list=22%, signal=58%
GO_CENTRAL_NERVOUS_SYSTEM_NEURON_AXONOGENESIS	GO_CENTRAL_NERVOUS_SYSTEM_NEURON_AXONOGENESIS		22	-0.49186876	-1.5940299	0.015037594	0.27705467	0.999	1483	tags=32%, list=13%, signal=36%
GO_POSITIVE_REGULATION_OF_DEFENSE_RESPONSE_TO_VIRUS_BY_HOST	GO_POSITIVE_REGULATION_OF_DEFENSE_RESPONSE_TO_VIRUS_BY_HOST		20	-0.65343493	-1.5937631	0.03508772	0.27564856	0.999	2552	tags=65%, list=22%, signal=83%
GO_REGULATION_OF_LIPASE_ACTIVITY	GO_REGULATION_OF_LIPASE_ACTIVITY		57	-0.40238985	-1.5907736	0.013565891	0.28046206	1.0	2360	tags=35%, list=21%, signal=44%
GO_PROTEIN_LIPID_COMPLEX_ASSEMBLY	GO_PROTEIN_LIPID_COMPLEX_ASSEMBLY		20	-0.5362295	-1.5905051	0.02303263	0.27913588	1.0	2682	tags=45%, list=23%, signal=59%
GO_T_CELL_APOPTOTIC_PROCESS	GO_T_CELL_APOPTOTIC_PROCESS		42	-0.48870736	-1.5883204	0.026871402	0.28211597	1.0	2923	tags=48%, list=25%, signal=64%
GO_NEGATIVE_REGULATION_OF_ENDOCYTOSIS	GO_NEGATIVE_REGULATION_OF_ENDOCYTOSIS		30	-0.47027007	-1.5876058	0.025793651	0.28167257	1.0	2997	tags=47%, list=26%, signal=63%
GO_REGULATION_OF_VASOCONSTRICTION	GO_REGULATION_OF_VASOCONSTRICTION		25	-0.5647438	-1.5847946	0.021568628	0.28603473	1.0	1129	tags=32%, list=10%, signal=35%
GO_CHROMATIN_DISASSEMBLY	GO_CHROMATIN_DISASSEMBLY		15	-0.57122415	-1.5833596	0.03960396	0.287626	1.0	3499	tags=53%, list=30%, signal=77%
GO_MONONUCLEAR_CELL_DIFFERENTIATION	GO_MONONUCLEAR_CELL_DIFFERENTIATION		28	-0.51885206	-1.579077	0.031936128	0.29603037	1.0	2660	tags=54%, list=23%, signal=70%
GO_PLASMA_MEMBRANE_SIGNALING_RECEPTOR_COMPLEX	GO_PLASMA_MEMBRANE_SIGNALING_RECEPTOR_COMPLEX		114	-0.41963863	-1.5787627	0.011560693	0.294676	1.0	2282	tags=33%, list=20%, signal=41%
GO_MHC_PROTEIN_COMPLEX	GO_MHC_PROTEIN_COMPLEX		21	-0.69582653	-1.5766662	0.046747968	0.29790744	1.0	2405	tags=71%, list=21%, signal=90%
GO_POSITIVE_REGULATION_OF_CELL_KILLING	GO_POSITIVE_REGULATION_OF_CELL_KILLING		44	-0.51704407	-1.5764674	0.03968254	0.29647627	1.0	2668	tags=57%, list=23%, signal=74%
GO_PLACENTA_DEVELOPMENT	GO_PLACENTA_DEVELOPMENT		90	-0.37425545	-1.5740333	0.007889546	0.3000297	1.0	2721	tags=40%, list=24%, signal=52%
GO_ARF_PROTEIN_SIGNAL_TRANSDUCTION	GO_ARF_PROTEIN_SIGNAL_TRANSDUCTION		15	-0.5415829	-1.5732889	0.038314175	0.29978725	1.0	1978	tags=47%, list=17%, signal=56%
GO_REGULATION_OF_DEFENSE_RESPONSE_TO_VIRUS_BY_HOST	GO_REGULATION_OF_DEFENSE_RESPONSE_TO_VIRUS_BY_HOST		28	-0.6096385	-1.5722505	0.033009708	0.30018753	1.0	3732	tags=79%, list=32%, signal=116%
GO_NEGATIVE_REGULATION_OF_SMOOTHENED_SIGNALING_PATHWAY	GO_NEGATIVE_REGULATION_OF_SMOOTHENED_SIGNALING_PATHWAY		21	-0.5378069	-1.5715545	0.022540983	0.29981416	1.0	1624	tags=38%, list=14%, signal=44%
GO_GUANYL_NUCLEOTIDE_EXCHANGE_FACTOR_ACTIVITY	GO_GUANYL_NUCLEOTIDE_EXCHANGE_FACTOR_ACTIVITY		153	-0.39540076	-1.5714327	0.006024096	0.29819706	1.0	1524	tags=28%, list=13%, signal=32%
GO_LYMPHOCYTE_DIFFERENTIATION	GO_LYMPHOCYTE_DIFFERENTIATION		280	-0.42086056	-1.5693634	0.016494846	0.30144426	1.0	2668	tags=42%, list=23%, signal=53%
GO_POSITIVE_REGULATION_OF_NATURAL_KILLER_CELL_MEDIATED_IMMUNITY	GO_POSITIVE_REGULATION_OF_NATURAL_KILLER_CELL_MEDIATED_IMMUNITY		20	-0.6397867	-1.5686804	0.035856575	0.30102926	1.0	2645	tags=75%, list=23%, signal=97%
GO_APOPTOTIC_PROCESS_INVOLVED_IN_MORPHOGENESIS	GO_APOPTOTIC_PROCESS_INVOLVED_IN_MORPHOGENESIS		15	-0.54288256	-1.5681312	0.058939096	0.30039635	1.0	1947	tags=53%, list=17%, signal=64%
GO_APOPTOTIC_PROCESS_INVOLVED_IN_DEVELOPMENT	GO_APOPTOTIC_PROCESS_INVOLVED_IN_DEVELOPMENT		15	-0.54288256	-1.5681312	0.058939096	0.29843298	1.0	1947	tags=53%, list=17%, signal=64%
GO_REGULATION_OF_T_CELL_ACTIVATION	GO_REGULATION_OF_T_CELL_ACTIVATION		251	-0.4131707	-1.5670359	0.017857144	0.29910693	1.0	1239	tags=28%, list=11%, signal=31%
GO_NEGATIVE_REGULATION_OF_NIK_NF_KAPPAB_SIGNALING	GO_NEGATIVE_REGULATION_OF_NIK_NF_KAPPAB_SIGNALING		16	-0.5392789	-1.5667678	0.030181086	0.29782966	1.0	2796	tags=56%, list=24%, signal=74%
GO_POSITIVE_REGULATION_OF_RNA_SPLICING	GO_POSITIVE_REGULATION_OF_RNA_SPLICING		30	-0.4083965	-1.5663322	0.054580897	0.29697227	1.0	3192	tags=47%, list=28%, signal=64%
GO_CD8_POSITIVE_ALPHA_BETA_T_CELL_ACTIVATION	GO_CD8_POSITIVE_ALPHA_BETA_T_CELL_ACTIVATION		21	-0.615782	-1.5657192	0.047528517	0.29652	1.0	2804	tags=67%, list=24%, signal=88%
GO_ACUTE_INFLAMMATORY_RESPONSE_TO_ANTIGENIC_STIMULUS	GO_ACUTE_INFLAMMATORY_RESPONSE_TO_ANTIGENIC_STIMULUS		16	-0.56975216	-1.5637258	0.023346303	0.2994259	1.0	2084	tags=56%, list=18%, signal=69%
GO_MUSCLE_HYPERTROPHY	GO_MUSCLE_HYPERTROPHY		53	-0.43747634	-1.5625924	0.02	0.30036846	1.0	2071	tags=34%, list=18%, signal=41%
GO_PHOSPHATIDYLINOSITOL_3_4_5_TRISPHOSPHATE_BINDING	GO_PHOSPHATIDYLINOSITOL_3_4_5_TRISPHOSPHATE_BINDING		30	-0.5105213	-1.5618533	0.0137795275	0.30022085	1.0	1741	tags=37%, list=15%, signal=43%
GO_HISTONE_METHYLTRANSFERASE_ACTIVITY	GO_HISTONE_METHYLTRANSFERASE_ACTIVITY		36	-0.46186113	-1.5608687	0.04950495	0.30080202	1.0	2260	tags=42%, list=20%, signal=52%
GO_NEGATIVE_REGULATION_OF_MUSCLE_CELL_DIFFERENTIATION	GO_NEGATIVE_REGULATION_OF_MUSCLE_CELL_DIFFERENTIATION		35	-0.456514	-1.5594227	0.027613413	0.302413	1.0	1498	tags=29%, list=13%, signal=33%
GO_RESPONSE_TO_INTERFERON_GAMMA	GO_RESPONSE_TO_INTERFERON_GAMMA		145	-0.4823289	-1.5591786	0.06566604	0.3011966	1.0	3186	tags=50%, list=28%, signal=69%
GO_SECONDARY_PALATE_DEVELOPMENT	GO_SECONDARY_PALATE_DEVELOPMENT		15	-0.5690765	-1.5577883	0.02739726	0.30290714	1.0	1824	tags=47%, list=16%, signal=55%
GO_POSITIVE_REGULATION_OF_LYMPHOCYTE_ACTIVATION	GO_POSITIVE_REGULATION_OF_LYMPHOCYTE_ACTIVATION		226	-0.42570424	-1.5573359	0.024096385	0.30205077	1.0	2096	tags=35%, list=18%, signal=42%
GO_RNA_DESTABILIZATION	GO_RNA_DESTABILIZATION		28	-0.5547194	-1.5572827	0.04296875	0.30034676	1.0	2830	tags=54%, list=25%, signal=71%
GO_REGULATION_OF_LYMPHOCYTE_APOPTOTIC_PROCESS	GO_REGULATION_OF_LYMPHOCYTE_APOPTOTIC_PROCESS		48	-0.46999773	-1.5559735	0.024489796	0.30165964	1.0	436	tags=21%, list=4%, signal=22%
GO_REGULATION_OF_AMYLOID_BETA_FORMATION	GO_REGULATION_OF_AMYLOID_BETA_FORMATION		22	-0.48133236	-1.5556309	0.046092186	0.3007442	1.0	2803	tags=45%, list=24%, signal=60%
GO_POSITIVE_REGULATION_OF_RESPONSE_TO_EXTERNAL_STIMULUS	GO_POSITIVE_REGULATION_OF_RESPONSE_TO_EXTERNAL_STIMULUS		353	-0.3587064	-1.5545162	0.0075329565	0.30152112	1.0	2605	tags=36%, list=23%, signal=45%
GO_TELOMERASE_RNA_BINDING	GO_TELOMERASE_RNA_BINDING		17	-0.5842211	-1.553499	0.042307694	0.3022179	1.0	4240	tags=82%, list=37%, signal=130%
GO_STRIATED_MUSCLE_ADAPTATION	GO_STRIATED_MUSCLE_ADAPTATION		22	-0.5308214	-1.5526905	0.024193548	0.30229798	1.0	2010	tags=36%, list=17%, signal=44%
GO_PHOSPHATIDYLINOSITOL_3_KINASE_BINDING	GO_PHOSPHATIDYLINOSITOL_3_KINASE_BINDING		18	-0.5577749	-1.5505905	0.033864543	0.30583212	1.0	1013	tags=33%, list=9%, signal=36%
GO_POSITIVE_REGULATION_OF_NATURAL_KILLER_CELL_MEDIATED_CYTOTOXICITY	GO_POSITIVE_REGULATION_OF_NATURAL_KILLER_CELL_MEDIATED_CYTOTOXICITY		18	-0.6340087	-1.5503584	0.043052837	0.30463052	1.0	2645	tags=78%, list=23%, signal=101%
GO_NEGATIVE_REGULATION_OF_PROTEIN_KINASE_B_SIGNALING	GO_NEGATIVE_REGULATION_OF_PROTEIN_KINASE_B_SIGNALING		31	-0.47576475	-1.5497317	0.048387095	0.30441663	1.0	3350	tags=52%, list=29%, signal=73%
GO_INTERFERON_GAMMA_MEDIATED_SIGNALING_PATHWAY	GO_INTERFERON_GAMMA_MEDIATED_SIGNALING_PATHWAY		76	-0.54466766	-1.5485154	0.06262231	0.3056953	1.0	2199	tags=47%, list=19%, signal=58%
GO_REGULATION_OF_CELL_KILLING	GO_REGULATION_OF_CELL_KILLING		66	-0.4664363	-1.5474311	0.03125	0.3064133	1.0	2668	tags=48%, list=23%, signal=63%
GO_ALPHA_BETA_T_CELL_ACTIVATION	GO_ALPHA_BETA_T_CELL_ACTIVATION		118	-0.46896344	-1.5462072	0.036217302	0.30771163	1.0	2483	tags=47%, list=22%, signal=60%
GO_T_CELL_LINEAGE_COMMITMENT	GO_T_CELL_LINEAGE_COMMITMENT		18	-0.62552655	-1.5457925	0.045908183	0.30692834	1.0	2447	tags=50%, list=21%, signal=63%
GO_POSITIVE_REGULATION_OF_T_CELL_MIGRATION	GO_POSITIVE_REGULATION_OF_T_CELL_MIGRATION		20	-0.5580505	-1.5446777	0.04117647	0.30783117	1.0	1992	tags=45%, list=17%, signal=54%
GO_PHOSPHOLIPASE_C_ACTIVATING_G_PROTEIN_COUPLED_RECEPTOR_SIGNALING_PATHWAY	GO_PHOSPHOLIPASE_C_ACTIVATING_G_PROTEIN_COUPLED_RECEPTOR_SIGNALING_PATHWAY		35	-0.4736575	-1.5439239	0.031434186	0.3078647	1.0	1601	tags=26%, list=14%, signal=30%
GO_NEGATIVE_REGULATION_OF_RECEPTOR_MEDIATED_ENDOCYTOSIS	GO_NEGATIVE_REGULATION_OF_RECEPTOR_MEDIATED_ENDOCYTOSIS		18	-0.49607337	-1.5437926	0.038910504	0.30646396	1.0	3779	tags=61%, list=33%, signal=91%
GO_EXECUTION_PHASE_OF_APOPTOSIS	GO_EXECUTION_PHASE_OF_APOPTOSIS		56	-0.4114052	-1.543471	0.021484375	0.30556062	1.0	2923	tags=46%, list=25%, signal=62%
GO_LEUKOCYTE_MIGRATION	GO_LEUKOCYTE_MIGRATION		292	-0.36174822	-1.5400838	0.009469697	0.31180605	1.0	2092	tags=33%, list=18%, signal=39%
GO_3_UTR_MEDIATED_MRNA_DESTABILIZATION	GO_3_UTR_MEDIATED_MRNA_DESTABILIZATION		15	-0.5844893	-1.5400357	0.044265594	0.31023407	1.0	4111	tags=73%, list=36%, signal=114%
GO_ANTIGEN_BINDING	GO_ANTIGEN_BINDING		53	-0.54110134	-1.5396752	0.05773196	0.3094444	1.0	2409	tags=53%, list=21%, signal=67%
GO_POSITIVE_REGULATION_OF_ERK1_AND_ERK2_CASCADE	GO_POSITIVE_REGULATION_OF_ERK1_AND_ERK2_CASCADE		109	-0.38467807	-1.5388012	0.011257036	0.30975756	1.0	3182	tags=41%, list=28%, signal=57%
GO_REGULATION_OF_LEUKOCYTE_MEDIATED_CYTOTOXICITY	GO_REGULATION_OF_LEUKOCYTE_MEDIATED_CYTOTOXICITY		55	-0.49302718	-1.5373236	0.031746034	0.31169674	1.0	2668	tags=53%, list=23%, signal=68%
GO_POSITIVE_REGULATION_OF_JUN_KINASE_ACTIVITY	GO_POSITIVE_REGULATION_OF_JUN_KINASE_ACTIVITY		49	-0.41035658	-1.5351561	0.024118738	0.31500977	1.0	3553	tags=45%, list=31%, signal=65%
GO_VASCULAR_ENDOTHELIAL_GROWTH_FACTOR_PRODUCTION	GO_VASCULAR_ENDOTHELIAL_GROWTH_FACTOR_PRODUCTION		25	-0.51589364	-1.5348662	0.029354207	0.31407288	1.0	764	tags=24%, list=7%, signal=26%
GO_REGULATION_OF_SMOOTHENED_SIGNALING_PATHWAY	GO_REGULATION_OF_SMOOTHENED_SIGNALING_PATHWAY		42	-0.43205476	-1.5347866	0.018595042	0.31255972	1.0	1125	tags=24%, list=10%, signal=26%
GO_ERK1_AND_ERK2_CASCADE	GO_ERK1_AND_ERK2_CASCADE		173	-0.36581036	-1.5340962	0.007380074	0.31241295	1.0	2668	tags=34%, list=23%, signal=43%
GO_MYELOID_CELL_APOPTOTIC_PROCESS	GO_MYELOID_CELL_APOPTOTIC_PROCESS		24	-0.46939752	-1.5338417	0.026923077	0.31144887	1.0	1612	tags=33%, list=14%, signal=39%
GO_REGULATION_OF_B_CELL_RECEPTOR_SIGNALING_PATHWAY	GO_REGULATION_OF_B_CELL_RECEPTOR_SIGNALING_PATHWAY		24	-0.5705517	-1.5335983	0.0562249	0.31058446	1.0	2384	tags=63%, list=21%, signal=79%
GO_POSITIVE_REGULATION_OF_IMMUNE_RESPONSE	GO_POSITIVE_REGULATION_OF_IMMUNE_RESPONSE		498	-0.37332147	-1.5330118	0.019646365	0.3104069	1.0	2411	tags=35%, list=21%, signal=42%
GO_POSITIVE_REGULATION_OF_DNA_TEMPLATED_TRANSCRIPTION_ELONGATION	GO_POSITIVE_REGULATION_OF_DNA_TEMPLATED_TRANSCRIPTION_ELONGATION		20	-0.4857747	-1.5324032	0.046184737	0.31044325	1.0	3728	tags=55%, list=32%, signal=81%
GO_REGULATION_OF_GTPASE_ACTIVITY	GO_REGULATION_OF_GTPASE_ACTIVITY		325	-0.3381349	-1.5291064	0.008130081	0.31654122	1.0	2760	tags=36%, list=24%, signal=46%
GO_BETA_CATENIN_DESTRUCTION_COMPLEX_DISASSEMBLY	GO_BETA_CATENIN_DESTRUCTION_COMPLEX_DISASSEMBLY		15	-0.5064034	-1.5278295	0.051124744	0.31805545	1.0	3484	tags=67%, list=30%, signal=95%
GO_NEGATIVE_REGULATION_OF_ERK1_AND_ERK2_CASCADE	GO_NEGATIVE_REGULATION_OF_ERK1_AND_ERK2_CASCADE		47	-0.42535192	-1.526341	0.02434457	0.3201204	1.0	2335	tags=36%, list=20%, signal=45%
GO_POSITIVE_REGULATION_OF_LEUKOCYTE_CELL_CELL_ADHESION	GO_POSITIVE_REGULATION_OF_LEUKOCYTE_CELL_CELL_ADHESION		185	-0.40885934	-1.5260442	0.031936128	0.31924212	1.0	2096	tags=37%, list=18%, signal=44%
GO_B_CELL_RECEPTOR_SIGNALING_PATHWAY	GO_B_CELL_RECEPTOR_SIGNALING_PATHWAY		61	-0.53014296	-1.5252609	0.07114624	0.3195953	1.0	2717	tags=51%, list=24%, signal=66%
GO_REGULATION_OF_SMALL_GTPASE_MEDIATED_SIGNAL_TRANSDUCTION	GO_REGULATION_OF_SMALL_GTPASE_MEDIATED_SIGNAL_TRANSDUCTION		218	-0.338522	-1.5249904	0.0137795275	0.31869614	1.0	1524	tags=24%, list=13%, signal=27%
GO_POSITIVE_REGULATION_OF_CYTOKINE_PRODUCTION	GO_POSITIVE_REGULATION_OF_CYTOKINE_PRODUCTION		337	-0.39058453	-1.5244489	0.013592233	0.3184743	1.0	2577	tags=38%, list=22%, signal=48%
GO_REGULATION_OF_T_CELL_DIFFERENTIATION	GO_REGULATION_OF_T_CELL_DIFFERENTIATION		112	-0.44728404	-1.5228311	0.03206413	0.32062504	1.0	1914	tags=34%, list=17%, signal=40%
GO_REGULATION_OF_ACUTE_INFLAMMATORY_RESPONSE	GO_REGULATION_OF_ACUTE_INFLAMMATORY_RESPONSE		26	-0.54135317	-1.5214467	0.050980393	0.3225106	1.0	2084	tags=42%, list=18%, signal=52%
GO_REGULATION_OF_T_CELL_RECEPTOR_SIGNALING_PATHWAY	GO_REGULATION_OF_T_CELL_RECEPTOR_SIGNALING_PATHWAY		37	-0.5691552	-1.5210705	0.044265594	0.32183802	1.0	2545	tags=54%, list=22%, signal=69%
GO_NEGATIVE_REGULATION_OF_LYMPHOCYTE_APOPTOTIC_PROCESS	GO_NEGATIVE_REGULATION_OF_LYMPHOCYTE_APOPTOTIC_PROCESS		27	-0.54011434	-1.5205742	0.05073996	0.32141414	1.0	1272	tags=37%, list=11%, signal=42%
GO_MAST_CELL_MEDIATED_IMMUNITY	GO_MAST_CELL_MEDIATED_IMMUNITY		36	-0.44182754	-1.5204186	0.034615386	0.32029724	1.0	2018	tags=39%, list=18%, signal=47%
GO_POSITIVE_REGULATION_OF_GTPASE_ACTIVITY	GO_POSITIVE_REGULATION_OF_GTPASE_ACTIVITY		273	-0.34038314	-1.5202622	0.012121212	0.31915087	1.0	2717	tags=36%, list=24%, signal=45%
GO_RESPONSE_TO_CHEMOKINE	GO_RESPONSE_TO_CHEMOKINE		50	-0.49320072	-1.5183223	0.037623763	0.3221896	1.0	1037	tags=26%, list=9%, signal=28%
GO_POSITIVE_REGULATION_OF_T_CELL_MEDIATED_CYTOTOXICITY	GO_POSITIVE_REGULATION_OF_T_CELL_MEDIATED_CYTOTOXICITY		17	-0.55200064	-1.5170563	0.06508876	0.32370785	1.0	3216	tags=65%, list=28%, signal=90%
GO_POSITIVE_REGULATION_OF_PROTEIN_ACETYLATION	GO_POSITIVE_REGULATION_OF_PROTEIN_ACETYLATION		29	-0.46690178	-1.5162718	0.025263159	0.32399967	1.0	2242	tags=34%, list=19%, signal=43%
GO_CHEMOKINE_BINDING	GO_CHEMOKINE_BINDING		23	-0.57585764	-1.5149237	0.0455408	0.32586598	1.0	1608	tags=43%, list=14%, signal=50%
GO_PROTEIN_TYROSINE_SERINE_THREONINE_PHOSPHATASE_ACTIVITY	GO_PROTEIN_TYROSINE_SERINE_THREONINE_PHOSPHATASE_ACTIVITY		33	-0.49698475	-1.5140543	0.015686275	0.3263198	1.0	1301	tags=24%, list=11%, signal=27%
GO_REGULATION_OF_NIK_NF_KAPPAB_SIGNALING	GO_REGULATION_OF_NIK_NF_KAPPAB_SIGNALING		81	-0.3789825	-1.5109564	0.021276595	0.33232406	1.0	2629	tags=37%, list=23%, signal=48%
GO_REGULATION_OF_LYMPHOCYTE_DIFFERENTIATION	GO_REGULATION_OF_LYMPHOCYTE_DIFFERENTIATION		138	-0.42412868	-1.5088408	0.032786883	0.33615464	1.0	1914	tags=33%, list=17%, signal=40%
GO_POSITIVE_REGULATION_OF_CELLULAR_COMPONENT_MOVEMENT	GO_POSITIVE_REGULATION_OF_CELLULAR_COMPONENT_MOVEMENT		332	-0.33571666	-1.5067731	0.015384615	0.3395908	1.0	2092	tags=27%, list=18%, signal=33%
GO_CEREBRAL_CORTEX_RADIALLY_ORIENTED_CELL_MIGRATION	GO_CEREBRAL_CORTEX_RADIALLY_ORIENTED_CELL_MIGRATION		17	-0.5735197	-1.5060734	0.050200805	0.33967882	1.0	1762	tags=41%, list=15%, signal=49%
GO_TRANS_GOLGI_NETWORK_MEMBRANE	GO_TRANS_GOLGI_NETWORK_MEMBRANE		69	-0.40756312	-1.504955	0.036960986	0.34092975	1.0	2924	tags=42%, list=25%, signal=56%
GO_NATURAL_KILLER_CELL_MEDIATED_IMMUNITY	GO_NATURAL_KILLER_CELL_MEDIATED_IMMUNITY		46	-0.5187492	-1.504838	0.03952569	0.33965808	1.0	2645	tags=59%, list=23%, signal=76%
GO_PRE_MRNA_BINDING	GO_PRE_MRNA_BINDING		29	-0.46732774	-1.5046307	0.06746032	0.3385999	1.0	2920	tags=48%, list=25%, signal=65%
GO_ACTIVATION_OF_GTPASE_ACTIVITY	GO_ACTIVATION_OF_GTPASE_ACTIVITY		69	-0.38044745	-1.504533	0.01417004	0.3373226	1.0	1094	tags=22%, list=10%, signal=24%
GO_TAXIS	GO_TAXIS		358	-0.33398196	-1.5036447	0.0057581575	0.33802664	1.0	1921	tags=26%, list=17%, signal=31%
GO_T_CELL_ACTIVATION_INVOLVED_IN_IMMUNE_RESPONSE	GO_T_CELL_ACTIVATION_INVOLVED_IN_IMMUNE_RESPONSE		77	-0.45549837	-1.502951	0.01984127	0.3383028	1.0	2483	tags=43%, list=22%, signal=54%
GO_REGULATORY_T_CELL_DIFFERENTIATION	GO_REGULATORY_T_CELL_DIFFERENTIATION		25	-0.544329	-1.5021067	0.06090373	0.33892888	1.0	3542	tags=68%, list=31%, signal=98%
GO_AMYLOID_BETA_FORMATION	GO_AMYLOID_BETA_FORMATION		28	-0.46399358	-1.5020826	0.060194176	0.33748338	1.0	2896	tags=46%, list=25%, signal=62%
GO_MYELOID_DENDRITIC_CELL_ACTIVATION	GO_MYELOID_DENDRITIC_CELL_ACTIVATION		23	-0.5477226	-1.501937	0.041825093	0.33637983	1.0	2282	tags=48%, list=20%, signal=60%
GO_CYTOKINE_RECEPTOR_BINDING	GO_CYTOKINE_RECEPTOR_BINDING		125	-0.39307788	-1.5007416	0.03244275	0.33802214	1.0	2282	tags=34%, list=20%, signal=41%
GO_LAMELLIPODIUM	GO_LAMELLIPODIUM		145	-0.34202012	-1.5005229	0.016064256	0.3370777	1.0	1240	tags=20%, list=11%, signal=22%
GO_POSITIVE_REGULATION_OF_INTERFERON_GAMMA_PRODUCTION	GO_POSITIVE_REGULATION_OF_INTERFERON_GAMMA_PRODUCTION		50	-0.5000456	-1.4986823	0.034343433	0.34000623	1.0	1621	tags=40%, list=14%, signal=46%
GO_TRANSCRIPTION_COACTIVATOR_BINDING	GO_TRANSCRIPTION_COACTIVATOR_BINDING		21	-0.5044541	-1.4968046	0.033126295	0.34323466	1.0	2109	tags=43%, list=18%, signal=52%
GO_POSITIVE_REGULATION_OF_CYTOSOLIC_CALCIUM_ION_CONCENTRATION_INVOLVED_IN_PHOSPHOLIPASE_C_ACTIVATING_G_PROTEIN_COUPLED_SIGNALING_PATHWAY	GO_POSITIVE_REGULATION_OF_CYTOSOLIC_CALCIUM_ION_CONCENTRATION_INVOLVED_IN_PHOSPHOLIPASE_C_ACTIVATING_G_PROTEIN_COUPLED_SIGNALING_PATHWAY		15	-0.5718372	-1.4953648	0.045801528	0.34548667	1.0	2004	tags=33%, list=17%, signal=40%
GO_REGULATION_OF_LYMPHOCYTE_ACTIVATION	GO_REGULATION_OF_LYMPHOCYTE_ACTIVATION		336	-0.38877055	-1.4908202	0.032258064	0.35569698	1.0	2096	tags=34%, list=18%, signal=40%
GO_NEGATIVE_REGULATION_OF_PRODUCTION_OF_MOLECULAR_MEDIATOR_OF_IMMUNE_RESPONSE	GO_NEGATIVE_REGULATION_OF_PRODUCTION_OF_MOLECULAR_MEDIATOR_OF_IMMUNE_RESPONSE		26	-0.51144207	-1.490309	0.0503876	0.3555272	1.0	2239	tags=46%, list=19%, signal=57%
GO_HISTONE_METHYLATION	GO_HISTONE_METHYLATION		94	-0.40586358	-1.4899076	0.05070994	0.35507146	1.0	2339	tags=35%, list=20%, signal=44%
GO_PROTEIN_TYROSINE_KINASE_BINDING	GO_PROTEIN_TYROSINE_KINASE_BINDING		69	-0.40847114	-1.4881157	0.021825397	0.35799992	1.0	1198	tags=23%, list=10%, signal=26%
GO_MYOBLAST_FUSION	GO_MYOBLAST_FUSION		18	-0.5674558	-1.4875901	0.05078125	0.3576898	1.0	776	tags=39%, list=7%, signal=42%
GO_CYTOKINE_BINDING	GO_CYTOKINE_BINDING		84	-0.40601677	-1.486928	0.013059702	0.35777318	1.0	1903	tags=37%, list=17%, signal=44%
GO_POSITIVE_REGULATION_OF_BLOOD_VESSEL_ENDOTHELIAL_CELL_MIGRATION	GO_POSITIVE_REGULATION_OF_BLOOD_VESSEL_ENDOTHELIAL_CELL_MIGRATION		37	-0.45721215	-1.4852343	0.033797216	0.36078167	1.0	2068	tags=38%, list=18%, signal=46%
GO_BLOOD_VESSEL_ENDOTHELIAL_CELL_MIGRATION	GO_BLOOD_VESSEL_ENDOTHELIAL_CELL_MIGRATION		74	-0.37798467	-1.4850957	0.03168317	0.35967594	1.0	2322	tags=34%, list=20%, signal=42%
GO_POSITIVE_REGULATION_OF_CHEMOKINE_PRODUCTION	GO_POSITIVE_REGULATION_OF_CHEMOKINE_PRODUCTION		43	-0.4563018	-1.4844098	0.0483559	0.3599641	1.0	2605	tags=40%, list=23%, signal=51%
GO_NATURAL_KILLER_CELL_ACTIVATION	GO_NATURAL_KILLER_CELL_ACTIVATION		48	-0.45336694	-1.4843096	0.04518664	0.35873115	1.0	2668	tags=48%, list=23%, signal=62%
GO_REGULATION_OF_TRANSCRIPTION_REGULATORY_REGION_DNA_BINDING	GO_REGULATION_OF_TRANSCRIPTION_REGULATORY_REGION_DNA_BINDING		30	-0.4474928	-1.4838995	0.03515625	0.35831526	1.0	2638	tags=47%, list=23%, signal=60%
GO_PLASMA_MEMBRANE_PROTEIN_COMPLEX	GO_PLASMA_MEMBRANE_PROTEIN_COMPLEX		295	-0.3355027	-1.4834749	0.0	0.3578826	1.0	2286	tags=27%, list=20%, signal=33%
GO_POSITIVE_REGULATION_OF_NIK_NF_KAPPAB_SIGNALING	GO_POSITIVE_REGULATION_OF_NIK_NF_KAPPAB_SIGNALING		62	-0.39916384	-1.4832981	0.04	0.3568474	1.0	2629	tags=37%, list=23%, signal=48%
GO_CD4_POSITIVE_OR_CD8_POSITIVE_ALPHA_BETA_T_CELL_LINEAGE_COMMITMENT	GO_CD4_POSITIVE_OR_CD8_POSITIVE_ALPHA_BETA_T_CELL_LINEAGE_COMMITMENT		15	-0.62797415	-1.4832791	0.09054326	0.35544002	1.0	2447	tags=53%, list=21%, signal=68%
GO_REGULATION_OF_RAS_PROTEIN_SIGNAL_TRANSDUCTION	GO_REGULATION_OF_RAS_PROTEIN_SIGNAL_TRANSDUCTION		126	-0.36164698	-1.4825537	0.018072288	0.3558948	1.0	2054	tags=31%, list=18%, signal=37%
GO_POSITIVE_REGULATION_OF_CELL_ADHESION	GO_POSITIVE_REGULATION_OF_CELL_ADHESION		301	-0.35535407	-1.4824077	0.012	0.35487399	1.0	1555	tags=27%, list=14%, signal=31%
GO_RAS_GUANYL_NUCLEOTIDE_EXCHANGE_FACTOR_ACTIVITY	GO_RAS_GUANYL_NUCLEOTIDE_EXCHANGE_FACTOR_ACTIVITY		82	-0.41158307	-1.4817809	0.021359224	0.35504976	1.0	1524	tags=30%, list=13%, signal=35%
GO_RESPONSE_TO_ISOQUINOLINE_ALKALOID	GO_RESPONSE_TO_ISOQUINOLINE_ALKALOID		18	-0.5246682	-1.4814655	0.0665362	0.3543799	1.0	3216	tags=50%, list=28%, signal=69%
GO_POSITIVE_REGULATION_OF_CELL_ACTIVATION	GO_POSITIVE_REGULATION_OF_CELL_ACTIVATION		265	-0.38742504	-1.4811789	0.021912351	0.35364258	1.0	2096	tags=34%, list=18%, signal=40%
GO_POSITIVE_REGULATION_OF_LYMPHOCYTE_DIFFERENTIATION	GO_POSITIVE_REGULATION_OF_LYMPHOCYTE_DIFFERENTIATION		80	-0.43790406	-1.4810853	0.026104419	0.35249996	1.0	2074	tags=35%, list=18%, signal=42%
GO_MEMBRANE_RAFT_ORGANIZATION	GO_MEMBRANE_RAFT_ORGANIZATION		21	-0.49142477	-1.4792857	0.05162524	0.35549346	1.0	3260	tags=52%, list=28%, signal=73%
GO_LYMPHOCYTE_MEDIATED_IMMUNITY	GO_LYMPHOCYTE_MEDIATED_IMMUNITY		192	-0.40662658	-1.4785658	0.03952569	0.3559956	1.0	2313	tags=36%, list=20%, signal=45%
GO_REGULATION_OF_ERBB_SIGNALING_PATHWAY	GO_REGULATION_OF_ERBB_SIGNALING_PATHWAY		67	-0.36857638	-1.4781486	0.021153847	0.35565153	1.0	2014	tags=34%, list=17%, signal=41%
GO_T_CELL_RECEPTOR_COMPLEX	GO_T_CELL_RECEPTOR_COMPLEX		19	-0.7392366	-1.4758819	0.09218437	0.35989508	1.0	201	tags=58%, list=2%, signal=59%
GO_LEADING_EDGE_MEMBRANE	GO_LEADING_EDGE_MEMBRANE		102	-0.3522449	-1.4745036	0.017175572	0.36201525	1.0	1956	tags=27%, list=17%, signal=33%
GO_POSITIVE_REGULATION_OF_SMOOTH_MUSCLE_CELL_MIGRATION	GO_POSITIVE_REGULATION_OF_SMOOTH_MUSCLE_CELL_MIGRATION		21	-0.51395017	-1.4744602	0.080078125	0.36074284	1.0	1129	tags=29%, list=10%, signal=32%
GO_INTERFERON_GAMMA_PRODUCTION	GO_INTERFERON_GAMMA_PRODUCTION		85	-0.45933077	-1.4737318	0.04040404	0.361133	1.0	2483	tags=46%, list=22%, signal=58%
GO_POSITIVE_REGULATION_OF_CELL_CELL_ADHESION	GO_POSITIVE_REGULATION_OF_CELL_CELL_ADHESION		205	-0.3851325	-1.473579	0.032	0.3601557	1.0	1502	tags=30%, list=13%, signal=34%
GO_ACID_SECRETION	GO_ACID_SECRETION		16	-0.600296	-1.4722201	0.069548875	0.36211967	1.0	2313	tags=75%, list=20%, signal=94%
GO_NEGATIVE_REGULATION_OF_ANTIGEN_RECEPTOR_MEDIATED_SIGNALING_PATHWAY	GO_NEGATIVE_REGULATION_OF_ANTIGEN_RECEPTOR_MEDIATED_SIGNALING_PATHWAY		28	-0.52556056	-1.4711256	0.071287125	0.36349672	1.0	2545	tags=54%, list=22%, signal=69%
GO_T_CELL_MEDIATED_IMMUNITY	GO_T_CELL_MEDIATED_IMMUNITY		83	-0.43493095	-1.4703643	0.043912176	0.36412814	1.0	1165	tags=28%, list=10%, signal=31%
GO_NEGATIVE_REGULATION_OF_OSSIFICATION	GO_NEGATIVE_REGULATION_OF_OSSIFICATION		39	-0.44757792	-1.4696606	0.038617887	0.36448982	1.0	1826	tags=36%, list=16%, signal=43%
GO_CD4_POSITIVE_ALPHA_BETA_T_CELL_DIFFERENTIATION	GO_CD4_POSITIVE_ALPHA_BETA_T_CELL_DIFFERENTIATION		60	-0.45597827	-1.4683964	0.03557312	0.3662982	1.0	2483	tags=42%, list=22%, signal=53%
GO_PHOSPHATIDYLINOSITOL_3_KINASE_SIGNALING	GO_PHOSPHATIDYLINOSITOL_3_KINASE_SIGNALING		96	-0.37221763	-1.467019	0.015968064	0.3685106	1.0	2343	tags=41%, list=20%, signal=51%
GO_POSITIVE_REGULATION_OF_JNK_CASCADE	GO_POSITIVE_REGULATION_OF_JNK_CASCADE		94	-0.36193353	-1.4664054	0.027829314	0.36853245	1.0	2577	tags=34%, list=22%, signal=44%
GO_HISTONE_LYSINE_N_METHYLTRANSFERASE_ACTIVITY	GO_HISTONE_LYSINE_N_METHYLTRANSFERASE_ACTIVITY		28	-0.45627555	-1.4632063	0.084337346	0.37528422	1.0	1710	tags=36%, list=15%, signal=42%
GO_POSITIVE_REGULATION_OF_SUBSTRATE_ADHESION_DEPENDENT_CELL_SPREADING	GO_POSITIVE_REGULATION_OF_SUBSTRATE_ADHESION_DEPENDENT_CELL_SPREADING		28	-0.4181108	-1.4627966	0.097328246	0.37483814	1.0	2944	tags=43%, list=26%, signal=57%
GO_NEGATIVE_REGULATION_OF_MAP_KINASE_ACTIVITY	GO_NEGATIVE_REGULATION_OF_MAP_KINASE_ACTIVITY		53	-0.38501945	-1.4619966	0.02584493	0.375416	1.0	2014	tags=34%, list=17%, signal=41%
GO_INSULIN_LIKE_GROWTH_FACTOR_RECEPTOR_SIGNALING_PATHWAY	GO_INSULIN_LIKE_GROWTH_FACTOR_RECEPTOR_SIGNALING_PATHWAY		18	-0.5311195	-1.4610516	0.07070707	0.37661913	1.0	2256	tags=44%, list=20%, signal=55%
GO_REGULATION_OF_B_CELL_PROLIFERATION	GO_REGULATION_OF_B_CELL_PROLIFERATION		47	-0.4772074	-1.4602511	0.06198347	0.37727258	1.0	2717	tags=55%, list=24%, signal=72%
GO_LYSINE_N_METHYLTRANSFERASE_ACTIVITY	GO_LYSINE_N_METHYLTRANSFERASE_ACTIVITY		30	-0.4574373	-1.4598618	0.08739837	0.37692642	1.0	1710	tags=37%, list=15%, signal=43%
GO_REGULATION_OF_GLIAL_CELL_PROLIFERATION	GO_REGULATION_OF_GLIAL_CELL_PROLIFERATION		19	-0.4825279	-1.4580183	0.050943397	0.38024494	1.0	1910	tags=47%, list=17%, signal=57%
GO_PHOSPHOTYROSINE_RESIDUE_BINDING	GO_PHOSPHOTYROSINE_RESIDUE_BINDING		32	-0.46276093	-1.4568622	0.06909789	0.38175413	1.0	1551	tags=31%, list=13%, signal=36%
GO_PEPTIDYL_ARGININE_MODIFICATION	GO_PEPTIDYL_ARGININE_MODIFICATION		15	-0.47640166	-1.4566948	0.05645161	0.38079712	1.0	2941	tags=40%, list=26%, signal=54%
GO_EMBRYO_IMPLANTATION	GO_EMBRYO_IMPLANTATION		32	-0.43176135	-1.4538244	0.049115915	0.38696975	1.0	2081	tags=38%, list=18%, signal=46%
GO_NEGATIVE_REGULATION_OF_CAMP_MEDIATED_SIGNALING	GO_NEGATIVE_REGULATION_OF_CAMP_MEDIATED_SIGNALING		16	-0.5119111	-1.4522514	0.06995885	0.3895832	1.0	2170	tags=38%, list=19%, signal=46%
GO_POSITIVE_REGULATION_OF_FATTY_ACID_METABOLIC_PROCESS	GO_POSITIVE_REGULATION_OF_FATTY_ACID_METABOLIC_PROCESS		19	-0.48266172	-1.4514256	0.06382979	0.39020735	1.0	2360	tags=37%, list=21%, signal=46%
GO_RESPONSE_TO_INTERFERON_ALPHA	GO_RESPONSE_TO_INTERFERON_ALPHA		18	-0.62594306	-1.4513333	0.11797753	0.3891295	1.0	2468	tags=61%, list=21%, signal=78%
GO_B_CELL_APOPTOTIC_PROCESS	GO_B_CELL_APOPTOTIC_PROCESS		23	-0.45990643	-1.4498054	0.07539683	0.3917291	1.0	2923	tags=57%, list=25%, signal=76%
GO_RECEPTOR_COMPLEX	GO_RECEPTOR_COMPLEX		215	-0.36822847	-1.4496769	0.012024048	0.39065248	1.0	2349	tags=32%, list=20%, signal=40%
GO_POSITIVE_REGULATION_OF_ACUTE_INFLAMMATORY_RESPONSE	GO_POSITIVE_REGULATION_OF_ACUTE_INFLAMMATORY_RESPONSE		16	-0.60603404	-1.448427	0.091617934	0.3926793	1.0	2084	tags=44%, list=18%, signal=53%
GO_POSITIVE_REGULATION_OF_VASCULATURE_DEVELOPMENT	GO_POSITIVE_REGULATION_OF_VASCULATURE_DEVELOPMENT		113	-0.36122033	-1.4470649	0.03219697	0.3947653	1.0	2447	tags=30%, list=21%, signal=38%
GO_POSITIVE_REGULATION_OF_STRESS_ACTIVATED_PROTEIN_KINASE_SIGNALING_CASCADE	GO_POSITIVE_REGULATION_OF_STRESS_ACTIVATED_PROTEIN_KINASE_SIGNALING_CASCADE		111	-0.34645262	-1.4468613	0.028790787	0.39381158	1.0	2577	tags=33%, list=22%, signal=43%
GO_POSITIVE_REGULATION_OF_INTERLEUKIN_8_PRODUCTION	GO_POSITIVE_REGULATION_OF_INTERLEUKIN_8_PRODUCTION		40	-0.48589766	-1.446083	0.10576923	0.39429188	1.0	2745	tags=50%, list=24%, signal=65%
GO_NEGATIVE_REGULATION_OF_OSTEOBLAST_DIFFERENTIATION	GO_NEGATIVE_REGULATION_OF_OSTEOBLAST_DIFFERENTIATION		23	-0.49687114	-1.4458865	0.06263048	0.39338905	1.0	1826	tags=39%, list=16%, signal=46%
GO_LABYRINTHINE_LAYER_DEVELOPMENT	GO_LABYRINTHINE_LAYER_DEVELOPMENT		30	-0.41697648	-1.444589	0.06521739	0.39540827	1.0	2721	tags=40%, list=24%, signal=52%
GO_RESPONSE_TO_NERVE_GROWTH_FACTOR	GO_RESPONSE_TO_NERVE_GROWTH_FACTOR		35	-0.41117662	-1.4422218	0.102713175	0.40028748	1.0	1910	tags=37%, list=17%, signal=44%
GO_CELL_RECOGNITION	GO_CELL_RECOGNITION		78	-0.42666897	-1.4416713	0.044989776	0.40034345	1.0	624	tags=17%, list=5%, signal=18%
GO_PHOSPHATIDYLSERINE_BINDING	GO_PHOSPHATIDYLSERINE_BINDING		32	-0.43379217	-1.4408237	0.04518664	0.40114185	1.0	1796	tags=22%, list=16%, signal=26%
GO_POSITIVE_REGULATION_OF_EPIDERMIS_DEVELOPMENT	GO_POSITIVE_REGULATION_OF_EPIDERMIS_DEVELOPMENT		21	-0.4788624	-1.4401181	0.07649254	0.40166926	1.0	1630	tags=29%, list=14%, signal=33%
GO_NEGATIVE_REGULATION_OF_NEURAL_PRECURSOR_CELL_PROLIFERATION	GO_NEGATIVE_REGULATION_OF_NEURAL_PRECURSOR_CELL_PROLIFERATION		15	-0.5192755	-1.4397693	0.07936508	0.40114513	1.0	2222	tags=40%, list=19%, signal=50%
GO_RETINA_MORPHOGENESIS_IN_CAMERA_TYPE_EYE	GO_RETINA_MORPHOGENESIS_IN_CAMERA_TYPE_EYE		19	-0.53411	-1.4392089	0.0797546	0.4011207	1.0	2109	tags=42%, list=18%, signal=51%
GO_CHEMOKINE_ACTIVITY	GO_CHEMOKINE_ACTIVITY		15	-0.6263664	-1.4386517	0.09477756	0.40121427	1.0	1124	tags=33%, list=10%, signal=37%
GO_PATTERN_RECOGNITION_RECEPTOR_ACTIVITY	GO_PATTERN_RECOGNITION_RECEPTOR_ACTIVITY		19	-0.51188016	-1.4373232	0.07846715	0.40341714	1.0	3037	tags=53%, list=26%, signal=71%
GO_ADAPTIVE_IMMUNE_RESPONSE_BASED_ON_SOMATIC_RECOMBINATION_OF_IMMUNE_RECEPTORS_BUILT_FROM_IMMUNOGLOBULIN_SUPERFAMILY_DOMAINS	GO_ADAPTIVE_IMMUNE_RESPONSE_BASED_ON_SOMATIC_RECOMBINATION_OF_IMMUNE_RECEPTORS_BUILT_FROM_IMMUNOGLOBULIN_SUPERFAMILY_DOMAINS		204	-0.38243243	-1.4371291	0.044487428	0.40258488	1.0	2448	tags=37%, list=21%, signal=46%
GO_SH3_DOMAIN_BINDING	GO_SH3_DOMAIN_BINDING		93	-0.34738564	-1.4366924	0.02739726	0.40236768	1.0	2162	tags=30%, list=19%, signal=37%
GO_MATURE_B_CELL_DIFFERENTIATION_INVOLVED_IN_IMMUNE_RESPONSE	GO_MATURE_B_CELL_DIFFERENTIATION_INVOLVED_IN_IMMUNE_RESPONSE		18	-0.5773471	-1.436319	0.08183633	0.40200257	1.0	2806	tags=56%, list=24%, signal=73%
GO_MATING	GO_MATING		19	-0.48375148	-1.4361176	0.09338521	0.40110055	1.0	2109	tags=42%, list=18%, signal=51%
GO_ALPHA_BETA_T_CELL_ACTIVATION_INVOLVED_IN_IMMUNE_RESPONSE	GO_ALPHA_BETA_T_CELL_ACTIVATION_INVOLVED_IN_IMMUNE_RESPONSE		51	-0.46381545	-1.4360589	0.05210421	0.39990902	1.0	2483	tags=43%, list=22%, signal=55%
GO_FC_RECEPTOR_MEDIATED_STIMULATORY_SIGNALING_PATHWAY	GO_FC_RECEPTOR_MEDIATED_STIMULATORY_SIGNALING_PATHWAY		81	-0.35310373	-1.4358755	0.05162524	0.39904952	1.0	1965	tags=25%, list=17%, signal=30%
GO_LEUKOCYTE_DIFFERENTIATION	GO_LEUKOCYTE_DIFFERENTIATION		400	-0.35628125	-1.4356164	0.023012552	0.39840138	1.0	2668	tags=40%, list=23%, signal=50%
GO_POSITIVE_REGULATION_OF_I_KAPPAB_KINASE_NF_KAPPAB_SIGNALING	GO_POSITIVE_REGULATION_OF_I_KAPPAB_KINASE_NF_KAPPAB_SIGNALING		152	-0.38904518	-1.4356052	0.0503876	0.39711407	1.0	3531	tags=53%, list=31%, signal=76%
GO_MONOCARBOXYLIC_ACID_BINDING	GO_MONOCARBOXYLIC_ACID_BINDING		32	-0.42050385	-1.4352704	0.046511628	0.3966556	1.0	2842	tags=41%, list=25%, signal=54%
GO_PROTEIN_DNA_COMPLEX_DISASSEMBLY	GO_PROTEIN_DNA_COMPLEX_DISASSEMBLY		15	-0.51683116	-1.4338716	0.08677686	0.39875993	1.0	3499	tags=53%, list=30%, signal=77%
GO_NEGATIVE_REGULATION_OF_CARDIAC_MUSCLE_TISSUE_GROWTH	GO_NEGATIVE_REGULATION_OF_CARDIAC_MUSCLE_TISSUE_GROWTH		19	-0.48863024	-1.4334296	0.076771654	0.39861465	1.0	2259	tags=32%, list=20%, signal=39%
GO_DNA_DIRECTED_DNA_POLYMERASE_ACTIVITY	GO_DNA_DIRECTED_DNA_POLYMERASE_ACTIVITY		16	-0.5485628	-1.4332622	0.08349901	0.39774558	1.0	1351	tags=31%, list=12%, signal=35%
GO_PHOTOTRANSDUCTION	GO_PHOTOTRANSDUCTION		21	-0.45318216	-1.4318925	0.09072165	0.3998194	1.0	2143	tags=24%, list=19%, signal=29%
GO_PURINERGIC_NUCLEOTIDE_RECEPTOR_SIGNALING_PATHWAY	GO_PURINERGIC_NUCLEOTIDE_RECEPTOR_SIGNALING_PATHWAY		21	-0.5378476	-1.4311763	0.06286837	0.40051365	1.0	2313	tags=48%, list=20%, signal=59%
GO_POSITIVE_REGULATION_OF_CELL_SUBSTRATE_JUNCTION_ORGANIZATION	GO_POSITIVE_REGULATION_OF_CELL_SUBSTRATE_JUNCTION_ORGANIZATION		21	-0.45150888	-1.4292041	0.083333336	0.40433025	1.0	3432	tags=52%, list=30%, signal=74%
GO_POSITIVE_REGULATION_OF_CELL_SUBSTRATE_ADHESION	GO_POSITIVE_REGULATION_OF_CELL_SUBSTRATE_ADHESION		77	-0.3749912	-1.4277581	0.05436893	0.40671745	1.0	1425	tags=23%, list=12%, signal=27%
GO_PRODUCTION_OF_MOLECULAR_MEDIATOR_INVOLVED_IN_INFLAMMATORY_RESPONSE	GO_PRODUCTION_OF_MOLECULAR_MEDIATOR_INVOLVED_IN_INFLAMMATORY_RESPONSE		54	-0.3863013	-1.426451	0.04733728	0.4089413	1.0	2447	tags=35%, list=21%, signal=44%
GO_NEGATIVE_REGULATION_OF_LEUKOCYTE_MEDIATED_IMMUNITY	GO_NEGATIVE_REGULATION_OF_LEUKOCYTE_MEDIATED_IMMUNITY		44	-0.42752197	-1.4263734	0.052427184	0.40784407	1.0	3546	tags=57%, list=31%, signal=82%
GO_PHOSPHATIDYLINOSITOL_BISPHOSPHATE_BINDING	GO_PHOSPHATIDYLINOSITOL_BISPHOSPHATE_BINDING		75	-0.36037543	-1.4262873	0.057142857	0.40679187	1.0	1938	tags=29%, list=17%, signal=35%
GO_POSITIVE_REGULATION_OF_GLIOGENESIS	GO_POSITIVE_REGULATION_OF_GLIOGENESIS		47	-0.3969265	-1.4236727	0.06831119	0.4122923	1.0	2003	tags=32%, list=17%, signal=38%
GO_LEUKOCYTE_CELL_CELL_ADHESION	GO_LEUKOCYTE_CELL_CELL_ADHESION		271	-0.3623164	-1.4229867	0.051282052	0.41281787	1.0	1239	tags=25%, list=11%, signal=27%
GO_REGULATION_OF_MUSCLE_CELL_DIFFERENTIATION	GO_REGULATION_OF_MUSCLE_CELL_DIFFERENTIATION		94	-0.34546295	-1.4227692	0.046464648	0.41210195	1.0	2438	tags=32%, list=21%, signal=40%
GO_EXTRINSIC_COMPONENT_OF_CYTOPLASMIC_SIDE_OF_PLASMA_MEMBRANE	GO_EXTRINSIC_COMPONENT_OF_CYTOPLASMIC_SIDE_OF_PLASMA_MEMBRANE		67	-0.35649776	-1.421256	0.044088177	0.41477555	1.0	2276	tags=30%, list=20%, signal=37%
GO_HETEROCHROMATIN_ORGANIZATION	GO_HETEROCHROMATIN_ORGANIZATION		39	-0.41464722	-1.4206225	0.1002045	0.41532022	1.0	3635	tags=51%, list=32%, signal=75%
GO_REGULATION_OF_DEFENSE_RESPONSE_TO_VIRUS	GO_REGULATION_OF_DEFENSE_RESPONSE_TO_VIRUS		59	-0.46833915	-1.4184247	0.104672894	0.41978964	1.0	3558	tags=61%, list=31%, signal=88%
GO_LEUKOCYTE_PROLIFERATION	GO_LEUKOCYTE_PROLIFERATION		212	-0.36581925	-1.4177829	0.064327486	0.42017403	1.0	2096	tags=35%, list=18%, signal=42%
GO_MECHANORECEPTOR_DIFFERENTIATION	GO_MECHANORECEPTOR_DIFFERENTIATION		28	-0.40794095	-1.417317	0.044487428	0.42003906	1.0	1637	tags=25%, list=14%, signal=29%
GO_POSITIVE_REGULATION_OF_MRNA_METABOLIC_PROCESS	GO_POSITIVE_REGULATION_OF_MRNA_METABOLIC_PROCESS		71	-0.3962313	-1.416922	0.10240964	0.41978514	1.0	3030	tags=42%, list=26%, signal=57%
GO_AMYLOID_BETA_METABOLIC_PROCESS	GO_AMYLOID_BETA_METABOLIC_PROCESS		37	-0.38529775	-1.4168223	0.05742574	0.4186761	1.0	2025	tags=30%, list=18%, signal=36%
GO_SECRETORY_GRANULE_ORGANIZATION	GO_SECRETORY_GRANULE_ORGANIZATION		22	-0.46319672	-1.414228	0.08971962	0.42409348	1.0	1972	tags=41%, list=17%, signal=49%
GO_REGULATION_OF_LEUKOCYTE_DIFFERENTIATION	GO_REGULATION_OF_LEUKOCYTE_DIFFERENTIATION		213	-0.36582008	-1.4139119	0.026694044	0.4236224	1.0	2668	tags=40%, list=23%, signal=52%
GO_MAMMARY_GLAND_EPITHELIAL_CELL_PROLIFERATION	GO_MAMMARY_GLAND_EPITHELIAL_CELL_PROLIFERATION		17	-0.45210612	-1.4132558	0.10685484	0.42401424	1.0	2923	tags=41%, list=25%, signal=55%
GO_TUMOR_NECROSIS_FACTOR_RECEPTOR_SUPERFAMILY_BINDING	GO_TUMOR_NECROSIS_FACTOR_RECEPTOR_SUPERFAMILY_BINDING		32	-0.46529943	-1.4128768	0.08016032	0.42368215	1.0	2282	tags=44%, list=20%, signal=54%
GO_TRANSFORMING_GROWTH_FACTOR_BETA_RECEPTOR_BINDING	GO_TRANSFORMING_GROWTH_FACTOR_BETA_RECEPTOR_BINDING		15	-0.5257422	-1.4121883	0.07172131	0.42427924	1.0	2003	tags=40%, list=17%, signal=48%
GO_SIDE_OF_MEMBRANE	GO_SIDE_OF_MEMBRANE		363	-0.3451753	-1.411737	0.04733728	0.4242479	1.0	2405	tags=34%, list=21%, signal=41%
GO_INOSITOL_LIPID_MEDIATED_SIGNALING	GO_INOSITOL_LIPID_MEDIATED_SIGNALING		124	-0.33336818	-1.4109683	0.01992032	0.42484048	1.0	2068	tags=32%, list=18%, signal=39%
GO_REGULATION_OF_SYNCYTIUM_FORMATION_BY_PLASMA_MEMBRANE_FUSION	GO_REGULATION_OF_SYNCYTIUM_FORMATION_BY_PLASMA_MEMBRANE_FUSION		15	-0.5435524	-1.4106938	0.082	0.4242115	1.0	776	tags=33%, list=7%, signal=36%
GO_EYE_MORPHOGENESIS	GO_EYE_MORPHOGENESIS		68	-0.3678869	-1.4104635	0.047227927	0.42349786	1.0	2447	tags=32%, list=21%, signal=41%
GO_INTERLEUKIN_12_PRODUCTION	GO_INTERLEUKIN_12_PRODUCTION		46	-0.41073486	-1.4093004	0.043726236	0.4253603	1.0	2425	tags=33%, list=21%, signal=41%
GO_REGULATION_OF_LEUKOCYTE_PROLIFERATION	GO_REGULATION_OF_LEUKOCYTE_PROLIFERATION		165	-0.37145805	-1.408883	0.07214429	0.4252543	1.0	1824	tags=32%, list=16%, signal=37%
GO_REGULATION_OF_CELL_CELL_ADHESION	GO_REGULATION_OF_CELL_CELL_ADHESION		309	-0.34699902	-1.4064968	0.054474708	0.43041104	1.0	2113	tags=32%, list=18%, signal=39%
GO_REGULATION_OF_LYMPHOCYTE_MEDIATED_IMMUNITY	GO_REGULATION_OF_LYMPHOCYTE_MEDIATED_IMMUNITY		110	-0.39716536	-1.4062498	0.0499002	0.4298179	1.0	2668	tags=42%, list=23%, signal=54%
GO_NUCLEUS_LOCALIZATION	GO_NUCLEUS_LOCALIZATION		21	-0.46265236	-1.4050219	0.0882353	0.43175623	1.0	1762	tags=38%, list=15%, signal=45%
GO_POSITIVE_REGULATION_OF_MRNA_SPLICING_VIA_SPLICEOSOME	GO_POSITIVE_REGULATION_OF_MRNA_SPLICING_VIA_SPLICEOSOME		20	-0.4141451	-1.4047859	0.11468813	0.4310843	1.0	3192	tags=50%, list=28%, signal=69%
GO_PROTEIN_AUTOPHOSPHORYLATION	GO_PROTEIN_AUTOPHOSPHORYLATION		172	-0.32026523	-1.4046816	0.03137255	0.43006623	1.0	1483	tags=22%, list=13%, signal=25%
GO_POSITIVE_REGULATION_OF_GLIAL_CELL_DIFFERENTIATION	GO_POSITIVE_REGULATION_OF_GLIAL_CELL_DIFFERENTIATION		28	-0.39139062	-1.4043456	0.079395086	0.42968494	1.0	2003	tags=32%, list=17%, signal=39%
GO_REGULATION_OF_T_CELL_MEDIATED_CYTOTOXICITY	GO_REGULATION_OF_T_CELL_MEDIATED_CYTOTOXICITY		24	-0.4758824	-1.4039838	0.06944445	0.42935872	1.0	2668	tags=50%, list=23%, signal=65%
GO_SMOOTH_MUSCLE_CELL_APOPTOTIC_PROCESS	GO_SMOOTH_MUSCLE_CELL_APOPTOTIC_PROCESS		15	-0.5640107	-1.4032686	0.07959183	0.42999175	1.0	1129	tags=33%, list=10%, signal=37%
GO_CALCIUM_DEPENDENT_PROTEIN_KINASE_ACTIVITY	GO_CALCIUM_DEPENDENT_PROTEIN_KINASE_ACTIVITY		20	-0.5005774	-1.4029619	0.08678501	0.42956987	1.0	804	tags=20%, list=7%, signal=21%
GO_EXTRINSIC_COMPONENT_OF_PLASMA_MEMBRANE	GO_EXTRINSIC_COMPONENT_OF_PLASMA_MEMBRANE		105	-0.32686776	-1.4021504	0.054766733	0.4303307	1.0	2294	tags=27%, list=20%, signal=33%
GO_POSITIVE_REGULATION_OF_DEFENSE_RESPONSE	GO_POSITIVE_REGULATION_OF_DEFENSE_RESPONSE		271	-0.3359276	-1.4018028	0.03632887	0.4300205	1.0	2592	tags=36%, list=23%, signal=45%
GO_INTERLEUKIN_4_PRODUCTION	GO_INTERLEUKIN_4_PRODUCTION		29	-0.47617236	-1.4013587	0.09016393	0.42995963	1.0	2483	tags=45%, list=22%, signal=57%
GO_MHC_PROTEIN_COMPLEX_BINDING	GO_MHC_PROTEIN_COMPLEX_BINDING		22	-0.59260553	-1.4012467	0.11881188	0.42904022	1.0	465	tags=36%, list=4%, signal=38%
GO_PROTEIN_PHOSPHORYLATED_AMINO_ACID_BINDING	GO_PROTEIN_PHOSPHORYLATED_AMINO_ACID_BINDING		41	-0.4297044	-1.4009959	0.07101727	0.4285075	1.0	1551	tags=29%, list=13%, signal=34%
GO_CHONDROITIN_SULFATE_PROTEOGLYCAN_METABOLIC_PROCESS	GO_CHONDROITIN_SULFATE_PROTEOGLYCAN_METABOLIC_PROCESS		26	-0.48654673	-1.3991833	0.06496063	0.4319182	1.0	2142	tags=46%, list=19%, signal=57%
GO_SENSORY_ORGAN_DEVELOPMENT	GO_SENSORY_ORGAN_DEVELOPMENT		261	-0.3029986	-1.3990726	0.014084507	0.4309903	1.0	2052	tags=28%, list=18%, signal=34%
GO_REGULATION_OF_CD8_POSITIVE_ALPHA_BETA_T_CELL_ACTIVATION	GO_REGULATION_OF_CD8_POSITIVE_ALPHA_BETA_T_CELL_ACTIVATION		15	-0.57348746	-1.3990562	0.09487666	0.42979965	1.0	2804	tags=60%, list=24%, signal=79%
GO_REGULATION_OF_CARDIAC_MUSCLE_CELL_ACTION_POTENTIAL	GO_REGULATION_OF_CARDIAC_MUSCLE_CELL_ACTION_POTENTIAL		16	-0.5171184	-1.3979486	0.06126482	0.43157607	1.0	992	tags=31%, list=9%, signal=34%
GO_NEGATIVE_REGULATION_OF_CHEMOTAXIS	GO_NEGATIVE_REGULATION_OF_CHEMOTAXIS		37	-0.42414537	-1.3974829	0.032945737	0.43162423	1.0	559	tags=19%, list=5%, signal=20%
GO_REGULATION_OF_CELL_ACTIVATION	GO_REGULATION_OF_CELL_ACTIVATION		418	-0.34477875	-1.397168	0.04288499	0.4312197	1.0	1950	tags=30%, list=17%, signal=34%
GO_ANION_HOMEOSTASIS	GO_ANION_HOMEOSTASIS		31	-0.41208673	-1.3969885	0.058601134	0.43041894	1.0	1782	tags=32%, list=15%, signal=38%
GO_B_CELL_PROLIFERATION	GO_B_CELL_PROLIFERATION		62	-0.4543176	-1.396091	0.10978044	0.43145522	1.0	2717	tags=52%, list=24%, signal=67%
GO_T_CELL_DIFFERENTIATION_INVOLVED_IN_IMMUNE_RESPONSE	GO_T_CELL_DIFFERENTIATION_INVOLVED_IN_IMMUNE_RESPONSE		57	-0.43868205	-1.3950648	0.065737054	0.43292356	1.0	1272	tags=28%, list=11%, signal=31%
GO_POSITIVE_REGULATION_OF_INTERLEUKIN_12_PRODUCTION	GO_POSITIVE_REGULATION_OF_INTERLEUKIN_12_PRODUCTION		26	-0.49653268	-1.3949467	0.08678501	0.4320281	1.0	4401	tags=62%, list=38%, signal=99%
GO_POSITIVE_REGULATION_OF_INNATE_IMMUNE_RESPONSE	GO_POSITIVE_REGULATION_OF_INNATE_IMMUNE_RESPONSE		165	-0.35302895	-1.3929299	0.05697446	0.43603376	1.0	3031	tags=44%, list=26%, signal=59%
GO_REGULATION_OF_ANTIGEN_PROCESSING_AND_PRESENTATION	GO_REGULATION_OF_ANTIGEN_PROCESSING_AND_PRESENTATION		16	-0.54494715	-1.392051	0.11262136	0.43708247	1.0	2577	tags=56%, list=22%, signal=72%
GO_REGULATION_OF_LAMELLIPODIUM_ORGANIZATION	GO_REGULATION_OF_LAMELLIPODIUM_ORGANIZATION		27	-0.3972802	-1.3911957	0.08032128	0.43815285	1.0	1166	tags=19%, list=10%, signal=21%
GO_POSITIVE_REGULATION_OF_MUSCLE_CONTRACTION	GO_POSITIVE_REGULATION_OF_MUSCLE_CONTRACTION		20	-0.45403665	-1.3910844	0.091976516	0.4372284	1.0	1837	tags=35%, list=16%, signal=42%
GO_NEGATIVE_REGULATION_OF_TYPE_I_INTERFERON_PRODUCTION	GO_NEGATIVE_REGULATION_OF_TYPE_I_INTERFERON_PRODUCTION		39	-0.5045975	-1.39007	0.11787819	0.43870017	1.0	3558	tags=59%, list=31%, signal=85%
GO_ARF_GUANYL_NUCLEOTIDE_EXCHANGE_FACTOR_ACTIVITY	GO_ARF_GUANYL_NUCLEOTIDE_EXCHANGE_FACTOR_ACTIVITY		15	-0.48129803	-1.3882103	0.1124031	0.44207758	1.0	1978	tags=40%, list=17%, signal=48%
GO_POSITIVE_REGULATION_OF_LEUKOCYTE_DIFFERENTIATION	GO_POSITIVE_REGULATION_OF_LEUKOCYTE_DIFFERENTIATION		118	-0.3759794	-1.3880501	0.049212597	0.44132605	1.0	2074	tags=31%, list=18%, signal=38%
GO_SCHAFFER_COLLATERAL_CA1_SYNAPSE	GO_SCHAFFER_COLLATERAL_CA1_SYNAPSE		48	-0.38523465	-1.3874226	0.05984556	0.44188744	1.0	2447	tags=31%, list=21%, signal=40%
GO_POSITIVE_REGULATION_OF_LEUKOCYTE_APOPTOTIC_PROCESS	GO_POSITIVE_REGULATION_OF_LEUKOCYTE_APOPTOTIC_PROCESS		23	-0.44928047	-1.3872534	0.06410257	0.4411868	1.0	2923	tags=52%, list=25%, signal=70%
GO_AMYLOID_PRECURSOR_PROTEIN_CATABOLIC_PROCESS	GO_AMYLOID_PRECURSOR_PROTEIN_CATABOLIC_PROCESS		37	-0.38826767	-1.3866925	0.091254756	0.44153798	1.0	2025	tags=32%, list=18%, signal=39%
GO_POSITIVE_REGULATION_OF_MUSCLE_CELL_APOPTOTIC_PROCESS	GO_POSITIVE_REGULATION_OF_MUSCLE_CELL_APOPTOTIC_PROCESS		21	-0.48006678	-1.3861085	0.092402466	0.44187543	1.0	741	tags=24%, list=6%, signal=25%
GO_EPIDERMAL_GROWTH_FACTOR_RECEPTOR_SIGNALING_PATHWAY	GO_EPIDERMAL_GROWTH_FACTOR_RECEPTOR_SIGNALING_PATHWAY		83	-0.33659595	-1.3853344	0.05451128	0.44268417	1.0	2172	tags=36%, list=19%, signal=44%
GO_REGULATION_OF_CELL_ADHESION	GO_REGULATION_OF_CELL_ADHESION		481	-0.31677532	-1.3847157	0.025793651	0.4431537	1.0	2429	tags=33%, list=21%, signal=40%
GO_POSITIVE_REGULATION_OF_LIPID_BIOSYNTHETIC_PROCESS	GO_POSITIVE_REGULATION_OF_LIPID_BIOSYNTHETIC_PROCESS		44	-0.40011948	-1.3844559	0.06214689	0.4426263	1.0	2721	tags=39%, list=24%, signal=50%
GO_POSITIVE_REGULATION_OF_PHAGOCYTOSIS	GO_POSITIVE_REGULATION_OF_PHAGOCYTOSIS		51	-0.4254455	-1.3840327	0.06841046	0.4426015	1.0	1799	tags=33%, list=16%, signal=39%
GO_CEREBRAL_CORTEX_CELL_MIGRATION	GO_CEREBRAL_CORTEX_CELL_MIGRATION		22	-0.5063371	-1.382506	0.092	0.4453556	1.0	1762	tags=36%, list=15%, signal=43%
GO_RECEPTOR_SIGNALING_PATHWAY_VIA_STAT	GO_RECEPTOR_SIGNALING_PATHWAY_VIA_STAT		88	-0.35780293	-1.3823761	0.06603774	0.4444793	1.0	2668	tags=36%, list=23%, signal=47%
GO_CELLULAR_RESPONSE_TO_ZINC_ION	GO_CELLULAR_RESPONSE_TO_ZINC_ION		15	-0.58087564	-1.381911	0.1352381	0.44448155	1.0	2063	tags=40%, list=18%, signal=49%
GO_REGULATION_OF_MYOTUBE_DIFFERENTIATION	GO_REGULATION_OF_MYOTUBE_DIFFERENTIATION		28	-0.42853725	-1.3818018	0.08219178	0.44360492	1.0	776	tags=21%, list=7%, signal=23%
GO_ERBB_SIGNALING_PATHWAY	GO_ERBB_SIGNALING_PATHWAY		96	-0.32561865	-1.3815413	0.04859813	0.44310662	1.0	2172	tags=33%, list=19%, signal=41%
GO_RHYTHMIC_BEHAVIOR	GO_RHYTHMIC_BEHAVIOR		24	-0.46294984	-1.3815397	0.08686869	0.44194055	1.0	2004	tags=33%, list=17%, signal=40%
GO_POSITIVE_REGULATION_OF_CALCIUM_MEDIATED_SIGNALING	GO_POSITIVE_REGULATION_OF_CALCIUM_MEDIATED_SIGNALING		30	-0.47330403	-1.3811121	0.121212125	0.44186553	1.0	2729	tags=40%, list=24%, signal=52%
GO_PROSTANOID_BIOSYNTHETIC_PROCESS	GO_PROSTANOID_BIOSYNTHETIC_PROCESS		20	-0.48028082	-1.3803405	0.091976516	0.4427752	1.0	492	tags=20%, list=4%, signal=21%
GO_MAMMARY_GLAND_EPITHELIUM_DEVELOPMENT	GO_MAMMARY_GLAND_EPITHELIUM_DEVELOPMENT		35	-0.37270835	-1.3800495	0.074	0.44246644	1.0	2923	tags=37%, list=25%, signal=50%
GO_POSITIVE_REGULATION_OF_LEUKOCYTE_PROLIFERATION	GO_POSITIVE_REGULATION_OF_LEUKOCYTE_PROLIFERATION		109	-0.3810565	-1.3792648	0.0998004	0.44332415	1.0	2425	tags=39%, list=21%, signal=48%
GO_CYTOKINE_ACTIVITY	GO_CYTOKINE_ACTIVITY		82	-0.4054103	-1.3790268	0.05142857	0.4427474	1.0	1349	tags=26%, list=12%, signal=29%
GO_POSITIVE_REGULATION_OF_NF_KAPPAB_TRANSCRIPTION_FACTOR_ACTIVITY	GO_POSITIVE_REGULATION_OF_NF_KAPPAB_TRANSCRIPTION_FACTOR_ACTIVITY		128	-0.34811395	-1.377199	0.077651516	0.44649574	1.0	2577	tags=34%, list=22%, signal=44%
GO_REGULATION_OF_NATURAL_KILLER_CELL_ACTIVATION	GO_REGULATION_OF_NATURAL_KILLER_CELL_ACTIVATION		24	-0.46569833	-1.3766488	0.065476194	0.44668743	1.0	2579	tags=46%, list=22%, signal=59%
GO_SYNCYTIUM_FORMATION	GO_SYNCYTIUM_FORMATION		26	-0.46408647	-1.376601	0.083333336	0.44567478	1.0	776	tags=27%, list=7%, signal=29%
GO_NEGATIVE_REGULATION_OF_NATURAL_KILLER_CELL_MEDIATED_IMMUNITY	GO_NEGATIVE_REGULATION_OF_NATURAL_KILLER_CELL_MEDIATED_IMMUNITY		15	-0.5589743	-1.3764249	0.10546875	0.4450227	1.0	2405	tags=53%, list=21%, signal=67%
GO_POSITIVE_REGULATION_OF_CYSTEINE_TYPE_ENDOPEPTIDASE_ACTIVITY	GO_POSITIVE_REGULATION_OF_CYSTEINE_TYPE_ENDOPEPTIDASE_ACTIVITY		113	-0.3533842	-1.3761598	0.048484847	0.44466987	1.0	2259	tags=30%, list=20%, signal=37%
GO_NEURON_MIGRATION	GO_NEURON_MIGRATION		71	-0.3504913	-1.376069	0.05222437	0.44374928	1.0	2923	tags=37%, list=25%, signal=49%
GO_INNER_EAR_RECEPTOR_CELL_DEVELOPMENT	GO_INNER_EAR_RECEPTOR_CELL_DEVELOPMENT		21	-0.4198992	-1.3753226	0.0998004	0.44453567	1.0	1454	tags=24%, list=13%, signal=27%
GO_REGULATION_OF_NEUROBLAST_PROLIFERATION	GO_REGULATION_OF_NEUROBLAST_PROLIFERATION		16	-0.49579585	-1.3742836	0.09770115	0.4460959	1.0	2204	tags=44%, list=19%, signal=54%
GO_PROTEIN_TYROSINE_KINASE_ACTIVITY	GO_PROTEIN_TYROSINE_KINASE_ACTIVITY		91	-0.35044086	-1.3742807	0.02811245	0.44497678	1.0	1642	tags=23%, list=14%, signal=27%
GO_REGULATION_OF_NEURON_MIGRATION	GO_REGULATION_OF_NEURON_MIGRATION		18	-0.48104334	-1.3738502	0.13294798	0.44491112	1.0	3244	tags=56%, list=28%, signal=77%
GO_REGULATION_OF_GLUCAN_BIOSYNTHETIC_PROCESS	GO_REGULATION_OF_GLUCAN_BIOSYNTHETIC_PROCESS		16	-0.49964702	-1.3736165	0.12941177	0.44445172	1.0	753	tags=25%, list=7%, signal=27%
GO_POSITIVE_REGULATION_OF_EMBRYONIC_DEVELOPMENT	GO_POSITIVE_REGULATION_OF_EMBRYONIC_DEVELOPMENT		15	-0.43269217	-1.3729773	0.107074566	0.44505176	1.0	2964	tags=40%, list=26%, signal=54%
GO_NEGATIVE_REGULATION_OF_G_PROTEIN_COUPLED_RECEPTOR_SIGNALING_PATHWAY	GO_NEGATIVE_REGULATION_OF_G_PROTEIN_COUPLED_RECEPTOR_SIGNALING_PATHWAY		28	-0.4187334	-1.3722465	0.074	0.44589725	1.0	2170	tags=39%, list=19%, signal=48%
GO_EAR_DEVELOPMENT	GO_EAR_DEVELOPMENT		88	-0.33351234	-1.3716096	0.060784314	0.4463905	1.0	2052	tags=31%, list=18%, signal=37%
GO_FILOPODIUM	GO_FILOPODIUM		69	-0.3509909	-1.371474	0.06952965	0.44562086	1.0	3028	tags=38%, list=26%, signal=51%
GO_REGULATION_OF_LEUKOCYTE_MEDIATED_IMMUNITY	GO_REGULATION_OF_LEUKOCYTE_MEDIATED_IMMUNITY		157	-0.36734426	-1.3712566	0.048828125	0.44504523	1.0	2668	tags=39%, list=23%, signal=50%
GO_CYCLIN_BINDING	GO_CYCLIN_BINDING		23	-0.46765837	-1.3709368	0.09414226	0.44478732	1.0	1863	tags=35%, list=16%, signal=41%
GO_INFLAMMATORY_CELL_APOPTOTIC_PROCESS	GO_INFLAMMATORY_CELL_APOPTOTIC_PROCESS		17	-0.5189924	-1.3704127	0.0867052	0.4450492	1.0	1638	tags=41%, list=14%, signal=48%
GO_POSITIVE_REGULATION_OF_CELL_DEVELOPMENT	GO_POSITIVE_REGULATION_OF_CELL_DEVELOPMENT		312	-0.28880993	-1.3701013	0.021956088	0.44472468	1.0	2407	tags=28%, list=21%, signal=34%
GO_RUFFLE	GO_RUFFLE		138	-0.3173192	-1.3690784	0.053537283	0.44626763	1.0	1956	tags=25%, list=17%, signal=29%
GO_POSITIVE_REGULATION_OF_RECEPTOR_SIGNALING_PATHWAY_VIA_STAT	GO_POSITIVE_REGULATION_OF_RECEPTOR_SIGNALING_PATHWAY_VIA_STAT		46	-0.39817184	-1.3681962	0.06909789	0.4476668	1.0	2605	tags=39%, list=23%, signal=50%
GO_ENDOTHELIUM_DEVELOPMENT	GO_ENDOTHELIUM_DEVELOPMENT		72	-0.38976163	-1.3668458	0.07884616	0.45003435	1.0	1718	tags=29%, list=15%, signal=34%
GO_STEROID_HORMONE_RECEPTOR_ACTIVITY	GO_STEROID_HORMONE_RECEPTOR_ACTIVITY		15	-0.46036407	-1.3668454	0.09263158	0.44893777	1.0	2652	tags=40%, list=23%, signal=52%
GO_POSITIVE_REGULATION_OF_INFLAMMATORY_RESPONSE	GO_POSITIVE_REGULATION_OF_INFLAMMATORY_RESPONSE		98	-0.36545342	-1.3655698	0.06476191	0.45126894	1.0	1555	tags=24%, list=14%, signal=28%
GO_REGULATION_OF_GLIOGENESIS	GO_REGULATION_OF_GLIOGENESIS		75	-0.34098995	-1.3650745	0.048543688	0.45144862	1.0	2003	tags=31%, list=17%, signal=37%
GO_REGULATION_OF_T_CELL_MEDIATED_IMMUNITY	GO_REGULATION_OF_T_CELL_MEDIATED_IMMUNITY		55	-0.41286722	-1.364153	0.07920792	0.45280737	1.0	2405	tags=40%, list=21%, signal=50%
GO_POSITIVE_REGULATION_OF_RESPONSE_TO_BIOTIC_STIMULUS	GO_POSITIVE_REGULATION_OF_RESPONSE_TO_BIOTIC_STIMULUS		193	-0.34246716	-1.3627361	0.07915058	0.45545256	1.0	3031	tags=44%, list=26%, signal=58%
GO_PHOTORECEPTOR_CELL_DEVELOPMENT	GO_PHOTORECEPTOR_CELL_DEVELOPMENT		15	-0.49319378	-1.3621781	0.12096774	0.45583805	1.0	2109	tags=47%, list=18%, signal=57%
GO_INTERLEUKIN_1_BETA_PRODUCTION	GO_INTERLEUKIN_1_BETA_PRODUCTION		70	-0.43740073	-1.3615615	0.09596929	0.45639825	1.0	2447	tags=40%, list=21%, signal=50%
GO_ACTIVATION_OF_INNATE_IMMUNE_RESPONSE	GO_ACTIVATION_OF_INNATE_IMMUNE_RESPONSE		117	-0.35088387	-1.3593738	0.08134921	0.46100295	1.0	3031	tags=42%, list=26%, signal=56%
GO_CALCIUM_MEDIATED_SIGNALING	GO_CALCIUM_MEDIATED_SIGNALING		135	-0.33716306	-1.3589606	0.057803467	0.4610001	1.0	2729	tags=39%, list=24%, signal=51%
GO_RESPONSE_TO_INTERLEUKIN_7	GO_RESPONSE_TO_INTERLEUKIN_7		24	-0.4801594	-1.3584687	0.1391129	0.46116126	1.0	1317	tags=25%, list=11%, signal=28%
GO_DETECTION_OF_BIOTIC_STIMULUS	GO_DETECTION_OF_BIOTIC_STIMULUS		25	-0.48263517	-1.3583204	0.10556622	0.4605304	1.0	1577	tags=40%, list=14%, signal=46%
GO_POSITIVE_REGULATION_OF_CHOLESTEROL_EFFLUX	GO_POSITIVE_REGULATION_OF_CHOLESTEROL_EFFLUX		16	-0.53494257	-1.3581886	0.11324376	0.45975053	1.0	1105	tags=38%, list=10%, signal=41%
GO_POST_EMBRYONIC_DEVELOPMENT	GO_POST_EMBRYONIC_DEVELOPMENT		55	-0.3808793	-1.3579105	0.061143983	0.45935574	1.0	2073	tags=35%, list=18%, signal=42%
GO_SECOND_MESSENGER_MEDIATED_SIGNALING	GO_SECOND_MESSENGER_MEDIATED_SIGNALING		229	-0.3199749	-1.3578514	0.025590552	0.4584264	1.0	2729	tags=33%, list=24%, signal=43%
GO_PROTEIN_METHYLTRANSFERASE_ACTIVITY	GO_PROTEIN_METHYLTRANSFERASE_ACTIVITY		49	-0.38741305	-1.3570081	0.11553785	0.45961502	1.0	2260	tags=35%, list=20%, signal=43%
GO_NEGATIVE_REGULATION_OF_LYMPHOCYTE_MEDIATED_IMMUNITY	GO_NEGATIVE_REGULATION_OF_LYMPHOCYTE_MEDIATED_IMMUNITY		36	-0.43016174	-1.3568405	0.09018036	0.45896325	1.0	3546	tags=61%, list=31%, signal=88%
GO_EXTERNAL_SIDE_OF_PLASMA_MEMBRANE	GO_EXTERNAL_SIDE_OF_PLASMA_MEMBRANE		213	-0.375911	-1.356666	0.07984032	0.458325	1.0	1877	tags=31%, list=16%, signal=36%
GO_IMMUNOGLOBULIN_PRODUCTION	GO_IMMUNOGLOBULIN_PRODUCTION		85	-0.39291275	-1.3553773	0.08266129	0.46075192	1.0	2419	tags=42%, list=21%, signal=53%
GO_POSITIVE_REGULATION_OF_LIPID_METABOLIC_PROCESS	GO_POSITIVE_REGULATION_OF_LIPID_METABOLIC_PROCESS		79	-0.35436985	-1.3532695	0.076171875	0.46551827	1.0	2733	tags=34%, list=24%, signal=45%
GO_REGULATION_OF_VASCULATURE_DEVELOPMENT	GO_REGULATION_OF_VASCULATURE_DEVELOPMENT		191	-0.31426468	-1.3531095	0.044061303	0.46481946	1.0	1317	tags=18%, list=11%, signal=20%
GO_POSITIVE_REGULATION_OF_B_CELL_PROLIFERATION	GO_POSITIVE_REGULATION_OF_B_CELL_PROLIFERATION		31	-0.46921757	-1.3523968	0.14081633	0.4656333	1.0	2717	tags=52%, list=24%, signal=67%
GO_REGULATION_OF_CYTOSOLIC_CALCIUM_ION_CONCENTRATION	GO_REGULATION_OF_CYTOSOLIC_CALCIUM_ION_CONCENTRATION		183	-0.32875818	-1.3521675	0.036809817	0.4651642	1.0	2721	tags=33%, list=24%, signal=43%
GO_CD4_POSITIVE_ALPHA_BETA_T_CELL_ACTIVATION	GO_CD4_POSITIVE_ALPHA_BETA_T_CELL_ACTIVATION		74	-0.40897062	-1.3512805	0.096114516	0.46633148	1.0	2483	tags=42%, list=22%, signal=53%
GO_PEPTIDE_ANTIGEN_BINDING	GO_PEPTIDE_ANTIGEN_BINDING		20	-0.55052716	-1.3512692	0.13043478	0.46529165	1.0	2405	tags=75%, list=21%, signal=95%
GO_POSITIVE_REGULATION_OF_EPITHELIAL_CELL_PROLIFERATION	GO_POSITIVE_REGULATION_OF_EPITHELIAL_CELL_PROLIFERATION		98	-0.33511636	-1.3506572	0.056285176	0.46584964	1.0	2447	tags=29%, list=21%, signal=36%
GO_POSITIVE_REGULATION_OF_MUSCLE_CELL_DIFFERENTIATION	GO_POSITIVE_REGULATION_OF_MUSCLE_CELL_DIFFERENTIATION		49	-0.3600995	-1.3483953	0.083333336	0.47090608	1.0	3182	tags=43%, list=28%, signal=59%
GO_REGULATION_OF_MAPK_CASCADE	GO_REGULATION_OF_MAPK_CASCADE		443	-0.28542805	-1.3478262	0.027290449	0.47133943	1.0	2729	tags=32%, list=24%, signal=40%
GO_REGULATION_OF_GLYCOGEN_METABOLIC_PROCESS	GO_REGULATION_OF_GLYCOGEN_METABOLIC_PROCESS		20	-0.4477626	-1.3475143	0.13385826	0.47107092	1.0	753	tags=20%, list=7%, signal=21%
GO_RESPONSE_TO_ATP	GO_RESPONSE_TO_ATP		21	-0.4590633	-1.3472346	0.11809524	0.47074315	1.0	997	tags=24%, list=9%, signal=26%
GO_PHOSPHATASE_BINDING	GO_PHOSPHATASE_BINDING		143	-0.31208166	-1.3460408	0.06324111	0.47270498	1.0	3544	tags=46%, list=31%, signal=66%
GO_POSITIVE_REGULATION_OF_INTERLEUKIN_2_PRODUCTION	GO_POSITIVE_REGULATION_OF_INTERLEUKIN_2_PRODUCTION		23	-0.50020576	-1.3456317	0.11596958	0.4727076	1.0	1555	tags=35%, list=14%, signal=40%
GO_POSITIVE_REGULATION_OF_MACROPHAGE_MIGRATION	GO_POSITIVE_REGULATION_OF_MACROPHAGE_MIGRATION		20	-0.4771144	-1.3455971	0.13061224	0.47172	1.0	2605	tags=35%, list=23%, signal=45%
GO_REGULATION_OF_DEFENSE_RESPONSE	GO_REGULATION_OF_DEFENSE_RESPONSE		483	-0.32079476	-1.3455479	0.08221798	0.47080132	1.0	2695	tags=35%, list=23%, signal=44%
GO_POSITIVE_REGULATION_OF_INTERLEUKIN_6_PRODUCTION	GO_POSITIVE_REGULATION_OF_INTERLEUKIN_6_PRODUCTION		59	-0.42538878	-1.345358	0.12138728	0.47031492	1.0	3009	tags=47%, list=26%, signal=64%
GO_REGULATION_OF_MYOBLAST_DIFFERENTIATION	GO_REGULATION_OF_MYOBLAST_DIFFERENTIATION		27	-0.41835606	-1.3452845	0.10344828	0.46945766	1.0	2865	tags=52%, list=25%, signal=69%
GO_POSITIVE_REGULATION_OF_EPITHELIAL_CELL_MIGRATION	GO_POSITIVE_REGULATION_OF_EPITHELIAL_CELL_MIGRATION		94	-0.33490267	-1.344107	0.07707911	0.47148812	1.0	2172	tags=28%, list=19%, signal=34%
GO_ER_TO_GOLGI_TRANSPORT_VESICLE_MEMBRANE	GO_ER_TO_GOLGI_TRANSPORT_VESICLE_MEMBRANE		52	-0.40420458	-1.343959	0.11088296	0.47080788	1.0	1693	tags=31%, list=15%, signal=36%
GO_REGULATION_OF_HETEROTYPIC_CELL_CELL_ADHESION	GO_REGULATION_OF_HETEROTYPIC_CELL_CELL_ADHESION		19	-0.4794233	-1.3437188	0.10687023	0.47038144	1.0	157	tags=21%, list=1%, signal=21%
GO_T_CELL_MEDIATED_CYTOTOXICITY	GO_T_CELL_MEDIATED_CYTOTOXICITY		32	-0.4364451	-1.34283	0.12055336	0.4717385	1.0	2405	tags=44%, list=21%, signal=55%
GO_NEURON_PROJECTION_ORGANIZATION	GO_NEURON_PROJECTION_ORGANIZATION		59	-0.3680702	-1.3421474	0.07042254	0.47249022	1.0	1801	tags=25%, list=16%, signal=30%
GO_NEURON_SPINE	GO_NEURON_SPINE		111	-0.33803916	-1.341672	0.064579256	0.472614	1.0	2326	tags=31%, list=20%, signal=38%
GO_NEGATIVE_REGULATION_OF_IMMUNE_EFFECTOR_PROCESS	GO_NEGATIVE_REGULATION_OF_IMMUNE_EFFECTOR_PROCESS		96	-0.33811495	-1.3410794	0.08076923	0.47306362	1.0	3658	tags=51%, list=32%, signal=74%
GO_LOCALIZATION_WITHIN_MEMBRANE	GO_LOCALIZATION_WITHIN_MEMBRANE		66	-0.3087399	-1.3402263	0.07450981	0.47430497	1.0	2771	tags=32%, list=24%, signal=42%
GO_MYD88_DEPENDENT_TOLL_LIKE_RECEPTOR_SIGNALING_PATHWAY	GO_MYD88_DEPENDENT_TOLL_LIKE_RECEPTOR_SIGNALING_PATHWAY		34	-0.4700464	-1.3400009	0.17439704	0.47387773	1.0	3640	tags=50%, list=32%, signal=73%
GO_CLATHRIN_COATED_VESICLE_MEMBRANE	GO_CLATHRIN_COATED_VESICLE_MEMBRANE		78	-0.3575727	-1.338868	0.09259259	0.47575307	1.0	2199	tags=33%, list=19%, signal=41%
GO_GTPASE_REGULATOR_ACTIVITY	GO_GTPASE_REGULATOR_ACTIVITY		219	-0.3029149	-1.3387384	0.0562249	0.47507328	1.0	2717	tags=33%, list=24%, signal=43%
GO_POSITIVE_REGULATION_OF_SPROUTING_ANGIOGENESIS	GO_POSITIVE_REGULATION_OF_SPROUTING_ANGIOGENESIS		25	-0.44437346	-1.3383873	0.10566038	0.47493184	1.0	2317	tags=40%, list=20%, signal=50%
GO_NEGATIVE_REGULATION_OF_MUSCLE_CONTRACTION	GO_NEGATIVE_REGULATION_OF_MUSCLE_CONTRACTION		16	-0.51753	-1.3381222	0.10557769	0.4746006	1.0	2018	tags=44%, list=18%, signal=53%
GO_REGULATION_OF_PEPTIDYL_LYSINE_ACETYLATION	GO_REGULATION_OF_PEPTIDYL_LYSINE_ACETYLATION		45	-0.37808165	-1.3380404	0.11181434	0.4737869	1.0	2052	tags=31%, list=18%, signal=38%
GO_EUCHROMATIN	GO_EUCHROMATIN		24	-0.44291866	-1.3374052	0.13987474	0.4743852	1.0	932	tags=25%, list=8%, signal=27%
GO_REGULATION_OF_ENDOTHELIAL_CELL_DIFFERENTIATION	GO_REGULATION_OF_ENDOTHELIAL_CELL_DIFFERENTIATION		25	-0.44544664	-1.3366382	0.13218391	0.47539878	1.0	1718	tags=36%, list=15%, signal=42%
GO_PROTEIN_METHYLATION	GO_PROTEIN_METHYLATION		112	-0.34404185	-1.3366219	0.11133201	0.47441927	1.0	2339	tags=32%, list=20%, signal=40%
GO_POSITIVE_REGULATION_OF_B_CELL_ACTIVATION	GO_POSITIVE_REGULATION_OF_B_CELL_ACTIVATION		64	-0.44125238	-1.3365319	0.13387424	0.47362617	1.0	1634	tags=30%, list=14%, signal=34%
GO_POSITIVE_REGULATION_OF_LYMPHOCYTE_MEDIATED_IMMUNITY	GO_POSITIVE_REGULATION_OF_LYMPHOCYTE_MEDIATED_IMMUNITY		71	-0.4157076	-1.3356104	0.10288066	0.47509775	1.0	2668	tags=45%, list=23%, signal=58%
GO_REGULATION_OF_RESPONSE_TO_BIOTIC_STIMULUS	GO_REGULATION_OF_RESPONSE_TO_BIOTIC_STIMULUS		313	-0.35463786	-1.335048	0.11328125	0.4757253	1.0	2695	tags=39%, list=23%, signal=50%
GO_NEGATIVE_REGULATION_OF_NOTCH_SIGNALING_PATHWAY	GO_NEGATIVE_REGULATION_OF_NOTCH_SIGNALING_PATHWAY		24	-0.45777982	-1.3350341	0.14570858	0.47473514	1.0	2289	tags=33%, list=20%, signal=42%
GO_CHROMATIN_DNA_BINDING	GO_CHROMATIN_DNA_BINDING		69	-0.33731124	-1.3349804	0.12830958	0.47384956	1.0	3635	tags=46%, list=32%, signal=67%
GO_VASCULOGENESIS	GO_VASCULOGENESIS		38	-0.38329688	-1.3345912	0.07602339	0.4737696	1.0	2721	tags=34%, list=24%, signal=45%
GO_REGULATION_OF_ORGAN_GROWTH	GO_REGULATION_OF_ORGAN_GROWTH		53	-0.33423936	-1.3345375	0.07283465	0.47292167	1.0	2418	tags=34%, list=21%, signal=43%
GO_REGULATION_OF_INNATE_IMMUNE_RESPONSE	GO_REGULATION_OF_INNATE_IMMUNE_RESPONSE		239	-0.358725	-1.3334153	0.11111111	0.4748608	1.0	2592	tags=38%, list=23%, signal=49%
GO_NEGATIVE_REGULATION_OF_HISTONE_METHYLATION	GO_NEGATIVE_REGULATION_OF_HISTONE_METHYLATION		16	-0.4844349	-1.3332233	0.16504854	0.47434095	1.0	1658	tags=25%, list=14%, signal=29%
GO_REGULATION_OF_RECEPTOR_INTERNALIZATION	GO_REGULATION_OF_RECEPTOR_INTERNALIZATION		33	-0.3917026	-1.3321636	0.105788425	0.47594428	1.0	1092	tags=24%, list=9%, signal=27%
GO_PHOTORECEPTOR_CELL_DIFFERENTIATION	GO_PHOTORECEPTOR_CELL_DIFFERENTIATION		22	-0.42639866	-1.3318785	0.114822544	0.47566706	1.0	2447	tags=41%, list=21%, signal=52%
GO_CALMODULIN_DEPENDENT_PROTEIN_KINASE_ACTIVITY	GO_CALMODULIN_DEPENDENT_PROTEIN_KINASE_ACTIVITY		21	-0.45164752	-1.3305491	0.13840155	0.47820568	1.0	3710	tags=57%, list=32%, signal=84%
GO_DEMETHYLASE_ACTIVITY	GO_DEMETHYLASE_ACTIVITY		29	-0.4602997	-1.3302776	0.12723657	0.4779224	1.0	1771	tags=31%, list=15%, signal=37%
GO_MODULATION_BY_VIRUS_OF_HOST_CELLULAR_PROCESS	GO_MODULATION_BY_VIRUS_OF_HOST_CELLULAR_PROCESS		18	-0.42977175	-1.3302549	0.122199595	0.47696364	1.0	1636	tags=33%, list=14%, signal=39%
GO_REGULATION_OF_CELL_MORPHOGENESIS_INVOLVED_IN_DIFFERENTIATION	GO_REGULATION_OF_CELL_MORPHOGENESIS_INVOLVED_IN_DIFFERENTIATION		195	-0.30632007	-1.3288516	0.06936416	0.47964302	1.0	1598	tags=22%, list=14%, signal=25%
GO_POSITIVE_REGULATION_OF_ALPHA_BETA_T_CELL_PROLIFERATION	GO_POSITIVE_REGULATION_OF_ALPHA_BETA_T_CELL_PROLIFERATION		20	-0.52134585	-1.3285891	0.15132925	0.4793035	1.0	2668	tags=55%, list=23%, signal=71%
GO_COATED_VESICLE_MEMBRANE	GO_COATED_VESICLE_MEMBRANE		131	-0.31179327	-1.3277457	0.07014028	0.480558	1.0	2199	tags=27%, list=19%, signal=34%
GO_NEGATIVE_REGULATION_OF_IMMUNE_SYSTEM_PROCESS	GO_NEGATIVE_REGULATION_OF_IMMUNE_SYSTEM_PROCESS		312	-0.31183034	-1.3272322	0.072106265	0.4809113	1.0	2545	tags=33%, list=22%, signal=41%
GO_NEURAL_PRECURSOR_CELL_PROLIFERATION	GO_NEURAL_PRECURSOR_CELL_PROLIFERATION		82	-0.33404636	-1.3269237	0.05858586	0.48076266	1.0	2318	tags=33%, list=20%, signal=41%
GO_CENTRAL_NERVOUS_SYSTEM_NEURON_DEVELOPMENT	GO_CENTRAL_NERVOUS_SYSTEM_NEURON_DEVELOPMENT		42	-0.3623528	-1.326481	0.10076046	0.4810082	1.0	976	tags=21%, list=8%, signal=23%
GO_LONG_TERM_MEMORY	GO_LONG_TERM_MEMORY		17	-0.4554661	-1.3259028	0.1307054	0.48157874	1.0	2216	tags=35%, list=19%, signal=44%
GO_NEGATIVE_REGULATION_OF_INNATE_IMMUNE_RESPONSE	GO_NEGATIVE_REGULATION_OF_INNATE_IMMUNE_RESPONSE		47	-0.4436345	-1.3253292	0.14862385	0.48208067	1.0	2497	tags=47%, list=22%, signal=60%
GO_POSITIVE_REGULATION_OF_T_CELL_MEDIATED_IMMUNITY	GO_POSITIVE_REGULATION_OF_T_CELL_MEDIATED_IMMUNITY		36	-0.44043952	-1.3252347	0.11500975	0.48135987	1.0	2405	tags=42%, list=21%, signal=53%
GO_REGULATION_OF_CHROMATIN_ASSEMBLY_OR_DISASSEMBLY	GO_REGULATION_OF_CHROMATIN_ASSEMBLY_OR_DISASSEMBLY		21	-0.4315759	-1.3243449	0.15476191	0.4826775	1.0	3443	tags=57%, list=30%, signal=81%
GO_INTERLEUKIN_8_PRODUCTION	GO_INTERLEUKIN_8_PRODUCTION		57	-0.4023524	-1.3239021	0.15879017	0.482864	1.0	2745	tags=46%, list=24%, signal=60%
GO_INNATE_IMMUNE_RESPONSE_ACTIVATING_SIGNAL_TRANSDUCTION	GO_INNATE_IMMUNE_RESPONSE_ACTIVATING_SIGNAL_TRANSDUCTION		94	-0.33200243	-1.3238325	0.0996016	0.4820326	1.0	2411	tags=34%, list=21%, signal=43%
GO_INTERFERON_BETA_PRODUCTION	GO_INTERFERON_BETA_PRODUCTION		43	-0.42951348	-1.3235915	0.15140186	0.48172066	1.0	2497	tags=44%, list=22%, signal=56%
GO_GLIAL_CELL_PROLIFERATION	GO_GLIAL_CELL_PROLIFERATION		28	-0.39381647	-1.3234078	0.12757973	0.48119602	1.0	2172	tags=39%, list=19%, signal=48%
GO_MUSCLE_CELL_APOPTOTIC_PROCESS	GO_MUSCLE_CELL_APOPTOTIC_PROCESS		44	-0.38384977	-1.3229039	0.12252964	0.48162135	1.0	1307	tags=23%, list=11%, signal=26%
GO_TYPE_I_INTERFERON_PRODUCTION	GO_TYPE_I_INTERFERON_PRODUCTION		112	-0.3774146	-1.322081	0.15280464	0.48277286	1.0	2497	tags=38%, list=22%, signal=47%
GO_RHO_GTPASE_BINDING	GO_RHO_GTPASE_BINDING		108	-0.31988487	-1.3220078	0.101960786	0.4820053	1.0	1524	tags=23%, list=13%, signal=26%
GO_POSITIVE_REGULATION_OF_CHROMATIN_ORGANIZATION	GO_POSITIVE_REGULATION_OF_CHROMATIN_ORGANIZATION		78	-0.34221342	-1.3216003	0.118236475	0.48208603	1.0	2468	tags=32%, list=21%, signal=41%
GO_FACE_DEVELOPMENT	GO_FACE_DEVELOPMENT		28	-0.44198483	-1.3209792	0.15667312	0.48273835	1.0	1322	tags=36%, list=11%, signal=40%
GO_RESPONSE_TO_TYPE_I_INTERFERON	GO_RESPONSE_TO_TYPE_I_INTERFERON		78	-0.50135136	-1.3205558	0.22787194	0.4828618	1.0	3805	tags=65%, list=33%, signal=97%
GO_COPI_COATED_VESICLE	GO_COPI_COATED_VESICLE		23	-0.40279818	-1.3184156	0.15904573	0.4873369	1.0	629	tags=13%, list=5%, signal=14%
GO_REGULATION_OF_PHAGOCYTOSIS	GO_REGULATION_OF_PHAGOCYTOSIS		72	-0.37081775	-1.3180897	0.10515873	0.4871774	1.0	1799	tags=28%, list=16%, signal=33%
GO_NEGATIVE_REGULATION_OF_IMMUNE_RESPONSE	GO_NEGATIVE_REGULATION_OF_IMMUNE_RESPONSE		115	-0.34320143	-1.317386	0.10227273	0.48818612	1.0	2545	tags=37%, list=22%, signal=46%
GO_TRANSMEMBRANE_RECEPTOR_PROTEIN_TYROSINE_KINASE_SIGNALING_PATHWAY	GO_TRANSMEMBRANE_RECEPTOR_PROTEIN_TYROSINE_KINASE_SIGNALING_PATHWAY		453	-0.2636907	-1.3165781	0.017578125	0.48924255	1.0	2068	tags=24%, list=18%, signal=28%
GO_INFLAMMATORY_RESPONSE	GO_INFLAMMATORY_RESPONSE		477	-0.31213123	-1.3158823	0.06153846	0.4900659	1.0	2425	tags=30%, list=21%, signal=37%
GO_MAP_KINASE_KINASE_KINASE_ACTIVITY	GO_MAP_KINASE_KINASE_KINASE_ACTIVITY		17	-0.4560659	-1.3155073	0.16159695	0.49004176	1.0	2865	tags=41%, list=25%, signal=55%
GO_LYMPHOCYTE_ACTIVATION_INVOLVED_IN_IMMUNE_RESPONSE	GO_LYMPHOCYTE_ACTIVATION_INVOLVED_IN_IMMUNE_RESPONSE		135	-0.367509	-1.3151671	0.11262136	0.48995563	1.0	2668	tags=40%, list=23%, signal=51%
GO_POSITIVE_REGULATION_OF_MYOTUBE_DIFFERENTIATION	GO_POSITIVE_REGULATION_OF_MYOTUBE_DIFFERENTIATION		17	-0.45728844	-1.3144199	0.13372093	0.4910147	1.0	776	tags=24%, list=7%, signal=25%
GO_DIGESTIVE_TRACT_MORPHOGENESIS	GO_DIGESTIVE_TRACT_MORPHOGENESIS		21	-0.44679946	-1.3143862	0.12795275	0.49013516	1.0	738	tags=19%, list=6%, signal=20%
GO_REGULATION_OF_MUSCLE_SYSTEM_PROCESS	GO_REGULATION_OF_MUSCLE_SYSTEM_PROCESS		124	-0.32674372	-1.3140062	0.070726916	0.4901584	1.0	2891	tags=36%, list=25%, signal=48%
GO_POSITIVE_REGULATION_OF_CD4_POSITIVE_ALPHA_BETA_T_CELL_ACTIVATION	GO_POSITIVE_REGULATION_OF_CD4_POSITIVE_ALPHA_BETA_T_CELL_ACTIVATION		30	-0.4599617	-1.3139755	0.1262525	0.4892513	1.0	1824	tags=40%, list=16%, signal=47%
GO_PEPTIDYL_TYROSINE_MODIFICATION	GO_PEPTIDYL_TYROSINE_MODIFICATION		232	-0.29098907	-1.3137045	0.026819924	0.48901618	1.0	1642	tags=22%, list=14%, signal=25%
GO_CHONDROITIN_SULFATE_PROTEOGLYCAN_BIOSYNTHETIC_PROCESS	GO_CHONDROITIN_SULFATE_PROTEOGLYCAN_BIOSYNTHETIC_PROCESS		20	-0.49462256	-1.3125389	0.1262136	0.4910241	1.0	2528	tags=60%, list=22%, signal=77%
GO_POSITIVE_REGULATION_OF_NATURAL_KILLER_CELL_ACTIVATION	GO_POSITIVE_REGULATION_OF_NATURAL_KILLER_CELL_ACTIVATION		15	-0.53546107	-1.3122876	0.15461847	0.49078315	1.0	2084	tags=47%, list=18%, signal=57%
GO_REGULATION_OF_DNA_METHYLATION	GO_REGULATION_OF_DNA_METHYLATION		15	-0.49972585	-1.3122762	0.15476191	0.4898495	1.0	2155	tags=40%, list=19%, signal=49%
GO_GLIAL_CELL_MIGRATION	GO_GLIAL_CELL_MIGRATION		34	-0.43536106	-1.3122563	0.09791667	0.48892522	1.0	1989	tags=38%, list=17%, signal=46%
GO_MODULATION_BY_SYMBIONT_OF_HOST_CELLULAR_PROCESS	GO_MODULATION_BY_SYMBIONT_OF_HOST_CELLULAR_PROCESS		24	-0.3905808	-1.3119239	0.13373253	0.48874834	1.0	1636	tags=25%, list=14%, signal=29%
GO_CELL_LEADING_EDGE	GO_CELL_LEADING_EDGE		281	-0.28238538	-1.3110701	0.06066536	0.4899917	1.0	1258	tags=17%, list=11%, signal=19%
GO_DNA_BINDING_TRANSCRIPTION_REPRESSOR_ACTIVITY	GO_DNA_BINDING_TRANSCRIPTION_REPRESSOR_ACTIVITY		182	-0.30605516	-1.3108554	0.08041237	0.4895851	1.0	2661	tags=32%, list=23%, signal=41%
GO_NEGATIVE_REGULATION_OF_TELOMERE_MAINTENANCE_VIA_TELOMERE_LENGTHENING	GO_NEGATIVE_REGULATION_OF_TELOMERE_MAINTENANCE_VIA_TELOMERE_LENGTHENING		18	-0.48658204	-1.3108019	0.15506959	0.48877335	1.0	3956	tags=72%, list=34%, signal=110%
GO_POSITIVE_REGULATION_OF_DNA_BINDING_TRANSCRIPTION_FACTOR_ACTIVITY	GO_POSITIVE_REGULATION_OF_DNA_BINDING_TRANSCRIPTION_FACTOR_ACTIVITY		193	-0.3069331	-1.3103331	0.08221798	0.48916993	1.0	2577	tags=33%, list=22%, signal=42%
GO_POSITIVE_REGULATION_OF_STRIATED_MUSCLE_CELL_DIFFERENTIATION	GO_POSITIVE_REGULATION_OF_STRIATED_MUSCLE_CELL_DIFFERENTIATION		28	-0.40798783	-1.3101282	0.116564415	0.4887251	1.0	3182	tags=50%, list=28%, signal=69%
GO_REGULATION_OF_T_CELL_CYTOKINE_PRODUCTION	GO_REGULATION_OF_T_CELL_CYTOKINE_PRODUCTION		25	-0.4792802	-1.3100744	0.125	0.48790798	1.0	2405	tags=52%, list=21%, signal=66%
GO_CELL_CELL_JUNCTION	GO_CELL_CELL_JUNCTION		271	-0.29053175	-1.3097012	0.06849315	0.48795918	1.0	2389	tags=28%, list=21%, signal=35%
GO_I_KAPPAB_KINASE_NF_KAPPAB_SIGNALING	GO_I_KAPPAB_KINASE_NF_KAPPAB_SIGNALING		222	-0.32606083	-1.3095477	0.0945946	0.48741168	1.0	2796	tags=36%, list=24%, signal=47%
GO_REGULATION_OF_INFLAMMATORY_RESPONSE	GO_REGULATION_OF_INFLAMMATORY_RESPONSE		238	-0.30813792	-1.3091357	0.08812261	0.48754835	1.0	1594	tags=22%, list=14%, signal=25%
GO_POSITIVE_REGULATION_OF_INTERLEUKIN_10_PRODUCTION	GO_POSITIVE_REGULATION_OF_INTERLEUKIN_10_PRODUCTION		29	-0.44099483	-1.3087295	0.12474849	0.48767903	1.0	3640	tags=52%, list=32%, signal=75%
GO_DETECTION_OF_LIGHT_STIMULUS	GO_DETECTION_OF_LIGHT_STIMULUS		26	-0.39325023	-1.3084176	0.15010571	0.48755896	1.0	2143	tags=23%, list=19%, signal=28%
GO_TYROSINE_PHOSPHORYLATION_OF_STAT_PROTEIN	GO_TYROSINE_PHOSPHORYLATION_OF_STAT_PROTEIN		44	-0.39268395	-1.3076078	0.12698413	0.48874465	1.0	2605	tags=34%, list=23%, signal=44%
GO_RESPONSE_TO_INTERLEUKIN_4	GO_RESPONSE_TO_INTERLEUKIN_4		29	-0.41879362	-1.3075705	0.14629258	0.48792288	1.0	959	tags=24%, list=8%, signal=26%
GO_POSITIVE_REGULATION_OF_PEPTIDASE_ACTIVITY	GO_POSITIVE_REGULATION_OF_PEPTIDASE_ACTIVITY		148	-0.30164403	-1.306717	0.065737054	0.4891461	1.0	2259	tags=29%, list=20%, signal=36%
GO_KERATINOCYTE_PROLIFERATION	GO_KERATINOCYTE_PROLIFERATION		18	-0.45415843	-1.3066702	0.1437247	0.48831913	1.0	2660	tags=44%, list=23%, signal=58%
GO_NEGATIVE_REGULATION_OF_DEFENSE_RESPONSE_TO_VIRUS	GO_NEGATIVE_REGULATION_OF_DEFENSE_RESPONSE_TO_VIRUS		19	-0.43255642	-1.3063709	0.13333334	0.48824444	1.0	3350	tags=58%, list=29%, signal=82%
GO_REGULATION_OF_NEURAL_PRECURSOR_CELL_PROLIFERATION	GO_REGULATION_OF_NEURAL_PRECURSOR_CELL_PROLIFERATION		45	-0.34898823	-1.3057139	0.10159363	0.48894095	1.0	2318	tags=36%, list=20%, signal=44%
GO_NADPLUS_ADP_RIBOSYLTRANSFERASE_ACTIVITY	GO_NADPLUS_ADP_RIBOSYLTRANSFERASE_ACTIVITY		19	-0.52921	-1.3053832	0.18689787	0.48889086	1.0	3749	tags=58%, list=33%, signal=86%
GO_RECEPTOR_TYROSINE_KINASE_BINDING	GO_RECEPTOR_TYROSINE_KINASE_BINDING		48	-0.37808752	-1.3052874	0.10176125	0.48819214	1.0	1198	tags=21%, list=10%, signal=23%
GO_RIG_I_SIGNALING_PATHWAY	GO_RIG_I_SIGNALING_PATHWAY		22	-0.48048913	-1.3046883	0.15547025	0.4887605	1.0	2497	tags=45%, list=22%, signal=58%
GO_EYE_PHOTORECEPTOR_CELL_DIFFERENTIATION	GO_EYE_PHOTORECEPTOR_CELL_DIFFERENTIATION		16	-0.45034468	-1.3044921	0.16016427	0.48835737	1.0	2447	tags=44%, list=21%, signal=55%
GO_REGULATION_OF_RECEPTOR_SIGNALING_PATHWAY_VIA_STAT	GO_REGULATION_OF_RECEPTOR_SIGNALING_PATHWAY_VIA_STAT		71	-0.3434944	-1.3034424	0.091617934	0.48998865	1.0	2668	tags=37%, list=23%, signal=47%
GO_ALDO_KETO_REDUCTASE_NADP_ACTIVITY	GO_ALDO_KETO_REDUCTASE_NADP_ACTIVITY		16	-0.48662597	-1.3034129	0.15714286	0.48914424	1.0	2276	tags=38%, list=20%, signal=47%
GO_NEGATIVE_REGULATION_OF_MUSCLE_TISSUE_DEVELOPMENT	GO_NEGATIVE_REGULATION_OF_MUSCLE_TISSUE_DEVELOPMENT		34	-0.39910862	-1.3029906	0.13043478	0.48932767	1.0	2320	tags=29%, list=20%, signal=37%
GO_PROTEIN_DEMETHYLASE_ACTIVITY	GO_PROTEIN_DEMETHYLASE_ACTIVITY		22	-0.51388156	-1.3016133	0.14509805	0.49192357	1.0	3708	tags=64%, list=32%, signal=94%
GO_QUATERNARY_AMMONIUM_GROUP_BINDING	GO_QUATERNARY_AMMONIUM_GROUP_BINDING		21	-0.45504948	-1.3015553	0.14371258	0.49116486	1.0	1914	tags=33%, list=17%, signal=40%
GO_DENDRITE_DEVELOPMENT	GO_DENDRITE_DEVELOPMENT		156	-0.2917882	-1.3010201	0.04863813	0.49160463	1.0	1801	tags=25%, list=16%, signal=29%
GO_ACUTE_INFLAMMATORY_RESPONSE	GO_ACUTE_INFLAMMATORY_RESPONSE		65	-0.37986553	-1.2999985	0.11389961	0.49337348	1.0	988	tags=25%, list=9%, signal=27%
GO_AMYLOID_PRECURSOR_PROTEIN_METABOLIC_PROCESS	GO_AMYLOID_PRECURSOR_PROTEIN_METABOLIC_PROCESS		50	-0.34243968	-1.2997756	0.10433071	0.49300757	1.0	2025	tags=34%, list=18%, signal=41%
GO_CLATHRIN_COATED_VESICLE	GO_CLATHRIN_COATED_VESICLE		134	-0.30607626	-1.2991331	0.08108108	0.49376154	1.0	2286	tags=31%, list=20%, signal=38%
GO_T_CELL_CYTOKINE_PRODUCTION	GO_T_CELL_CYTOKINE_PRODUCTION		33	-0.44561198	-1.2990552	0.11683168	0.49305406	1.0	2532	tags=45%, list=22%, signal=58%
GO_DIOXYGENASE_ACTIVITY	GO_DIOXYGENASE_ACTIVITY		60	-0.41624695	-1.2987901	0.12451362	0.49277237	1.0	3042	tags=42%, list=26%, signal=56%
GO_REGULATION_OF_PRODUCTION_OF_MOLECULAR_MEDIATOR_OF_IMMUNE_RESPONSE	GO_REGULATION_OF_PRODUCTION_OF_MOLECULAR_MEDIATOR_OF_IMMUNE_RESPONSE		97	-0.36627355	-1.297977	0.09248555	0.49402907	1.0	2405	tags=39%, list=21%, signal=49%
GO_NEURAL_NUCLEUS_DEVELOPMENT	GO_NEURAL_NUCLEUS_DEVELOPMENT		40	-0.3309432	-1.2979203	0.13226452	0.49327552	1.0	1598	tags=18%, list=14%, signal=20%
GO_GLUTAMATERGIC_SYNAPSE	GO_GLUTAMATERGIC_SYNAPSE		182	-0.29207516	-1.2977023	0.08739837	0.49297097	1.0	2763	tags=31%, list=24%, signal=41%
GO_REGULATION_OF_SUBSTRATE_ADHESION_DEPENDENT_CELL_SPREADING	GO_REGULATION_OF_SUBSTRATE_ADHESION_DEPENDENT_CELL_SPREADING		37	-0.34693393	-1.2975931	0.13582677	0.49235487	1.0	1422	tags=22%, list=12%, signal=25%
GO_INACTIVATION_OF_MAPK_ACTIVITY	GO_INACTIVATION_OF_MAPK_ACTIVITY		20	-0.4691229	-1.2975386	0.16765286	0.4916235	1.0	1912	tags=30%, list=17%, signal=36%
GO_SKELETAL_MUSCLE_CONTRACTION	GO_SKELETAL_MUSCLE_CONTRACTION		20	-0.41891864	-1.2967546	0.13590264	0.49267116	1.0	1493	tags=25%, list=13%, signal=29%
GO_REGULATION_OF_IMMUNE_EFFECTOR_PROCESS	GO_REGULATION_OF_IMMUNE_EFFECTOR_PROCESS		290	-0.32462108	-1.2965564	0.10444874	0.49228638	1.0	2695	tags=37%, list=23%, signal=47%
GO_CALCINEURIN_MEDIATED_SIGNALING	GO_CALCINEURIN_MEDIATED_SIGNALING		31	-0.4156507	-1.2951605	0.16530612	0.49514428	1.0	2729	tags=48%, list=24%, signal=63%
GO_POSITIVE_REGULATION_OF_ALPHA_BETA_T_CELL_ACTIVATION	GO_POSITIVE_REGULATION_OF_ALPHA_BETA_T_CELL_ACTIVATION		54	-0.39819372	-1.2947171	0.13518886	0.49539053	1.0	2084	tags=37%, list=18%, signal=45%
GO_MONOCYTE_CHEMOTAXIS	GO_MONOCYTE_CHEMOTAXIS		29	-0.42175236	-1.2935711	0.1627451	0.49747825	1.0	1803	tags=24%, list=16%, signal=29%
GO_T_CELL_CHEMOTAXIS	GO_T_CELL_CHEMOTAXIS		17	-0.4996349	-1.2934804	0.1627451	0.49682704	1.0	2018	tags=53%, list=18%, signal=64%
GO_REGULATION_OF_SMOOTH_MUSCLE_CONTRACTION	GO_REGULATION_OF_SMOOTH_MUSCLE_CONTRACTION		29	-0.4189338	-1.2933325	0.112426035	0.49633536	1.0	1837	tags=28%, list=16%, signal=33%
GO_POSITIVE_REGULATION_OF_TYROSINE_PHOSPHORYLATION_OF_STAT_PROTEIN	GO_POSITIVE_REGULATION_OF_TYROSINE_PHOSPHORYLATION_OF_STAT_PROTEIN		32	-0.40492558	-1.2932178	0.12645914	0.49575728	1.0	2605	tags=38%, list=23%, signal=48%
GO_NEGATIVE_REGULATION_OF_T_CELL_MEDIATED_IMMUNITY	GO_NEGATIVE_REGULATION_OF_T_CELL_MEDIATED_IMMUNITY		15	-0.49393424	-1.2926484	0.13480885	0.4962837	1.0	550	tags=33%, list=5%, signal=35%
GO_TRANSFERASE_ACTIVITY_TRANSFERRING_PENTOSYL_GROUPS	GO_TRANSFERASE_ACTIVITY_TRANSFERRING_PENTOSYL_GROUPS		32	-0.43900272	-1.2919515	0.15904573	0.49724042	1.0	2280	tags=41%, list=20%, signal=51%
GO_PRODUCTION_OF_MOLECULAR_MEDIATOR_OF_IMMUNE_RESPONSE	GO_PRODUCTION_OF_MOLECULAR_MEDIATOR_OF_IMMUNE_RESPONSE		156	-0.3449274	-1.291357	0.08431373	0.4978946	1.0	2419	tags=37%, list=21%, signal=46%
GO_POSITIVE_REGULATION_OF_CYTOKINE_PRODUCTION_INVOLVED_IN_IMMUNE_RESPONSE	GO_POSITIVE_REGULATION_OF_CYTOKINE_PRODUCTION_INVOLVED_IN_IMMUNE_RESPONSE		44	-0.44236678	-1.2912306	0.15939279	0.49729618	1.0	2552	tags=50%, list=22%, signal=64%
GO_POSITIVE_REGULATION_OF_CELL_MATRIX_ADHESION	GO_POSITIVE_REGULATION_OF_CELL_MATRIX_ADHESION		40	-0.3942592	-1.290674	0.14041746	0.49790326	1.0	804	tags=20%, list=7%, signal=21%
GO_DETECTION_OF_OTHER_ORGANISM	GO_DETECTION_OF_OTHER_ORGANISM		17	-0.4876365	-1.2898153	0.168	0.49922967	1.0	3267	tags=59%, list=28%, signal=82%
GO_MEMBRANE_REGION	GO_MEMBRANE_REGION		220	-0.28932908	-1.2897031	0.066797644	0.49867877	1.0	2349	tags=30%, list=20%, signal=38%
GO_VASCULAR_ENDOTHELIAL_CELL_PROLIFERATION	GO_VASCULAR_ENDOTHELIAL_CELL_PROLIFERATION		16	-0.45980942	-1.2896084	0.16216215	0.498033	1.0	1612	tags=38%, list=14%, signal=44%
GO_INTERLEUKIN_2_PRODUCTION	GO_INTERLEUKIN_2_PRODUCTION		43	-0.41624448	-1.2893846	0.1592233	0.49774987	1.0	2348	tags=40%, list=20%, signal=49%
GO_T_CELL_PROLIFERATION	GO_T_CELL_PROLIFERATION		143	-0.33436304	-1.2890067	0.1045082	0.49778494	1.0	2096	tags=34%, list=18%, signal=41%
GO_SPROUTING_ANGIOGENESIS	GO_SPROUTING_ANGIOGENESIS		65	-0.32631236	-1.2886236	0.116	0.4978683	1.0	2322	tags=31%, list=20%, signal=38%
GO_INOSITOL_PHOSPHATE_MEDIATED_SIGNALING	GO_INOSITOL_PHOSPHATE_MEDIATED_SIGNALING		34	-0.40007246	-1.2881435	0.15182187	0.49818277	1.0	2866	tags=47%, list=25%, signal=62%
GO_STRESS_ACTIVATED_PROTEIN_KINASE_SIGNALING_CASCADE	GO_STRESS_ACTIVATED_PROTEIN_KINASE_SIGNALING_CASCADE		208	-0.29174924	-1.2878491	0.099403575	0.4980252	1.0	2660	tags=29%, list=23%, signal=37%
GO_REGULATION_OF_ALPHA_BETA_T_CELL_ACTIVATION	GO_REGULATION_OF_ALPHA_BETA_T_CELL_ACTIVATION		80	-0.38166338	-1.2876265	0.13617887	0.4977374	1.0	2483	tags=41%, list=22%, signal=52%
GO_ACTIN_BASED_CELL_PROJECTION	GO_ACTIN_BASED_CELL_PROJECTION		131	-0.29673642	-1.2870626	0.086419754	0.4982625	1.0	2204	tags=27%, list=19%, signal=33%
GO_DETECTION_OF_EXTERNAL_BIOTIC_STIMULUS	GO_DETECTION_OF_EXTERNAL_BIOTIC_STIMULUS		18	-0.4818776	-1.2869455	0.17475729	0.49771273	1.0	3267	tags=56%, list=28%, signal=77%
GO_FILOPODIUM_ASSEMBLY	GO_FILOPODIUM_ASSEMBLY		36	-0.3991774	-1.2867053	0.12692308	0.497462	1.0	1002	tags=17%, list=9%, signal=18%
GO_NEGATIVE_REGULATION_OF_RESPONSE_TO_CYTOKINE_STIMULUS	GO_NEGATIVE_REGULATION_OF_RESPONSE_TO_CYTOKINE_STIMULUS		40	-0.40616176	-1.285905	0.15686275	0.49861518	1.0	3017	tags=48%, list=26%, signal=64%
GO_REGULATION_OF_OLIGODENDROCYTE_DIFFERENTIATION	GO_REGULATION_OF_OLIGODENDROCYTE_DIFFERENTIATION		24	-0.38024646	-1.2846673	0.12815534	0.50092024	1.0	524	tags=17%, list=5%, signal=17%
GO_REGULATION_OF_CYSTEINE_TYPE_ENDOPEPTIDASE_ACTIVITY	GO_REGULATION_OF_CYSTEINE_TYPE_ENDOPEPTIDASE_ACTIVITY		179	-0.30162024	-1.2844596	0.06876228	0.5005349	1.0	2259	tags=28%, list=20%, signal=34%
GO_NEGATIVE_REGULATION_OF_T_CELL_RECEPTOR_SIGNALING_PATHWAY	GO_NEGATIVE_REGULATION_OF_T_CELL_RECEPTOR_SIGNALING_PATHWAY		21	-0.48914155	-1.2840753	0.1780303	0.50063723	1.0	2545	tags=48%, list=22%, signal=61%
GO_GOLGI_ASSOCIATED_VESICLE_MEMBRANE	GO_GOLGI_ASSOCIATED_VESICLE_MEMBRANE		85	-0.3492706	-1.283029	0.11885246	0.50255847	1.0	2582	tags=33%, list=22%, signal=42%
GO_RESPONSE_TO_EPIDERMAL_GROWTH_FACTOR	GO_RESPONSE_TO_EPIDERMAL_GROWTH_FACTOR		33	-0.35406896	-1.2821578	0.15555556	0.5039566	1.0	1956	tags=30%, list=17%, signal=36%
GO_LAMELLIPODIUM_ORGANIZATION	GO_LAMELLIPODIUM_ORGANIZATION		58	-0.32593507	-1.281788	0.15767635	0.5040489	1.0	1166	tags=14%, list=10%, signal=15%
GO_POSITIVE_REGULATION_OF_EPITHELIAL_CELL_DIFFERENTIATION	GO_POSITIVE_REGULATION_OF_EPITHELIAL_CELL_DIFFERENTIATION		33	-0.3828956	-1.281743	0.12770137	0.5032919	1.0	1630	tags=33%, list=14%, signal=39%
GO_PEPTIDYL_LYSINE_METHYLATION	GO_PEPTIDYL_LYSINE_METHYLATION		81	-0.34617478	-1.2812076	0.14455445	0.50375795	1.0	2339	tags=30%, list=20%, signal=37%
GO_NEGATIVE_REGULATION_OF_PEPTIDYL_TYROSINE_PHOSPHORYLATION	GO_NEGATIVE_REGULATION_OF_PEPTIDYL_TYROSINE_PHOSPHORYLATION		38	-0.37176713	-1.280549	0.14339623	0.50451016	1.0	2668	tags=39%, list=23%, signal=51%
GO_REGULATION_OF_ADAPTIVE_IMMUNE_RESPONSE	GO_REGULATION_OF_ADAPTIVE_IMMUNE_RESPONSE		126	-0.3466514	-1.2802922	0.08982036	0.50431544	1.0	2405	tags=35%, list=21%, signal=44%
GO_ENDOCYTIC_VESICLE_MEMBRANE	GO_ENDOCYTIC_VESICLE_MEMBRANE		118	-0.29747856	-1.2801913	0.11485148	0.50369674	1.0	2469	tags=29%, list=21%, signal=36%
GO_REGULATION_OF_HISTONE_MODIFICATION	GO_REGULATION_OF_HISTONE_MODIFICATION		112	-0.31228065	-1.2800688	0.1244898	0.5031448	1.0	2377	tags=29%, list=21%, signal=36%
GO_POSITIVE_REGULATION_OF_STEROL_TRANSPORT	GO_POSITIVE_REGULATION_OF_STEROL_TRANSPORT		21	-0.4570907	-1.2794608	0.15697674	0.5038382	1.0	2286	tags=43%, list=20%, signal=53%
GO_POSITIVE_REGULATION_OF_T_CELL_PROLIFERATION	GO_POSITIVE_REGULATION_OF_T_CELL_PROLIFERATION		76	-0.3554433	-1.2793785	0.15853658	0.5032031	1.0	1239	tags=26%, list=11%, signal=29%
GO_MATURE_B_CELL_DIFFERENTIATION	GO_MATURE_B_CELL_DIFFERENTIATION		24	-0.4778529	-1.2784239	0.20833333	0.5047855	1.0	2806	tags=46%, list=24%, signal=60%
GO_SMALL_GTPASE_MEDIATED_SIGNAL_TRANSDUCTION	GO_SMALL_GTPASE_MEDIATED_SIGNAL_TRANSDUCTION		342	-0.27342182	-1.2783096	0.08134921	0.50424343	1.0	2057	tags=24%, list=18%, signal=29%
GO_REGULATION_OF_PROTEIN_ACETYLATION	GO_REGULATION_OF_PROTEIN_ACETYLATION		53	-0.3456199	-1.2780795	0.15226337	0.5039762	1.0	2242	tags=30%, list=19%, signal=37%
GO_REGULATION_OF_B_CELL_ACTIVATION	GO_REGULATION_OF_B_CELL_ACTIVATION		99	-0.38362357	-1.2776543	0.16334662	0.5041499	1.0	2717	tags=42%, list=24%, signal=55%
GO_NEGATIVE_REGULATION_OF_T_CELL_DIFFERENTIATION	GO_NEGATIVE_REGULATION_OF_T_CELL_DIFFERENTIATION		35	-0.39821106	-1.2774972	0.12676056	0.50370574	1.0	1129	tags=23%, list=10%, signal=25%
GO_PHOSPHATIDYLINOSITOL_PHOSPHATE_BINDING	GO_PHOSPHATIDYLINOSITOL_PHOSPHATE_BINDING		124	-0.318757	-1.2774557	0.13582677	0.502955	1.0	1938	tags=26%, list=17%, signal=31%
GO_REGULATION_OF_STRESS_ACTIVATED_PROTEIN_KINASE_SIGNALING_CASCADE	GO_REGULATION_OF_STRESS_ACTIVATED_PROTEIN_KINASE_SIGNALING_CASCADE		158	-0.29692814	-1.277366	0.11089494	0.50232637	1.0	2610	tags=31%, list=23%, signal=40%
GO_CELLULAR_HORMONE_METABOLIC_PROCESS	GO_CELLULAR_HORMONE_METABOLIC_PROCESS		60	-0.35742056	-1.2767345	0.10556622	0.5031589	1.0	1406	tags=22%, list=12%, signal=25%
GO_REGULATION_OF_ACTION_POTENTIAL	GO_REGULATION_OF_ACTION_POTENTIAL		28	-0.3997153	-1.2758691	0.13671875	0.5045607	1.0	2763	tags=43%, list=24%, signal=56%
GO_REGULATION_OF_EPITHELIAL_CELL_MIGRATION	GO_REGULATION_OF_EPITHELIAL_CELL_MIGRATION		142	-0.29813534	-1.2745866	0.094	0.5070321	1.0	2068	tags=25%, list=18%, signal=30%
GO_EMBRYONIC_ORGAN_DEVELOPMENT	GO_EMBRYONIC_ORGAN_DEVELOPMENT		210	-0.28469884	-1.2743782	0.06736842	0.50674206	1.0	1824	tags=24%, list=16%, signal=28%
GO_STEM_CELL_PROLIFERATION	GO_STEM_CELL_PROLIFERATION		62	-0.31597725	-1.273913	0.10789981	0.50709003	1.0	2204	tags=29%, list=19%, signal=36%
GO_NEGATIVE_REGULATION_OF_EPITHELIAL_CELL_APOPTOTIC_PROCESS	GO_NEGATIVE_REGULATION_OF_EPITHELIAL_CELL_APOPTOTIC_PROCESS		21	-0.4385932	-1.2737584	0.18164794	0.50664717	1.0	3686	tags=52%, list=32%, signal=77%
GO_PROTEIN_KINASE_ACTIVITY	GO_PROTEIN_KINASE_ACTIVITY		389	-0.28160548	-1.2736677	0.06876228	0.5060361	1.0	2204	tags=26%, list=19%, signal=31%
GO_RETINOIC_ACID_RECEPTOR_BINDING	GO_RETINOIC_ACID_RECEPTOR_BINDING		21	-0.43452102	-1.2736399	0.19132149	0.50525194	1.0	3517	tags=67%, list=31%, signal=96%
GO_POSITIVE_REGULATION_OF_MACROPHAGE_CHEMOTAXIS	GO_POSITIVE_REGULATION_OF_MACROPHAGE_CHEMOTAXIS		15	-0.465041	-1.2734407	0.1780822	0.5049087	1.0	2605	tags=33%, list=23%, signal=43%
GO_REGULATION_OF_AXONOGENESIS	GO_REGULATION_OF_AXONOGENESIS		110	-0.32995847	-1.2731086	0.13555992	0.5048807	1.0	1598	tags=22%, list=14%, signal=25%
GO_REGULATION_OF_PHOSPHATASE_ACTIVITY	GO_REGULATION_OF_PHOSPHATASE_ACTIVITY		103	-0.3225654	-1.2730576	0.10685484	0.50417	1.0	2939	tags=38%, list=26%, signal=50%
GO_ROOF_OF_MOUTH_DEVELOPMENT	GO_ROOF_OF_MOUTH_DEVELOPMENT		41	-0.3782738	-1.2727369	0.09638554	0.50411993	1.0	2008	tags=37%, list=17%, signal=44%
GO_SUMO_TRANSFERASE_ACTIVITY	GO_SUMO_TRANSFERASE_ACTIVITY		15	-0.4468051	-1.2725103	0.19144602	0.5039142	1.0	1383	tags=33%, list=12%, signal=38%
GO_REGULATION_OF_CELL_ADHESION_MEDIATED_BY_INTEGRIN	GO_REGULATION_OF_CELL_ADHESION_MEDIATED_BY_INTEGRIN		35	-0.38791472	-1.2723719	0.15182187	0.5034452	1.0	963	tags=20%, list=8%, signal=22%
GO_REGULATION_OF_VIRAL_TRANSCRIPTION	GO_REGULATION_OF_VIRAL_TRANSCRIPTION		54	-0.32254577	-1.2722312	0.15322581	0.502931	1.0	2368	tags=28%, list=21%, signal=35%
GO_NEGATIVE_REGULATION_OF_REGULATED_SECRETORY_PATHWAY	GO_NEGATIVE_REGULATION_OF_REGULATED_SECRETORY_PATHWAY		17	-0.48063624	-1.2719513	0.15882353	0.5027813	1.0	550	tags=24%, list=5%, signal=25%
GO_REGULATION_OF_CYTOKINE_PRODUCTION_INVOLVED_IN_IMMUNE_RESPONSE	GO_REGULATION_OF_CYTOKINE_PRODUCTION_INVOLVED_IN_IMMUNE_RESPONSE		63	-0.40097904	-1.2714075	0.13320464	0.50336653	1.0	2405	tags=41%, list=21%, signal=52%
GO_EXOPEPTIDASE_ACTIVITY	GO_EXOPEPTIDASE_ACTIVITY		52	-0.3849242	-1.2710297	0.17137097	0.5035152	1.0	2762	tags=38%, list=24%, signal=50%
GO_SUBSTANTIA_NIGRA_DEVELOPMENT	GO_SUBSTANTIA_NIGRA_DEVELOPMENT		33	-0.33317375	-1.2709514	0.19348268	0.5028833	1.0	1268	tags=15%, list=11%, signal=17%
GO_NEGATIVE_REGULATION_OF_CYTOKINE_PRODUCTION_INVOLVED_IN_IMMUNE_RESPONSE	GO_NEGATIVE_REGULATION_OF_CYTOKINE_PRODUCTION_INVOLVED_IN_IMMUNE_RESPONSE		18	-0.45916694	-1.2709169	0.15122874	0.50212294	1.0	388	tags=22%, list=3%, signal=23%
GO_REGULATION_OF_CELL_SUBSTRATE_JUNCTION_ORGANIZATION	GO_REGULATION_OF_CELL_SUBSTRATE_JUNCTION_ORGANIZATION		46	-0.3316325	-1.2703347	0.1459566	0.5027239	1.0	2964	tags=35%, list=26%, signal=47%
GO_PEPTIDYL_SERINE_DEPHOSPHORYLATION	GO_PEPTIDYL_SERINE_DEPHOSPHORYLATION		18	-0.52843946	-1.2701356	0.19029126	0.5024353	1.0	1178	tags=28%, list=10%, signal=31%
GO_REGULATION_OF_T_HELPER_1_TYPE_IMMUNE_RESPONSE	GO_REGULATION_OF_T_HELPER_1_TYPE_IMMUNE_RESPONSE		20	-0.48799056	-1.2695397	0.13953489	0.50306815	1.0	1135	tags=35%, list=10%, signal=39%
GO_NEUROMUSCULAR_JUNCTION	GO_NEUROMUSCULAR_JUNCTION		43	-0.35090208	-1.2692682	0.1403162	0.5029328	1.0	3452	tags=42%, list=30%, signal=60%
GO_CARDIAC_EPITHELIAL_TO_MESENCHYMAL_TRANSITION	GO_CARDIAC_EPITHELIAL_TO_MESENCHYMAL_TRANSITION		17	-0.4560622	-1.2690884	0.14506769	0.50258106	1.0	1824	tags=35%, list=16%, signal=42%
GO_TRABECULA_MORPHOGENESIS	GO_TRABECULA_MORPHOGENESIS		24	-0.4299702	-1.2678545	0.15212981	0.50502133	1.0	1637	tags=29%, list=14%, signal=34%
GO_CELL_SURFACE	GO_CELL_SURFACE		465	-0.30019593	-1.2659963	0.048076924	0.5089291	1.0	1760	tags=23%, list=15%, signal=26%
GO_REGULATION_OF_IMMUNOGLOBULIN_PRODUCTION	GO_REGULATION_OF_IMMUNOGLOBULIN_PRODUCTION		40	-0.3951258	-1.2654146	0.16064256	0.50960046	1.0	2326	tags=43%, list=20%, signal=53%
GO_ALPHA_BETA_T_CELL_PROLIFERATION	GO_ALPHA_BETA_T_CELL_PROLIFERATION		30	-0.45565856	-1.2649043	0.19215687	0.51013505	1.0	2084	tags=43%, list=18%, signal=53%
GO_TOLERANCE_INDUCTION	GO_TOLERANCE_INDUCTION		22	-0.45687118	-1.2647055	0.1827112	0.5098752	1.0	3733	tags=55%, list=32%, signal=81%
GO_POSITIVE_REGULATION_OF_AMYLOID_PRECURSOR_PROTEIN_CATABOLIC_PROCESS	GO_POSITIVE_REGULATION_OF_AMYLOID_PRECURSOR_PROTEIN_CATABOLIC_PROCESS		16	-0.4294659	-1.2640609	0.16314779	0.5106809	1.0	2803	tags=44%, list=24%, signal=58%
GO_HEAD_DEVELOPMENT	GO_HEAD_DEVELOPMENT		439	-0.2613923	-1.2632269	0.06786427	0.51211834	1.0	1824	tags=23%, list=16%, signal=26%
GO_GLAND_MORPHOGENESIS	GO_GLAND_MORPHOGENESIS		59	-0.34663334	-1.263223	0.1242485	0.51131123	1.0	2003	tags=31%, list=17%, signal=37%
GO_PEPTIDYL_LYSINE_TRIMETHYLATION	GO_PEPTIDYL_LYSINE_TRIMETHYLATION		29	-0.36009002	-1.2631099	0.17924528	0.5107989	1.0	2770	tags=38%, list=24%, signal=50%
GO_POSITIVE_REGULATION_OF_DEPHOSPHORYLATION	GO_POSITIVE_REGULATION_OF_DEPHOSPHORYLATION		41	-0.3374953	-1.2626458	0.1743487	0.5112126	1.0	3009	tags=37%, list=26%, signal=49%
GO_CHOLESTEROL_EFFLUX	GO_CHOLESTEROL_EFFLUX		28	-0.43048584	-1.2624323	0.14171657	0.5108751	1.0	1844	tags=32%, list=16%, signal=38%
GO_EPITHELIAL_TUBE_MORPHOGENESIS	GO_EPITHELIAL_TUBE_MORPHOGENESIS		169	-0.28188682	-1.2617899	0.07984032	0.5117426	1.0	2329	tags=28%, list=20%, signal=35%
GO_POSITIVE_REGULATION_OF_NERVOUS_SYSTEM_DEVELOPMENT	GO_POSITIVE_REGULATION_OF_NERVOUS_SYSTEM_DEVELOPMENT		297	-0.2684054	-1.2614559	0.046511628	0.51174307	1.0	2483	tags=28%, list=22%, signal=35%
GO_JNK_CASCADE	GO_JNK_CASCADE		149	-0.29697454	-1.261329	0.11627907	0.5112863	1.0	2610	tags=28%, list=23%, signal=36%
GO_ADHERENS_JUNCTION_ORGANIZATION	GO_ADHERENS_JUNCTION_ORGANIZATION		33	-0.4157943	-1.2610872	0.20080322	0.5110798	1.0	2181	tags=30%, list=19%, signal=37%
GO_B_CELL_ACTIVATION	GO_B_CELL_ACTIVATION		196	-0.3514593	-1.2602146	0.1959596	0.51246196	1.0	2668	tags=38%, list=23%, signal=48%
GO_NEGATIVE_REGULATION_OF_LEUKOCYTE_MEDIATED_CYTOTOXICITY	GO_NEGATIVE_REGULATION_OF_LEUKOCYTE_MEDIATED_CYTOTOXICITY		18	-0.48986778	-1.2601506	0.16733068	0.51183057	1.0	2668	tags=56%, list=23%, signal=72%
GO_POSITIVE_REGULATION_OF_LIPID_KINASE_ACTIVITY	GO_POSITIVE_REGULATION_OF_LIPID_KINASE_ACTIVITY		22	-0.39829117	-1.2601424	0.19222903	0.51104254	1.0	2733	tags=36%, list=24%, signal=48%
GO_INTERLEUKIN_1_PRODUCTION	GO_INTERLEUKIN_1_PRODUCTION		78	-0.38507828	-1.2594085	0.15283018	0.51210624	1.0	2447	tags=36%, list=21%, signal=45%
GO_REGULATION_OF_KERATINOCYTE_DIFFERENTIATION	GO_REGULATION_OF_KERATINOCYTE_DIFFERENTIATION		20	-0.42818272	-1.2592982	0.19607843	0.5115611	1.0	2705	tags=40%, list=23%, signal=52%
GO_PHOSPHOPROTEIN_BINDING	GO_PHOSPHOPROTEIN_BINDING		62	-0.3330612	-1.2585113	0.16007905	0.5127638	1.0	1322	tags=21%, list=11%, signal=24%
GO_NEGATIVE_REGULATION_OF_TELOMERE_MAINTENANCE	GO_NEGATIVE_REGULATION_OF_TELOMERE_MAINTENANCE		26	-0.4063485	-1.2568915	0.19921105	0.5158766	1.0	3666	tags=58%, list=32%, signal=84%
GO_ENDOCRINE_PANCREAS_DEVELOPMENT	GO_ENDOCRINE_PANCREAS_DEVELOPMENT		21	-0.409549	-1.256812	0.17964073	0.515307	1.0	2536	tags=43%, list=22%, signal=55%
GO_EPHRIN_RECEPTOR_SIGNALING_PATHWAY	GO_EPHRIN_RECEPTOR_SIGNALING_PATHWAY		65	-0.30667284	-1.2567887	0.1362764	0.5145674	1.0	2955	tags=34%, list=26%, signal=45%
GO_POSITIVE_REGULATION_OF_PEPTIDYL_TYROSINE_PHOSPHORYLATION	GO_POSITIVE_REGULATION_OF_PEPTIDYL_TYROSINE_PHOSPHORYLATION		108	-0.316546	-1.256354	0.117082536	0.514813	1.0	2740	tags=37%, list=24%, signal=48%
GO_SITE_OF_POLARIZED_GROWTH	GO_SITE_OF_POLARIZED_GROWTH		129	-0.29284972	-1.2553338	0.10650887	0.51658237	1.0	2830	tags=34%, list=25%, signal=45%
GO_PHOSPHATE_ION_TRANSPORT	GO_PHOSPHATE_ION_TRANSPORT		17	-0.37393966	-1.2551891	0.2108209	0.5161267	1.0	2650	tags=29%, list=23%, signal=38%
GO_CD4_POSITIVE_ALPHA_BETA_T_CELL_CYTOKINE_PRODUCTION	GO_CD4_POSITIVE_ALPHA_BETA_T_CELL_CYTOKINE_PRODUCTION		17	-0.5122698	-1.254462	0.17567568	0.5172397	1.0	804	tags=35%, list=7%, signal=38%
GO_REGULATION_OF_B_CELL_DIFFERENTIATION	GO_REGULATION_OF_B_CELL_DIFFERENTIATION		26	-0.40066493	-1.2541361	0.16734694	0.51722664	1.0	1330	tags=31%, list=12%, signal=35%
GO_POSITIVE_REGULATION_OF_MAPK_CASCADE	GO_POSITIVE_REGULATION_OF_MAPK_CASCADE		319	-0.27198115	-1.2540509	0.077380955	0.51664126	1.0	2729	tags=30%, list=24%, signal=39%
GO_MEMORY	GO_MEMORY		63	-0.32614833	-1.2534809	0.12731007	0.5174196	1.0	1910	tags=24%, list=17%, signal=28%
GO_REGULATION_OF_CALCIUM_MEDIATED_SIGNALING	GO_REGULATION_OF_CALCIUM_MEDIATED_SIGNALING		65	-0.335327	-1.2527224	0.14807302	0.51849246	1.0	2729	tags=37%, list=24%, signal=48%
GO_POSITIVE_REGULATION_OF_ENDOTHELIAL_CELL_PROLIFERATION	GO_POSITIVE_REGULATION_OF_ENDOTHELIAL_CELL_PROLIFERATION		58	-0.33770153	-1.2525582	0.12149533	0.5180851	1.0	1799	tags=24%, list=16%, signal=28%
GO_T_HELPER_1_TYPE_IMMUNE_RESPONSE	GO_T_HELPER_1_TYPE_IMMUNE_RESPONSE		35	-0.42963383	-1.252024	0.15860735	0.51864445	1.0	1135	tags=29%, list=10%, signal=32%
GO_NEGATIVE_REGULATION_OF_MRNA_METABOLIC_PROCESS	GO_NEGATIVE_REGULATION_OF_MRNA_METABOLIC_PROCESS		57	-0.30382064	-1.2516147	0.18875502	0.518857	1.0	3132	tags=33%, list=27%, signal=46%
GO_PHAGOCYTIC_VESICLE_MEMBRANE	GO_PHAGOCYTIC_VESICLE_MEMBRANE		64	-0.313385	-1.2513146	0.21764706	0.5187778	1.0	2405	tags=27%, list=21%, signal=33%
GO_POSITIVE_REGULATION_OF_IMMUNE_EFFECTOR_PROCESS	GO_POSITIVE_REGULATION_OF_IMMUNE_EFFECTOR_PROCESS		160	-0.33316645	-1.2511537	0.13636364	0.51842844	1.0	2668	tags=39%, list=23%, signal=51%
GO_REGULATION_OF_B_CELL_APOPTOTIC_PROCESS	GO_REGULATION_OF_B_CELL_APOPTOTIC_PROCESS		19	-0.4179348	-1.2508142	0.19521913	0.518479	1.0	3541	tags=63%, list=31%, signal=91%
GO_NEGATIVE_REGULATION_OF_STEM_CELL_DIFFERENTIATION	GO_NEGATIVE_REGULATION_OF_STEM_CELL_DIFFERENTIATION		15	-0.4407041	-1.2507778	0.18060836	0.5177651	1.0	2902	tags=47%, list=25%, signal=62%
GO_REGULATION_OF_PHOSPHATIDYLINOSITOL_3_KINASE_SIGNALING	GO_REGULATION_OF_PHOSPHATIDYLINOSITOL_3_KINASE_SIGNALING		82	-0.3254559	-1.2507087	0.1054614	0.5171602	1.0	2343	tags=39%, list=20%, signal=49%
GO_SOMITOGENESIS	GO_SOMITOGENESIS		36	-0.38149872	-1.2504108	0.17475729	0.51716644	1.0	2284	tags=33%, list=20%, signal=41%
GO_HISTONE_METHYLTRANSFERASE_COMPLEX	GO_HISTONE_METHYLTRANSFERASE_COMPLEX		60	-0.40369463	-1.2499743	0.22845691	0.5174627	1.0	2260	tags=35%, list=20%, signal=43%
GO_NUCLEAR_OUTER_MEMBRANE	GO_NUCLEAR_OUTER_MEMBRANE		18	-0.42341444	-1.2497841	0.18426502	0.5172042	1.0	1568	tags=22%, list=14%, signal=26%
GO_THYROID_HORMONE_RECEPTOR_BINDING	GO_THYROID_HORMONE_RECEPTOR_BINDING		29	-0.45002326	-1.249753	0.22023809	0.5164891	1.0	3042	tags=48%, list=26%, signal=65%
GO_2_OXOGLUTARATE_DEPENDENT_DIOXYGENASE_ACTIVITY	GO_2_OXOGLUTARATE_DEPENDENT_DIOXYGENASE_ACTIVITY		29	-0.4385675	-1.2484778	0.20240481	0.51897514	1.0	2737	tags=45%, list=24%, signal=59%
GO_PROTEIN_PHOSPHATASE_BINDING	GO_PROTEIN_PHOSPHATASE_BINDING		110	-0.28490698	-1.247452	0.11729623	0.52080905	1.0	3238	tags=41%, list=28%, signal=56%
GO_NEGATIVE_REGULATION_OF_CELL_KILLING	GO_NEGATIVE_REGULATION_OF_CELL_KILLING		19	-0.4711914	-1.247342	0.18235295	0.5203315	1.0	2668	tags=53%, list=23%, signal=68%
GO_POSITIVE_REGULATION_OF_ACTIN_FILAMENT_POLYMERIZATION	GO_POSITIVE_REGULATION_OF_ACTIN_FILAMENT_POLYMERIZATION		66	-0.3132009	-1.2462084	0.13709678	0.5224293	1.0	880	tags=14%, list=8%, signal=15%
GO_CORECEPTOR_ACTIVITY	GO_CORECEPTOR_ACTIVITY		25	-0.4653528	-1.246026	0.19521913	0.5220826	1.0	2286	tags=40%, list=20%, signal=50%
GO_NUCLEAR_RECEPTOR_BINDING	GO_NUCLEAR_RECEPTOR_BINDING		75	-0.35060114	-1.2458519	0.17373738	0.5217503	1.0	2651	tags=39%, list=23%, signal=50%
GO_GTPASE_BINDING	GO_GTPASE_BINDING		382	-0.26728976	-1.2449964	0.11133201	0.5231423	1.0	2895	tags=34%, list=25%, signal=44%
GO_CELL_CELL_CONTACT_ZONE	GO_CELL_CELL_CONTACT_ZONE		47	-0.3528386	-1.2445825	0.13609467	0.5234811	1.0	2485	tags=34%, list=22%, signal=43%
GO_B_CELL_HOMEOSTASIS	GO_B_CELL_HOMEOSTASIS		26	-0.4103009	-1.2443857	0.19056974	0.52320284	1.0	3558	tags=58%, list=31%, signal=83%
GO_CELL_MIGRATION_INVOLVED_IN_SPROUTING_ANGIOGENESIS	GO_CELL_MIGRATION_INVOLVED_IN_SPROUTING_ANGIOGENESIS		32	-0.35480925	-1.2443453	0.17029703	0.5225249	1.0	2322	tags=31%, list=20%, signal=39%
GO_REGULATION_OF_CHOLESTEROL_EFFLUX	GO_REGULATION_OF_CHOLESTEROL_EFFLUX		20	-0.4759918	-1.2442414	0.19607843	0.5219954	1.0	1105	tags=30%, list=10%, signal=33%
GO_ENDORIBONUCLEASE_COMPLEX	GO_ENDORIBONUCLEASE_COMPLEX		19	-0.4120106	-1.2439533	0.22131148	0.52195954	1.0	3545	tags=53%, list=31%, signal=76%
GO_BLASTOCYST_FORMATION	GO_BLASTOCYST_FORMATION		25	-0.38223282	-1.2438382	0.18577075	0.5214755	1.0	2634	tags=28%, list=23%, signal=36%
GO_DNA_BINDING_TRANSCRIPTION_ACTIVATOR_ACTIVITY	GO_DNA_BINDING_TRANSCRIPTION_ACTIVATOR_ACTIVITY		278	-0.2840126	-1.2437166	0.10159363	0.52103513	1.0	2814	tags=36%, list=24%, signal=46%
GO_FOCAL_ADHESION_ASSEMBLY	GO_FOCAL_ADHESION_ASSEMBLY		55	-0.32157847	-1.2427036	0.16566867	0.52270436	1.0	2964	tags=35%, list=26%, signal=46%
GO_N_METHYLTRANSFERASE_ACTIVITY	GO_N_METHYLTRANSFERASE_ACTIVITY		51	-0.36208096	-1.2426704	0.197556	0.5220153	1.0	3027	tags=41%, list=26%, signal=56%
GO_DNA_POLYMERASE_ACTIVITY	GO_DNA_POLYMERASE_ACTIVITY		21	-0.4423353	-1.2411426	0.23762377	0.5252128	1.0	1351	tags=24%, list=12%, signal=27%
GO_POSITIVE_REGULATION_OF_T_CELL_CYTOKINE_PRODUCTION	GO_POSITIVE_REGULATION_OF_T_CELL_CYTOKINE_PRODUCTION		17	-0.49829978	-1.2402855	0.17933723	0.52669936	1.0	2405	tags=53%, list=21%, signal=67%
GO_NEGATIVE_REGULATION_OF_RNA_CATABOLIC_PROCESS	GO_NEGATIVE_REGULATION_OF_RNA_CATABOLIC_PROCESS		42	-0.34904173	-1.2402298	0.21387284	0.52605957	1.0	4111	tags=52%, list=36%, signal=81%
GO_DENDRITIC_CELL_DIFFERENTIATION	GO_DENDRITIC_CELL_DIFFERENTIATION		32	-0.44471243	-1.2402151	0.16287878	0.52533495	1.0	2282	tags=50%, list=20%, signal=62%
GO_CELLULAR_COMPONENT_DISASSEMBLY_INVOLVED_IN_EXECUTION_PHASE_OF_APOPTOSIS	GO_CELLULAR_COMPONENT_DISASSEMBLY_INVOLVED_IN_EXECUTION_PHASE_OF_APOPTOSIS		26	-0.3530815	-1.2397617	0.18789144	0.5257192	1.0	2047	tags=35%, list=18%, signal=42%
GO_CYTOKINE_SECRETION	GO_CYTOKINE_SECRETION		77	-0.36370853	-1.2388573	0.19172932	0.52722585	1.0	2605	tags=39%, list=23%, signal=50%
GO_REGULATION_OF_CELL_MORPHOGENESIS	GO_REGULATION_OF_CELL_MORPHOGENESIS		319	-0.2704607	-1.238514	0.08863199	0.52732885	1.0	1598	tags=20%, list=14%, signal=23%
GO_ADENYLATE_CYCLASE_ACTIVATING_G_PROTEIN_COUPLED_RECEPTOR_SIGNALING_PATHWAY	GO_ADENYLATE_CYCLASE_ACTIVATING_G_PROTEIN_COUPLED_RECEPTOR_SIGNALING_PATHWAY		54	-0.35249367	-1.238037	0.1290944	0.5277682	1.0	1258	tags=15%, list=11%, signal=17%
GO_REGULATION_OF_RHO_PROTEIN_SIGNAL_TRANSDUCTION	GO_REGULATION_OF_RHO_PROTEIN_SIGNAL_TRANSDUCTION		50	-0.34209847	-1.2372737	0.12525667	0.5288919	1.0	1601	tags=26%, list=14%, signal=30%
GO_SEMAPHORIN_PLEXIN_SIGNALING_PATHWAY	GO_SEMAPHORIN_PLEXIN_SIGNALING_PATHWAY		24	-0.44992223	-1.2370085	0.21146245	0.52879405	1.0	3551	tags=54%, list=31%, signal=78%
GO_SENSORY_PERCEPTION_OF_PAIN	GO_SENSORY_PERCEPTION_OF_PAIN		40	-0.36461335	-1.2366382	0.1484375	0.528967	1.0	2700	tags=38%, list=23%, signal=49%
GO_REGULATION_OF_ALPHA_BETA_T_CELL_DIFFERENTIATION	GO_REGULATION_OF_ALPHA_BETA_T_CELL_DIFFERENTIATION		52	-0.37002882	-1.2365963	0.17234468	0.52829236	1.0	1129	tags=23%, list=10%, signal=25%
GO_POSITIVE_REGULATION_OF_PHOSPHATASE_ACTIVITY	GO_POSITIVE_REGULATION_OF_PHOSPHATASE_ACTIVITY		22	-0.42284966	-1.2363186	0.21052632	0.52827084	1.0	2910	tags=36%, list=25%, signal=49%
GO_RESPONSE_TO_INTERFERON_BETA	GO_RESPONSE_TO_INTERFERON_BETA		23	-0.48651516	-1.2355595	0.25289574	0.5293633	1.0	3732	tags=65%, list=32%, signal=96%
GO_BRAIN_MORPHOGENESIS	GO_BRAIN_MORPHOGENESIS		17	-0.40026942	-1.2354372	0.18446602	0.5288743	1.0	1568	tags=35%, list=14%, signal=41%
GO_HEART_TRABECULA_MORPHOGENESIS	GO_HEART_TRABECULA_MORPHOGENESIS		16	-0.46662554	-1.235223	0.19959678	0.5286433	1.0	1637	tags=38%, list=14%, signal=44%
GO_MULTICELLULAR_ORGANISMAL_RESPONSE_TO_STRESS	GO_MULTICELLULAR_ORGANISMAL_RESPONSE_TO_STRESS		30	-0.375217	-1.235125	0.18489066	0.52810645	1.0	2407	tags=33%, list=21%, signal=42%
GO_REGULATION_OF_HEMOPOIESIS	GO_REGULATION_OF_HEMOPOIESIS		354	-0.2823926	-1.2348598	0.1307847	0.5280452	1.0	2488	tags=31%, list=22%, signal=39%
GO_EXTRACELLULAR_MATRIX_ASSEMBLY	GO_EXTRACELLULAR_MATRIX_ASSEMBLY		18	-0.4151054	-1.2348456	0.17670682	0.52732843	1.0	3354	tags=50%, list=29%, signal=70%
GO_POSITIVE_REGULATION_OF_TUMOR_NECROSIS_FACTOR_SUPERFAMILY_CYTOKINE_PRODUCTION	GO_POSITIVE_REGULATION_OF_TUMOR_NECROSIS_FACTOR_SUPERFAMILY_CYTOKINE_PRODUCTION		74	-0.34471747	-1.234645	0.16977613	0.52708364	1.0	2668	tags=38%, list=23%, signal=49%
GO_MRNA_SPLICE_SITE_SELECTION	GO_MRNA_SPLICE_SITE_SELECTION		22	-0.38827002	-1.2342643	0.22916667	0.52733016	1.0	1944	tags=27%, list=17%, signal=33%
GO_CYSTEINE_TYPE_ENDOPEPTIDASE_REGULATOR_ACTIVITY_INVOLVED_IN_APOPTOTIC_PROCESS	GO_CYSTEINE_TYPE_ENDOPEPTIDASE_REGULATOR_ACTIVITY_INVOLVED_IN_APOPTOTIC_PROCESS		35	-0.36252198	-1.2342288	0.15079366	0.52666914	1.0	2085	tags=37%, list=18%, signal=45%
GO_CIRCADIAN_REGULATION_OF_GENE_EXPRESSION	GO_CIRCADIAN_REGULATION_OF_GENE_EXPRESSION		47	-0.36560863	-1.233205	0.1904762	0.5285622	1.0	2382	tags=36%, list=21%, signal=45%
GO_ESTABLISHMENT_OF_ENDOTHELIAL_BARRIER	GO_ESTABLISHMENT_OF_ENDOTHELIAL_BARRIER		33	-0.4073129	-1.2324669	0.18992248	0.5295923	1.0	1718	tags=30%, list=15%, signal=36%
GO_HETEROTYPIC_CELL_CELL_ADHESION	GO_HETEROTYPIC_CELL_CELL_ADHESION		43	-0.36841753	-1.2318176	0.15384616	0.5305549	1.0	359	tags=14%, list=3%, signal=14%
GO_DOPAMINE_RECEPTOR_SIGNALING_PATHWAY	GO_DOPAMINE_RECEPTOR_SIGNALING_PATHWAY		21	-0.4140003	-1.2307867	0.21722114	0.53237224	1.0	3709	tags=52%, list=32%, signal=77%
GO_METALLOEXOPEPTIDASE_ACTIVITY	GO_METALLOEXOPEPTIDASE_ACTIVITY		31	-0.39370197	-1.2297319	0.1756487	0.5342846	1.0	2762	tags=39%, list=24%, signal=51%
GO_POSITIVE_REGULATION_OF_MYELOID_LEUKOCYTE_CYTOKINE_PRODUCTION_INVOLVED_IN_IMMUNE_RESPONSE	GO_POSITIVE_REGULATION_OF_MYELOID_LEUKOCYTE_CYTOKINE_PRODUCTION_INVOLVED_IN_IMMUNE_RESPONSE		15	-0.5110675	-1.2297037	0.22779922	0.53360146	1.0	3497	tags=60%, list=30%, signal=86%
GO_TUBE_MORPHOGENESIS	GO_TUBE_MORPHOGENESIS		455	-0.26425397	-1.229606	0.09320388	0.5330942	1.0	2448	tags=27%, list=21%, signal=33%
GO_NOTCH_SIGNALING_PATHWAY	GO_NOTCH_SIGNALING_PATHWAY		112	-0.2930475	-1.2292745	0.14285715	0.5331682	1.0	2900	tags=36%, list=25%, signal=47%
GO_POSITIVE_REGULATION_OF_AXON_EXTENSION	GO_POSITIVE_REGULATION_OF_AXON_EXTENSION		29	-0.33964503	-1.22905	0.19723865	0.5329994	1.0	3286	tags=34%, list=29%, signal=48%
GO_LIPID_STORAGE	GO_LIPID_STORAGE		56	-0.36964265	-1.2286327	0.17058824	0.53332204	1.0	2411	tags=38%, list=21%, signal=47%
GO_NEGATIVE_REGULATION_OF_ADAPTIVE_IMMUNE_RESPONSE	GO_NEGATIVE_REGULATION_OF_ADAPTIVE_IMMUNE_RESPONSE		40	-0.3677203	-1.2281152	0.1692607	0.5338769	1.0	2668	tags=40%, list=23%, signal=52%
GO_NEGATIVE_REGULATION_OF_BLOOD_VESSEL_DIAMETER	GO_NEGATIVE_REGULATION_OF_BLOOD_VESSEL_DIAMETER		37	-0.38665134	-1.2278823	0.16023166	0.5337328	1.0	2068	tags=32%, list=18%, signal=39%
GO_NATURAL_KILLER_CELL_DIFFERENTIATION	GO_NATURAL_KILLER_CELL_DIFFERENTIATION		16	-0.4459814	-1.2274808	0.21242484	0.5340007	1.0	2668	tags=50%, list=23%, signal=65%
GO_POSITIVE_REGULATION_OF_EPITHELIAL_TO_MESENCHYMAL_TRANSITION	GO_POSITIVE_REGULATION_OF_EPITHELIAL_TO_MESENCHYMAL_TRANSITION		33	-0.38027224	-1.227415	0.19885278	0.5334047	1.0	2003	tags=30%, list=17%, signal=37%
GO_MATERNAL_PLACENTA_DEVELOPMENT	GO_MATERNAL_PLACENTA_DEVELOPMENT		23	-0.38193688	-1.2270484	0.20628683	0.53355825	1.0	1630	tags=35%, list=14%, signal=40%
GO_POSITIVE_REGULATION_OF_LAMELLIPODIUM_ASSEMBLY	GO_POSITIVE_REGULATION_OF_LAMELLIPODIUM_ASSEMBLY		17	-0.40460828	-1.225106	0.20710059	0.537634	1.0	158	tags=12%, list=1%, signal=12%
GO_LIGAND_ACTIVATED_TRANSCRIPTION_FACTOR_ACTIVITY	GO_LIGAND_ACTIVATED_TRANSCRIPTION_FACTOR_ACTIVITY		30	-0.3810138	-1.2244028	0.19496855	0.5386919	1.0	2652	tags=37%, list=23%, signal=48%
GO_I_KAPPAB_PHOSPHORYLATION	GO_I_KAPPAB_PHOSPHORYLATION		16	-0.4394751	-1.2243301	0.22900763	0.53812397	1.0	2323	tags=31%, list=20%, signal=39%
GO_INTERLEUKIN_10_PRODUCTION	GO_INTERLEUKIN_10_PRODUCTION		44	-0.39911857	-1.2239972	0.20039682	0.53823656	1.0	2447	tags=36%, list=21%, signal=46%
GO_RESPONSE_TO_TUMOR_NECROSIS_FACTOR	GO_RESPONSE_TO_TUMOR_NECROSIS_FACTOR		202	-0.27821353	-1.2239275	0.16538462	0.5376744	1.0	2418	tags=27%, list=21%, signal=34%
GO_SOMITE_DEVELOPMENT	GO_SOMITE_DEVELOPMENT		43	-0.36137724	-1.2239053	0.18473895	0.5369872	1.0	2284	tags=30%, list=20%, signal=38%
GO_EXTRINSIC_COMPONENT_OF_MEMBRANE	GO_EXTRINSIC_COMPONENT_OF_MEMBRANE		197	-0.258549	-1.2234225	0.10826772	0.53748417	1.0	2620	tags=27%, list=23%, signal=34%
GO_GLIAL_CELL_PROJECTION	GO_GLIAL_CELL_PROJECTION		17	-0.426201	-1.2231524	0.23684211	0.537417	1.0	107	tags=12%, list=1%, signal=12%
GO_PEPTIDYL_THREONINE_DEPHOSPHORYLATION	GO_PEPTIDYL_THREONINE_DEPHOSPHORYLATION		17	-0.48045796	-1.2228976	0.19803922	0.5373015	1.0	3718	tags=53%, list=32%, signal=78%
GO_ENDOTHELIAL_CELL_DEVELOPMENT	GO_ENDOTHELIAL_CELL_DEVELOPMENT		42	-0.3767166	-1.2222387	0.18796992	0.53818893	1.0	1718	tags=31%, list=15%, signal=36%
GO_GLANDULAR_EPITHELIAL_CELL_DIFFERENTIATION	GO_GLANDULAR_EPITHELIAL_CELL_DIFFERENTIATION		25	-0.38578597	-1.2215912	0.23046093	0.5391319	1.0	2536	tags=32%, list=22%, signal=41%
GO_RETINA_DEVELOPMENT_IN_CAMERA_TYPE_EYE	GO_RETINA_DEVELOPMENT_IN_CAMERA_TYPE_EYE		61	-0.3213668	-1.2215759	0.14822134	0.53842807	1.0	2273	tags=34%, list=20%, signal=43%
GO_CYTOKINE_PRODUCTION_INVOLVED_IN_IMMUNE_RESPONSE	GO_CYTOKINE_PRODUCTION_INVOLVED_IN_IMMUNE_RESPONSE		77	-0.36617842	-1.2208285	0.17857143	0.5394734	1.0	2552	tags=38%, list=22%, signal=48%
GO_NEGATIVE_REGULATION_OF_PHOSPHORYLATION	GO_NEGATIVE_REGULATION_OF_PHOSPHORYLATION		300	-0.26452205	-1.2206093	0.122370936	0.539278	1.0	2939	tags=33%, list=26%, signal=43%
GO_VESICLE_CYTOSKELETAL_TRAFFICKING	GO_VESICLE_CYTOSKELETAL_TRAFFICKING		47	-0.32029462	-1.2201091	0.18379447	0.539782	1.0	3298	tags=49%, list=29%, signal=68%
GO_PROTEIN_LIPID_COMPLEX_SUBUNIT_ORGANIZATION	GO_PROTEIN_LIPID_COMPLEX_SUBUNIT_ORGANIZATION		29	-0.40295947	-1.220081	0.17025441	0.53909546	1.0	1995	tags=38%, list=17%, signal=46%
GO_POSITIVE_REGULATION_OF_DOUBLE_STRAND_BREAK_REPAIR	GO_POSITIVE_REGULATION_OF_DOUBLE_STRAND_BREAK_REPAIR		20	-0.42233756	-1.2197276	0.20436507	0.53932595	1.0	3390	tags=45%, list=29%, signal=64%
GO_POSITIVE_REGULATION_OF_BLOOD_CIRCULATION	GO_POSITIVE_REGULATION_OF_BLOOD_CIRCULATION		28	-0.39735672	-1.2197174	0.15939279	0.53860605	1.0	1837	tags=36%, list=16%, signal=42%
GO_REGULATION_OF_REACTIVE_OXYGEN_SPECIES_BIOSYNTHETIC_PROCESS	GO_REGULATION_OF_REACTIVE_OXYGEN_SPECIES_BIOSYNTHETIC_PROCESS		68	-0.33776236	-1.2194542	0.16734694	0.53851783	1.0	553	tags=16%, list=5%, signal=17%
GO_POSITIVE_REGULATION_OF_INTERLEUKIN_4_PRODUCTION	GO_POSITIVE_REGULATION_OF_INTERLEUKIN_4_PRODUCTION		21	-0.42372003	-1.2191057	0.20703125	0.5387029	1.0	2483	tags=43%, list=22%, signal=55%
GO_MULTI_MULTICELLULAR_ORGANISM_PROCESS	GO_MULTI_MULTICELLULAR_ORGANISM_PROCESS		122	-0.2950121	-1.21883	0.11487759	0.53866726	1.0	2483	tags=31%, list=22%, signal=39%
GO_POSITIVE_REGULATION_OF_NEURON_DIFFERENTIATION	GO_POSITIVE_REGULATION_OF_NEURON_DIFFERENTIATION		210	-0.25855714	-1.2185264	0.11111111	0.53868854	1.0	2407	tags=26%, list=21%, signal=33%
GO_REGULATION_OF_NOTCH_SIGNALING_PATHWAY	GO_REGULATION_OF_NOTCH_SIGNALING_PATHWAY		63	-0.31398842	-1.2182218	0.15576923	0.53872395	1.0	2587	tags=33%, list=22%, signal=43%
GO_POSITIVE_REGULATION_OF_RESPONSE_TO_CYTOKINE_STIMULUS	GO_POSITIVE_REGULATION_OF_RESPONSE_TO_CYTOKINE_STIMULUS		42	-0.4640688	-1.2173961	0.27613413	0.54002535	1.0	2552	tags=45%, list=22%, signal=58%
GO_PROGRAMMED_NECROTIC_CELL_DEATH	GO_PROGRAMMED_NECROTIC_CELL_DEATH		35	-0.40026256	-1.2172375	0.23552124	0.5396746	1.0	3244	tags=46%, list=28%, signal=63%
GO_ENDOCYTIC_VESICLE	GO_ENDOCYTIC_VESICLE		230	-0.25365993	-1.2168468	0.10685484	0.53989816	1.0	2479	tags=27%, list=22%, signal=33%
GO_SKELETAL_MUSCLE_CELL_DIFFERENTIATION	GO_SKELETAL_MUSCLE_CELL_DIFFERENTIATION		34	-0.35683793	-1.2164825	0.16932271	0.54008085	1.0	2242	tags=32%, list=19%, signal=40%
GO_REGULATION_OF_TUMOR_NECROSIS_FACTOR_MEDIATED_SIGNALING_PATHWAY	GO_REGULATION_OF_TUMOR_NECROSIS_FACTOR_MEDIATED_SIGNALING_PATHWAY		42	-0.35326707	-1.2150054	0.22140221	0.5430953	1.0	4325	tags=60%, list=38%, signal=95%
GO_CELLULAR_RESPONSE_TO_INTERFERON_BETA	GO_CELLULAR_RESPONSE_TO_INTERFERON_BETA		15	-0.506179	-1.2149866	0.24404761	0.5424119	1.0	3732	tags=60%, list=32%, signal=89%
GO_MANNOSIDASE_ACTIVITY	GO_MANNOSIDASE_ACTIVITY		15	-0.4408785	-1.214936	0.2281746	0.5418204	1.0	2188	tags=47%, list=19%, signal=58%
GO_SMALL_GTPASE_BINDING	GO_SMALL_GTPASE_BINDING		297	-0.2691029	-1.2145296	0.1529175	0.5421159	1.0	3133	tags=37%, list=27%, signal=50%
GO_REGULATION_OF_NITRIC_OXIDE_BIOSYNTHETIC_PROCESS	GO_REGULATION_OF_NITRIC_OXIDE_BIOSYNTHETIC_PROCESS		45	-0.38341728	-1.2144796	0.17575757	0.54152364	1.0	814	tags=22%, list=7%, signal=24%
GO_RAC_PROTEIN_SIGNAL_TRANSDUCTION	GO_RAC_PROTEIN_SIGNAL_TRANSDUCTION		28	-0.38888383	-1.2144556	0.22626263	0.5408724	1.0	963	tags=21%, list=8%, signal=23%
GO_POSITIVE_REGULATION_OF_NITRIC_OXIDE_METABOLIC_PROCESS	GO_POSITIVE_REGULATION_OF_NITRIC_OXIDE_METABOLIC_PROCESS		31	-0.43495223	-1.2144316	0.18685831	0.54020756	1.0	814	tags=29%, list=7%, signal=31%
GO_POSTSYNAPSE_ORGANIZATION	GO_POSTSYNAPSE_ORGANIZATION		91	-0.3025099	-1.214348	0.14396887	0.539735	1.0	1801	tags=21%, list=16%, signal=25%
GO_POSITIVE_REGULATION_OF_STRESS_FIBER_ASSEMBLY	GO_POSITIVE_REGULATION_OF_STRESS_FIBER_ASSEMBLY		36	-0.3311727	-1.2143083	0.1755102	0.5391474	1.0	1514	tags=19%, list=13%, signal=22%
GO_REACTIVE_NITROGEN_SPECIES_METABOLIC_PROCESS	GO_REACTIVE_NITROGEN_SPECIES_METABOLIC_PROCESS		54	-0.37370193	-1.2138504	0.1595092	0.5395392	1.0	814	tags=22%, list=7%, signal=24%
GO_ENDOTHELIAL_CELL_MIGRATION	GO_ENDOTHELIAL_CELL_MIGRATION		132	-0.2892341	-1.2130647	0.14228457	0.5407379	1.0	2322	tags=28%, list=20%, signal=35%
GO_REGULATION_OF_CELL_JUNCTION_ASSEMBLY	GO_REGULATION_OF_CELL_JUNCTION_ASSEMBLY		105	-0.29787916	-1.2128699	0.14700194	0.5405475	1.0	2964	tags=32%, list=26%, signal=43%
GO_STEROL_BINDING	GO_STEROL_BINDING		44	-0.36071616	-1.2125356	0.12734865	0.5406256	1.0	1519	tags=30%, list=13%, signal=34%
GO_NEGATIVE_REGULATION_OF_CELL_ADHESION	GO_NEGATIVE_REGULATION_OF_CELL_ADHESION		185	-0.30071223	-1.2123108	0.12	0.54052657	1.0	2429	tags=30%, list=21%, signal=38%
GO_DENDRITIC_SPINE_MORPHOGENESIS	GO_DENDRITIC_SPINE_MORPHOGENESIS		42	-0.34634274	-1.2121357	0.1659836	0.5402744	1.0	2257	tags=31%, list=20%, signal=38%
GO_COPII_COATED_ER_TO_GOLGI_TRANSPORT_VESICLE	GO_COPII_COATED_ER_TO_GOLGI_TRANSPORT_VESICLE		80	-0.3286764	-1.2117966	0.18775511	0.5403989	1.0	2199	tags=29%, list=19%, signal=35%
GO_MUSCLE_CELL_MIGRATION	GO_MUSCLE_CELL_MIGRATION		46	-0.341943	-1.2113801	0.2004008	0.54073894	1.0	1166	tags=20%, list=10%, signal=22%
GO_REGULATION_OF_TYPE_2_IMMUNE_RESPONSE	GO_REGULATION_OF_TYPE_2_IMMUNE_RESPONSE		25	-0.43098244	-1.2104529	0.18019801	0.5423583	1.0	804	tags=32%, list=7%, signal=34%
GO_DEMETHYLATION	GO_DEMETHYLATION		52	-0.34102237	-1.2103097	0.20318726	0.54203004	1.0	2690	tags=33%, list=23%, signal=42%
GO_NEGATIVE_REGULATION_OF_MRNA_PROCESSING	GO_NEGATIVE_REGULATION_OF_MRNA_PROCESSING		22	-0.35062754	-1.2099717	0.21611002	0.54215413	1.0	2231	tags=27%, list=19%, signal=34%
GO_SENSORY_SYSTEM_DEVELOPMENT	GO_SENSORY_SYSTEM_DEVELOPMENT		186	-0.2718054	-1.2096791	0.09533469	0.5421865	1.0	2536	tags=31%, list=22%, signal=39%
GO_PSEUDOURIDINE_SYNTHESIS	GO_PSEUDOURIDINE_SYNTHESIS		15	-0.4663878	-1.2096213	0.2704918	0.54160225	1.0	4240	tags=67%, list=37%, signal=105%
GO_CELL_PROJECTION_MEMBRANE	GO_CELL_PROJECTION_MEMBRANE		185	-0.27046493	-1.2094756	0.100790516	0.5412808	1.0	1956	tags=22%, list=17%, signal=26%
GO_NEGATIVE_REGULATION_OF_GTPASE_ACTIVITY	GO_NEGATIVE_REGULATION_OF_GTPASE_ACTIVITY		34	-0.36822727	-1.209359	0.19569471	0.54085666	1.0	1642	tags=29%, list=14%, signal=34%
GO_POSITIVE_REGULATION_OF_NEURON_PROJECTION_DEVELOPMENT	GO_POSITIVE_REGULATION_OF_NEURON_PROJECTION_DEVELOPMENT		168	-0.25875592	-1.208308	0.114519425	0.5428104	1.0	2286	tags=24%, list=20%, signal=30%
GO_SOLUTE_CATION_SYMPORTER_ACTIVITY	GO_SOLUTE_CATION_SYMPORTER_ACTIVITY		42	-0.35449278	-1.2079916	0.1640625	0.5428952	1.0	2367	tags=29%, list=21%, signal=36%
GO_PEPTIDE_RECEPTOR_ACTIVITY	GO_PEPTIDE_RECEPTOR_ACTIVITY		59	-0.38197368	-1.2077743	0.20866142	0.5427547	1.0	1608	tags=24%, list=14%, signal=27%
GO_LIPID_BINDING	GO_LIPID_BINDING		468	-0.25736484	-1.2077612	0.09583333	0.5420799	1.0	1938	tags=23%, list=17%, signal=27%
GO_POSITIVE_REGULATION_OF_INTERLEUKIN_1_PRODUCTION	GO_POSITIVE_REGULATION_OF_INTERLEUKIN_1_PRODUCTION		45	-0.3814262	-1.207502	0.19056603	0.5419898	1.0	2577	tags=36%, list=22%, signal=46%
GO_ICOSANOID_BIOSYNTHETIC_PROCESS	GO_ICOSANOID_BIOSYNTHETIC_PROCESS		35	-0.36238584	-1.206485	0.18076923	0.5438281	1.0	492	tags=11%, list=4%, signal=12%
GO_REGULATION_OF_ACTOMYOSIN_STRUCTURE_ORGANIZATION	GO_REGULATION_OF_ACTOMYOSIN_STRUCTURE_ORGANIZATION		64	-0.30233297	-1.2048956	0.17745303	0.5471675	1.0	1695	tags=27%, list=15%, signal=31%
GO_PHAGOCYTOSIS	GO_PHAGOCYTOSIS		218	-0.27797142	-1.2045335	0.16475096	0.54732037	1.0	3119	tags=35%, list=27%, signal=47%
GO_TUBE_FORMATION	GO_TUBE_FORMATION		89	-0.29047564	-1.2045324	0.16427104	0.5466182	1.0	2746	tags=36%, list=24%, signal=47%
GO_LEUKOCYTE_MEDIATED_CYTOTOXICITY	GO_LEUKOCYTE_MEDIATED_CYTOTOXICITY		79	-0.35293174	-1.2035811	0.1980198	0.5482392	1.0	2668	tags=44%, list=23%, signal=57%
GO_MIDBRAIN_DEVELOPMENT	GO_MIDBRAIN_DEVELOPMENT		55	-0.2842417	-1.203579	0.19038077	0.5475368	1.0	1770	tags=18%, list=15%, signal=21%
GO_CELLULAR_RESPONSE_TO_VIRUS	GO_CELLULAR_RESPONSE_TO_VIRUS		44	-0.3922776	-1.2032245	0.22912621	0.54780877	1.0	2552	tags=41%, list=22%, signal=52%
GO_PEPTIDE_CATABOLIC_PROCESS	GO_PEPTIDE_CATABOLIC_PROCESS		16	-0.4316121	-1.2029912	0.24124514	0.54768777	1.0	1284	tags=25%, list=11%, signal=28%
GO_MONONUCLEAR_CELL_MIGRATION	GO_MONONUCLEAR_CELL_MIGRATION		49	-0.3354087	-1.2029775	0.21641791	0.547021	1.0	3077	tags=29%, list=27%, signal=39%
GO_DNA_METHYLATION_OR_DEMETHYLATION	GO_DNA_METHYLATION_OR_DEMETHYLATION		63	-0.33630902	-1.2017485	0.20958084	0.5493586	1.0	2731	tags=38%, list=24%, signal=50%
GO_NEGATIVE_REGULATION_OF_CELL_AGING	GO_NEGATIVE_REGULATION_OF_CELL_AGING		16	-0.42821953	-1.2002563	0.27364185	0.55246943	1.0	706	tags=19%, list=6%, signal=20%
GO_NEUROEPITHELIAL_CELL_DIFFERENTIATION	GO_NEUROEPITHELIAL_CELL_DIFFERENTIATION		29	-0.35896942	-1.2000476	0.21386139	0.5523151	1.0	1637	tags=21%, list=14%, signal=24%
GO_POSITIVE_REGULATION_OF_LEUKOCYTE_MEDIATED_IMMUNITY	GO_POSITIVE_REGULATION_OF_LEUKOCYTE_MEDIATED_IMMUNITY		99	-0.3481345	-1.199679	0.204	0.55263174	1.0	2668	tags=39%, list=23%, signal=51%
GO_PEPTIDE_BINDING	GO_PEPTIDE_BINDING		183	-0.27179426	-1.1996067	0.12989691	0.55211794	1.0	1715	tags=21%, list=15%, signal=25%
GO_POSITIVE_REGULATION_OF_ADAPTIVE_IMMUNE_RESPONSE	GO_POSITIVE_REGULATION_OF_ADAPTIVE_IMMUNE_RESPONSE		77	-0.3523869	-1.1993201	0.2038835	0.5521222	1.0	2405	tags=35%, list=21%, signal=44%
GO_REGULATION_OF_DENDRITE_DEVELOPMENT	GO_REGULATION_OF_DENDRITE_DEVELOPMENT		102	-0.28421474	-1.1990601	0.1453831	0.55205864	1.0	1801	tags=25%, list=16%, signal=30%
GO_POSITIVE_REGULATION_OF_MYELOID_LEUKOCYTE_DIFFERENTIATION	GO_POSITIVE_REGULATION_OF_MYELOID_LEUKOCYTE_DIFFERENTIATION		40	-0.34603968	-1.1990122	0.21526419	0.55147064	1.0	2282	tags=35%, list=20%, signal=44%
GO_REGULATION_OF_HISTONE_METHYLATION	GO_REGULATION_OF_HISTONE_METHYLATION		48	-0.35267797	-1.1974808	0.232	0.55461687	1.0	2299	tags=29%, list=20%, signal=36%
GO_POSITIVE_REGULATION_OF_SODIUM_ION_TRANSPORT	GO_POSITIVE_REGULATION_OF_SODIUM_ION_TRANSPORT		18	-0.3649891	-1.1973536	0.23279352	0.5542165	1.0	339	tags=17%, list=3%, signal=17%
GO_MIRNA_BINDING	GO_MIRNA_BINDING		20	-0.40307042	-1.1971003	0.21485944	0.5540868	1.0	2920	tags=30%, list=25%, signal=40%
GO_NIK_NF_KAPPAB_SIGNALING	GO_NIK_NF_KAPPAB_SIGNALING		136	-0.27691603	-1.195233	0.19009902	0.5581321	1.0	3282	tags=38%, list=29%, signal=53%
GO_REGULATION_OF_PEPTIDYL_TYROSINE_PHOSPHORYLATION	GO_REGULATION_OF_PEPTIDYL_TYROSINE_PHOSPHORYLATION		154	-0.2819701	-1.1952085	0.14885496	0.55748206	1.0	2740	tags=34%, list=24%, signal=44%
GO_NAD_BIOSYNTHETIC_PROCESS	GO_NAD_BIOSYNTHETIC_PROCESS		16	-0.48646274	-1.1949992	0.21956088	0.55729866	1.0	580	tags=25%, list=5%, signal=26%
GO_CELL_ADHESION_MEDIATED_BY_INTEGRIN	GO_CELL_ADHESION_MEDIATED_BY_INTEGRIN		47	-0.34553337	-1.1948447	0.20077972	0.5569936	1.0	970	tags=19%, list=8%, signal=21%
GO_CELLULAR_RESPONSE_TO_ARSENIC_CONTAINING_SUBSTANCE	GO_CELLULAR_RESPONSE_TO_ARSENIC_CONTAINING_SUBSTANCE		17	-0.37888512	-1.194779	0.2416503	0.5564644	1.0	1746	tags=24%, list=15%, signal=28%
GO_SOLUTE_ANION_ANTIPORTER_ACTIVITY	GO_SOLUTE_ANION_ANTIPORTER_ACTIVITY		15	-0.41719168	-1.1944367	0.21764706	0.5566827	1.0	768	tags=20%, list=7%, signal=21%
GO_RNA_POLYMERASE_II_TRANSCRIPTION_FACTOR_BINDING	GO_RNA_POLYMERASE_II_TRANSCRIPTION_FACTOR_BINDING		38	-0.3562858	-1.1941724	0.21538462	0.55663	1.0	2322	tags=32%, list=20%, signal=39%
GO_POSITIVE_REGULATION_OF_PHOSPHATIDYLINOSITOL_3_KINASE_SIGNALING	GO_POSITIVE_REGULATION_OF_PHOSPHATIDYLINOSITOL_3_KINASE_SIGNALING		55	-0.3481096	-1.1938561	0.20493358	0.55676025	1.0	2027	tags=33%, list=18%, signal=40%
GO_TRIGLYCERIDE_BIOSYNTHETIC_PROCESS	GO_TRIGLYCERIDE_BIOSYNTHETIC_PROCESS		20	-0.40696704	-1.1938493	0.23495145	0.55607593	1.0	2676	tags=40%, list=23%, signal=52%
GO_PROSTANOID_METABOLIC_PROCESS	GO_PROSTANOID_METABOLIC_PROCESS		32	-0.374366	-1.193598	0.19923371	0.5559785	1.0	1562	tags=22%, list=14%, signal=25%
GO_FATTY_ACID_BINDING	GO_FATTY_ACID_BINDING		19	-0.39484188	-1.1923271	0.2309237	0.5583847	1.0	1024	tags=21%, list=9%, signal=23%
GO_POSITIVE_REGULATION_OF_RESPONSE_TO_OXIDATIVE_STRESS	GO_POSITIVE_REGULATION_OF_RESPONSE_TO_OXIDATIVE_STRESS		16	-0.3859077	-1.1923219	0.23452158	0.5577009	1.0	2323	tags=31%, list=20%, signal=39%
GO_MULTICELLULAR_ORGANISMAL_MOVEMENT	GO_MULTICELLULAR_ORGANISMAL_MOVEMENT		29	-0.35951927	-1.1919619	0.20119523	0.5578915	1.0	1493	tags=24%, list=13%, signal=28%
GO_ENDONUCLEASE_COMPLEX	GO_ENDONUCLEASE_COMPLEX		21	-0.39262995	-1.1894361	0.28772637	0.5637348	1.0	3545	tags=48%, list=31%, signal=69%
GO_REGULATION_OF_JUN_KINASE_ACTIVITY	GO_REGULATION_OF_JUN_KINASE_ACTIVITY		60	-0.31347343	-1.1893672	0.19615385	0.5631927	1.0	2282	tags=27%, list=20%, signal=33%
GO_NEGATIVE_REGULATION_OF_CELLULAR_COMPONENT_MOVEMENT	GO_NEGATIVE_REGULATION_OF_CELLULAR_COMPONENT_MOVEMENT		186	-0.26746473	-1.1892339	0.12256809	0.5628445	1.0	1505	tags=19%, list=13%, signal=21%
GO_RESPONSE_TO_INTERLEUKIN_6	GO_RESPONSE_TO_INTERLEUKIN_6		27	-0.44041982	-1.1891785	0.27011493	0.5622814	1.0	2504	tags=48%, list=22%, signal=61%
GO_REGULATION_OF_PRODUCTION_OF_SMALL_RNA_INVOLVED_IN_GENE_SILENCING_BY_RNA	GO_REGULATION_OF_PRODUCTION_OF_SMALL_RNA_INVOLVED_IN_GENE_SILENCING_BY_RNA		18	-0.38084424	-1.1881547	0.24084778	0.56415284	1.0	2920	tags=39%, list=25%, signal=52%
GO_ALCOHOL_BINDING	GO_ALCOHOL_BINDING		49	-0.351865	-1.1879323	0.19029126	0.5639655	1.0	1519	tags=29%, list=13%, signal=33%
GO_RAS_PROTEIN_SIGNAL_TRANSDUCTION	GO_RAS_PROTEIN_SIGNAL_TRANSDUCTION		233	-0.2627752	-1.1873162	0.17073171	0.5648272	1.0	2098	tags=25%, list=18%, signal=30%
GO_VASCULAR_ENDOTHELIAL_GROWTH_FACTOR_RECEPTOR_SIGNALING_PATHWAY	GO_VASCULAR_ENDOTHELIAL_GROWTH_FACTOR_RECEPTOR_SIGNALING_PATHWAY		66	-0.3130309	-1.1866959	0.21673004	0.56570554	1.0	2819	tags=35%, list=24%, signal=46%
GO_TISSUE_MIGRATION	GO_TISSUE_MIGRATION		181	-0.2728878	-1.1865987	0.14919356	0.5652859	1.0	2322	tags=27%, list=20%, signal=33%
GO_CHROMATIN_BINDING	GO_CHROMATIN_BINDING		401	-0.27623582	-1.1856092	0.25949368	0.567201	1.0	2629	tags=34%, list=23%, signal=43%
GO_POSITIVE_REGULATION_OF_PROTEIN_POLYMERIZATION	GO_POSITIVE_REGULATION_OF_PROTEIN_POLYMERIZATION		90	-0.27629837	-1.1855057	0.19880715	0.5667462	1.0	1032	tags=13%, list=9%, signal=15%
GO_REGULATION_OF_STRIATED_MUSCLE_CELL_DIFFERENTIATION	GO_REGULATION_OF_STRIATED_MUSCLE_CELL_DIFFERENTIATION		54	-0.3154844	-1.1848999	0.2035928	0.56757915	1.0	1770	tags=24%, list=15%, signal=28%
GO_CARDIAC_MUSCLE_TISSUE_MORPHOGENESIS	GO_CARDIAC_MUSCLE_TISSUE_MORPHOGENESIS		27	-0.3781817	-1.1848187	0.20710059	0.5670858	1.0	2841	tags=44%, list=25%, signal=59%
GO_PROTEIN_DEMETHYLATION	GO_PROTEIN_DEMETHYLATION		26	-0.42678258	-1.1842849	0.26213592	0.56782126	1.0	1771	tags=31%, list=15%, signal=36%
GO_NEGATIVE_REGULATION_OF_PHOSPHORUS_METABOLIC_PROCESS	GO_NEGATIVE_REGULATION_OF_PHOSPHORUS_METABOLIC_PROCESS		370	-0.25165334	-1.1839559	0.15163147	0.5679447	1.0	2939	tags=32%, list=26%, signal=41%
GO_NUCLEAR_TRANSCRIBED_MRNA_POLY_A_TAIL_SHORTENING	GO_NUCLEAR_TRANSCRIBED_MRNA_POLY_A_TAIL_SHORTENING		23	-0.44821808	-1.1834413	0.3292683	0.5685479	1.0	2222	tags=43%, list=19%, signal=54%
GO_TYPE_2_IMMUNE_RESPONSE	GO_TYPE_2_IMMUNE_RESPONSE		31	-0.38809928	-1.1832516	0.22456814	0.568365	1.0	804	tags=26%, list=7%, signal=28%
GO_EPITHELIAL_TO_MESENCHYMAL_TRANSITION	GO_EPITHELIAL_TO_MESENCHYMAL_TRANSITION		84	-0.28030863	-1.183189	0.18012422	0.56781054	1.0	2095	tags=23%, list=18%, signal=27%
GO_REGULATION_OF_CELL_SUBSTRATE_ADHESION	GO_REGULATION_OF_CELL_SUBSTRATE_ADHESION		132	-0.2726461	-1.1824496	0.16666667	0.5689598	1.0	2964	tags=33%, list=26%, signal=43%
GO_ACTIVATION_OF_MAPKK_ACTIVITY	GO_ACTIVATION_OF_MAPKK_ACTIVITY		34	-0.3908749	-1.1824018	0.25794393	0.5683932	1.0	2481	tags=38%, list=22%, signal=49%
GO_TUMOR_NECROSIS_FACTOR_MEDIATED_SIGNALING_PATHWAY	GO_TUMOR_NECROSIS_FACTOR_MEDIATED_SIGNALING_PATHWAY		126	-0.2733502	-1.1810186	0.2413793	0.571144	1.0	2397	tags=27%, list=21%, signal=34%
GO_CHEMICAL_SYNAPTIC_TRANSMISSION_POSTSYNAPTIC	GO_CHEMICAL_SYNAPTIC_TRANSMISSION_POSTSYNAPTIC		55	-0.3472357	-1.180558	0.23106796	0.5716108	1.0	2313	tags=27%, list=20%, signal=34%
GO_POSITIVE_REGULATION_OF_T_HELPER_1_TYPE_IMMUNE_RESPONSE	GO_POSITIVE_REGULATION_OF_T_HELPER_1_TYPE_IMMUNE_RESPONSE		15	-0.5046718	-1.1787579	0.26452905	0.57553965	1.0	1135	tags=40%, list=10%, signal=44%
GO_REGULATION_OF_DEPHOSPHORYLATION	GO_REGULATION_OF_DEPHOSPHORYLATION		130	-0.28417033	-1.178602	0.18525897	0.5752211	1.0	3124	tags=38%, list=27%, signal=51%
GO_NEGATIVE_REGULATION_OF_CELLULAR_RESPONSE_TO_INSULIN_STIMULUS	GO_NEGATIVE_REGULATION_OF_CELLULAR_RESPONSE_TO_INSULIN_STIMULUS		24	-0.40229172	-1.1784736	0.22928709	0.574875	1.0	2599	tags=38%, list=23%, signal=48%
GO_POSITIVE_REGULATION_OF_CELL_PROJECTION_ORGANIZATION	GO_POSITIVE_REGULATION_OF_CELL_PROJECTION_ORGANIZATION		227	-0.24250138	-1.1782073	0.116564415	0.57484573	1.0	1803	tags=19%, list=16%, signal=23%
GO_COGNITION	GO_COGNITION		163	-0.2662321	-1.1777974	0.1482966	0.5751797	1.0	2446	tags=26%, list=21%, signal=33%
GO_NEGATIVE_REGULATION_OF_CELL_CELL_ADHESION	GO_NEGATIVE_REGULATION_OF_CELL_CELL_ADHESION		129	-0.30641735	-1.1774042	0.2061657	0.5754891	1.0	2429	tags=32%, list=21%, signal=40%
GO_REGULATION_OF_CELL_SHAPE	GO_REGULATION_OF_CELL_SHAPE		108	-0.30321053	-1.1766592	0.20566037	0.5767332	1.0	1524	tags=23%, list=13%, signal=26%
GO_DENDRITIC_SPINE_DEVELOPMENT	GO_DENDRITIC_SPINE_DEVELOPMENT		72	-0.30616632	-1.1766498	0.18540435	0.5760653	1.0	2257	tags=29%, list=20%, signal=36%
GO_FOREBRAIN_CELL_MIGRATION	GO_FOREBRAIN_CELL_MIGRATION		30	-0.37813047	-1.175894	0.26407766	0.5774134	1.0	2204	tags=30%, list=19%, signal=37%
GO_AMYLOID_BETA_BINDING	GO_AMYLOID_BETA_BINDING		52	-0.33017603	-1.1754819	0.21330725	0.57777596	1.0	2349	tags=29%, list=20%, signal=36%
GO_HEAD_MORPHOGENESIS	GO_HEAD_MORPHOGENESIS		21	-0.41851562	-1.1752627	0.22424242	0.5776207	1.0	2377	tags=43%, list=21%, signal=54%
GO_NEGATIVE_REGULATION_OF_CYTOKINE_PRODUCTION	GO_NEGATIVE_REGULATION_OF_CYTOKINE_PRODUCTION		192	-0.2898862	-1.1751564	0.2045889	0.5772005	1.0	2693	tags=35%, list=23%, signal=45%
GO_EMBRYO_DEVELOPMENT_ENDING_IN_BIRTH_OR_EGG_HATCHING	GO_EMBRYO_DEVELOPMENT_ENDING_IN_BIRTH_OR_EGG_HATCHING		384	-0.2492323	-1.1749015	0.14314929	0.5771887	1.0	1835	tags=23%, list=16%, signal=26%
GO_PROMOTER_SPECIFIC_CHROMATIN_BINDING	GO_PROMOTER_SPECIFIC_CHROMATIN_BINDING		43	-0.3210166	-1.1748652	0.24186991	0.5765871	1.0	3181	tags=42%, list=28%, signal=58%
GO_REGULATION_OF_PROTEIN_BINDING	GO_REGULATION_OF_PROTEIN_BINDING		153	-0.2594639	-1.1738558	0.15384616	0.5784584	1.0	2322	tags=30%, list=20%, signal=37%
GO_DENDRITE_MORPHOGENESIS	GO_DENDRITE_MORPHOGENESIS		96	-0.2830635	-1.1737539	0.1614786	0.5780294	1.0	1801	tags=25%, list=16%, signal=29%
GO_EMBRYONIC_ORGAN_MORPHOGENESIS	GO_EMBRYONIC_ORGAN_MORPHOGENESIS		124	-0.279663	-1.1722255	0.16875	0.5810763	1.0	1824	tags=23%, list=16%, signal=27%
GO_CALCIUM_ION_TRANSMEMBRANE_TRANSPORT	GO_CALCIUM_ION_TRANSMEMBRANE_TRANSPORT		165	-0.2645128	-1.171637	0.16122448	0.5818219	1.0	2668	tags=30%, list=23%, signal=38%
GO_SULFOTRANSFERASE_ACTIVITY	GO_SULFOTRANSFERASE_ACTIVITY		22	-0.4226025	-1.1709925	0.26640928	0.5828416	1.0	2333	tags=36%, list=20%, signal=46%
GO_POSITIVE_REGULATION_OF_REACTIVE_OXYGEN_SPECIES_BIOSYNTHETIC_PROCESS	GO_POSITIVE_REGULATION_OF_REACTIVE_OXYGEN_SPECIES_BIOSYNTHETIC_PROCESS		39	-0.37157008	-1.1709099	0.20850202	0.58235127	1.0	814	tags=21%, list=7%, signal=22%
GO_CAMERA_TYPE_EYE_DEVELOPMENT	GO_CAMERA_TYPE_EYE_DEVELOPMENT		155	-0.26722208	-1.1702744	0.12774451	0.5832198	1.0	2317	tags=28%, list=20%, signal=35%
GO_CHONDROITIN_SULFATE_BIOSYNTHETIC_PROCESS	GO_CHONDROITIN_SULFATE_BIOSYNTHETIC_PROCESS		18	-0.45711562	-1.1694067	0.26396918	0.58472663	1.0	2528	tags=56%, list=22%, signal=71%
GO_NEGATIVE_REGULATION_OF_CELLULAR_RESPONSE_TO_TRANSFORMING_GROWTH_FACTOR_BETA_STIMULUS	GO_NEGATIVE_REGULATION_OF_CELLULAR_RESPONSE_TO_TRANSFORMING_GROWTH_FACTOR_BETA_STIMULUS		52	-0.32242346	-1.1692269	0.22154471	0.584509	1.0	2003	tags=27%, list=17%, signal=32%
GO_REGULATION_OF_G_PROTEIN_COUPLED_RECEPTOR_SIGNALING_PATHWAY	GO_REGULATION_OF_G_PROTEIN_COUPLED_RECEPTOR_SIGNALING_PATHWAY		81	-0.2918224	-1.1689142	0.20496894	0.5846707	1.0	2721	tags=30%, list=24%, signal=39%
GO_HORMONE_RECEPTOR_BINDING	GO_HORMONE_RECEPTOR_BINDING		128	-0.2897586	-1.1674436	0.24084778	0.5877598	1.0	2651	tags=32%, list=23%, signal=41%
GO_REGULATION_OF_DNA_BINDING_TRANSCRIPTION_FACTOR_ACTIVITY	GO_REGULATION_OF_DNA_BINDING_TRANSCRIPTION_FACTOR_ACTIVITY		303	-0.26886714	-1.1671631	0.16732283	0.587804	1.0	2577	tags=29%, list=22%, signal=37%
GO_RETINOL_METABOLIC_PROCESS	GO_RETINOL_METABOLIC_PROCESS		24	-0.38997152	-1.1669213	0.24652088	0.58777803	1.0	1817	tags=29%, list=16%, signal=35%
GO_CALCIUM_ION_TRANSMEMBRANE_IMPORT_INTO_CYTOSOL	GO_CALCIUM_ION_TRANSMEMBRANE_IMPORT_INTO_CYTOSOL		78	-0.30402166	-1.1665695	0.22540984	0.58801234	1.0	818	tags=14%, list=7%, signal=15%
GO_REGULATION_OF_CALCINEURIN_MEDIATED_SIGNALING	GO_REGULATION_OF_CALCINEURIN_MEDIATED_SIGNALING		22	-0.37415	-1.1664011	0.2569721	0.5877479	1.0	2729	tags=45%, list=24%, signal=59%
GO_WW_DOMAIN_BINDING	GO_WW_DOMAIN_BINDING		15	-0.39809832	-1.1659384	0.29268292	0.5883215	1.0	1642	tags=20%, list=14%, signal=23%
GO_THYMUS_DEVELOPMENT	GO_THYMUS_DEVELOPMENT		34	-0.35155484	-1.1659092	0.24517375	0.58771706	1.0	538	tags=21%, list=5%, signal=22%
GO_METENCEPHALON_DEVELOPMENT	GO_METENCEPHALON_DEVELOPMENT		62	-0.29899073	-1.165477	0.21705426	0.5881735	1.0	1770	tags=24%, list=15%, signal=28%
GO_CILIARY_MEMBRANE	GO_CILIARY_MEMBRANE		29	-0.35646096	-1.1653743	0.26732674	0.58773607	1.0	2101	tags=21%, list=18%, signal=25%
GO_CELL_MORPHOGENESIS_INVOLVED_IN_NEURON_DIFFERENTIATION	GO_CELL_MORPHOGENESIS_INVOLVED_IN_NEURON_DIFFERENTIATION		344	-0.24927856	-1.1645644	0.16085272	0.58912957	1.0	1759	tags=20%, list=15%, signal=23%
GO_FC_RECEPTOR_SIGNALING_PATHWAY	GO_FC_RECEPTOR_SIGNALING_PATHWAY		167	-0.2663539	-1.1645588	0.23900573	0.58846843	1.0	1965	tags=21%, list=17%, signal=25%
GO_WNT_SIGNALING_PATHWAY_CALCIUM_MODULATING_PATHWAY	GO_WNT_SIGNALING_PATHWAY_CALCIUM_MODULATING_PATHWAY		25	-0.3430046	-1.1644675	0.238921	0.58804137	1.0	2253	tags=36%, list=20%, signal=45%
GO_TIGHT_JUNCTION	GO_TIGHT_JUNCTION		65	-0.2919124	-1.1639875	0.20958084	0.5885628	1.0	2191	tags=32%, list=19%, signal=40%
GO_PRESYNAPTIC_ACTIVE_ZONE_MEMBRANE	GO_PRESYNAPTIC_ACTIVE_ZONE_MEMBRANE		16	-0.41053557	-1.1636491	0.278	0.5887252	1.0	2389	tags=38%, list=21%, signal=47%
GO_REGULATION_OF_HOMOTYPIC_CELL_CELL_ADHESION	GO_REGULATION_OF_HOMOTYPIC_CELL_CELL_ADHESION		21	-0.4565226	-1.1635064	0.27634194	0.58840376	1.0	1921	tags=52%, list=17%, signal=63%
GO_B_CELL_MEDIATED_IMMUNITY	GO_B_CELL_MEDIATED_IMMUNITY		89	-0.34170794	-1.1634457	0.22469635	0.58789927	1.0	2207	tags=30%, list=19%, signal=37%
GO_POSITIVE_REGULATION_OF_ALPHA_BETA_T_CELL_DIFFERENTIATION	GO_POSITIVE_REGULATION_OF_ALPHA_BETA_T_CELL_DIFFERENTIATION		39	-0.3645242	-1.163428	0.23828125	0.5872528	1.0	1824	tags=31%, list=16%, signal=36%
GO_NEGATIVE_REGULATION_OF_STRIATED_MUSCLE_CELL_APOPTOTIC_PROCESS	GO_NEGATIVE_REGULATION_OF_STRIATED_MUSCLE_CELL_APOPTOTIC_PROCESS		15	-0.43748632	-1.1633457	0.28239846	0.5867793	1.0	1307	tags=33%, list=11%, signal=38%
GO_NEGATIVE_REGULATION_OF_PROTEIN_MODIFICATION_PROCESS	GO_NEGATIVE_REGULATION_OF_PROTEIN_MODIFICATION_PROCESS		411	-0.24650398	-1.1632943	0.18285714	0.5862552	1.0	2219	tags=24%, list=19%, signal=28%
GO_COATED_VESICLE	GO_COATED_VESICLE		218	-0.26626706	-1.1611359	0.18762475	0.5910432	1.0	2286	tags=26%, list=20%, signal=32%
GO_MAMMARY_GLAND_MORPHOGENESIS	GO_MAMMARY_GLAND_MORPHOGENESIS		22	-0.365003	-1.1608477	0.23236515	0.5911009	1.0	2923	tags=41%, list=25%, signal=55%
GO_PEPTIDE_TRANSMEMBRANE_TRANSPORTER_ACTIVITY	GO_PEPTIDE_TRANSMEMBRANE_TRANSPORTER_ACTIVITY		18	-0.40452465	-1.1606181	0.26899385	0.5909762	1.0	1670	tags=28%, list=15%, signal=32%
GO_DNA_DEMETHYLATION	GO_DNA_DEMETHYLATION		21	-0.372626	-1.1596491	0.25742576	0.5927329	1.0	2690	tags=38%, list=23%, signal=50%
GO_REGULATION_OF_DENDRITE_MORPHOGENESIS	GO_REGULATION_OF_DENDRITE_MORPHOGENESIS		67	-0.298288	-1.1592872	0.20040485	0.5928972	1.0	1598	tags=25%, list=14%, signal=29%
GO_MATERNAL_PROCESS_INVOLVED_IN_FEMALE_PREGNANCY	GO_MATERNAL_PROCESS_INVOLVED_IN_FEMALE_PREGNANCY		40	-0.31976885	-1.1590924	0.23719165	0.5926748	1.0	1841	tags=33%, list=16%, signal=39%
GO_REGULATION_OF_MAP_KINASE_ACTIVITY	GO_REGULATION_OF_MAP_KINASE_ACTIVITY		228	-0.25133288	-1.1581949	0.1852552	0.5942359	1.0	2709	tags=32%, list=24%, signal=40%
GO_BLOOD_VESSEL_MORPHOGENESIS	GO_BLOOD_VESSEL_MORPHOGENESIS		329	-0.2596185	-1.1578488	0.17760618	0.59437656	1.0	2448	tags=25%, list=21%, signal=31%
GO_NEGATIVE_REGULATION_OF_CELLULAR_RESPONSE_TO_GROWTH_FACTOR_STIMULUS	GO_NEGATIVE_REGULATION_OF_CELLULAR_RESPONSE_TO_GROWTH_FACTOR_STIMULUS		84	-0.29105216	-1.1576688	0.20247933	0.5941569	1.0	2101	tags=27%, list=18%, signal=33%
GO_REGULATION_OF_CELL_MATRIX_ADHESION	GO_REGULATION_OF_CELL_MATRIX_ADHESION		82	-0.28224742	-1.157489	0.21484375	0.59395266	1.0	2964	tags=34%, list=26%, signal=46%
GO_RESPONSE_TO_INTERLEUKIN_12	GO_RESPONSE_TO_INTERLEUKIN_12		42	-0.3716912	-1.1563483	0.2769231	0.5961783	1.0	1317	tags=24%, list=11%, signal=27%
GO_NEGATIVE_REGULATION_OF_KINASE_ACTIVITY	GO_NEGATIVE_REGULATION_OF_KINASE_ACTIVITY		177	-0.25273916	-1.1560781	0.19103314	0.59622073	1.0	2014	tags=23%, list=17%, signal=27%
GO_STRIATED_MUSCLE_CELL_PROLIFERATION	GO_STRIATED_MUSCLE_CELL_PROLIFERATION		35	-0.3391361	-1.1553779	0.21755725	0.5973649	1.0	2447	tags=37%, list=21%, signal=47%
GO_HINDBRAIN_DEVELOPMENT	GO_HINDBRAIN_DEVELOPMENT		85	-0.29298845	-1.1549488	0.24319066	0.59772474	1.0	1799	tags=25%, list=16%, signal=29%
GO_POSITIVE_REGULATION_OF_MUSCLE_HYPERTROPHY	GO_POSITIVE_REGULATION_OF_MUSCLE_HYPERTROPHY		17	-0.41031638	-1.1547617	0.28973842	0.5975308	1.0	2705	tags=41%, list=23%, signal=54%
GO_POSITIVE_REGULATION_OF_SUPRAMOLECULAR_FIBER_ORGANIZATION	GO_POSITIVE_REGULATION_OF_SUPRAMOLECULAR_FIBER_ORGANIZATION		139	-0.2511359	-1.154536	0.187251	0.5974248	1.0	3053	tags=28%, list=27%, signal=38%
GO_NEGATIVE_REGULATION_OF_RESPONSE_TO_EXTERNAL_STIMULUS	GO_NEGATIVE_REGULATION_OF_RESPONSE_TO_EXTERNAL_STIMULUS		240	-0.26870203	-1.1537634	0.16666667	0.5987398	1.0	2517	tags=31%, list=22%, signal=39%
GO_NEGATIVE_REGULATION_OF_DENDRITE_DEVELOPMENT	GO_NEGATIVE_REGULATION_OF_DENDRITE_DEVELOPMENT		20	-0.38128522	-1.153133	0.28857717	0.59961754	1.0	1741	tags=30%, list=15%, signal=35%
GO_NEGATIVE_REGULATION_OF_HISTONE_MODIFICATION	GO_NEGATIVE_REGULATION_OF_HISTONE_MODIFICATION		33	-0.33857352	-1.1520554	0.27326733	0.60168856	1.0	1658	tags=24%, list=14%, signal=28%
GO_DNA_CATABOLIC_PROCESS	GO_DNA_CATABOLIC_PROCESS		28	-0.34790233	-1.1512341	0.27916667	0.60313034	1.0	1881	tags=29%, list=16%, signal=34%
GO_MYELOID_LEUKOCYTE_CYTOKINE_PRODUCTION	GO_MYELOID_LEUKOCYTE_CYTOKINE_PRODUCTION		22	-0.44566533	-1.150933	0.3127413	0.6031962	1.0	3497	tags=50%, list=30%, signal=72%
GO_ESTROGEN_RECEPTOR_BINDING	GO_ESTROGEN_RECEPTOR_BINDING		28	-0.39939135	-1.1509224	0.27920792	0.6025535	1.0	1702	tags=32%, list=15%, signal=38%
GO_NEGATIVE_REGULATION_OF_INTRACELLULAR_SIGNAL_TRANSDUCTION	GO_NEGATIVE_REGULATION_OF_INTRACELLULAR_SIGNAL_TRANSDUCTION		342	-0.24399865	-1.1505888	0.19366853	0.6027095	1.0	2497	tags=29%, list=22%, signal=36%
GO_CYTOPLASMIC_SIDE_OF_MEMBRANE	GO_CYTOPLASMIC_SIDE_OF_MEMBRANE		133	-0.25370616	-1.1497549	0.22044088	0.60408986	1.0	2282	tags=26%, list=20%, signal=32%
GO_REGULATION_OF_TYPE_I_INTERFERON_MEDIATED_SIGNALING_PATHWAY	GO_REGULATION_OF_TYPE_I_INTERFERON_MEDIATED_SIGNALING_PATHWAY		31	-0.41083232	-1.1497178	0.32283464	0.6035251	1.0	3497	tags=48%, list=30%, signal=69%
GO_POSITIVE_REGULATION_OF_SYNAPSE_ASSEMBLY	GO_POSITIVE_REGULATION_OF_SYNAPSE_ASSEMBLY		21	-0.4068358	-1.1487004	0.2485323	0.6054124	1.0	2472	tags=38%, list=21%, signal=48%
GO_PRESYNAPTIC_ACTIVE_ZONE	GO_PRESYNAPTIC_ACTIVE_ZONE		33	-0.3050946	-1.1483164	0.25514403	0.6057536	1.0	2389	tags=21%, list=21%, signal=27%
GO_B_CELL_DIFFERENTIATION	GO_B_CELL_DIFFERENTIATION		99	-0.31849924	-1.1480479	0.277666	0.60576594	1.0	2923	tags=40%, list=25%, signal=54%
GO_NEGATIVE_REGULATION_OF_PEPTIDE_SECRETION	GO_NEGATIVE_REGULATION_OF_PEPTIDE_SECRETION		51	-0.3190884	-1.147513	0.22509225	0.60640794	1.0	2096	tags=33%, list=18%, signal=41%
GO_POSITIVE_REGULATION_OF_FILOPODIUM_ASSEMBLY	GO_POSITIVE_REGULATION_OF_FILOPODIUM_ASSEMBLY		16	-0.4187829	-1.1467294	0.2901961	0.60771793	1.0	271	tags=13%, list=2%, signal=13%
GO_NEUTRAL_LIPID_BIOSYNTHETIC_PROCESS	GO_NEUTRAL_LIPID_BIOSYNTHETIC_PROCESS		25	-0.3696438	-1.146359	0.25285172	0.60797715	1.0	2676	tags=36%, list=23%, signal=47%
GO_VASCULATURE_DEVELOPMENT	GO_VASCULATURE_DEVELOPMENT		400	-0.25498304	-1.1462404	0.1796875	0.6076102	1.0	2448	tags=26%, list=21%, signal=31%
GO_NEGATIVE_REGULATION_OF_RESPONSE_TO_BIOTIC_STIMULUS	GO_NEGATIVE_REGULATION_OF_RESPONSE_TO_BIOTIC_STIMULUS		73	-0.3353779	-1.145785	0.26223093	0.60810435	1.0	2497	tags=40%, list=22%, signal=50%
GO_CLATHRIN_COATED_ENDOCYTIC_VESICLE	GO_CLATHRIN_COATED_ENDOCYTIC_VESICLE		38	-0.3505699	-1.1457355	0.2631579	0.6075646	1.0	815	tags=21%, list=7%, signal=23%
GO_DIVALENT_INORGANIC_CATION_HOMEOSTASIS	GO_DIVALENT_INORGANIC_CATION_HOMEOSTASIS		268	-0.2652952	-1.1455048	0.16363636	0.6074354	1.0	2721	tags=31%, list=24%, signal=40%
GO_ACTIVATED_T_CELL_PROLIFERATION	GO_ACTIVATED_T_CELL_PROLIFERATION		35	-0.36455944	-1.1452122	0.246	0.6075258	1.0	1129	tags=29%, list=10%, signal=32%
GO_POLY_PURINE_TRACT_BINDING	GO_POLY_PURINE_TRACT_BINDING		22	-0.392507	-1.1451509	0.34455445	0.6070167	1.0	2902	tags=32%, list=25%, signal=42%
GO_MEMBRANE_PROTEIN_INTRACELLULAR_DOMAIN_PROTEOLYSIS	GO_MEMBRANE_PROTEIN_INTRACELLULAR_DOMAIN_PROTEOLYSIS		17	-0.38670695	-1.1447542	0.33268103	0.6074045	1.0	3284	tags=53%, list=29%, signal=74%
GO_INTERMEMBRANE_LIPID_TRANSFER	GO_INTERMEMBRANE_LIPID_TRANSFER		25	-0.3734244	-1.1445838	0.24705882	0.60719556	1.0	1707	tags=28%, list=15%, signal=33%
GO_REACTIVE_OXYGEN_SPECIES_BIOSYNTHETIC_PROCESS	GO_REACTIVE_OXYGEN_SPECIES_BIOSYNTHETIC_PROCESS		79	-0.31323996	-1.144329	0.2568421	0.60718644	1.0	553	tags=15%, list=5%, signal=16%
GO_REGULATION_OF_TRANSCRIPTION_ELONGATION_FROM_RNA_POLYMERASE_II_PROMOTER	GO_REGULATION_OF_TRANSCRIPTION_ELONGATION_FROM_RNA_POLYMERASE_II_PROMOTER		18	-0.39669833	-1.1442308	0.28747433	0.6067927	1.0	3728	tags=56%, list=32%, signal=82%
GO_MYOTUBE_DIFFERENTIATION	GO_MYOTUBE_DIFFERENTIATION		50	-0.33104724	-1.1438673	0.23929961	0.6070565	1.0	1206	tags=24%, list=10%, signal=27%
GO_NEURON_DEATH	GO_NEURON_DEATH		232	-0.23897314	-1.1436045	0.21856867	0.60706574	1.0	2517	tags=26%, list=22%, signal=33%
GO_NEURAL_TUBE_DEVELOPMENT	GO_NEURAL_TUBE_DEVELOPMENT		98	-0.28284186	-1.1434716	0.23092784	0.6067116	1.0	2746	tags=36%, list=24%, signal=47%
GO_REGULATION_OF_DENDRITIC_SPINE_MORPHOGENESIS	GO_REGULATION_OF_DENDRITIC_SPINE_MORPHOGENESIS		33	-0.3367253	-1.1432133	0.24505928	0.6067186	1.0	1801	tags=27%, list=16%, signal=32%
GO_NEURON_FATE_COMMITMENT	GO_NEURON_FATE_COMMITMENT		22	-0.38891578	-1.1431884	0.28239846	0.6061267	1.0	1799	tags=18%, list=16%, signal=22%
GO_NUCLEOSIDE_TRIPHOSPHATASE_REGULATOR_ACTIVITY	GO_NUCLEOSIDE_TRIPHOSPHATASE_REGULATOR_ACTIVITY		252	-0.24949346	-1.1431677	0.19348268	0.6055329	1.0	2717	tags=30%, list=24%, signal=39%
GO_REGULATION_OF_HEART_GROWTH	GO_REGULATION_OF_HEART_GROWTH		36	-0.31269333	-1.1431468	0.2184874	0.6049326	1.0	2418	tags=31%, list=21%, signal=39%
GO_BODY_MORPHOGENESIS	GO_BODY_MORPHOGENESIS		29	-0.36107057	-1.1427381	0.25609756	0.6053657	1.0	2377	tags=34%, list=21%, signal=43%
GO_TISSUE_REGENERATION	GO_TISSUE_REGENERATION		34	-0.3482214	-1.1421987	0.28373015	0.6061044	1.0	1824	tags=29%, list=16%, signal=35%
GO_POSITIVE_REGULATION_OF_CELL_JUNCTION_ASSEMBLY	GO_POSITIVE_REGULATION_OF_CELL_JUNCTION_ASSEMBLY		43	-0.32394472	-1.1419189	0.23818898	0.6061005	1.0	3432	tags=42%, list=30%, signal=59%
GO_POSITIVE_REGULATION_OF_RELEASE_OF_CYTOCHROME_C_FROM_MITOCHONDRIA	GO_POSITIVE_REGULATION_OF_RELEASE_OF_CYTOCHROME_C_FROM_MITOCHONDRIA		26	-0.36163792	-1.1418751	0.30588236	0.6055362	1.0	1992	tags=31%, list=17%, signal=37%
GO_COVALENT_CHROMATIN_MODIFICATION	GO_COVALENT_CHROMATIN_MODIFICATION		343	-0.26532078	-1.1416683	0.24285714	0.60538936	1.0	2384	tags=28%, list=21%, signal=34%
GO_REGULATION_OF_VIRAL_ENTRY_INTO_HOST_CELL	GO_REGULATION_OF_VIRAL_ENTRY_INTO_HOST_CELL		29	-0.3573646	-1.1414328	0.32950193	0.6052956	1.0	3138	tags=52%, list=27%, signal=71%
GO_RNA_HELICASE_ACTIVITY	GO_RNA_HELICASE_ACTIVITY		57	-0.3984311	-1.141241	0.33200794	0.60515976	1.0	2554	tags=42%, list=22%, signal=54%
GO_MULTI_ORGANISM_CELLULAR_PROCESS	GO_MULTI_ORGANISM_CELLULAR_PROCESS		15	-0.42517284	-1.1409276	0.29531568	0.60532993	1.0	1195	tags=20%, list=10%, signal=22%
GO_REGULATION_OF_CAMP_MEDIATED_SIGNALING	GO_REGULATION_OF_CAMP_MEDIATED_SIGNALING		27	-0.36945948	-1.1405447	0.2781065	0.6056614	1.0	2170	tags=26%, list=19%, signal=32%
GO_POSITIVE_REGULATION_OF_HEMOPOIESIS	GO_POSITIVE_REGULATION_OF_HEMOPOIESIS		150	-0.29686072	-1.1399951	0.27	0.60636437	1.0	2074	tags=27%, list=18%, signal=33%
GO_REGULATION_OF_LIPID_METABOLIC_PROCESS	GO_REGULATION_OF_LIPID_METABOLIC_PROCESS		265	-0.25473335	-1.1399132	0.178	0.60591626	1.0	2449	tags=26%, list=21%, signal=33%
GO_RAB_GTPASE_BINDING	GO_RAB_GTPASE_BINDING		120	-0.2801071	-1.1383641	0.27091634	0.6092152	1.0	3190	tags=42%, list=28%, signal=57%
GO_STEROID_HORMONE_RECEPTOR_BINDING	GO_STEROID_HORMONE_RECEPTOR_BINDING		59	-0.33181918	-1.1381758	0.28149608	0.60904473	1.0	2651	tags=37%, list=23%, signal=48%
GO_REGULATION_OF_CD4_POSITIVE_ALPHA_BETA_T_CELL_ACTIVATION	GO_REGULATION_OF_CD4_POSITIVE_ALPHA_BETA_T_CELL_ACTIVATION		50	-0.35456768	-1.1368275	0.2790224	0.61173034	1.0	1129	tags=24%, list=10%, signal=26%
GO_NEGATIVE_REGULATION_OF_DEFENSE_RESPONSE	GO_NEGATIVE_REGULATION_OF_DEFENSE_RESPONSE		150	-0.27725634	-1.1362779	0.23563218	0.61245316	1.0	2517	tags=33%, list=22%, signal=41%
GO_DNA_METHYLATION	GO_DNA_METHYLATION		44	-0.35240674	-1.1359439	0.29258516	0.6126374	1.0	2731	tags=41%, list=24%, signal=53%
GO_REGULATION_OF_MONOCYTE_CHEMOTAXIS	GO_REGULATION_OF_MONOCYTE_CHEMOTAXIS		16	-0.41991106	-1.1352684	0.311412	0.61365217	1.0	1803	tags=25%, list=16%, signal=30%
GO_REGULATION_OF_PROTEIN_LOCALIZATION_TO_CELL_SURFACE	GO_REGULATION_OF_PROTEIN_LOCALIZATION_TO_CELL_SURFACE		29	-0.33308122	-1.1343172	0.27897838	0.6154161	1.0	2485	tags=31%, list=22%, signal=39%
GO_NEGATIVE_REGULATION_OF_VASCULATURE_DEVELOPMENT	GO_NEGATIVE_REGULATION_OF_VASCULATURE_DEVELOPMENT		71	-0.29949412	-1.1338286	0.22413793	0.6159945	1.0	1129	tags=17%, list=10%, signal=19%
GO_POSITIVE_REGULATION_OF_STEM_CELL_PROLIFERATION	GO_POSITIVE_REGULATION_OF_STEM_CELL_PROLIFERATION		22	-0.3475964	-1.1336671	0.28089887	0.6157659	1.0	2902	tags=36%, list=25%, signal=49%
GO_NEGATIVE_REGULATION_OF_VIRAL_TRANSCRIPTION	GO_NEGATIVE_REGULATION_OF_VIRAL_TRANSCRIPTION		22	-0.36229995	-1.132822	0.31451613	0.61740696	1.0	2368	tags=32%, list=21%, signal=40%
GO_NEGATIVE_REGULATION_OF_INTERLEUKIN_2_PRODUCTION	GO_NEGATIVE_REGULATION_OF_INTERLEUKIN_2_PRODUCTION		16	-0.42686003	-1.1323239	0.29766536	0.61796623	1.0	2668	tags=44%, list=23%, signal=57%
GO_INTRINSIC_COMPONENT_OF_PRESYNAPTIC_MEMBRANE	GO_INTRINSIC_COMPONENT_OF_PRESYNAPTIC_MEMBRANE		30	-0.3781713	-1.1322926	0.2897959	0.6173905	1.0	1568	tags=23%, list=14%, signal=27%
GO_RESPONSE_TO_VITAMIN_D	GO_RESPONSE_TO_VITAMIN_D		17	-0.42901286	-1.1322407	0.3025048	0.61687964	1.0	1630	tags=41%, list=14%, signal=48%
GO_POSITIVE_REGULATION_OF_INSULIN_SECRETION_INVOLVED_IN_CELLULAR_RESPONSE_TO_GLUCOSE_STIMULUS	GO_POSITIVE_REGULATION_OF_INSULIN_SECRETION_INVOLVED_IN_CELLULAR_RESPONSE_TO_GLUCOSE_STIMULUS		20	-0.35532534	-1.131847	0.29215688	0.6172128	1.0	2693	tags=40%, list=23%, signal=52%
GO_CELL_MORPHOGENESIS_INVOLVED_IN_DIFFERENTIATION	GO_CELL_MORPHOGENESIS_INVOLVED_IN_DIFFERENTIATION		435	-0.23601443	-1.1316557	0.17864078	0.61703473	1.0	1759	tags=19%, list=15%, signal=22%
GO_PHOSPHOLIPID_TRANSPORTER_ACTIVITY	GO_PHOSPHOLIPID_TRANSPORTER_ACTIVITY		28	-0.36758012	-1.1315218	0.26304802	0.6166974	1.0	648	tags=21%, list=6%, signal=23%
GO_REGULATION_OF_DOUBLE_STRAND_BREAK_REPAIR_VIA_NONHOMOLOGOUS_END_JOINING	GO_REGULATION_OF_DOUBLE_STRAND_BREAK_REPAIR_VIA_NONHOMOLOGOUS_END_JOINING		18	-0.41502765	-1.1312253	0.3172147	0.6167866	1.0	2205	tags=33%, list=19%, signal=41%
GO_REGULATION_OF_ENDOTHELIAL_CELL_MIGRATION	GO_REGULATION_OF_ENDOTHELIAL_CELL_MIGRATION		100	-0.28122917	-1.131161	0.22983871	0.6163085	1.0	2322	tags=28%, list=20%, signal=35%
GO_T_CELL_HOMEOSTASIS	GO_T_CELL_HOMEOSTASIS		30	-0.33711815	-1.130699	0.2843327	0.61681175	1.0	308	tags=17%, list=3%, signal=17%
GO_ENDOCYTOSIS	GO_ENDOCYTOSIS		384	-0.2401374	-1.1303189	0.20192307	0.61711395	1.0	2294	tags=26%, list=20%, signal=31%
GO_POSITIVE_REGULATION_OF_MICROTUBULE_POLYMERIZATION_OR_DEPOLYMERIZATION	GO_POSITIVE_REGULATION_OF_MICROTUBULE_POLYMERIZATION_OR_DEPOLYMERIZATION		25	-0.3451476	-1.1300815	0.2963671	0.61705166	1.0	2964	tags=32%, list=26%, signal=43%
GO_CELLULAR_RESPONSE_TO_ABIOTIC_STIMULUS	GO_CELLULAR_RESPONSE_TO_ABIOTIC_STIMULUS		216	-0.25751492	-1.1290807	0.22997947	0.61891973	1.0	2418	tags=28%, list=21%, signal=35%
GO_MODIFIED_AMINO_ACID_BINDING	GO_MODIFIED_AMINO_ACID_BINDING		54	-0.30578887	-1.1289424	0.26680243	0.6186271	1.0	727	tags=11%, list=6%, signal=12%
GO_RESPONSE_TO_CATECHOLAMINE	GO_RESPONSE_TO_CATECHOLAMINE		47	-0.30776757	-1.127211	0.2781065	0.62246054	1.0	3709	tags=47%, list=32%, signal=69%
GO_PLATELET_DERIVED_GROWTH_FACTOR_RECEPTOR_SIGNALING_PATHWAY	GO_PLATELET_DERIVED_GROWTH_FACTOR_RECEPTOR_SIGNALING_PATHWAY		40	-0.32567185	-1.1270962	0.25494072	0.62210304	1.0	1675	tags=28%, list=15%, signal=32%
GO_REGULATION_OF_CHROMATIN_ORGANIZATION	GO_REGULATION_OF_CHROMATIN_ORGANIZATION		144	-0.27133128	-1.1269234	0.2615694	0.6219427	1.0	2219	tags=26%, list=19%, signal=32%
GO_NUCLEAR_EUCHROMATIN	GO_NUCLEAR_EUCHROMATIN		18	-0.4067876	-1.126889	0.3180873	0.6213703	1.0	770	tags=22%, list=7%, signal=24%
GO_CELLULAR_RESPONSE_TO_MECHANICAL_STIMULUS	GO_CELLULAR_RESPONSE_TO_MECHANICAL_STIMULUS		62	-0.33360115	-1.1265671	0.28957528	0.62153316	1.0	2945	tags=44%, list=26%, signal=58%
GO_MYOBLAST_DIFFERENTIATION	GO_MYOBLAST_DIFFERENTIATION		47	-0.29933664	-1.1265566	0.2754717	0.62090784	1.0	3081	tags=40%, list=27%, signal=55%
GO_REGULATION_OF_RECEPTOR_MEDIATED_ENDOCYTOSIS	GO_REGULATION_OF_RECEPTOR_MEDIATED_ENDOCYTOSIS		64	-0.28133547	-1.1261944	0.26603773	0.62118137	1.0	3294	tags=41%, list=29%, signal=57%
GO_NEGATIVE_REGULATION_OF_REACTIVE_OXYGEN_SPECIES_BIOSYNTHETIC_PROCESS	GO_NEGATIVE_REGULATION_OF_REACTIVE_OXYGEN_SPECIES_BIOSYNTHETIC_PROCESS		22	-0.37096772	-1.1249806	0.295858	0.6236983	1.0	1129	tags=18%, list=10%, signal=20%
GO_NEGATIVE_REGULATION_OF_CELL_POPULATION_PROLIFERATION	GO_NEGATIVE_REGULATION_OF_CELL_POPULATION_PROLIFERATION		412	-0.23776427	-1.1237538	0.16506718	0.62617654	1.0	2545	tags=29%, list=22%, signal=35%
GO_ESTABLISHMENT_OF_CELL_POLARITY	GO_ESTABLISHMENT_OF_CELL_POLARITY		97	-0.2908581	-1.1230775	0.28460038	0.62719506	1.0	2312	tags=34%, list=20%, signal=42%
GO_APICAL_JUNCTION_COMPLEX	GO_APICAL_JUNCTION_COMPLEX		73	-0.27819484	-1.1227301	0.26252505	0.6274505	1.0	2191	tags=29%, list=19%, signal=35%
GO_STEROL_TRANSPORTER_ACTIVITY	GO_STEROL_TRANSPORTER_ACTIVITY		22	-0.3984196	-1.1223478	0.2965932	0.62773186	1.0	1519	tags=27%, list=13%, signal=31%
GO_VIRAL_RNA_GENOME_REPLICATION	GO_VIRAL_RNA_GENOME_REPLICATION		27	-0.33229908	-1.1220616	0.31944445	0.6277841	1.0	3419	tags=52%, list=30%, signal=74%
GO_POSITIVE_REGULATION_OF_PRODUCTION_OF_MOLECULAR_MEDIATOR_OF_IMMUNE_RESPONSE	GO_POSITIVE_REGULATION_OF_PRODUCTION_OF_MOLECULAR_MEDIATOR_OF_IMMUNE_RESPONSE		68	-0.3392914	-1.122012	0.29333332	0.62726396	1.0	2745	tags=44%, list=24%, signal=58%
GO_POSITIVE_REGULATION_OF_SMALL_MOLECULE_METABOLIC_PROCESS	GO_POSITIVE_REGULATION_OF_SMALL_MOLECULE_METABOLIC_PROCESS		79	-0.2901489	-1.1209875	0.25387597	0.62929976	1.0	2447	tags=34%, list=21%, signal=43%
GO_CELLULAR_RESPONSE_TO_VASCULAR_ENDOTHELIAL_GROWTH_FACTOR_STIMULUS	GO_CELLULAR_RESPONSE_TO_VASCULAR_ENDOTHELIAL_GROWTH_FACTOR_STIMULUS		30	-0.33910614	-1.1206499	0.2966418	0.62946093	1.0	1393	tags=23%, list=12%, signal=26%
GO_CHEMOKINE_RECEPTOR_BINDING	GO_CHEMOKINE_RECEPTOR_BINDING		22	-0.43614644	-1.1206068	0.3236994	0.62892276	1.0	1124	tags=23%, list=10%, signal=25%
GO_POSITIVE_REGULATION_OF_GROWTH	GO_POSITIVE_REGULATION_OF_GROWTH		146	-0.23749636	-1.1205819	0.21696253	0.6283516	1.0	2418	tags=24%, list=21%, signal=30%
GO_CELL_PART_MORPHOGENESIS	GO_CELL_PART_MORPHOGENESIS		405	-0.23109221	-1.1198009	0.19223301	0.6297239	1.0	1801	tags=19%, list=16%, signal=21%
GO_CENTRAL_NERVOUS_SYSTEM_NEURON_DIFFERENTIATION	GO_CENTRAL_NERVOUS_SYSTEM_NEURON_DIFFERENTIATION		90	-0.27849293	-1.1197882	0.2504931	0.6291026	1.0	1584	tags=21%, list=14%, signal=24%
GO_IN_UTERO_EMBRYONIC_DEVELOPMENT	GO_IN_UTERO_EMBRYONIC_DEVELOPMENT		237	-0.2486571	-1.1193734	0.24223602	0.6294776	1.0	1824	tags=24%, list=16%, signal=28%
GO_REGULATION_OF_POSTSYNAPSE_ORGANIZATION	GO_REGULATION_OF_POSTSYNAPSE_ORGANIZATION		59	-0.29913202	-1.1193304	0.27115384	0.62894386	1.0	1801	tags=24%, list=16%, signal=28%
GO_NUCLEAR_MIGRATION	GO_NUCLEAR_MIGRATION		18	-0.37716636	-1.1189625	0.32741618	0.6292092	1.0	1762	tags=33%, list=15%, signal=39%
GO_CYSTEINE_TYPE_ENDOPEPTIDASE_INHIBITOR_ACTIVITY_INVOLVED_IN_APOPTOTIC_PROCESS	GO_CYSTEINE_TYPE_ENDOPEPTIDASE_INHIBITOR_ACTIVITY_INVOLVED_IN_APOPTOTIC_PROCESS		20	-0.38799444	-1.1188949	0.296875	0.6287491	1.0	1806	tags=40%, list=16%, signal=47%
GO_STRESS_FIBER_ASSEMBLY	GO_STRESS_FIBER_ASSEMBLY		71	-0.2748419	-1.1187142	0.23742455	0.6285786	1.0	1695	tags=24%, list=15%, signal=28%
GO_SH2_DOMAIN_BINDING	GO_SH2_DOMAIN_BINDING		34	-0.37291268	-1.1179906	0.3069307	0.6298154	1.0	963	tags=18%, list=8%, signal=19%
GO_AMEBOIDAL_TYPE_CELL_MIGRATION	GO_AMEBOIDAL_TYPE_CELL_MIGRATION		248	-0.24017766	-1.1166816	0.20934959	0.63243437	1.0	1488	tags=17%, list=13%, signal=19%
GO_TAU_PROTEIN_KINASE_ACTIVITY	GO_TAU_PROTEIN_KINASE_ACTIVITY		19	-0.37144598	-1.1166767	0.35569105	0.6318095	1.0	806	tags=21%, list=7%, signal=23%
GO_POSITIVE_REGULATION_OF_ENDOTHELIAL_CELL_MIGRATION	GO_POSITIVE_REGULATION_OF_ENDOTHELIAL_CELL_MIGRATION		64	-0.29899704	-1.1165146	0.27572018	0.631554	1.0	2172	tags=28%, list=19%, signal=34%
GO_SMOOTHENED_SIGNALING_PATHWAY	GO_SMOOTHENED_SIGNALING_PATHWAY		68	-0.2782078	-1.1161083	0.25324675	0.6319388	1.0	2170	tags=25%, list=19%, signal=31%
GO_CELL_CELL_JUNCTION_ORGANIZATION	GO_CELL_CELL_JUNCTION_ORGANIZATION		111	-0.2803272	-1.1159633	0.25651303	0.6316884	1.0	2234	tags=25%, list=19%, signal=31%
GO_LAMELLIPODIUM_ASSEMBLY	GO_LAMELLIPODIUM_ASSEMBLY		47	-0.2965795	-1.1145272	0.30942622	0.63475615	1.0	1166	tags=13%, list=10%, signal=14%
GO_REGULATION_OF_STEM_CELL_PROLIFERATION	GO_REGULATION_OF_STEM_CELL_PROLIFERATION		33	-0.3145808	-1.1134225	0.2753346	0.6369765	1.0	2902	tags=39%, list=25%, signal=53%
GO_RNA_STABILIZATION	GO_RNA_STABILIZATION		34	-0.3297768	-1.1134008	0.34962407	0.6363804	1.0	4111	tags=59%, list=36%, signal=91%
GO_EMBRYONIC_APPENDAGE_MORPHOGENESIS	GO_EMBRYONIC_APPENDAGE_MORPHOGENESIS		50	-0.32396117	-1.1129931	0.27722773	0.63677555	1.0	1636	tags=26%, list=14%, signal=30%
GO_REGULATION_OF_PHOSPHOPROTEIN_PHOSPHATASE_ACTIVITY	GO_REGULATION_OF_PHOSPHOPROTEIN_PHOSPHATASE_ACTIVITY		74	-0.28490007	-1.1118485	0.29894736	0.6390395	1.0	2939	tags=38%, list=26%, signal=50%
GO_VESICLE_TRANSPORT_ALONG_MICROTUBULE	GO_VESICLE_TRANSPORT_ALONG_MICROTUBULE		37	-0.30070624	-1.1117293	0.3088803	0.6386564	1.0	2628	tags=41%, list=23%, signal=52%
GO_SYNAPTIC_SIGNALING	GO_SYNAPTIC_SIGNALING		356	-0.24179362	-1.1116909	0.24804688	0.63810015	1.0	2516	tags=23%, list=22%, signal=29%
GO_REGULATION_OF_POSTSYNAPTIC_MEMBRANE_POTENTIAL	GO_REGULATION_OF_POSTSYNAPTIC_MEMBRANE_POTENTIAL		57	-0.3288951	-1.1115868	0.31102362	0.6377056	1.0	2313	tags=26%, list=20%, signal=33%
GO_RETROGRADE_TRANSPORT_ENDOSOME_TO_PLASMA_MEMBRANE	GO_RETROGRADE_TRANSPORT_ENDOSOME_TO_PLASMA_MEMBRANE		17	-0.41914454	-1.1108587	0.35613683	0.63889724	1.0	2850	tags=53%, list=25%, signal=70%
GO_POSITIVE_REGULATION_OF_STEROID_METABOLIC_PROCESS	GO_POSITIVE_REGULATION_OF_STEROID_METABOLIC_PROCESS		15	-0.4301699	-1.1105976	0.33911368	0.63888067	1.0	1551	tags=33%, list=13%, signal=38%
GO_MAST_CELL_ACTIVATION	GO_MAST_CELL_ACTIVATION		41	-0.32865778	-1.1105134	0.3212237	0.6384627	1.0	2285	tags=34%, list=20%, signal=42%
GO_POSITIVE_REGULATION_OF_PROTEIN_LOCALIZATION_TO_NUCLEUS	GO_POSITIVE_REGULATION_OF_PROTEIN_LOCALIZATION_TO_NUCLEUS		63	-0.308881	-1.1103666	0.2874494	0.6381553	1.0	2468	tags=32%, list=21%, signal=40%
GO_EPITHELIAL_TUBE_FORMATION	GO_EPITHELIAL_TUBE_FORMATION		79	-0.27848777	-1.1102676	0.28313252	0.63775104	1.0	2746	tags=37%, list=24%, signal=48%
GO_STRIATED_MUSCLE_CELL_APOPTOTIC_PROCESS	GO_STRIATED_MUSCLE_CELL_APOPTOTIC_PROCESS		26	-0.3417325	-1.1098855	0.31683168	0.6381198	1.0	1307	tags=23%, list=11%, signal=26%
GO_MHC_CLASS_II_PROTEIN_COMPLEX_BINDING	GO_MHC_CLASS_II_PROTEIN_COMPLEX_BINDING		15	-0.500559	-1.1098156	0.38574424	0.6376765	1.0	465	tags=27%, list=4%, signal=28%
GO_G_PROTEIN_COUPLED_RECEPTOR_SIGNALING_PATHWAY_COUPLED_TO_CYCLIC_NUCLEOTIDE_SECOND_MESSENGER	GO_G_PROTEIN_COUPLED_RECEPTOR_SIGNALING_PATHWAY_COUPLED_TO_CYCLIC_NUCLEOTIDE_SECOND_MESSENGER		94	-0.31026402	-1.1092702	0.29038462	0.63844156	1.0	2763	tags=27%, list=24%, signal=35%
GO_ESTABLISHMENT_OF_PROTEIN_LOCALIZATION_TO_CHROMOSOME	GO_ESTABLISHMENT_OF_PROTEIN_LOCALIZATION_TO_CHROMOSOME		19	-0.42197272	-1.1088214	0.35841584	0.6389722	1.0	3020	tags=32%, list=26%, signal=43%
GO_ALPHA_TUBULIN_BINDING	GO_ALPHA_TUBULIN_BINDING		26	-0.3534663	-1.1080966	0.29614604	0.6401371	1.0	1790	tags=38%, list=16%, signal=45%
GO_REGULATION_OF_MRNA_SPLICING_VIA_SPLICEOSOME	GO_REGULATION_OF_MRNA_SPLICING_VIA_SPLICEOSOME		80	-0.29462382	-1.1064827	0.35222673	0.64352536	1.0	3192	tags=38%, list=28%, signal=52%
GO_NUCLEAR_HORMONE_RECEPTOR_BINDING	GO_NUCLEAR_HORMONE_RECEPTOR_BINDING		113	-0.2927505	-1.1053463	0.31992337	0.645804	1.0	3042	tags=37%, list=26%, signal=50%
GO_MITOGEN_ACTIVATED_PROTEIN_KINASE_BINDING	GO_MITOGEN_ACTIVATED_PROTEIN_KINASE_BINDING		29	-0.37031972	-1.1049213	0.33007812	0.6462248	1.0	3710	tags=52%, list=32%, signal=76%
GO_RNA_POLYADENYLATION	GO_RNA_POLYADENYLATION		36	-0.36108646	-1.1046404	0.35185185	0.6463084	1.0	3056	tags=33%, list=27%, signal=45%
GO_AXON_DEVELOPMENT	GO_AXON_DEVELOPMENT		294	-0.24369399	-1.1041859	0.2746615	0.6468418	1.0	1759	tags=19%, list=15%, signal=22%
GO_LONG_TERM_SYNAPTIC_POTENTIATION	GO_LONG_TERM_SYNAPTIC_POTENTIATION		48	-0.30163407	-1.1039834	0.2907662	0.6467296	1.0	3697	tags=42%, list=32%, signal=61%
GO_REGULATION_OF_CALCIUM_ION_TRANSPORT	GO_REGULATION_OF_CALCIUM_ION_TRANSPORT		143	-0.27079806	-1.1034932	0.26824456	0.6473535	1.0	2357	tags=28%, list=20%, signal=35%
GO_CYTOPLASMIC_PATTERN_RECOGNITION_RECEPTOR_SIGNALING_PATHWAY_IN_RESPONSE_TO_VIRUS	GO_CYTOPLASMIC_PATTERN_RECOGNITION_RECEPTOR_SIGNALING_PATHWAY_IN_RESPONSE_TO_VIRUS		26	-0.40638334	-1.1034365	0.35849056	0.64685893	1.0	2497	tags=46%, list=22%, signal=59%
GO_PHAGOCYTIC_VESICLE	GO_PHAGOCYTIC_VESICLE		118	-0.26062503	-1.1026874	0.327451	0.6481776	1.0	2479	tags=26%, list=22%, signal=33%
GO_SPLICEOSOMAL_COMPLEX_ASSEMBLY	GO_SPLICEOSOMAL_COMPLEX_ASSEMBLY		43	-0.34510735	-1.1025062	0.3599182	0.64801157	1.0	1944	tags=28%, list=17%, signal=33%
GO_TRANSFERASE_ACTIVITY_TRANSFERRING_SULFUR_CONTAINING_GROUPS	GO_TRANSFERASE_ACTIVITY_TRANSFERRING_SULFUR_CONTAINING_GROUPS		35	-0.3370256	-1.1020124	0.28070176	0.6485899	1.0	2927	tags=37%, list=25%, signal=50%
GO_EXCITATORY_SYNAPSE_ASSEMBLY	GO_EXCITATORY_SYNAPSE_ASSEMBLY		15	-0.44157216	-1.1014369	0.34639177	0.6494594	1.0	1176	tags=20%, list=10%, signal=22%
GO_REGULATION_OF_ESTABLISHMENT_OR_MAINTENANCE_OF_CELL_POLARITY	GO_REGULATION_OF_ESTABLISHMENT_OR_MAINTENANCE_OF_CELL_POLARITY		17	-0.41534305	-1.1007158	0.34911242	0.65066344	1.0	3191	tags=53%, list=28%, signal=73%
GO_REGULATION_OF_CYCLASE_ACTIVITY	GO_REGULATION_OF_CYCLASE_ACTIVITY		22	-0.34588867	-1.1005251	0.33532935	0.650548	1.0	3897	tags=50%, list=34%, signal=75%
GO_POSITIVE_REGULATION_OF_PROTEIN_DEPHOSPHORYLATION	GO_POSITIVE_REGULATION_OF_PROTEIN_DEPHOSPHORYLATION		34	-0.3017135	-1.0998738	0.3299389	0.65156764	1.0	3009	tags=35%, list=26%, signal=48%
GO_NEGATIVE_REGULATION_OF_INTERLEUKIN_12_PRODUCTION	GO_NEGATIVE_REGULATION_OF_INTERLEUKIN_12_PRODUCTION		17	-0.38595948	-1.0997831	0.31546393	0.6511539	1.0	1132	tags=24%, list=10%, signal=26%
GO_PRIMARY_ALCOHOL_METABOLIC_PROCESS	GO_PRIMARY_ALCOHOL_METABOLIC_PROCESS		53	-0.3154982	-1.0997028	0.31287128	0.6507339	1.0	1817	tags=23%, list=16%, signal=27%
GO_REGULATION_OF_EPIDERMAL_GROWTH_FACTOR_ACTIVATED_RECEPTOR_ACTIVITY	GO_REGULATION_OF_EPIDERMAL_GROWTH_FACTOR_ACTIVATED_RECEPTOR_ACTIVITY		20	-0.36216474	-1.0996267	0.29783037	0.6502655	1.0	1568	tags=35%, list=14%, signal=40%
GO_HETEROCHROMATIN	GO_HETEROCHROMATIN		52	-0.30256855	-1.0996165	0.34917355	0.64965814	1.0	1979	tags=27%, list=17%, signal=32%
GO_INTERLEUKIN_17_PRODUCTION	GO_INTERLEUKIN_17_PRODUCTION		22	-0.39185274	-1.099238	0.33127573	0.6500154	1.0	506	tags=18%, list=4%, signal=19%
GO_RESPONSE_TO_VIRUS	GO_RESPONSE_TO_VIRUS		256	-0.32276645	-1.0989501	0.34541985	0.6501025	1.0	2763	tags=34%, list=24%, signal=44%
GO_CELL_JUNCTION_ORGANIZATION	GO_CELL_JUNCTION_ORGANIZATION		367	-0.24675968	-1.0988482	0.253493	0.64971894	1.0	2472	tags=26%, list=21%, signal=32%
GO_HEART_VALVE_DEVELOPMENT	GO_HEART_VALVE_DEVELOPMENT		32	-0.35925218	-1.0986736	0.3289225	0.649514	1.0	2269	tags=34%, list=20%, signal=43%
GO_G_PROTEIN_COUPLED_RECEPTOR_ACTIVITY	GO_G_PROTEIN_COUPLED_RECEPTOR_ACTIVITY		170	-0.32382897	-1.0984728	0.34419551	0.6494259	1.0	1837	tags=22%, list=16%, signal=26%
GO_REGULATION_OF_MRNA_PROCESSING	GO_REGULATION_OF_MRNA_PROCESSING		114	-0.29320446	-1.0981913	0.37037036	0.6495279	1.0	3192	tags=38%, list=28%, signal=52%
GO_MOVEMENT_IN_HOST_ENVIRONMENT	GO_MOVEMENT_IN_HOST_ENVIRONMENT		124	-0.25065866	-1.0979389	0.29038462	0.649542	1.0	1603	tags=22%, list=14%, signal=25%
GO_REGULATION_OF_FILOPODIUM_ASSEMBLY	GO_REGULATION_OF_FILOPODIUM_ASSEMBLY		26	-0.36869454	-1.0978903	0.3079922	0.64900935	1.0	271	tags=12%, list=2%, signal=12%
GO_REGULATION_OF_T_HELPER_CELL_DIFFERENTIATION	GO_REGULATION_OF_T_HELPER_CELL_DIFFERENTIATION		28	-0.37291735	-1.0976305	0.3006263	0.64901906	1.0	1129	tags=25%, list=10%, signal=28%
GO_ICOSANOID_METABOLIC_PROCESS	GO_ICOSANOID_METABOLIC_PROCESS		65	-0.2990408	-1.0968707	0.31640625	0.6502476	1.0	1562	tags=15%, list=14%, signal=18%
GO_REGULATION_OF_MONONUCLEAR_CELL_MIGRATION	GO_REGULATION_OF_MONONUCLEAR_CELL_MIGRATION		34	-0.32725146	-1.096673	0.32755297	0.65010095	1.0	2869	tags=26%, list=25%, signal=35%
GO_INTERACTION_WITH_HOST	GO_INTERACTION_WITH_HOST		161	-0.24225508	-1.096348	0.3056093	0.65026534	1.0	1636	tags=21%, list=14%, signal=24%
GO_RESPONSE_TO_TRANSFORMING_GROWTH_FACTOR_BETA	GO_RESPONSE_TO_TRANSFORMING_GROWTH_FACTOR_BETA		161	-0.2564081	-1.0960393	0.28942117	0.6504215	1.0	1911	tags=24%, list=17%, signal=28%
GO_REGULATION_OF_POLYSACCHARIDE_METABOLIC_PROCESS	GO_REGULATION_OF_POLYSACCHARIDE_METABOLIC_PROCESS		27	-0.3377112	-1.095252	0.32135728	0.65177846	1.0	753	tags=15%, list=7%, signal=16%
GO_POSITIVE_REGULATION_OF_CYTOSKELETON_ORGANIZATION	GO_POSITIVE_REGULATION_OF_CYTOSKELETON_ORGANIZATION		154	-0.23394668	-1.0944798	0.277666	0.6530821	1.0	3053	tags=29%, list=27%, signal=38%
GO_CELLULAR_COMPONENT_MAINTENANCE	GO_CELLULAR_COMPONENT_MAINTENANCE		30	-0.33397046	-1.094269	0.2868687	0.65303415	1.0	1658	tags=27%, list=14%, signal=31%
GO_9PLUS2_MOTILE_CILIUM	GO_9PLUS2_MOTILE_CILIUM		33	-0.31555656	-1.0933652	0.3029703	0.6547091	1.0	3704	tags=45%, list=32%, signal=67%
GO_BRANCHING_INVOLVED_IN_BLOOD_VESSEL_MORPHOGENESIS	GO_BRANCHING_INVOLVED_IN_BLOOD_VESSEL_MORPHOGENESIS		18	-0.36820415	-1.0932951	0.3519669	0.6542364	1.0	1824	tags=22%, list=16%, signal=26%
GO_EXOGENOUS_PROTEIN_BINDING	GO_EXOGENOUS_PROTEIN_BINDING		49	-0.3081165	-1.0927196	0.30980393	0.6550853	1.0	1480	tags=29%, list=13%, signal=33%
GO_REGULATION_OF_TELOMERE_MAINTENANCE	GO_REGULATION_OF_TELOMERE_MAINTENANCE		64	-0.32914993	-1.091345	0.36039603	0.6579515	1.0	3445	tags=45%, list=30%, signal=64%
GO_REGULATION_OF_CD4_POSITIVE_ALPHA_BETA_T_CELL_DIFFERENTIATION	GO_REGULATION_OF_CD4_POSITIVE_ALPHA_BETA_T_CELL_DIFFERENTIATION		38	-0.35431215	-1.0912405	0.31376517	0.6575956	1.0	1129	tags=21%, list=10%, signal=23%
GO_ATPASE_COMPLEX	GO_ATPASE_COMPLEX		67	-0.33093452	-1.0907829	0.3694779	0.6581509	1.0	2738	tags=34%, list=24%, signal=45%
GO_FOREBRAIN_DEVELOPMENT	GO_FOREBRAIN_DEVELOPMENT		202	-0.24120395	-1.0906401	0.24801587	0.6578908	1.0	1799	tags=21%, list=16%, signal=25%
GO_STEROL_TRANSPORT	GO_STEROL_TRANSPORT		61	-0.30608696	-1.0904115	0.27959183	0.6578189	1.0	2411	tags=30%, list=21%, signal=37%
GO_RECEPTOR_LOCALIZATION_TO_SYNAPSE	GO_RECEPTOR_LOCALIZATION_TO_SYNAPSE		29	-0.2944171	-1.0896721	0.32264528	0.6591373	1.0	2389	tags=31%, list=21%, signal=39%
GO_G_PROTEIN_COUPLED_RECEPTOR_SIGNALING_PATHWAY	GO_G_PROTEIN_COUPLED_RECEPTOR_SIGNALING_PATHWAY		416	-0.26897717	-1.0883375	0.33199194	0.6619049	1.0	1773	tags=19%, list=15%, signal=22%
GO_PROTEOGLYCAN_METABOLIC_PROCESS	GO_PROTEOGLYCAN_METABOLIC_PROCESS		47	-0.3427315	-1.0872375	0.3326923	0.664017	1.0	2528	tags=38%, list=22%, signal=49%
GO_CHONDROCYTE_DIFFERENTIATION	GO_CHONDROCYTE_DIFFERENTIATION		56	-0.2974875	-1.0869881	0.28542915	0.6640392	1.0	2003	tags=23%, list=17%, signal=28%
GO_REGULATION_OF_REGULATED_SECRETORY_PATHWAY	GO_REGULATION_OF_REGULATED_SECRETORY_PATHWAY		96	-0.26095024	-1.0865586	0.30828518	0.6644881	1.0	2384	tags=26%, list=21%, signal=33%
GO_REGULATION_OF_NEURON_DIFFERENTIATION	GO_REGULATION_OF_NEURON_DIFFERENTIATION		388	-0.23447251	-1.0864499	0.24423076	0.664118	1.0	2487	tags=26%, list=22%, signal=32%
GO_LYSOSOME_LOCALIZATION	GO_LYSOSOME_LOCALIZATION		56	-0.3061074	-1.086328	0.35573122	0.6638079	1.0	2018	tags=29%, list=18%, signal=34%
GO_RESPONSE_TO_MISFOLDED_PROTEIN	GO_RESPONSE_TO_MISFOLDED_PROTEIN		20	-0.3429011	-1.0857959	0.3253012	0.6645759	1.0	1609	tags=20%, list=14%, signal=23%
GO_MODULATION_BY_VIRUS_OF_HOST_PROCESS	GO_MODULATION_BY_VIRUS_OF_HOST_PROCESS		27	-0.32080784	-1.0853142	0.37525356	0.66518867	1.0	1636	tags=26%, list=14%, signal=30%
GO_TELOMERIC_DNA_BINDING	GO_TELOMERIC_DNA_BINDING		28	-0.3366708	-1.0852549	0.36916837	0.66469777	1.0	3428	tags=50%, list=30%, signal=71%
GO_NEGATIVE_REGULATION_OF_INFLAMMATORY_RESPONSE	GO_NEGATIVE_REGULATION_OF_INFLAMMATORY_RESPONSE		95	-0.27035403	-1.0850418	0.29239765	0.6645777	1.0	856	tags=17%, list=7%, signal=18%
GO_REGULATION_OF_LIPID_KINASE_ACTIVITY	GO_REGULATION_OF_LIPID_KINASE_ACTIVITY		40	-0.31357062	-1.0850034	0.32307693	0.6640263	1.0	2733	tags=33%, list=24%, signal=42%
GO_REGULATION_OF_SYNAPTIC_PLASTICITY	GO_REGULATION_OF_SYNAPTIC_PLASTICITY		101	-0.2747651	-1.0842061	0.3064833	0.6654166	1.0	2483	tags=28%, list=22%, signal=35%
GO_POSITIVE_REGULATION_OF_NEURAL_PRECURSOR_CELL_PROLIFERATION	GO_POSITIVE_REGULATION_OF_NEURAL_PRECURSOR_CELL_PROLIFERATION		23	-0.3454287	-1.0841687	0.3109405	0.6648755	1.0	2318	tags=30%, list=20%, signal=38%
GO_PEPTIDE_SECRETION	GO_PEPTIDE_SECRETION		306	-0.234673	-1.0840393	0.27238807	0.6645835	1.0	2561	tags=29%, list=22%, signal=36%
GO_MLL1_2_COMPLEX	GO_MLL1_2_COMPLEX		23	-0.35730773	-1.0837368	0.38446215	0.6647479	1.0	3240	tags=43%, list=28%, signal=60%
GO_CHOLESTEROL_BINDING	GO_CHOLESTEROL_BINDING		35	-0.34109497	-1.0832281	0.3201581	0.66543406	1.0	1519	tags=29%, list=13%, signal=33%
GO_REGULATION_OF_VIRAL_INDUCED_CYTOPLASMIC_PATTERN_RECOGNITION_RECEPTOR_SIGNALING_PATHWAY	GO_REGULATION_OF_VIRAL_INDUCED_CYTOPLASMIC_PATTERN_RECOGNITION_RECEPTOR_SIGNALING_PATHWAY		17	-0.40099376	-1.0827298	0.36416185	0.6660798	1.0	1806	tags=35%, list=16%, signal=42%
GO_COLUMNAR_CUBOIDAL_EPITHELIAL_CELL_DEVELOPMENT	GO_COLUMNAR_CUBOIDAL_EPITHELIAL_CELL_DEVELOPMENT		34	-0.2902844	-1.0826963	0.30919766	0.6655298	1.0	1307	tags=21%, list=11%, signal=23%
GO_DEFENSE_RESPONSE_TO_VIRUS	GO_DEFENSE_RESPONSE_TO_VIRUS		192	-0.345631	-1.0823953	0.37642586	0.66566604	1.0	3232	tags=44%, list=28%, signal=61%
GO_EMBRYONIC_PLACENTA_MORPHOGENESIS	GO_EMBRYONIC_PLACENTA_MORPHOGENESIS		16	-0.36242437	-1.0823774	0.3467742	0.66508496	1.0	2721	tags=44%, list=24%, signal=57%
GO_EPITHELIAL_CELL_DEVELOPMENT	GO_EPITHELIAL_CELL_DEVELOPMENT		121	-0.2712602	-1.0821997	0.30769232	0.66489	1.0	1817	tags=24%, list=16%, signal=28%
GO_POSITIVE_REGULATION_OF_DEVELOPMENTAL_GROWTH	GO_POSITIVE_REGULATION_OF_DEVELOPMENTAL_GROWTH		90	-0.25996524	-1.0820556	0.3108911	0.66463065	1.0	2418	tags=26%, list=21%, signal=32%
GO_NEGATIVE_REGULATION_OF_STRIATED_MUSCLE_CELL_DIFFERENTIATION	GO_NEGATIVE_REGULATION_OF_STRIATED_MUSCLE_CELL_DIFFERENTIATION		20	-0.35562402	-1.0818987	0.34541985	0.6643814	1.0	481	tags=15%, list=4%, signal=16%
GO_PEPTIDYL_SERINE_MODIFICATION	GO_PEPTIDYL_SERINE_MODIFICATION		220	-0.24924393	-1.0817775	0.31451613	0.66409385	1.0	1322	tags=18%, list=11%, signal=20%
GO_CELL_SUBSTRATE_JUNCTION_ORGANIZATION	GO_CELL_SUBSTRATE_JUNCTION_ORGANIZATION		68	-0.27637666	-1.081082	0.31863728	0.6653582	1.0	2964	tags=35%, list=26%, signal=47%
GO_ACTIVATION_OF_PROTEIN_KINASE_ACTIVITY	GO_ACTIVATION_OF_PROTEIN_KINASE_ACTIVITY		223	-0.24368748	-1.0808442	0.30947775	0.6653067	1.0	2740	tags=30%, list=24%, signal=38%
GO_EPITHELIAL_CELL_PROLIFERATION	GO_EPITHELIAL_CELL_PROLIFERATION		213	-0.23533925	-1.0806136	0.27	0.6652734	1.0	1630	tags=17%, list=14%, signal=20%
GO_SNRNA_BINDING	GO_SNRNA_BINDING		35	-0.32561043	-1.0805892	0.37166324	0.6647143	1.0	3301	tags=43%, list=29%, signal=60%
GO_CELL_KILLING	GO_CELL_KILLING		107	-0.29471716	-1.0805511	0.32748538	0.6642015	1.0	1636	tags=25%, list=14%, signal=29%
GO_REGULATION_OF_LEUKOCYTE_DEGRANULATION	GO_REGULATION_OF_LEUKOCYTE_DEGRANULATION		41	-0.3393939	-1.0801762	0.375	0.6644936	1.0	1837	tags=32%, list=16%, signal=38%
GO_APPENDAGE_MORPHOGENESIS	GO_APPENDAGE_MORPHOGENESIS		63	-0.31168848	-1.0798806	0.32023576	0.6646225	1.0	1636	tags=25%, list=14%, signal=29%
GO_DIVALENT_INORGANIC_CATION_TRANSPORT	GO_DIVALENT_INORGANIC_CATION_TRANSPORT		268	-0.23189978	-1.0798749	0.25396827	0.66402274	1.0	2545	tags=26%, list=22%, signal=33%
GO_MIRNA_METABOLIC_PROCESS	GO_MIRNA_METABOLIC_PROCESS		17	-0.34138322	-1.079826	0.37371662	0.6635261	1.0	3435	tags=47%, list=30%, signal=67%
GO_ENZYME_ACTIVATOR_ACTIVITY	GO_ENZYME_ACTIVATOR_ACTIVITY		374	-0.2196669	-1.0782173	0.2748538	0.66694355	1.0	2746	tags=30%, list=24%, signal=38%
GO_REGULATION_OF_EPITHELIAL_CELL_APOPTOTIC_PROCESS	GO_REGULATION_OF_EPITHELIAL_CELL_APOPTOTIC_PROCESS		48	-0.30736068	-1.0777501	0.3140187	0.66752404	1.0	4172	tags=52%, list=36%, signal=81%
GO_FIBROBLAST_APOPTOTIC_PROCESS	GO_FIBROBLAST_APOPTOTIC_PROCESS		16	-0.43943718	-1.0772384	0.36094674	0.668244	1.0	2155	tags=50%, list=19%, signal=61%
GO_FOAM_CELL_DIFFERENTIATION	GO_FOAM_CELL_DIFFERENTIATION		23	-0.40661827	-1.0765984	0.35437882	0.6692342	1.0	2411	tags=43%, list=21%, signal=55%
GO_POSITIVE_REGULATION_OF_EXTRINSIC_APOPTOTIC_SIGNALING_PATHWAY	GO_POSITIVE_REGULATION_OF_EXTRINSIC_APOPTOTIC_SIGNALING_PATHWAY		39	-0.3086711	-1.0765144	0.35150376	0.6688473	1.0	3444	tags=46%, list=30%, signal=66%
GO_BINDING_OF_SPERM_TO_ZONA_PELLUCIDA	GO_BINDING_OF_SPERM_TO_ZONA_PELLUCIDA		17	-0.3436707	-1.0758168	0.40236688	0.66997063	1.0	4737	tags=53%, list=41%, signal=90%
GO_REGULATION_OF_MUSCLE_CONTRACTION	GO_REGULATION_OF_MUSCLE_CONTRACTION		83	-0.28615105	-1.075747	0.32101166	0.66952443	1.0	2763	tags=34%, list=24%, signal=44%
GO_POSITIVE_REGULATION_OF_NEURON_DEATH	GO_POSITIVE_REGULATION_OF_NEURON_DEATH		78	-0.26682463	-1.075022	0.3246493	0.6707407	1.0	1746	tags=22%, list=15%, signal=26%
GO_CHROMATIN_REMODELING	GO_CHROMATIN_REMODELING		141	-0.27213115	-1.0743898	0.3722334	0.67183006	1.0	2322	tags=32%, list=20%, signal=39%
GO_NUCLEOSOME_BINDING	GO_NUCLEOSOME_BINDING		47	-0.30810103	-1.0735742	0.3831579	0.6732377	1.0	2295	tags=28%, list=20%, signal=34%
GO_POSITIVE_REGULATION_OF_MONOOXYGENASE_ACTIVITY	GO_POSITIVE_REGULATION_OF_MONOOXYGENASE_ACTIVITY		17	-0.36504585	-1.0727112	0.37571156	0.6748089	1.0	3063	tags=41%, list=27%, signal=56%
GO_TUMOR_NECROSIS_FACTOR_SUPERFAMILY_CYTOKINE_PRODUCTION	GO_TUMOR_NECROSIS_FACTOR_SUPERFAMILY_CYTOKINE_PRODUCTION		122	-0.27639177	-1.0723264	0.31923077	0.67517537	1.0	2804	tags=36%, list=24%, signal=47%
GO_PROTEIN_LOCALIZATION_TO_CELL_SURFACE	GO_PROTEIN_LOCALIZATION_TO_CELL_SURFACE		45	-0.29033494	-1.0716683	0.34516767	0.6762565	1.0	2803	tags=36%, list=24%, signal=47%
GO_CELLULAR_COMPONENT_MORPHOGENESIS	GO_CELLULAR_COMPONENT_MORPHOGENESIS		442	-0.22200869	-1.0713122	0.26719058	0.6765518	1.0	1801	tags=19%, list=16%, signal=21%
GO_PALLIUM_DEVELOPMENT	GO_PALLIUM_DEVELOPMENT		94	-0.27540636	-1.0711066	0.32086614	0.6765272	1.0	1598	tags=22%, list=14%, signal=26%
GO_REGULATION_OF_PATTERN_RECOGNITION_RECEPTOR_SIGNALING_PATHWAY	GO_REGULATION_OF_PATTERN_RECOGNITION_RECEPTOR_SIGNALING_PATHWAY		74	-0.3089322	-1.070397	0.35580525	0.67768914	1.0	1806	tags=26%, list=16%, signal=30%
GO_PLACENTA_BLOOD_VESSEL_DEVELOPMENT	GO_PLACENTA_BLOOD_VESSEL_DEVELOPMENT		20	-0.32785764	-1.0703793	0.34747475	0.6771177	1.0	3091	tags=35%, list=27%, signal=48%
GO_REGULATION_OF_CELLULAR_EXTRAVASATION	GO_REGULATION_OF_CELLULAR_EXTRAVASATION		22	-0.3794298	-1.0697612	0.35641548	0.67800385	1.0	814	tags=23%, list=7%, signal=24%
GO_REGULATION_OF_OSTEOBLAST_DIFFERENTIATION	GO_REGULATION_OF_OSTEOBLAST_DIFFERENTIATION		69	-0.2732581	-1.0697042	0.34419551	0.6775289	1.0	1838	tags=26%, list=16%, signal=31%
GO_ENDOCRINE_SYSTEM_DEVELOPMENT	GO_ENDOCRINE_SYSTEM_DEVELOPMENT		54	-0.28210765	-1.069198	0.33268481	0.6781539	1.0	2242	tags=31%, list=19%, signal=39%
GO_ENDOCYTIC_RECYCLING	GO_ENDOCYTIC_RECYCLING		36	-0.30828846	-1.0690882	0.3567134	0.67778414	1.0	2567	tags=42%, list=22%, signal=53%
GO_NEGATIVE_REGULATION_OF_CD4_POSITIVE_ALPHA_BETA_T_CELL_DIFFERENTIATION	GO_NEGATIVE_REGULATION_OF_CD4_POSITIVE_ALPHA_BETA_T_CELL_DIFFERENTIATION		18	-0.38525	-1.0689102	0.3678862	0.6775757	1.0	776	tags=17%, list=7%, signal=18%
GO_ENDOPLASMIC_RETICULUM_GOLGI_INTERMEDIATE_COMPARTMENT_MEMBRANE	GO_ENDOPLASMIC_RETICULUM_GOLGI_INTERMEDIATE_COMPARTMENT_MEMBRANE		57	-0.30020127	-1.067938	0.37853107	0.6794821	1.0	1972	tags=21%, list=17%, signal=25%
GO_CYTOSOLIC_CALCIUM_ION_TRANSPORT	GO_CYTOSOLIC_CALCIUM_ION_TRANSPORT		97	-0.27692658	-1.0675111	0.34188035	0.6799432	1.0	2668	tags=29%, list=23%, signal=37%
GO_POSITIVE_REGULATION_OF_PHOSPHOLIPID_METABOLIC_PROCESS	GO_POSITIVE_REGULATION_OF_PHOSPHOLIPID_METABOLIC_PROCESS		27	-0.33365086	-1.0661376	0.38539553	0.68286765	1.0	2733	tags=33%, list=24%, signal=44%
GO_REGULATION_OF_DEVELOPMENTAL_GROWTH	GO_REGULATION_OF_DEVELOPMENTAL_GROWTH		186	-0.23727714	-1.0659199	0.31322956	0.6828083	1.0	2448	tags=24%, list=21%, signal=30%
GO_REGULATION_OF_RNA_SPLICING	GO_REGULATION_OF_RNA_SPLICING		112	-0.28249407	-1.0648052	0.39278558	0.6850908	1.0	3192	tags=38%, list=28%, signal=51%
GO_POSITIVE_REGULATION_OF_DENDRITE_MORPHOGENESIS	GO_POSITIVE_REGULATION_OF_DENDRITE_MORPHOGENESIS		29	-0.28747317	-1.0647895	0.35181236	0.68451566	1.0	1801	tags=24%, list=16%, signal=29%
GO_ACTIVE_ION_TRANSMEMBRANE_TRANSPORTER_ACTIVITY	GO_ACTIVE_ION_TRANSMEMBRANE_TRANSPORTER_ACTIVITY		123	-0.24626859	-1.0647565	0.33333334	0.6839798	1.0	1695	tags=17%, list=15%, signal=20%
GO_POSITIVE_REGULATION_OF_PROTEIN_TARGETING_TO_MEMBRANE	GO_POSITIVE_REGULATION_OF_PROTEIN_TARGETING_TO_MEMBRANE		17	-0.3444854	-1.064621	0.3744681	0.6837188	1.0	481	tags=18%, list=4%, signal=18%
GO_REGULATION_OF_SYNAPSE_STRUCTURE_OR_ACTIVITY	GO_REGULATION_OF_SYNAPSE_STRUCTURE_OR_ACTIVITY		121	-0.26230508	-1.0646031	0.3392505	0.6831555	1.0	2472	tags=29%, list=21%, signal=36%
GO_RETINOIC_ACID_RECEPTOR_SIGNALING_PATHWAY	GO_RETINOIC_ACID_RECEPTOR_SIGNALING_PATHWAY		23	-0.33419442	-1.0638722	0.36608863	0.6844565	1.0	1844	tags=30%, list=16%, signal=36%
GO_POSITIVE_REGULATION_OF_PHOSPHOPROTEIN_PHOSPHATASE_ACTIVITY	GO_POSITIVE_REGULATION_OF_PHOSPHOPROTEIN_PHOSPHATASE_ACTIVITY		15	-0.39271626	-1.0638468	0.4106776	0.68389964	1.0	2668	tags=33%, list=23%, signal=43%
GO_MACROMOLECULE_TRANSMEMBRANE_TRANSPORTER_ACTIVITY	GO_MACROMOLECULE_TRANSMEMBRANE_TRANSPORTER_ACTIVITY		15	-0.38254258	-1.0637846	0.41894737	0.6834243	1.0	1362	tags=20%, list=12%, signal=23%
GO_POSITIVE_REGULATION_OF_ACTIVATED_T_CELL_PROLIFERATION	GO_POSITIVE_REGULATION_OF_ACTIVATED_T_CELL_PROLIFERATION		18	-0.3652502	-1.0629838	0.34947369	0.6848933	1.0	1129	tags=33%, list=10%, signal=37%
GO_CANONICAL_WNT_SIGNALING_PATHWAY	GO_CANONICAL_WNT_SIGNALING_PATHWAY		204	-0.2127057	-1.0622867	0.32945737	0.6860516	1.0	2469	tags=26%, list=21%, signal=33%
GO_RESPONSE_TO_GROWTH_HORMONE	GO_RESPONSE_TO_GROWTH_HORMONE		27	-0.32404515	-1.0618831	0.3806706	0.6864522	1.0	3544	tags=48%, list=31%, signal=69%
GO_NEGATIVE_REGULATION_OF_NUCLEOTIDE_METABOLIC_PROCESS	GO_NEGATIVE_REGULATION_OF_NUCLEOTIDE_METABOLIC_PROCESS		15	-0.39871335	-1.0616506	0.35318276	0.6864392	1.0	1576	tags=27%, list=14%, signal=31%
GO_PHOSPHOLIPID_BINDING	GO_PHOSPHOLIPID_BINDING		293	-0.23821245	-1.0612038	0.30346233	0.68700796	1.0	1938	tags=22%, list=17%, signal=26%
GO_ACTIN_FILAMENT	GO_ACTIN_FILAMENT		77	-0.28291494	-1.0608987	0.35877863	0.68716484	1.0	3053	tags=36%, list=27%, signal=49%
GO_BODY_FLUID_SECRETION	GO_BODY_FLUID_SECRETION		51	-0.2897621	-1.0603572	0.3592233	0.6879013	1.0	1910	tags=22%, list=17%, signal=26%
GO_CATION_CATION_ANTIPORTER_ACTIVITY	GO_CATION_CATION_ANTIPORTER_ACTIVITY		15	-0.38292158	-1.0597553	0.38170975	0.688821	1.0	2445	tags=33%, list=21%, signal=42%
GO_CELL_SUBSTRATE_ADHESION	GO_CELL_SUBSTRATE_ADHESION		210	-0.2411064	-1.0592676	0.32426777	0.6894721	1.0	1758	tags=19%, list=15%, signal=22%
GO_POSITIVE_REGULATION_OF_PROTEOLYSIS	GO_POSITIVE_REGULATION_OF_PROTEOLYSIS		272	-0.22968432	-1.0583847	0.32677165	0.69114345	1.0	2259	tags=24%, list=20%, signal=29%
GO_NEGATIVE_REGULATION_OF_TOLL_LIKE_RECEPTOR_SIGNALING_PATHWAY	GO_NEGATIVE_REGULATION_OF_TOLL_LIKE_RECEPTOR_SIGNALING_PATHWAY		28	-0.32737255	-1.0578082	0.39564428	0.6919792	1.0	1803	tags=29%, list=16%, signal=34%
GO_SOLUTE_SODIUM_SYMPORTER_ACTIVITY	GO_SOLUTE_SODIUM_SYMPORTER_ACTIVITY		27	-0.36594567	-1.0575455	0.38431373	0.6920407	1.0	2367	tags=30%, list=21%, signal=37%
GO_HORMONE_METABOLIC_PROCESS	GO_HORMONE_METABOLIC_PROCESS		99	-0.2694961	-1.056785	0.31758034	0.6933991	1.0	1145	tags=17%, list=10%, signal=19%
GO_MESENCHYMAL_CELL_DIFFERENTIATION	GO_MESENCHYMAL_CELL_DIFFERENTIATION		118	-0.24014384	-1.0559165	0.33333334	0.6950165	1.0	2095	tags=19%, list=18%, signal=24%
GO_PROTEIN_SERINE_THREONINE_KINASE_ACTIVITY	GO_PROTEIN_SERINE_THREONINE_KINASE_ACTIVITY		315	-0.23983696	-1.0559037	0.33005893	0.6944326	1.0	2204	tags=25%, list=19%, signal=30%
GO_NEURON_PROJECTION_GUIDANCE	GO_NEURON_PROJECTION_GUIDANCE		144	-0.26173085	-1.0558561	0.38921002	0.6939396	1.0	1759	tags=20%, list=15%, signal=23%
GO_REGULATION_OF_DENDRITIC_SPINE_DEVELOPMENT	GO_REGULATION_OF_DENDRITIC_SPINE_DEVELOPMENT		52	-0.2933474	-1.0558214	0.3514563	0.69341075	1.0	2216	tags=29%, list=19%, signal=36%
GO_REGULATION_OF_LONG_TERM_SYNAPTIC_POTENTIATION	GO_REGULATION_OF_LONG_TERM_SYNAPTIC_POTENTIATION		27	-0.31388834	-1.0546863	0.38966203	0.69570076	1.0	420	tags=11%, list=4%, signal=12%
GO_ACTIVATION_OF_CYSTEINE_TYPE_ENDOPEPTIDASE_ACTIVITY_INVOLVED_IN_APOPTOTIC_PROCESS	GO_ACTIVATION_OF_CYSTEINE_TYPE_ENDOPEPTIDASE_ACTIVITY_INVOLVED_IN_APOPTOTIC_PROCESS		67	-0.29244784	-1.0545135	0.36217305	0.69550145	1.0	2259	tags=30%, list=20%, signal=37%
GO_MYELOID_LEUKOCYTE_DIFFERENTIATION	GO_MYELOID_LEUKOCYTE_DIFFERENTIATION		149	-0.26279098	-1.0541068	0.35700575	0.69596434	1.0	2660	tags=38%, list=23%, signal=49%
GO_REGULATION_OF_TRIGLYCERIDE_METABOLIC_PROCESS	GO_REGULATION_OF_TRIGLYCERIDE_METABOLIC_PROCESS		20	-0.354346	-1.0539142	0.39388144	0.69582456	1.0	3433	tags=55%, list=30%, signal=78%
GO_SMOOTH_MUSCLE_CELL_MIGRATION	GO_SMOOTH_MUSCLE_CELL_MIGRATION		39	-0.31866542	-1.053518	0.37087378	0.69622886	1.0	1129	tags=18%, list=10%, signal=20%
GO_TRANSCRIPTION_COFACTOR_BINDING	GO_TRANSCRIPTION_COFACTOR_BINDING		40	-0.29354176	-1.0522058	0.38197425	0.6988968	1.0	2317	tags=30%, list=20%, signal=37%
GO_POSITIVE_REGULATION_OF_VIRAL_PROCESS	GO_POSITIVE_REGULATION_OF_VIRAL_PROCESS		91	-0.2568226	-1.0521208	0.384	0.69849753	1.0	2284	tags=24%, list=20%, signal=30%
GO_HUMORAL_IMMUNE_RESPONSE_MEDIATED_BY_CIRCULATING_IMMUNOGLOBULIN	GO_HUMORAL_IMMUNE_RESPONSE_MEDIATED_BY_CIRCULATING_IMMUNOGLOBULIN		35	-0.36991024	-1.0518339	0.41412213	0.69862825	1.0	1223	tags=20%, list=11%, signal=22%
GO_NEGATIVE_REGULATION_OF_INTERLEUKIN_1_BETA_PRODUCTION	GO_NEGATIVE_REGULATION_OF_INTERLEUKIN_1_BETA_PRODUCTION		17	-0.40035892	-1.0517373	0.39171374	0.6982812	1.0	785	tags=18%, list=7%, signal=19%
GO_GENETIC_IMPRINTING	GO_GENETIC_IMPRINTING		21	-0.3497924	-1.0516399	0.40674603	0.69791675	1.0	2724	tags=33%, list=24%, signal=44%
GO_REGULATION_OF_SPROUTING_ANGIOGENESIS	GO_REGULATION_OF_SPROUTING_ANGIOGENESIS		47	-0.2832013	-1.051002	0.36381322	0.6989383	1.0	1317	tags=21%, list=11%, signal=24%
GO_RUFFLE_ORGANIZATION	GO_RUFFLE_ORGANIZATION		39	-0.30801505	-1.0509374	0.37575758	0.69848853	1.0	814	tags=15%, list=7%, signal=16%
GO_ENTRY_INTO_HOST	GO_ENTRY_INTO_HOST		106	-0.25030532	-1.0505418	0.37304688	0.69891524	1.0	1603	tags=22%, list=14%, signal=25%
GO_REGULATION_OF_CELL_MIGRATION_INVOLVED_IN_SPROUTING_ANGIOGENESIS	GO_REGULATION_OF_CELL_MIGRATION_INVOLVED_IN_SPROUTING_ANGIOGENESIS		25	-0.33317313	-1.0504836	0.38574424	0.6984485	1.0	2322	tags=32%, list=20%, signal=40%
GO_REGULATION_OF_CELLULAR_RESPONSE_TO_GROWTH_FACTOR_STIMULUS	GO_REGULATION_OF_CELLULAR_RESPONSE_TO_GROWTH_FACTOR_STIMULUS		156	-0.24696738	-1.0504756	0.35	0.6978578	1.0	2101	tags=25%, list=18%, signal=30%
GO_NEGATIVE_REGULATION_OF_LEUKOCYTE_CELL_CELL_ADHESION	GO_NEGATIVE_REGULATION_OF_LEUKOCYTE_CELL_CELL_ADHESION		91	-0.2872033	-1.0500197	0.35946462	0.6984099	1.0	2587	tags=33%, list=22%, signal=42%
GO_REGULATION_OF_FIBROBLAST_GROWTH_FACTOR_RECEPTOR_SIGNALING_PATHWAY	GO_REGULATION_OF_FIBROBLAST_GROWTH_FACTOR_RECEPTOR_SIGNALING_PATHWAY		15	-0.39689282	-1.0497973	0.36234817	0.69839174	1.0	683	tags=20%, list=6%, signal=21%
GO_REGULATION_OF_CELL_PROJECTION_ORGANIZATION	GO_REGULATION_OF_CELL_PROJECTION_ORGANIZATION		411	-0.21731871	-1.049313	0.31225297	0.6990291	1.0	2317	tags=23%, list=20%, signal=28%
GO_MEMBRANE_INVAGINATION	GO_MEMBRANE_INVAGINATION		58	-0.29386246	-1.048591	0.38285714	0.7002259	1.0	3108	tags=31%, list=27%, signal=42%
GO_REGULATION_OF_DNA_TEMPLATED_TRANSCRIPTION_ELONGATION	GO_REGULATION_OF_DNA_TEMPLATED_TRANSCRIPTION_ELONGATION		31	-0.3359194	-1.0484017	0.40461215	0.70011514	1.0	3478	tags=45%, list=30%, signal=65%
GO_NEURAL_TUBE_FORMATION	GO_NEURAL_TUBE_FORMATION		74	-0.27613485	-1.0477192	0.37214136	0.7012604	1.0	2746	tags=38%, list=24%, signal=49%
GO_VIRAL_RELEASE_FROM_HOST_CELL	GO_VIRAL_RELEASE_FROM_HOST_CELL		27	-0.30784446	-1.0477116	0.40183488	0.7006696	1.0	1603	tags=26%, list=14%, signal=30%
GO_REGULATION_OF_SUPRAMOLECULAR_FIBER_ORGANIZATION	GO_REGULATION_OF_SUPRAMOLECULAR_FIBER_ORGANIZATION		240	-0.22371799	-1.0459224	0.35758835	0.7046203	1.0	1764	tags=19%, list=15%, signal=22%
GO_QUINONE_BINDING	GO_QUINONE_BINDING		15	-0.3424284	-1.0458801	0.38163266	0.70411867	1.0	1874	tags=27%, list=16%, signal=32%
GO_GLAND_DEVELOPMENT	GO_GLAND_DEVELOPMENT		248	-0.23420066	-1.0458666	0.33128834	0.70354897	1.0	1824	tags=21%, list=16%, signal=25%
GO_CHEMOKINE_PRODUCTION	GO_CHEMOKINE_PRODUCTION		63	-0.29919353	-1.0457208	0.3719165	0.7033227	1.0	2425	tags=35%, list=21%, signal=44%
GO_MORPHOGENESIS_OF_EMBRYONIC_EPITHELIUM	GO_MORPHOGENESIS_OF_EMBRYONIC_EPITHELIUM		84	-0.25265872	-1.0456762	0.36144578	0.70283556	1.0	2746	tags=35%, list=24%, signal=45%
GO_MUSCLE_SYSTEM_PROCESS	GO_MUSCLE_SYSTEM_PROCESS		227	-0.24732712	-1.0452179	0.3489279	0.7033746	1.0	2221	tags=24%, list=19%, signal=29%
GO_RESPONSE_TO_MURAMYL_DIPEPTIDE	GO_RESPONSE_TO_MURAMYL_DIPEPTIDE		17	-0.39918187	-1.045155	0.42911154	0.7029115	1.0	2577	tags=41%, list=22%, signal=53%
GO_REGULATION_OF_NEURON_PROJECTION_DEVELOPMENT	GO_REGULATION_OF_NEURON_PROJECTION_DEVELOPMENT		304	-0.22810113	-1.0445261	0.33665338	0.70390797	1.0	2317	tags=23%, list=20%, signal=28%
GO_NEGATIVE_REGULATION_OF_MUSCLE_CELL_APOPTOTIC_PROCESS	GO_NEGATIVE_REGULATION_OF_MUSCLE_CELL_APOPTOTIC_PROCESS		21	-0.36506093	-1.0434091	0.40438247	0.70622087	1.0	1307	tags=24%, list=11%, signal=27%
GO_VENTRICULAR_CARDIAC_MUSCLE_TISSUE_DEVELOPMENT	GO_VENTRICULAR_CARDIAC_MUSCLE_TISSUE_DEVELOPMENT		23	-0.34572616	-1.0432577	0.3958763	0.7059887	1.0	2841	tags=43%, list=25%, signal=58%
GO_METHYLATION	GO_METHYLATION		222	-0.2615661	-1.0432113	0.40123457	0.7055184	1.0	2770	tags=32%, list=24%, signal=41%
GO_REGULATION_OF_EPIDERMAL_CELL_DIFFERENTIATION	GO_REGULATION_OF_EPIDERMAL_CELL_DIFFERENTIATION		29	-0.30633137	-1.0421491	0.39238095	0.70769024	1.0	2705	tags=31%, list=23%, signal=40%
GO_SUBSTRATE_ADHESION_DEPENDENT_CELL_SPREADING	GO_SUBSTRATE_ADHESION_DEPENDENT_CELL_SPREADING		64	-0.24629241	-1.0421032	0.39787233	0.7071994	1.0	1111	tags=14%, list=10%, signal=15%
GO_ACTIVATION_OF_PROTEIN_KINASE_B_ACTIVITY	GO_ACTIVATION_OF_PROTEIN_KINASE_B_ACTIVITY		25	-0.33850607	-1.0415252	0.40357852	0.70810294	1.0	1307	tags=20%, list=11%, signal=23%
GO_CEREBRAL_CORTEX_DEVELOPMENT	GO_CEREBRAL_CORTEX_DEVELOPMENT		67	-0.2842767	-1.0414256	0.3745098	0.70773965	1.0	1762	tags=25%, list=15%, signal=30%
GO_TELOMERASE_HOLOENZYME_COMPLEX	GO_TELOMERASE_HOLOENZYME_COMPLEX		17	-0.36858013	-1.0411799	0.4243028	0.70776814	1.0	4748	tags=76%, list=41%, signal=130%
GO_COLLATERAL_SPROUTING	GO_COLLATERAL_SPROUTING		15	-0.37353355	-1.0410903	0.38846153	0.7073831	1.0	2286	tags=27%, list=20%, signal=33%
GO_REGULATION_OF_ACTIN_FILAMENT_BASED_PROCESS	GO_REGULATION_OF_ACTIN_FILAMENT_BASED_PROCESS		247	-0.22621879	-1.0404576	0.36811024	0.7084019	1.0	3053	tags=32%, list=27%, signal=43%
GO_POSITIVE_REGULATION_OF_PEPTIDYL_SERINE_PHOSPHORYLATION	GO_POSITIVE_REGULATION_OF_PEPTIDYL_SERINE_PHOSPHORYLATION		63	-0.26008528	-1.0396717	0.3767535	0.709721	1.0	741	tags=14%, list=6%, signal=15%
GO_CARBOHYDRATE_BINDING	GO_CARBOHYDRATE_BINDING		154	-0.2571831	-1.0395412	0.34261242	0.70944685	1.0	2294	tags=28%, list=20%, signal=34%
GO_NEGATIVE_REGULATION_OF_DEVELOPMENTAL_GROWTH	GO_NEGATIVE_REGULATION_OF_DEVELOPMENTAL_GROWTH		69	-0.28430244	-1.0385002	0.374031	0.7114192	1.0	1824	tags=19%, list=16%, signal=22%
GO_NEGATIVE_REGULATION_OF_FIBROBLAST_PROLIFERATION	GO_NEGATIVE_REGULATION_OF_FIBROBLAST_PROLIFERATION		21	-0.33980033	-1.0384607	0.3881188	0.7109155	1.0	2155	tags=38%, list=19%, signal=47%
GO_REGULATION_OF_MYELOID_CELL_DIFFERENTIATION	GO_REGULATION_OF_MYELOID_CELL_DIFFERENTIATION		165	-0.24539544	-1.0384605	0.35700196	0.7103099	1.0	2483	tags=33%, list=22%, signal=41%
GO_REGULATION_OF_PROTEIN_TYROSINE_KINASE_ACTIVITY	GO_REGULATION_OF_PROTEIN_TYROSINE_KINASE_ACTIVITY		63	-0.25849506	-1.038148	0.3646833	0.7105338	1.0	1568	tags=22%, list=14%, signal=26%
GO_VESICLE_CARGO_LOADING	GO_VESICLE_CARGO_LOADING		20	-0.37929434	-1.0378969	0.4288577	0.7105481	1.0	2803	tags=45%, list=24%, signal=59%
GO_SPERM_EGG_RECOGNITION	GO_SPERM_EGG_RECOGNITION		23	-0.32116577	-1.0378801	0.39726028	0.70998126	1.0	1021	tags=13%, list=9%, signal=14%
GO_LYMPHOCYTE_HOMEOSTASIS	GO_LYMPHOCYTE_HOMEOSTASIS		52	-0.29173595	-1.037553	0.39489195	0.71023506	1.0	3242	tags=46%, list=28%, signal=64%
GO_RESPONSE_TO_BACTERIUM	GO_RESPONSE_TO_BACTERIUM		387	-0.25741354	-1.0375208	0.3938224	0.70972437	1.0	2497	tags=29%, list=22%, signal=36%
GO_CHEMOREPELLENT_ACTIVITY	GO_CHEMOREPELLENT_ACTIVITY		15	-0.40461442	-1.0374599	0.40792078	0.70928	1.0	190	tags=13%, list=2%, signal=14%
GO_SKELETAL_MUSCLE_TISSUE_REGENERATION	GO_SKELETAL_MUSCLE_TISSUE_REGENERATION		17	-0.3678461	-1.0372282	0.4076923	0.7092438	1.0	1824	tags=35%, list=16%, signal=42%
GO_DISTAL_AXON	GO_DISTAL_AXON		181	-0.23239443	-1.0362685	0.36679536	0.7111212	1.0	2763	tags=28%, list=24%, signal=36%
GO_POSITIVE_REGULATION_OF_INTRINSIC_APOPTOTIC_SIGNALING_PATHWAY	GO_POSITIVE_REGULATION_OF_INTRINSIC_APOPTOTIC_SIGNALING_PATHWAY		47	-0.26947027	-1.0361801	0.41164657	0.71075475	1.0	1946	tags=19%, list=17%, signal=23%
GO_RESPONSE_TO_ANTIBIOTIC	GO_RESPONSE_TO_ANTIBIOTIC		40	-0.31589952	-1.0360209	0.38603696	0.71056736	1.0	1695	tags=30%, list=15%, signal=35%
GO_REGULATION_OF_VOLTAGE_GATED_CALCIUM_CHANNEL_ACTIVITY	GO_REGULATION_OF_VOLTAGE_GATED_CALCIUM_CHANNEL_ACTIVITY		17	-0.3560695	-1.0359308	0.38821137	0.7102139	1.0	2004	tags=29%, list=17%, signal=36%
GO_REGENERATION	GO_REGENERATION		110	-0.25744835	-1.0355245	0.40631163	0.71065515	1.0	1824	tags=23%, list=16%, signal=27%
GO_REGULATION_OF_FATTY_ACID_OXIDATION	GO_REGULATION_OF_FATTY_ACID_OXIDATION		17	-0.3740923	-1.0354011	0.41434264	0.71033067	1.0	469	tags=12%, list=4%, signal=12%
GO_CYTOPLASMIC_PATTERN_RECOGNITION_RECEPTOR_SIGNALING_PATHWAY	GO_CYTOPLASMIC_PATTERN_RECOGNITION_RECEPTOR_SIGNALING_PATHWAY		57	-0.3369529	-1.0348248	0.4274953	0.7111328	1.0	2577	tags=35%, list=22%, signal=45%
GO_SPINAL_CORD_MOTOR_NEURON_DIFFERENTIATION	GO_SPINAL_CORD_MOTOR_NEURON_DIFFERENTIATION		16	-0.3618863	-1.0346055	0.43292683	0.71105444	1.0	2982	tags=31%, list=26%, signal=42%
GO_MAMMARY_GLAND_DEVELOPMENT	GO_MAMMARY_GLAND_DEVELOPMENT		77	-0.25043032	-1.034319	0.37698412	0.71123046	1.0	2052	tags=23%, list=18%, signal=28%
GO_PYRIDINE_CONTAINING_COMPOUND_BIOSYNTHETIC_PROCESS	GO_PYRIDINE_CONTAINING_COMPOUND_BIOSYNTHETIC_PROCESS		21	-0.37494013	-1.0342277	0.402	0.7108597	1.0	1505	tags=29%, list=13%, signal=33%
GO_REGULATION_OF_RESPONSE_TO_INTERFERON_GAMMA	GO_REGULATION_OF_RESPONSE_TO_INTERFERON_GAMMA		20	-0.4405811	-1.0340852	0.42666668	0.71062994	1.0	1317	tags=35%, list=11%, signal=39%
GO_NEGATIVE_REGULATION_OF_ALPHA_BETA_T_CELL_DIFFERENTIATION	GO_NEGATIVE_REGULATION_OF_ALPHA_BETA_T_CELL_DIFFERENTIATION		20	-0.36320418	-1.0338348	0.41104296	0.71065533	1.0	776	tags=15%, list=7%, signal=16%
GO_LIPOPOLYSACCHARIDE_MEDIATED_SIGNALING_PATHWAY	GO_LIPOPOLYSACCHARIDE_MEDIATED_SIGNALING_PATHWAY		50	-0.32047772	-1.0336285	0.40588236	0.71058744	1.0	3077	tags=46%, list=27%, signal=63%
GO_RNA_POLYMERASE_II_CORE_PROMOTER_SEQUENCE_SPECIFIC_DNA_BINDING	GO_RNA_POLYMERASE_II_CORE_PROMOTER_SEQUENCE_SPECIFIC_DNA_BINDING		16	-0.36023793	-1.0335903	0.39405942	0.71008575	1.0	1393	tags=19%, list=12%, signal=21%
GO_REGULATION_OF_LAMELLIPODIUM_ASSEMBLY	GO_REGULATION_OF_LAMELLIPODIUM_ASSEMBLY		21	-0.3230895	-1.0320556	0.42156863	0.71334887	1.0	158	tags=10%, list=1%, signal=10%
GO_VENTRAL_SPINAL_CORD_DEVELOPMENT	GO_VENTRAL_SPINAL_CORD_DEVELOPMENT		19	-0.35371697	-1.0319822	0.40416667	0.7129457	1.0	2982	tags=32%, list=26%, signal=43%
GO_VASCULAR_ASSOCIATED_SMOOTH_MUSCLE_CONTRACTION	GO_VASCULAR_ASSOCIATED_SMOOTH_MUSCLE_CONTRACTION		15	-0.42129803	-1.0319378	0.43307087	0.712457	1.0	1129	tags=27%, list=10%, signal=30%
GO_SEQUESTERING_OF_CALCIUM_ION	GO_SEQUESTERING_OF_CALCIUM_ION		70	-0.26436138	-1.0317887	0.38658777	0.7122355	1.0	818	tags=13%, list=7%, signal=14%
GO_CHROMATIN_ORGANIZATION_INVOLVED_IN_REGULATION_OF_TRANSCRIPTION	GO_CHROMATIN_ORGANIZATION_INVOLVED_IN_REGULATION_OF_TRANSCRIPTION		70	-0.30261204	-1.0317125	0.40041068	0.7118465	1.0	1979	tags=29%, list=17%, signal=34%
GO_MAINTENANCE_OF_BLOOD_BRAIN_BARRIER	GO_MAINTENANCE_OF_BLOOD_BRAIN_BARRIER		19	-0.38853824	-1.0316988	0.43887776	0.71127933	1.0	2234	tags=32%, list=19%, signal=39%
GO_NEGATIVE_REGULATION_OF_PROTEIN_BINDING	GO_NEGATIVE_REGULATION_OF_PROTEIN_BINDING		75	-0.24539413	-1.0315144	0.4071856	0.71112657	1.0	3675	tags=47%, list=32%, signal=68%
GO_MUSCLE_ORGAN_MORPHOGENESIS	GO_MUSCLE_ORGAN_MORPHOGENESIS		35	-0.31961176	-1.0310991	0.38728324	0.71154	1.0	3213	tags=43%, list=28%, signal=59%
GO_REGULATION_OF_GENE_EXPRESSION_BY_GENETIC_IMPRINTING	GO_REGULATION_OF_GENE_EXPRESSION_BY_GENETIC_IMPRINTING		16	-0.34147143	-1.0310018	0.41312742	0.71121025	1.0	1651	tags=25%, list=14%, signal=29%
GO_ADP_BINDING	GO_ADP_BINDING		26	-0.33998868	-1.0308629	0.4074074	0.71098983	1.0	1314	tags=19%, list=11%, signal=22%
GO_GOLGI_ASSOCIATED_VESICLE	GO_GOLGI_ASSOCIATED_VESICLE		139	-0.2665741	-1.0306177	0.44376278	0.7110552	1.0	2582	tags=28%, list=22%, signal=36%
GO_REGULATION_OF_MAST_CELL_ACTIVATION_INVOLVED_IN_IMMUNE_RESPONSE	GO_REGULATION_OF_MAST_CELL_ACTIVATION_INVOLVED_IN_IMMUNE_RESPONSE		26	-0.32221517	-1.0302631	0.41828793	0.71139336	1.0	1803	tags=31%, list=16%, signal=36%
GO_LEUKOCYTE_HOMEOSTASIS	GO_LEUKOCYTE_HOMEOSTASIS		69	-0.28717986	-1.028509	0.40236688	0.71521926	1.0	2771	tags=39%, list=24%, signal=51%
GO_MODULATION_OF_EXCITATORY_POSTSYNAPTIC_POTENTIAL	GO_MODULATION_OF_EXCITATORY_POSTSYNAPTIC_POTENTIAL		23	-0.3410648	-1.0275408	0.4305835	0.7170761	1.0	2257	tags=26%, list=20%, signal=32%
GO_LIPID_TRANSFER_ACTIVITY	GO_LIPID_TRANSFER_ACTIVITY		23	-0.33724552	-1.0267459	0.41897234	0.718541	1.0	1707	tags=26%, list=15%, signal=31%
GO_REGULATION_OF_NECROTIC_CELL_DEATH	GO_REGULATION_OF_NECROTIC_CELL_DEATH		23	-0.3675629	-1.0264128	0.41883767	0.71882385	1.0	780	tags=17%, list=7%, signal=19%
GO_POSITIVE_REGULATION_OF_CALCIUM_ION_TRANSPORT	GO_POSITIVE_REGULATION_OF_CALCIUM_ION_TRANSPORT		68	-0.28834203	-1.0259188	0.41237113	0.71944976	1.0	2313	tags=26%, list=20%, signal=33%
GO_RECEPTOR_CLUSTERING	GO_RECEPTOR_CLUSTERING		32	-0.29407823	-1.0258492	0.40631163	0.7190212	1.0	2771	tags=28%, list=24%, signal=37%
GO_14_3_3_PROTEIN_BINDING	GO_14_3_3_PROTEIN_BINDING		25	-0.34618226	-1.0255823	0.42629483	0.7191452	1.0	1352	tags=24%, list=12%, signal=27%
GO_NEGATIVE_REGULATION_OF_TRANSFERASE_ACTIVITY	GO_NEGATIVE_REGULATION_OF_TRANSFERASE_ACTIVITY		199	-0.22069144	-1.0255495	0.39728683	0.7186508	1.0	3572	tags=39%, list=31%, signal=55%
GO_CLATHRIN_COATED_ENDOCYTIC_VESICLE_MEMBRANE	GO_CLATHRIN_COATED_ENDOCYTIC_VESICLE_MEMBRANE		27	-0.36001086	-1.0249931	0.4012474	0.7195004	1.0	2199	tags=41%, list=19%, signal=50%
GO_REGULATION_OF_MUSCLE_ORGAN_DEVELOPMENT	GO_REGULATION_OF_MUSCLE_ORGAN_DEVELOPMENT		73	-0.25004068	-1.0240284	0.40461215	0.72134507	1.0	2418	tags=27%, list=21%, signal=34%
GO_DNA_POLYMERASE_COMPLEX	GO_DNA_POLYMERASE_COMPLEX		15	-0.41475233	-1.0236634	0.45010182	0.72170603	1.0	2238	tags=27%, list=19%, signal=33%
GO_REGULATION_OF_TRANS_SYNAPTIC_SIGNALING	GO_REGULATION_OF_TRANS_SYNAPTIC_SIGNALING		233	-0.23118171	-1.0235039	0.38867188	0.721485	1.0	2516	tags=24%, list=22%, signal=31%
GO_REGULATION_OF_NUCLEOTIDE_METABOLIC_PROCESS	GO_REGULATION_OF_NUCLEOTIDE_METABOLIC_PROCESS		79	-0.27677605	-1.0225012	0.42973524	0.7235071	1.0	2468	tags=30%, list=21%, signal=38%
GO_PHOSPHATIDYLINOSITOL_BINDING	GO_PHOSPHATIDYLINOSITOL_BINDING		187	-0.25727856	-1.0223694	0.44265592	0.7232485	1.0	1938	tags=24%, list=17%, signal=28%
GO_INTERLEUKIN_6_PRODUCTION	GO_INTERLEUKIN_6_PRODUCTION		101	-0.2962691	-1.0218565	0.41425818	0.7240092	1.0	3010	tags=41%, list=26%, signal=54%
GO_PROTEIN_LOCALIZATION_TO_NUCLEUS	GO_PROTEIN_LOCALIZATION_TO_NUCLEUS		202	-0.26268277	-1.0216712	0.41889116	0.72389185	1.0	2468	tags=28%, list=21%, signal=35%
GO_NEGATIVE_REGULATION_OF_POSTTRANSCRIPTIONAL_GENE_SILENCING	GO_NEGATIVE_REGULATION_OF_POSTTRANSCRIPTIONAL_GENE_SILENCING		16	-0.37004575	-1.0215504	0.44150943	0.7235972	1.0	2453	tags=38%, list=21%, signal=48%
GO_NEGATIVE_REGULATION_OF_CATALYTIC_ACTIVITY	GO_NEGATIVE_REGULATION_OF_CATALYTIC_ACTIVITY		489	-0.20608515	-1.0213002	0.4	0.7236216	1.0	2056	tags=22%, list=18%, signal=26%
GO_REGULATION_OF_OSSIFICATION	GO_REGULATION_OF_OSSIFICATION		112	-0.25295374	-1.0212872	0.39430895	0.7230623	1.0	2504	tags=30%, list=22%, signal=38%
GO_METHYLTRANSFERASE_COMPLEX	GO_METHYLTRANSFERASE_COMPLEX		83	-0.3199485	-1.0208858	0.45606694	0.72344923	1.0	2603	tags=31%, list=23%, signal=40%
GO_RESPONSE_TO_DOPAMINE	GO_RESPONSE_TO_DOPAMINE		37	-0.28306937	-1.0203818	0.39883268	0.7241414	1.0	3709	tags=43%, list=32%, signal=64%
GO_SYNAPSE_ORGANIZATION	GO_SYNAPSE_ORGANIZATION		205	-0.23438953	-1.0202736	0.38791424	0.7238304	1.0	2472	tags=24%, list=21%, signal=30%
GO_REGULATION_OF_PROTEIN_LOCALIZATION_TO_NUCLEUS	GO_REGULATION_OF_PROTEIN_LOCALIZATION_TO_NUCLEUS		91	-0.26966354	-1.0199922	0.4164905	0.7239761	1.0	2468	tags=29%, list=21%, signal=36%
GO_ANTIGEN_PROCESSING_AND_PRESENTATION	GO_ANTIGEN_PROCESSING_AND_PRESENTATION		191	-0.23589325	-1.0198298	0.43813387	0.7238052	1.0	2628	tags=29%, list=23%, signal=37%
GO_SLEEP	GO_SLEEP		16	-0.37589547	-1.0184668	0.42578125	0.7266027	1.0	1452	tags=25%, list=13%, signal=29%
GO_REGULATION_OF_EXTENT_OF_CELL_GROWTH	GO_REGULATION_OF_EXTENT_OF_CELL_GROWTH		68	-0.26430196	-1.0184412	0.41941747	0.7260961	1.0	3453	tags=31%, list=30%, signal=44%
GO_POSITIVE_REGULATION_OF_T_HELPER_CELL_DIFFERENTIATION	GO_POSITIVE_REGULATION_OF_T_HELPER_CELL_DIFFERENTIATION		18	-0.39367297	-1.0175934	0.45010182	0.72766185	1.0	1129	tags=33%, list=10%, signal=37%
GO_DETECTION_OF_ABIOTIC_STIMULUS	GO_DETECTION_OF_ABIOTIC_STIMULUS		48	-0.26758385	-1.0175645	0.44074845	0.72714716	1.0	543	tags=10%, list=5%, signal=11%
GO_TRANSMEMBRANE_RECEPTOR_PROTEIN_KINASE_ACTIVITY	GO_TRANSMEMBRANE_RECEPTOR_PROTEIN_KINASE_ACTIVITY		41	-0.33777845	-1.0174906	0.43503937	0.72674835	1.0	1824	tags=22%, list=16%, signal=26%
GO_RHO_PROTEIN_SIGNAL_TRANSDUCTION	GO_RHO_PROTEIN_SIGNAL_TRANSDUCTION		83	-0.24747172	-1.0171	0.41910332	0.72723955	1.0	1601	tags=20%, list=14%, signal=24%
GO_NUCLEAR_SPECK	GO_NUCLEAR_SPECK		301	-0.24097297	-1.0165689	0.46247464	0.7280162	1.0	3332	tags=36%, list=29%, signal=50%
GO_REGULATION_OF_EMBRYONIC_DEVELOPMENT	GO_REGULATION_OF_EMBRYONIC_DEVELOPMENT		64	-0.250281	-1.0161649	0.3935743	0.72850347	1.0	2682	tags=31%, list=23%, signal=41%
GO_MRNA_EXPORT_FROM_NUCLEUS	GO_MRNA_EXPORT_FROM_NUCLEUS		84	-0.32450607	-1.0157036	0.45841786	0.7291194	1.0	3602	tags=44%, list=31%, signal=64%
GO_NUCLEAR_RECEPTOR_TRANSCRIPTION_COACTIVATOR_ACTIVITY	GO_NUCLEAR_RECEPTOR_TRANSCRIPTION_COACTIVATOR_ACTIVITY		41	-0.30336162	-1.0156589	0.43253967	0.7286657	1.0	3517	tags=41%, list=31%, signal=59%
GO_S_ADENOSYLMETHIONINE_DEPENDENT_METHYLTRANSFERASE_ACTIVITY	GO_S_ADENOSYLMETHIONINE_DEPENDENT_METHYLTRANSFERASE_ACTIVITY		93	-0.27090353	-1.0155447	0.43	0.72835606	1.0	3027	tags=33%, list=26%, signal=45%
GO_REGULATION_OF_CARDIAC_MUSCLE_TISSUE_DEVELOPMENT	GO_REGULATION_OF_CARDIAC_MUSCLE_TISSUE_DEVELOPMENT		45	-0.27912396	-1.015444	0.39321357	0.72803605	1.0	2613	tags=33%, list=23%, signal=43%
GO_POSITIVE_REGULATION_OF_TYPE_I_INTERFERON_PRODUCTION	GO_POSITIVE_REGULATION_OF_TYPE_I_INTERFERON_PRODUCTION		68	-0.298318	-1.0154229	0.46034816	0.7275054	1.0	3732	tags=49%, list=32%, signal=71%
GO_POSITIVE_REGULATION_OF_OLIGODENDROCYTE_DIFFERENTIATION	GO_POSITIVE_REGULATION_OF_OLIGODENDROCYTE_DIFFERENTIATION		15	-0.33911085	-1.0152851	0.4375	0.727253	1.0	524	tags=13%, list=5%, signal=14%
GO_NEGATIVE_REGULATION_OF_RECEPTOR_SIGNALING_PATHWAY_VIA_JAK_STAT	GO_NEGATIVE_REGULATION_OF_RECEPTOR_SIGNALING_PATHWAY_VIA_JAK_STAT		19	-0.35774827	-1.0150667	0.44339624	0.7272006	1.0	2536	tags=32%, list=22%, signal=40%
GO_NEGATIVE_REGULATION_OF_RECEPTOR_SIGNALING_PATHWAY_VIA_STAT	GO_NEGATIVE_REGULATION_OF_RECEPTOR_SIGNALING_PATHWAY_VIA_STAT		19	-0.35774827	-1.0150667	0.44339624	0.7266175	1.0	2536	tags=32%, list=22%, signal=40%
GO_TELENCEPHALON_DEVELOPMENT	GO_TELENCEPHALON_DEVELOPMENT		141	-0.23841278	-1.0150303	0.41428572	0.7261313	1.0	1770	tags=21%, list=15%, signal=25%
GO_REGULATION_OF_FIBROBLAST_MIGRATION	GO_REGULATION_OF_FIBROBLAST_MIGRATION		26	-0.31848273	-1.014941	0.42307693	0.72574973	1.0	481	tags=15%, list=4%, signal=16%
GO_HISTONE_H3_K9_METHYLATION	GO_HISTONE_H3_K9_METHYLATION		28	-0.32693076	-1.0147907	0.4456067	0.7255552	1.0	1529	tags=25%, list=13%, signal=29%
GO_CEREBELLAR_PURKINJE_CELL_LAYER_DEVELOPMENT	GO_CEREBELLAR_PURKINJE_CELL_LAYER_DEVELOPMENT		17	-0.32386845	-1.0143728	0.42937854	0.7260273	1.0	173	tags=12%, list=2%, signal=12%
GO_CELLULAR_RESPONSE_TO_MOLECULE_OF_BACTERIAL_ORIGIN	GO_CELLULAR_RESPONSE_TO_MOLECULE_OF_BACTERIAL_ORIGIN		151	-0.27226168	-1.0133644	0.44172934	0.72799236	1.0	3077	tags=40%, list=27%, signal=54%
GO_POSITIVE_REGULATION_OF_CELLULAR_COMPONENT_BIOGENESIS	GO_POSITIVE_REGULATION_OF_CELLULAR_COMPONENT_BIOGENESIS		339	-0.21182473	-1.0133057	0.41633466	0.72754854	1.0	3053	tags=31%, list=27%, signal=41%
GO_ADHERENS_JUNCTION	GO_ADHERENS_JUNCTION		97	-0.25680843	-1.0129993	0.407767	0.72777766	1.0	2173	tags=25%, list=19%, signal=30%
GO_ACTIN_CYTOSKELETON_REORGANIZATION	GO_ACTIN_CYTOSKELETON_REORGANIZATION		77	-0.25707677	-1.0127697	0.45075756	0.7277858	1.0	481	tags=10%, list=4%, signal=11%
GO_CELL_SURFACE_RECEPTOR_SIGNALING_PATHWAY_INVOLVED_IN_CELL_CELL_SIGNALING	GO_CELL_SURFACE_RECEPTOR_SIGNALING_PATHWAY_INVOLVED_IN_CELL_CELL_SIGNALING		367	-0.19178443	-1.0120099	0.4026465	0.7292003	1.0	2317	tags=23%, list=20%, signal=28%
GO_QUINONE_METABOLIC_PROCESS	GO_QUINONE_METABOLIC_PROCESS		25	-0.31997097	-1.0115583	0.46336633	0.72981995	1.0	2684	tags=32%, list=23%, signal=42%
GO_REGULATION_OF_BINDING	GO_REGULATION_OF_BINDING		261	-0.22444695	-1.0109934	0.42020202	0.73070204	1.0	2420	tags=29%, list=21%, signal=36%
GO_DIGESTIVE_SYSTEM_PROCESS	GO_DIGESTIVE_SYSTEM_PROCESS		43	-0.2878661	-1.0108418	0.44220182	0.73052895	1.0	2536	tags=33%, list=22%, signal=42%
GO_REGULATION_OF_VASCULAR_ENDOTHELIAL_GROWTH_FACTOR_RECEPTOR_SIGNALING_PATHWAY	GO_REGULATION_OF_VASCULAR_ENDOTHELIAL_GROWTH_FACTOR_RECEPTOR_SIGNALING_PATHWAY		18	-0.35894534	-1.0102935	0.43314502	0.73132825	1.0	1675	tags=28%, list=15%, signal=32%
GO_POSITIVE_REGULATION_OF_PROTEIN_CONTAINING_COMPLEX_ASSEMBLY	GO_POSITIVE_REGULATION_OF_PROTEIN_CONTAINING_COMPLEX_ASSEMBLY		175	-0.22835718	-1.0098122	0.41119692	0.73197454	1.0	3081	tags=33%, list=27%, signal=44%
GO_ACTIN_FILAMENT_BASED_PROCESS	GO_ACTIN_FILAMENT_BASED_PROCESS		478	-0.21418546	-1.0097963	0.4055118	0.73143333	1.0	2226	tags=23%, list=19%, signal=27%
GO_CELL_FATE_COMMITMENT	GO_CELL_FATE_COMMITMENT		118	-0.26924792	-1.0083269	0.43945312	0.73449045	1.0	1659	tags=17%, list=14%, signal=20%
GO_MRNA_CLEAVAGE_AND_POLYADENYLATION_SPECIFICITY_FACTOR_COMPLEX	GO_MRNA_CLEAVAGE_AND_POLYADENYLATION_SPECIFICITY_FACTOR_COMPLEX		15	-0.3737084	-1.0082681	0.47011954	0.73404706	1.0	2855	tags=40%, list=25%, signal=53%
GO_MUSCLE_CELL_PROLIFERATION	GO_MUSCLE_CELL_PROLIFERATION		117	-0.25264367	-1.0079186	0.42607003	0.7343196	1.0	2447	tags=27%, list=21%, signal=34%
GO_NEGATIVE_REGULATION_OF_CELLULAR_AMIDE_METABOLIC_PROCESS	GO_NEGATIVE_REGULATION_OF_CELLULAR_AMIDE_METABOLIC_PROCESS		121	-0.2629233	-1.0070698	0.4642127	0.7358624	1.0	2936	tags=35%, list=26%, signal=46%
GO_EXTRINSIC_APOPTOTIC_SIGNALING_PATHWAY	GO_EXTRINSIC_APOPTOTIC_SIGNALING_PATHWAY		162	-0.2252663	-1.0065743	0.43629342	0.7365843	1.0	2326	tags=25%, list=20%, signal=31%
GO_REGULATORY_RNA_BINDING	GO_REGULATORY_RNA_BINDING		28	-0.32903728	-1.0058779	0.4715447	0.7378021	1.0	2366	tags=29%, list=21%, signal=36%
GO_NEURON_APOPTOTIC_PROCESS	GO_NEURON_APOPTOTIC_PROCESS		152	-0.21352078	-1.0056854	0.4248497	0.73772806	1.0	2286	tags=22%, list=20%, signal=28%
GO_MODULATION_BY_SYMBIONT_OF_ENTRY_INTO_HOST	GO_MODULATION_BY_SYMBIONT_OF_ENTRY_INTO_HOST		34	-0.30407414	-1.0046105	0.42352942	0.73981273	1.0	3138	tags=47%, list=27%, signal=65%
GO_REGULATION_OF_ACTIN_FILAMENT_ORGANIZATION	GO_REGULATION_OF_ACTIN_FILAMENT_ORGANIZATION		181	-0.22201912	-1.0044888	0.44238684	0.7395605	1.0	1756	tags=19%, list=15%, signal=22%
GO_REGULATION_OF_GLYCOPROTEIN_METABOLIC_PROCESS	GO_REGULATION_OF_GLYCOPROTEIN_METABOLIC_PROCESS		31	-0.3087903	-1.0044324	0.45544556	0.73912585	1.0	1469	tags=26%, list=13%, signal=30%
GO_APOPTOTIC_DNA_FRAGMENTATION	GO_APOPTOTIC_DNA_FRAGMENTATION		16	-0.34710974	-1.0042698	0.45638946	0.7389625	1.0	1881	tags=31%, list=16%, signal=37%
GO_CARDIAC_ATRIUM_DEVELOPMENT	GO_CARDIAC_ATRIUM_DEVELOPMENT		15	-0.36772636	-1.0037342	0.4352031	0.739751	1.0	425	tags=13%, list=4%, signal=14%
GO_CARDIAC_VENTRICLE_MORPHOGENESIS	GO_CARDIAC_VENTRICLE_MORPHOGENESIS		33	-0.31732056	-1.0036898	0.44785276	0.7392904	1.0	2217	tags=36%, list=19%, signal=45%
GO_LIGASE_ACTIVITY_FORMING_CARBON_OXYGEN_BONDS	GO_LIGASE_ACTIVITY_FORMING_CARBON_OXYGEN_BONDS		15	-0.3802893	-1.0034683	0.47916666	0.7392689	1.0	2837	tags=47%, list=25%, signal=62%
GO_REGULATION_OF_ACTIN_FILAMENT_BUNDLE_ASSEMBLY	GO_REGULATION_OF_ACTIN_FILAMENT_BUNDLE_ASSEMBLY		70	-0.24057531	-1.0030361	0.45416668	0.73981345	1.0	1695	tags=21%, list=15%, signal=25%
GO_SCAVENGER_RECEPTOR_ACTIVITY	GO_SCAVENGER_RECEPTOR_ACTIVITY		21	-0.4022728	-1.0029997	0.4398422	0.7393288	1.0	1124	tags=19%, list=10%, signal=21%
GO_NECROTIC_CELL_DEATH	GO_NECROTIC_CELL_DEATH		42	-0.3162841	-1.0027732	0.4491018	0.7393452	1.0	3244	tags=38%, list=28%, signal=53%
GO_TOLL_LIKE_RECEPTOR_9_SIGNALING_PATHWAY	GO_TOLL_LIKE_RECEPTOR_9_SIGNALING_PATHWAY		21	-0.37998945	-1.0026656	0.4891945	0.73905987	1.0	3599	tags=38%, list=31%, signal=55%
GO_EMBRYONIC_MORPHOGENESIS	GO_EMBRYONIC_MORPHOGENESIS		288	-0.21860102	-1.0026376	0.42031872	0.73855567	1.0	1824	tags=20%, list=16%, signal=24%
GO_NUCLEOSOMAL_DNA_BINDING	GO_NUCLEOSOMAL_DNA_BINDING		22	-0.31725022	-1.00243	0.4528302	0.7384768	1.0	3898	tags=41%, list=34%, signal=62%
GO_PROTEIN_DESTABILIZATION	GO_PROTEIN_DESTABILIZATION		42	-0.28608352	-1.00155	0.42003852	0.7400574	1.0	944	tags=17%, list=8%, signal=18%
GO_REGULATION_OF_PEPTIDE_SECRETION	GO_REGULATION_OF_PEPTIDE_SECRETION		240	-0.22389312	-1.0014423	0.45083487	0.7397746	1.0	2338	tags=26%, list=20%, signal=32%
GO_EMBRYONIC_CRANIAL_SKELETON_MORPHOGENESIS	GO_EMBRYONIC_CRANIAL_SKELETON_MORPHOGENESIS		29	-0.30058578	-1.0012252	0.4280079	0.7397656	1.0	2669	tags=31%, list=23%, signal=40%
GO_REGULATION_OF_CARDIAC_MUSCLE_CELL_DIFFERENTIATION	GO_REGULATION_OF_CARDIAC_MUSCLE_CELL_DIFFERENTIATION		21	-0.31761461	-1.0003442	0.4563492	0.7414174	1.0	2003	tags=29%, list=17%, signal=35%
GO_ENDOPEPTIDASE_ACTIVITY	GO_ENDOPEPTIDASE_ACTIVITY		225	-0.21865559	-0.9982914	0.5010309	0.74609286	1.0	863	tags=12%, list=7%, signal=12%
GO_MUSCLE_CELL_DIFFERENTIATION	GO_MUSCLE_CELL_DIFFERENTIATION		191	-0.22841822	-0.9980021	0.43887776	0.7462505	1.0	1790	tags=21%, list=16%, signal=24%
GO_POSITIVE_REGULATION_OF_APOPTOTIC_SIGNALING_PATHWAY	GO_POSITIVE_REGULATION_OF_APOPTOTIC_SIGNALING_PATHWAY		145	-0.2213363	-0.99726444	0.44212523	0.7475214	1.0	2259	tags=22%, list=20%, signal=27%
GO_NEGATIVE_REGULATION_OF_LEUKOCYTE_PROLIFERATION	GO_NEGATIVE_REGULATION_OF_LEUKOCYTE_PROLIFERATION		53	-0.29479548	-0.9968411	0.49312377	0.7479608	1.0	1803	tags=28%, list=16%, signal=33%
GO_ALDITOL_METABOLIC_PROCESS	GO_ALDITOL_METABOLIC_PROCESS		18	-0.35338664	-0.99675965	0.49604744	0.74757636	1.0	2914	tags=50%, list=25%, signal=67%
GO_RESPONSE_TO_MECHANICAL_STIMULUS	GO_RESPONSE_TO_MECHANICAL_STIMULUS		124	-0.24284752	-0.99599385	0.4471058	0.74896806	1.0	2418	tags=30%, list=21%, signal=37%
GO_POSITIVE_REGULATION_OF_PROTEIN_KINASE_ACTIVITY	GO_POSITIVE_REGULATION_OF_PROTEIN_KINASE_ACTIVITY		349	-0.21125363	-0.9959476	0.4496124	0.7485032	1.0	2744	tags=29%, list=24%, signal=37%
GO_REGULATION_OF_EPITHELIAL_CELL_DIFFERENTIATION	GO_REGULATION_OF_EPITHELIAL_CELL_DIFFERENTIATION		80	-0.2476482	-0.99593633	0.44	0.7479595	1.0	1718	tags=21%, list=15%, signal=25%
GO_FAT_SOLUBLE_VITAMIN_METABOLIC_PROCESS	GO_FAT_SOLUBLE_VITAMIN_METABOLIC_PROCESS		19	-0.33615512	-0.99577266	0.4556701	0.74778646	1.0	2684	tags=32%, list=23%, signal=41%
GO_NEGATIVE_REGULATION_OF_TRANSMEMBRANE_RECEPTOR_PROTEIN_SERINE_THREONINE_KINASE_SIGNALING_PATHWAY	GO_NEGATIVE_REGULATION_OF_TRANSMEMBRANE_RECEPTOR_PROTEIN_SERINE_THREONINE_KINASE_SIGNALING_PATHWAY		69	-0.26326504	-0.99488854	0.43763214	0.7494901	1.0	2003	tags=25%, list=17%, signal=30%
GO_APPENDAGE_DEVELOPMENT	GO_APPENDAGE_DEVELOPMENT		80	-0.26906142	-0.9946562	0.44401544	0.74949396	1.0	1770	tags=24%, list=15%, signal=28%
GO_MAINTENANCE_OF_LOCATION	GO_MAINTENANCE_OF_LOCATION		208	-0.22908373	-0.99453133	0.45346534	0.7492574	1.0	2002	tags=23%, list=17%, signal=27%
GO_REGULATION_OF_CELLULAR_RESPONSE_TO_TRANSFORMING_GROWTH_FACTOR_BETA_STIMULUS	GO_REGULATION_OF_CELLULAR_RESPONSE_TO_TRANSFORMING_GROWTH_FACTOR_BETA_STIMULUS		81	-0.25143227	-0.994256	0.45325205	0.7493501	1.0	2003	tags=23%, list=17%, signal=28%
GO_REGULATION_OF_NITRIC_OXIDE_SYNTHASE_ACTIVITY	GO_REGULATION_OF_NITRIC_OXIDE_SYNTHASE_ACTIVITY		26	-0.30993676	-0.99400353	0.47637796	0.74945205	1.0	1337	tags=19%, list=12%, signal=22%
GO_POSITIVE_REGULATION_OF_MONONUCLEAR_CELL_MIGRATION	GO_POSITIVE_REGULATION_OF_MONONUCLEAR_CELL_MIGRATION		15	-0.35812116	-0.9938168	0.46575344	0.7493402	1.0	1427	tags=20%, list=12%, signal=23%
GO_ANCHORED_COMPONENT_OF_MEMBRANE	GO_ANCHORED_COMPONENT_OF_MEMBRANE		69	-0.2789849	-0.99270266	0.44642857	0.7516396	1.0	1201	tags=22%, list=10%, signal=24%
GO_FC_EPSILON_RECEPTOR_SIGNALING_PATHWAY	GO_FC_EPSILON_RECEPTOR_SIGNALING_PATHWAY		105	-0.24750166	-0.99264467	0.47490346	0.7512048	1.0	2745	tags=30%, list=24%, signal=38%
GO_POSTSYNAPSE	GO_POSTSYNAPSE		354	-0.20922014	-0.99255204	0.45454547	0.7508742	1.0	2454	tags=23%, list=21%, signal=28%
GO_RESPIRATORY_SYSTEM_PROCESS	GO_RESPIRATORY_SYSTEM_PROCESS		19	-0.310649	-0.99242526	0.47764227	0.7506162	1.0	2428	tags=32%, list=21%, signal=40%
GO_NEGATIVE_REGULATION_OF_PROTEIN_MODIFICATION_BY_SMALL_PROTEIN_CONJUGATION_OR_REMOVAL	GO_NEGATIVE_REGULATION_OF_PROTEIN_MODIFICATION_BY_SMALL_PROTEIN_CONJUGATION_OR_REMOVAL		68	-0.26790503	-0.992295	0.4894027	0.75032604	1.0	2487	tags=24%, list=22%, signal=30%
GO_SERINE_HYDROLASE_ACTIVITY	GO_SERINE_HYDROLASE_ACTIVITY		93	-0.291489	-0.9917987	0.45905173	0.75100905	1.0	830	tags=16%, list=7%, signal=17%
GO_INTRACELLULAR_RECEPTOR_SIGNALING_PATHWAY	GO_INTRACELLULAR_RECEPTOR_SIGNALING_PATHWAY		187	-0.2302693	-0.99088186	0.4283054	0.7528402	1.0	2652	tags=31%, list=23%, signal=40%
GO_MRNA_CLEAVAGE_FACTOR_COMPLEX	GO_MRNA_CLEAVAGE_FACTOR_COMPLEX		18	-0.3665277	-0.9905814	0.505071	0.75299966	1.0	2855	tags=39%, list=25%, signal=52%
GO_GLUTAMATE_RECEPTOR_BINDING	GO_GLUTAMATE_RECEPTOR_BINDING		29	-0.29475754	-0.99044317	0.46734694	0.7527972	1.0	2609	tags=31%, list=23%, signal=40%
GO_RESPONSE_TO_PROTOZOAN	GO_RESPONSE_TO_PROTOZOAN		22	-0.38672316	-0.990423	0.45576924	0.7522815	1.0	1135	tags=32%, list=10%, signal=35%
GO_CARDIOCYTE_DIFFERENTIATION	GO_CARDIOCYTE_DIFFERENTIATION		75	-0.24711417	-0.99031544	0.45109782	0.7519815	1.0	1770	tags=23%, list=15%, signal=27%
GO_AMYLOID_BETA_CLEARANCE	GO_AMYLOID_BETA_CLEARANCE		27	-0.35146245	-0.9902131	0.4625984	0.75168884	1.0	610	tags=15%, list=5%, signal=16%
GO_LIMBIC_SYSTEM_DEVELOPMENT	GO_LIMBIC_SYSTEM_DEVELOPMENT		60	-0.24926604	-0.9902007	0.4750499	0.7511438	1.0	1183	tags=17%, list=10%, signal=18%
GO_POSITIVE_REGULATION_OF_ION_TRANSPORT	GO_POSITIVE_REGULATION_OF_ION_TRANSPORT		147	-0.23128556	-0.9893274	0.47316104	0.7528163	1.0	2101	tags=21%, list=18%, signal=25%
GO_STEROID_BINDING	GO_STEROID_BINDING		63	-0.2695609	-0.9893193	0.46750525	0.75226307	1.0	1630	tags=22%, list=14%, signal=26%
GO_POLY_A_BINDING	GO_POLY_A_BINDING		16	-0.36134684	-0.98926777	0.49072164	0.75183785	1.0	2902	tags=31%, list=25%, signal=42%
GO_REGULATION_OF_RESPONSE_TO_CYTOKINE_STIMULUS	GO_REGULATION_OF_RESPONSE_TO_CYTOKINE_STIMULUS		128	-0.30097967	-0.98898566	0.48022598	0.7519424	1.0	2552	tags=32%, list=22%, signal=41%
GO_ENDOSOME_TO_LYSOSOME_TRANSPORT	GO_ENDOSOME_TO_LYSOSOME_TRANSPORT		43	-0.3029647	-0.9883377	0.4895238	0.7529781	1.0	2795	tags=44%, list=24%, signal=58%
GO_MYD88_INDEPENDENT_TOLL_LIKE_RECEPTOR_SIGNALING_PATHWAY	GO_MYD88_INDEPENDENT_TOLL_LIKE_RECEPTOR_SIGNALING_PATHWAY		31	-0.36909398	-0.9879177	0.50096714	0.7534378	1.0	2323	tags=32%, list=20%, signal=40%
GO_PROTEIN_KINASE_B_SIGNALING	GO_PROTEIN_KINASE_B_SIGNALING		152	-0.23232284	-0.987685	0.45891783	0.753435	1.0	1445	tags=16%, list=13%, signal=18%
GO_POSITIVE_REGULATION_OF_MYELOID_CELL_DIFFERENTIATION	GO_POSITIVE_REGULATION_OF_MYELOID_CELL_DIFFERENTIATION		70	-0.26769632	-0.9874647	0.482	0.75343114	1.0	2447	tags=33%, list=21%, signal=41%
GO_MUSCLE_STRUCTURE_DEVELOPMENT	GO_MUSCLE_STRUCTURE_DEVELOPMENT		348	-0.21493678	-0.98737	0.486166	0.7531169	1.0	2322	tags=25%, list=20%, signal=30%
GO_PRODUCTION_OF_SMALL_RNA_INVOLVED_IN_GENE_SILENCING_BY_RNA	GO_PRODUCTION_OF_SMALL_RNA_INVOLVED_IN_GENE_SILENCING_BY_RNA		36	-0.29907855	-0.98647344	0.4888889	0.7548175	1.0	2453	tags=28%, list=21%, signal=35%
GO_REGULATION_OF_ENDOCYTOSIS	GO_REGULATION_OF_ENDOCYTOSIS		140	-0.22444029	-0.98646355	0.45596868	0.75426465	1.0	2349	tags=27%, list=20%, signal=34%
GO_CELLULAR_RESPONSE_TO_BIOTIC_STIMULUS	GO_CELLULAR_RESPONSE_TO_BIOTIC_STIMULUS		168	-0.26205486	-0.9861996	0.48948374	0.75435007	1.0	3077	tags=38%, list=27%, signal=50%
GO_REGULATION_OF_TELOMERE_MAINTENANCE_VIA_TELOMERE_LENGTHENING	GO_REGULATION_OF_TELOMERE_MAINTENANCE_VIA_TELOMERE_LENGTHENING		48	-0.3186729	-0.98594916	0.4920635	0.7544662	1.0	4000	tags=52%, list=35%, signal=79%
GO_REGULATION_OF_STEROL_TRANSPORT	GO_REGULATION_OF_STEROL_TRANSPORT		33	-0.3158325	-0.9857749	0.44971538	0.75432533	1.0	2411	tags=33%, list=21%, signal=42%
GO_REGULATION_OF_FATTY_ACID_TRANSPORT	GO_REGULATION_OF_FATTY_ACID_TRANSPORT		16	-0.3774462	-0.985556	0.45596868	0.7543124	1.0	218	tags=13%, list=2%, signal=13%
GO_SMAD_BINDING	GO_SMAD_BINDING		55	-0.29950663	-0.98548406	0.48418972	0.75392544	1.0	3533	tags=36%, list=31%, signal=52%
GO_COPII_COATED_VESICLE_CARGO_LOADING	GO_COPII_COATED_VESICLE_CARGO_LOADING		15	-0.4049205	-0.9846547	0.5070422	0.7554201	1.0	2508	tags=47%, list=22%, signal=60%
GO_PROTEOGLYCAN_BIOSYNTHETIC_PROCESS	GO_PROTEOGLYCAN_BIOSYNTHETIC_PROCESS		36	-0.3298102	-0.98461455	0.49514562	0.754963	1.0	2528	tags=44%, list=22%, signal=57%
GO_REGULATION_OF_ASTROCYTE_DIFFERENTIATION	GO_REGULATION_OF_ASTROCYTE_DIFFERENTIATION		19	-0.3412469	-0.9844756	0.4743083	0.75475514	1.0	1616	tags=26%, list=14%, signal=31%
GO_ESTABLISHMENT_OR_MAINTENANCE_OF_CELL_POLARITY	GO_ESTABLISHMENT_OR_MAINTENANCE_OF_CELL_POLARITY		145	-0.23709959	-0.98411	0.47357723	0.7551522	1.0	2312	tags=27%, list=20%, signal=33%
GO_PIGMENT_GRANULE_ORGANIZATION	GO_PIGMENT_GRANULE_ORGANIZATION		18	-0.32081947	-0.98292476	0.4743833	0.75758386	1.0	2628	tags=39%, list=23%, signal=50%
GO_POSTSYNAPTIC_DENSITY_MEMBRANE	GO_POSTSYNAPTIC_DENSITY_MEMBRANE		38	-0.30102056	-0.9828424	0.48214287	0.75722325	1.0	2454	tags=26%, list=21%, signal=33%
GO_CELL_MATRIX_ADHESION	GO_CELL_MATRIX_ADHESION		135	-0.23942447	-0.98277384	0.48466256	0.75683206	1.0	2964	tags=30%, list=26%, signal=40%
GO_CONNECTIVE_TISSUE_DEVELOPMENT	GO_CONNECTIVE_TISSUE_DEVELOPMENT		130	-0.23120266	-0.9822638	0.47379032	0.75756156	1.0	2003	tags=22%, list=17%, signal=26%
GO_LIPID_HOMEOSTASIS	GO_LIPID_HOMEOSTASIS		83	-0.25050923	-0.98204154	0.46653143	0.7575409	1.0	1630	tags=22%, list=14%, signal=25%
GO_NEURON_TO_NEURON_SYNAPSE	GO_NEURON_TO_NEURON_SYNAPSE		209	-0.2125528	-0.9818332	0.48207173	0.7575192	1.0	2454	tags=22%, list=21%, signal=28%
GO_RNA_MODIFICATION	GO_RNA_MODIFICATION		112	-0.28186455	-0.9817294	0.49591836	0.75721776	1.0	2930	tags=32%, list=25%, signal=43%
GO_APICAL_JUNCTION_ASSEMBLY	GO_APICAL_JUNCTION_ASSEMBLY		47	-0.25747523	-0.9813945	0.48842105	0.75751317	1.0	1758	tags=21%, list=15%, signal=25%
GO_SMOOTH_MUSCLE_CONTRACTION	GO_SMOOTH_MUSCLE_CONTRACTION		52	-0.28404042	-0.9810614	0.48214287	0.757785	1.0	1837	tags=21%, list=16%, signal=25%
GO_CYCLIC_NUCLEOTIDE_MEDIATED_SIGNALING	GO_CYCLIC_NUCLEOTIDE_MEDIATED_SIGNALING		89	-0.26571506	-0.98019624	0.46653542	0.75940263	1.0	2349	tags=22%, list=20%, signal=28%
GO_REGULATION_OF_PROTEIN_LOCALIZATION_TO_PLASMA_MEMBRANE	GO_REGULATION_OF_PROTEIN_LOCALIZATION_TO_PLASMA_MEMBRANE		69	-0.23391104	-0.97998846	0.47389558	0.759366	1.0	3142	tags=36%, list=27%, signal=50%
GO_NEGATIVE_REGULATION_OF_SECRETION	GO_NEGATIVE_REGULATION_OF_SECRETION		94	-0.25380003	-0.9791929	0.5086705	0.7607422	1.0	2096	tags=27%, list=18%, signal=32%
GO_REGULATION_OF_ACTIN_FILAMENT_LENGTH	GO_REGULATION_OF_ACTIN_FILAMENT_LENGTH		122	-0.22894514	-0.9788913	0.4922179	0.76092273	1.0	2226	tags=24%, list=19%, signal=29%
GO_RESPONSE_TO_PROSTAGLANDIN	GO_RESPONSE_TO_PROSTAGLANDIN		18	-0.38702992	-0.9783519	0.4722222	0.7617392	1.0	218	tags=17%, list=2%, signal=17%
GO_REGULATION_OF_PROGRAMMED_NECROTIC_CELL_DEATH	GO_REGULATION_OF_PROGRAMMED_NECROTIC_CELL_DEATH		16	-0.39669815	-0.97809815	0.48702595	0.76179993	1.0	2259	tags=31%, list=20%, signal=39%
GO_COLUMNAR_CUBOIDAL_EPITHELIAL_CELL_DIFFERENTIATION	GO_COLUMNAR_CUBOIDAL_EPITHELIAL_CELL_DIFFERENTIATION		60	-0.24565586	-0.9778084	0.49227798	0.7619412	1.0	1637	tags=18%, list=14%, signal=21%
GO_POSITIVE_REGULATION_OF_ACTIN_FILAMENT_BUNDLE_ASSEMBLY	GO_POSITIVE_REGULATION_OF_ACTIN_FILAMENT_BUNDLE_ASSEMBLY		45	-0.2625551	-0.9777621	0.47991544	0.7614859	1.0	772	tags=11%, list=7%, signal=12%
GO_NEGATIVE_REGULATION_OF_CELL_DIFFERENTIATION	GO_NEGATIVE_REGULATION_OF_CELL_DIFFERENTIATION		411	-0.20931827	-0.97701645	0.5239044	0.7626807	1.0	2487	tags=25%, list=22%, signal=31%
GO_POSITIVE_REGULATION_OF_TRANSCRIPTION_FROM_RNA_POLYMERASE_II_PROMOTER_INVOLVED_IN_CELLULAR_RESPONSE_TO_CHEMICAL_STIMULUS	GO_POSITIVE_REGULATION_OF_TRANSCRIPTION_FROM_RNA_POLYMERASE_II_PROMOTER_INVOLVED_IN_CELLULAR_RESPONSE_TO_CHEMICAL_STIMULUS		20	-0.33224392	-0.97669655	0.47876447	0.762901	1.0	2284	tags=25%, list=20%, signal=31%
GO_ACROSOMAL_VESICLE	GO_ACROSOMAL_VESICLE		43	-0.26761854	-0.9764376	0.5209125	0.76300234	1.0	1558	tags=21%, list=14%, signal=24%
GO_RESPONSE_TO_GROWTH_FACTOR	GO_RESPONSE_TO_GROWTH_FACTOR		422	-0.20375592	-0.9762877	0.51138717	0.7628291	1.0	2003	tags=21%, list=17%, signal=24%
GO_NEGATIVE_REGULATION_OF_VIRAL_GENOME_REPLICATION	GO_NEGATIVE_REGULATION_OF_VIRAL_GENOME_REPLICATION		49	-0.3628533	-0.97565985	0.4858757	0.76381886	1.0	3332	tags=49%, list=29%, signal=69%
GO_NEGATIVE_REGULATION_OF_LYMPHOCYTE_ACTIVATION	GO_NEGATIVE_REGULATION_OF_LYMPHOCYTE_ACTIVATION		110	-0.2538901	-0.9756515	0.4970646	0.7632716	1.0	1803	tags=25%, list=16%, signal=29%
GO_MEMBRANE_PROTEIN_PROTEOLYSIS	GO_MEMBRANE_PROTEIN_PROTEOLYSIS		47	-0.2575038	-0.9753743	0.47134936	0.7634022	1.0	2433	tags=30%, list=21%, signal=38%
GO_AORTIC_VALVE_DEVELOPMENT	GO_AORTIC_VALVE_DEVELOPMENT		15	-0.36802945	-0.9738997	0.5089109	0.76656175	1.0	2052	tags=40%, list=18%, signal=49%
GO_DNA_MODIFICATION	GO_DNA_MODIFICATION		81	-0.26038894	-0.9737671	0.49591836	0.7663471	1.0	2731	tags=32%, list=24%, signal=42%
GO_ENDOTHELIAL_CELL_APOPTOTIC_PROCESS	GO_ENDOTHELIAL_CELL_APOPTOTIC_PROCESS		33	-0.30434602	-0.97367394	0.48771265	0.7659947	1.0	4172	tags=61%, list=36%, signal=95%
GO_VITAMIN_D_RECEPTOR_BINDING	GO_VITAMIN_D_RECEPTOR_BINDING		15	-0.35311964	-0.97306883	0.5321285	0.76694065	1.0	2064	tags=27%, list=18%, signal=32%
GO_NEGATIVE_REGULATION_OF_LYMPHOCYTE_DIFFERENTIATION	GO_NEGATIVE_REGULATION_OF_LYMPHOCYTE_DIFFERENTIATION		40	-0.28544864	-0.97297776	0.4908722	0.76659834	1.0	1129	tags=20%, list=10%, signal=22%
GO_SEGMENTATION	GO_SEGMENTATION		48	-0.27641702	-0.9729718	0.50595236	0.7660506	1.0	852	tags=15%, list=7%, signal=16%
GO_ENDOPLASMIC_RETICULUM_TUBULAR_NETWORK	GO_ENDOPLASMIC_RETICULUM_TUBULAR_NETWORK		19	-0.31536365	-0.9719677	0.50098234	0.7679221	1.0	1054	tags=21%, list=9%, signal=23%
GO_INTRASPECIES_INTERACTION_BETWEEN_ORGANISMS	GO_INTRASPECIES_INTERACTION_BETWEEN_ORGANISMS		28	-0.28826648	-0.97126585	0.49801588	0.769118	1.0	2363	tags=36%, list=21%, signal=45%
GO_POSITIVE_REGULATION_OF_REACTIVE_OXYGEN_SPECIES_METABOLIC_PROCESS	GO_POSITIVE_REGULATION_OF_REACTIVE_OXYGEN_SPECIES_METABOLIC_PROCESS		78	-0.24499573	-0.97110707	0.49510762	0.7689535	1.0	2418	tags=27%, list=21%, signal=34%
GO_EMBRYONIC_SKELETAL_SYSTEM_DEVELOPMENT	GO_EMBRYONIC_SKELETAL_SYSTEM_DEVELOPMENT		55	-0.27606192	-0.97075146	0.49490836	0.76922864	1.0	2794	tags=31%, list=24%, signal=41%
GO_ESTROGEN_METABOLIC_PROCESS	GO_ESTROGEN_METABOLIC_PROCESS		16	-0.35361174	-0.97009075	0.5106383	0.7703353	1.0	982	tags=19%, list=9%, signal=20%
GO_PHOSPHATASE_REGULATOR_ACTIVITY	GO_PHOSPHATASE_REGULATOR_ACTIVITY		61	-0.2721925	-0.97001517	0.5041494	0.7699701	1.0	2939	tags=38%, list=26%, signal=50%
GO_EMBRYONIC_HEART_TUBE_MORPHOGENESIS	GO_EMBRYONIC_HEART_TUBE_MORPHOGENESIS		35	-0.29183382	-0.9697728	0.5171026	0.7699924	1.0	1824	tags=26%, list=16%, signal=30%
GO_REGULATION_OF_CALCIUM_ION_IMPORT	GO_REGULATION_OF_CALCIUM_ION_IMPORT		19	-0.32966575	-0.9688697	0.51890755	0.7717005	1.0	2138	tags=26%, list=19%, signal=32%
GO_RESPONSE_TO_ELECTRICAL_STIMULUS	GO_RESPONSE_TO_ELECTRICAL_STIMULUS		17	-0.32511955	-0.9688112	0.5084746	0.77128166	1.0	2869	tags=41%, list=25%, signal=55%
GO_RESPONSE_TO_BMP	GO_RESPONSE_TO_BMP		87	-0.25442427	-0.96878165	0.5031315	0.7707959	1.0	2622	tags=32%, list=23%, signal=41%
GO_POSITIVE_REGULATION_OF_CD4_POSITIVE_ALPHA_BETA_T_CELL_DIFFERENTIATION	GO_POSITIVE_REGULATION_OF_CD4_POSITIVE_ALPHA_BETA_T_CELL_DIFFERENTIATION		24	-0.35326192	-0.9681815	0.528	0.77167845	1.0	1502	tags=29%, list=13%, signal=33%
GO_MAP_KINASE_KINASE_ACTIVITY	GO_MAP_KINASE_KINASE_ACTIVITY		15	-0.3232423	-0.96783257	0.48577237	0.77202857	1.0	2418	tags=27%, list=21%, signal=34%
GO_CORONARY_VASCULATURE_DEVELOPMENT	GO_CORONARY_VASCULATURE_DEVELOPMENT		25	-0.30786544	-0.96701664	0.5127701	0.7735537	1.0	2235	tags=28%, list=19%, signal=35%
GO_REGULATION_OF_POSTSYNAPTIC_MEMBRANE_NEUROTRANSMITTER_RECEPTOR_LEVELS	GO_REGULATION_OF_POSTSYNAPTIC_MEMBRANE_NEUROTRANSMITTER_RECEPTOR_LEVELS		36	-0.2836662	-0.9667133	0.5148515	0.7737444	1.0	2389	tags=31%, list=21%, signal=38%
GO_TRANSPOSITION	GO_TRANSPOSITION		17	-0.36858192	-0.96644235	0.478	0.7738219	1.0	2520	tags=53%, list=22%, signal=68%
GO_MESENCHYME_DEVELOPMENT	GO_MESENCHYME_DEVELOPMENT		138	-0.2161922	-0.9661911	0.525355	0.77388626	1.0	1637	tags=16%, list=14%, signal=18%
GO_ENDOTHELIAL_CELL_PROLIFERATION	GO_ENDOTHELIAL_CELL_PROLIFERATION		85	-0.24210852	-0.9659896	0.5451056	0.77381897	1.0	1799	tags=19%, list=16%, signal=22%
GO_INORGANIC_ANION_TRANSMEMBRANE_TRANSPORTER_ACTIVITY	GO_INORGANIC_ANION_TRANSMEMBRANE_TRANSPORTER_ACTIVITY		61	-0.27025026	-0.9658651	0.5099602	0.7735712	1.0	1705	tags=20%, list=15%, signal=23%
GO_CYCLIC_NUCLEOTIDE_METABOLIC_PROCESS	GO_CYCLIC_NUCLEOTIDE_METABOLIC_PROCESS		18	-0.36765462	-0.9654133	0.503055	0.7741826	1.0	2495	tags=28%, list=22%, signal=35%
GO_ACTIN_NUCLEATION	GO_ACTIN_NUCLEATION		33	-0.29614994	-0.965062	0.501006	0.77448595	1.0	880	tags=12%, list=8%, signal=13%
GO_SCAFFOLD_PROTEIN_BINDING	GO_SCAFFOLD_PROTEIN_BINDING		35	-0.27164814	-0.96456915	0.49425286	0.7751568	1.0	2512	tags=31%, list=22%, signal=40%
GO_POSITIVE_REGULATION_OF_PROTEIN_LOCALIZATION_TO_MEMBRANE	GO_POSITIVE_REGULATION_OF_PROTEIN_LOCALIZATION_TO_MEMBRANE		85	-0.23056556	-0.9645403	0.5059289	0.7746804	1.0	1598	tags=19%, list=14%, signal=22%
GO_ATP_BIOSYNTHETIC_PROCESS	GO_ATP_BIOSYNTHETIC_PROCESS		18	-0.3074022	-0.9641079	0.48117155	0.7752253	1.0	2447	tags=33%, list=21%, signal=42%
GO_LENS_DEVELOPMENT_IN_CAMERA_TYPE_EYE	GO_LENS_DEVELOPMENT_IN_CAMERA_TYPE_EYE		42	-0.27227896	-0.96387565	0.5390782	0.7752409	1.0	2052	tags=26%, list=18%, signal=32%
GO_TRANSPORT_VESICLE	GO_TRANSPORT_VESICLE		268	-0.2002328	-0.96381176	0.53754944	0.774851	1.0	2405	tags=23%, list=21%, signal=28%
GO_AMIDE_BINDING	GO_AMIDE_BINDING		230	-0.20988964	-0.9637012	0.51814514	0.7745523	1.0	1715	tags=19%, list=15%, signal=22%
GO_AORTA_MORPHOGENESIS	GO_AORTA_MORPHOGENESIS		15	-0.36970887	-0.9633356	0.50369006	0.77492905	1.0	251	tags=13%, list=2%, signal=14%
GO_PHYSIOLOGICAL_CARDIAC_MUSCLE_HYPERTROPHY	GO_PHYSIOLOGICAL_CARDIAC_MUSCLE_HYPERTROPHY		16	-0.32300636	-0.9626799	0.5070994	0.77600133	1.0	1498	tags=19%, list=13%, signal=22%
GO_DNA_CATABOLIC_PROCESS_ENDONUCLEOLYTIC	GO_DNA_CATABOLIC_PROCESS_ENDONUCLEOLYTIC		21	-0.3005375	-0.9624753	0.50609756	0.7759525	1.0	1881	tags=24%, list=16%, signal=28%
GO_POSITIVE_REGULATION_OF_VIRAL_LIFE_CYCLE	GO_POSITIVE_REGULATION_OF_VIRAL_LIFE_CYCLE		54	-0.26198256	-0.9623885	0.50614756	0.7755974	1.0	1715	tags=22%, list=15%, signal=26%
GO_SEMI_LUNAR_VALVE_DEVELOPMENT	GO_SEMI_LUNAR_VALVE_DEVELOPMENT		16	-0.35927626	-0.9619326	0.5253906	0.77618355	1.0	2052	tags=38%, list=18%, signal=46%
GO_REGULATION_OF_CARDIOCYTE_DIFFERENTIATION	GO_REGULATION_OF_CARDIOCYTE_DIFFERENTIATION		25	-0.29959297	-0.96087885	0.502	0.77825814	1.0	2613	tags=32%, list=23%, signal=41%
GO_CARBOXY_TERMINAL_DOMAIN_PROTEIN_KINASE_COMPLEX	GO_CARBOXY_TERMINAL_DOMAIN_PROTEIN_KINASE_COMPLEX		16	-0.37493637	-0.9605907	0.5355731	0.778405	1.0	3181	tags=44%, list=28%, signal=60%
GO_ENDOPLASMIC_RETICULUM_SUBCOMPARTMENT	GO_ENDOPLASMIC_RETICULUM_SUBCOMPARTMENT		21	-0.30524957	-0.9603825	0.5233463	0.77838135	1.0	1054	tags=19%, list=9%, signal=21%
GO_REGULATION_OF_PROTEIN_DEPHOSPHORYLATION	GO_REGULATION_OF_PROTEIN_DEPHOSPHORYLATION		92	-0.2259077	-0.9599761	0.5247525	0.77887636	1.0	3009	tags=35%, list=26%, signal=47%
GO_NEGATIVE_REGULATION_OF_HEMOPOIESIS	GO_NEGATIVE_REGULATION_OF_HEMOPOIESIS		107	-0.23684151	-0.95962465	0.5542636	0.7791823	1.0	2398	tags=30%, list=21%, signal=37%
GO_CELLULAR_RESPONSE_TO_CARBOHYDRATE_STIMULUS	GO_CELLULAR_RESPONSE_TO_CARBOHYDRATE_STIMULUS		91	-0.2293195	-0.95928186	0.52489626	0.779466	1.0	2693	tags=29%, list=23%, signal=37%
GO_HEART_GROWTH	GO_HEART_GROWTH		50	-0.256935	-0.9589898	0.5447316	0.77964497	1.0	1824	tags=22%, list=16%, signal=26%
GO_REGULATION_OF_VESICLE_MEDIATED_TRANSPORT	GO_REGULATION_OF_VESICLE_MEDIATED_TRANSPORT		358	-0.19879803	-0.9585213	0.53578335	0.7802915	1.0	2384	tags=24%, list=21%, signal=30%
GO_NEGATIVE_REGULATION_OF_DEPHOSPHORYLATION	GO_NEGATIVE_REGULATION_OF_DEPHOSPHORYLATION		62	-0.25296062	-0.9580879	0.5212121	0.7808312	1.0	1128	tags=16%, list=10%, signal=18%
GO_U5_SNRNP	GO_U5_SNRNP		16	-0.37920564	-0.9574603	0.54805726	0.7817805	1.0	1354	tags=38%, list=12%, signal=42%
GO_LACTATION	GO_LACTATION		32	-0.28488728	-0.95610976	0.5275142	0.7846104	1.0	1910	tags=25%, list=17%, signal=30%
GO_MEMBRANE_BIOGENESIS	GO_MEMBRANE_BIOGENESIS		25	-0.27582794	-0.9559362	0.5308151	0.784471	1.0	3260	tags=40%, list=28%, signal=56%
GO_CARGO_RECEPTOR_ACTIVITY	GO_CARGO_RECEPTOR_ACTIVITY		40	-0.31800646	-0.95473236	0.52559054	0.78691965	1.0	457	tags=15%, list=4%, signal=16%
GO_TRANSMEMBRANE_RECEPTOR_PROTEIN_SERINE_THREONINE_KINASE_SIGNALING_PATHWAY	GO_TRANSMEMBRANE_RECEPTOR_PROTEIN_SERINE_THREONINE_KINASE_SIGNALING_PATHWAY		203	-0.22213091	-0.9546865	0.51958764	0.7864545	1.0	2003	tags=24%, list=17%, signal=29%
GO_ARACHIDONIC_ACID_METABOLIC_PROCESS	GO_ARACHIDONIC_ACID_METABOLIC_PROCESS		30	-0.31727478	-0.9546467	0.5467197	0.78600246	1.0	1562	tags=17%, list=14%, signal=19%
GO_PROTEIN_LOCALIZATION_TO_CELL_JUNCTION	GO_PROTEIN_LOCALIZATION_TO_CELL_JUNCTION		54	-0.25347555	-0.9545723	0.52708334	0.78566575	1.0	3282	tags=35%, list=29%, signal=49%
GO_DETECTION_OF_VISIBLE_LIGHT	GO_DETECTION_OF_VISIBLE_LIGHT		21	-0.2893407	-0.9543965	0.5041322	0.7855548	1.0	4388	tags=43%, list=38%, signal=69%
GO_REGULATION_OF_ACTIN_FILAMENT_BASED_MOVEMENT	GO_REGULATION_OF_ACTIN_FILAMENT_BASED_MOVEMENT		20	-0.31443474	-0.9542935	0.5188867	0.78524446	1.0	2763	tags=40%, list=24%, signal=53%
GO_SKELETAL_MUSCLE_ORGAN_DEVELOPMENT	GO_SKELETAL_MUSCLE_ORGAN_DEVELOPMENT		81	-0.23482114	-0.95390993	0.5748988	0.7856642	1.0	2418	tags=28%, list=21%, signal=36%
GO_CATALYTIC_STEP_2_SPLICEOSOME	GO_CATALYTIC_STEP_2_SPLICEOSOME		79	-0.29523373	-0.9538902	0.5449102	0.78515464	1.0	3439	tags=34%, list=30%, signal=48%
GO_CELLULAR_RESPONSE_TO_LIPOPROTEIN_PARTICLE_STIMULUS	GO_CELLULAR_RESPONSE_TO_LIPOPROTEIN_PARTICLE_STIMULUS		26	-0.35238817	-0.9534178	0.53606236	0.7857237	1.0	2349	tags=38%, list=20%, signal=48%
GO_HISTONE_DEACETYLATION	GO_HISTONE_DEACETYLATION		62	-0.23688197	-0.95338523	0.5231388	0.7852593	1.0	2377	tags=24%, list=21%, signal=30%
GO_NEGATIVE_REGULATION_OF_DNA_REPAIR	GO_NEGATIVE_REGULATION_OF_DNA_REPAIR		21	-0.29626146	-0.9523101	0.5402062	0.7874441	1.0	3409	tags=43%, list=30%, signal=61%
GO_FOREBRAIN_NEURON_DIFFERENTIATION	GO_FOREBRAIN_NEURON_DIFFERENTIATION		20	-0.32724383	-0.95131505	0.5214724	0.78935456	1.0	508	tags=15%, list=4%, signal=16%
GO_PHOSPHORIC_DIESTER_HYDROLASE_ACTIVITY	GO_PHOSPHORIC_DIESTER_HYDROLASE_ACTIVITY		48	-0.26283318	-0.9510095	0.54174757	0.7895365	1.0	1965	tags=25%, list=17%, signal=30%
GO_APOPTOTIC_SIGNALING_PATHWAY	GO_APOPTOTIC_SIGNALING_PATHWAY		442	-0.2009559	-0.9509709	0.54761904	0.7890719	1.0	2047	tags=19%, list=18%, signal=22%
GO_LYSOSOMAL_TRANSPORT	GO_LYSOSOMAL_TRANSPORT		93	-0.25200483	-0.95095444	0.54423076	0.78855556	1.0	2628	tags=35%, list=23%, signal=46%
GO_SOMATIC_DIVERSIFICATION_OF_IMMUNE_RECEPTORS	GO_SOMATIC_DIVERSIFICATION_OF_IMMUNE_RECEPTORS		53	-0.30827925	-0.95072114	0.53541666	0.78858685	1.0	2073	tags=28%, list=18%, signal=34%
GO_RNA_POLYMERASE_II_SPECIFIC_DNA_BINDING_TRANSCRIPTION_FACTOR_BINDING	GO_RNA_POLYMERASE_II_SPECIFIC_DNA_BINDING_TRANSCRIPTION_FACTOR_BINDING		204	-0.23205431	-0.95063466	0.54844964	0.7882503	1.0	2447	tags=28%, list=21%, signal=35%
GO_REGULATION_OF_GLIAL_CELL_DIFFERENTIATION	GO_REGULATION_OF_GLIAL_CELL_DIFFERENTIATION		44	-0.26075354	-0.95059294	0.57545274	0.7878082	1.0	2003	tags=25%, list=17%, signal=30%
GO_EXTRINSIC_APOPTOTIC_SIGNALING_PATHWAY_VIA_DEATH_DOMAIN_RECEPTORS	GO_EXTRINSIC_APOPTOTIC_SIGNALING_PATHWAY_VIA_DEATH_DOMAIN_RECEPTORS		68	-0.262449	-0.9501232	0.5440313	0.7884608	1.0	2326	tags=28%, list=20%, signal=35%
GO_REGULATION_OF_CARBOHYDRATE_METABOLIC_PROCESS	GO_REGULATION_OF_CARBOHYDRATE_METABOLIC_PROCESS		140	-0.22783887	-0.95009035	0.5810277	0.78798544	1.0	2506	tags=28%, list=22%, signal=35%
GO_REGULATION_OF_PLASMA_LIPOPROTEIN_PARTICLE_LEVELS	GO_REGULATION_OF_PLASMA_LIPOPROTEIN_PARTICLE_LEVELS		56	-0.2724399	-0.9500631	0.5221774	0.787491	1.0	2349	tags=30%, list=20%, signal=38%
GO_CARDIAC_MUSCLE_CELL_PROLIFERATION	GO_CARDIAC_MUSCLE_CELL_PROLIFERATION		28	-0.28961515	-0.9493715	0.52755904	0.78857875	1.0	2418	tags=36%, list=21%, signal=45%
GO_REGULATION_OF_PLATELET_DERIVED_GROWTH_FACTOR_RECEPTOR_SIGNALING_PATHWAY	GO_REGULATION_OF_PLATELET_DERIVED_GROWTH_FACTOR_RECEPTOR_SIGNALING_PATHWAY		15	-0.3448919	-0.9488233	0.5099602	0.7893946	1.0	2286	tags=47%, list=20%, signal=58%
GO_POSTSYNAPTIC_SPECIALIZATION_MEMBRANE	GO_POSTSYNAPTIC_SPECIALIZATION_MEMBRANE		46	-0.28749296	-0.9487354	0.51866406	0.78904676	1.0	1483	tags=17%, list=13%, signal=20%
GO_DNA_DEALKYLATION	GO_DNA_DEALKYLATION		27	-0.2966818	-0.9485847	0.50489235	0.78887856	1.0	2690	tags=33%, list=23%, signal=43%
GO_POSITIVE_REGULATION_OF_PROTEIN_TYROSINE_KINASE_ACTIVITY	GO_POSITIVE_REGULATION_OF_PROTEIN_TYROSINE_KINASE_ACTIVITY		36	-0.2742478	-0.94835794	0.5804481	0.78886235	1.0	870	tags=19%, list=8%, signal=21%
GO_INTERMEDIATE_FILAMENT_CYTOSKELETON	GO_INTERMEDIATE_FILAMENT_CYTOSKELETON		85	-0.2494532	-0.94819427	0.54352033	0.78872716	1.0	1551	tags=14%, list=13%, signal=16%
GO_RESPONSE_TO_MOLECULE_OF_BACTERIAL_ORIGIN	GO_RESPONSE_TO_MOLECULE_OF_BACTERIAL_ORIGIN		234	-0.24299893	-0.9476646	0.5652174	0.78944975	1.0	2425	tags=29%, list=21%, signal=36%
GO_MULTICELLULAR_ORGANISM_GROWTH	GO_MULTICELLULAR_ORGANISM_GROWTH		97	-0.21597052	-0.9475011	0.5608782	0.789302	1.0	2483	tags=27%, list=22%, signal=34%
GO_POSITIVE_REGULATION_OF_INTERFERON_ALPHA_PRODUCTION	GO_POSITIVE_REGULATION_OF_INTERFERON_ALPHA_PRODUCTION		19	-0.39954972	-0.9469825	0.52230483	0.79005975	1.0	3982	tags=58%, list=35%, signal=88%
GO_INTERCALATED_DISC	GO_INTERCALATED_DISC		32	-0.29039857	-0.9467051	0.53346455	0.7901857	1.0	1695	tags=22%, list=15%, signal=26%
GO_CELL_JUNCTION_ASSEMBLY	GO_CELL_JUNCTION_ASSEMBLY		219	-0.22238606	-0.94661796	0.55928856	0.7898276	1.0	2351	tags=22%, list=20%, signal=28%
GO_ACTIVATION_OF_JUN_KINASE_ACTIVITY	GO_ACTIVATION_OF_JUN_KINASE_ACTIVITY		28	-0.28581238	-0.94592464	0.5322896	0.79098296	1.0	3553	tags=36%, list=31%, signal=52%
GO_NEGATIVE_REGULATION_OF_PROTEIN_SERINE_THREONINE_KINASE_ACTIVITY	GO_NEGATIVE_REGULATION_OF_PROTEIN_SERINE_THREONINE_KINASE_ACTIVITY		98	-0.2328037	-0.9459164	0.5790514	0.79045355	1.0	2014	tags=23%, list=17%, signal=28%
GO_REGULATION_OF_TRANSCRIPTION_BY_RNA_POLYMERASE_III	GO_REGULATION_OF_TRANSCRIPTION_BY_RNA_POLYMERASE_III		15	-0.30902633	-0.94558537	0.53614455	0.79073465	1.0	2504	tags=27%, list=22%, signal=34%
GO_PEPTIDYL_LYSINE_MODIFICATION	GO_PEPTIDYL_LYSINE_MODIFICATION		281	-0.232001	-0.94539416	0.54677755	0.79064965	1.0	2351	tags=24%, list=20%, signal=29%
GO_NEGATIVE_REGULATION_OF_EXTRINSIC_APOPTOTIC_SIGNALING_PATHWAY_VIA_DEATH_DOMAIN_RECEPTORS	GO_NEGATIVE_REGULATION_OF_EXTRINSIC_APOPTOTIC_SIGNALING_PATHWAY_VIA_DEATH_DOMAIN_RECEPTORS		31	-0.3034129	-0.9453382	0.52250487	0.790251	1.0	1876	tags=29%, list=16%, signal=35%
GO_PANCREAS_DEVELOPMENT	GO_PANCREAS_DEVELOPMENT		34	-0.2804441	-0.94523543	0.54651165	0.789946	1.0	2536	tags=32%, list=22%, signal=41%
GO_INTRINSIC_COMPONENT_OF_SYNAPTIC_MEMBRANE	GO_INTRINSIC_COMPONENT_OF_SYNAPTIC_MEMBRANE		60	-0.29907432	-0.9449216	0.54285717	0.7901367	1.0	1568	tags=18%, list=14%, signal=21%
GO_EPITHELIAL_CELL_DIFFERENTIATION	GO_EPITHELIAL_CELL_DIFFERENTIATION		351	-0.20491917	-0.944219	0.5906433	0.7912569	1.0	1655	tags=16%, list=14%, signal=18%
GO_EMBRYONIC_HEMOPOIESIS	GO_EMBRYONIC_HEMOPOIESIS		16	-0.3434163	-0.943351	0.5442043	0.7929009	1.0	2429	tags=56%, list=21%, signal=71%
GO_CILIUM_MOVEMENT	GO_CILIUM_MOVEMENT		39	-0.27213505	-0.9431697	0.5587629	0.7927881	1.0	2007	tags=28%, list=17%, signal=34%
GO_CYTOSKELETAL_ANCHOR_ACTIVITY	GO_CYTOSKELETAL_ANCHOR_ACTIVITY		15	-0.37474144	-0.94302034	0.54901963	0.7926345	1.0	1805	tags=27%, list=16%, signal=32%
GO_DEFENSE_RESPONSE_TO_GRAM_POSITIVE_BACTERIUM	GO_DEFENSE_RESPONSE_TO_GRAM_POSITIVE_BACTERIUM		53	-0.2954461	-0.94284296	0.5492958	0.7925254	1.0	2425	tags=40%, list=21%, signal=50%
GO_SYMPORTER_ACTIVITY	GO_SYMPORTER_ACTIVITY		63	-0.26918608	-0.94215024	0.546875	0.79362154	1.0	2544	tags=30%, list=22%, signal=39%
GO_RESPONSE_TO_LIGHT_STIMULUS	GO_RESPONSE_TO_LIGHT_STIMULUS		192	-0.21880464	-0.9417064	0.5303644	0.7941696	1.0	2155	tags=22%, list=19%, signal=27%
GO_RESPONSE_TO_NICOTINE	GO_RESPONSE_TO_NICOTINE		20	-0.2986559	-0.9411664	0.5553435	0.79490155	1.0	2411	tags=25%, list=21%, signal=32%
GO_MRNA_PROCESSING	GO_MRNA_PROCESSING		397	-0.24976726	-0.94111025	0.5621181	0.7944807	1.0	3478	tags=35%, list=30%, signal=48%
GO_AXONAL_GROWTH_CONE	GO_AXONAL_GROWTH_CONE		22	-0.30625495	-0.9404889	0.5490982	0.79545426	1.0	2304	tags=32%, list=20%, signal=40%
GO_HIPPOCAMPUS_DEVELOPMENT	GO_HIPPOCAMPUS_DEVELOPMENT		47	-0.25657547	-0.94017434	0.5641026	0.7956934	1.0	2536	tags=30%, list=22%, signal=38%
GO_UNSATURATED_FATTY_ACID_BIOSYNTHETIC_PROCESS	GO_UNSATURATED_FATTY_ACID_BIOSYNTHETIC_PROCESS		41	-0.27079096	-0.939728	0.541502	0.79625773	1.0	492	tags=10%, list=4%, signal=10%
GO_PEPTIDASE_ACTIVITY	GO_PEPTIDASE_ACTIVITY		329	-0.19631472	-0.9397246	0.60160965	0.7957185	1.0	1284	tags=13%, list=11%, signal=14%
GO_RESPONSE_TO_STEROL	GO_RESPONSE_TO_STEROL		24	-0.32076055	-0.9395962	0.5559921	0.79552037	1.0	2060	tags=38%, list=18%, signal=46%
GO_NEGATIVE_REGULATION_OF_CARDIAC_MUSCLE_TISSUE_DEVELOPMENT	GO_NEGATIVE_REGULATION_OF_CARDIAC_MUSCLE_TISSUE_DEVELOPMENT		24	-0.32012996	-0.9395673	0.5509804	0.7950338	1.0	2259	tags=25%, list=20%, signal=31%
GO_PEPTIDYL_LYSINE_ACETYLATION	GO_PEPTIDYL_LYSINE_ACETYLATION		126	-0.240877	-0.9389898	0.5625	0.7958466	1.0	2643	tags=28%, list=23%, signal=36%
GO_REGULATION_OF_MYELOID_LEUKOCYTE_DIFFERENTIATION	GO_REGULATION_OF_MYELOID_LEUKOCYTE_DIFFERENTIATION		82	-0.25084978	-0.93898535	0.5731225	0.79531395	1.0	2323	tags=34%, list=20%, signal=42%
GO_NEGATIVE_REGULATION_OF_BINDING	GO_NEGATIVE_REGULATION_OF_BINDING		113	-0.22065812	-0.9378566	0.58964145	0.79752535	1.0	2420	tags=27%, list=21%, signal=34%
GO_RNA_SPLICING_VIA_TRANSESTERIFICATION_REACTIONS	GO_RNA_SPLICING_VIA_TRANSESTERIFICATION_REACTIONS		289	-0.2572646	-0.9376492	0.55487806	0.79748225	1.0	3351	tags=33%, list=29%, signal=46%
GO_MEMBRANE_PROTEIN_ECTODOMAIN_PROTEOLYSIS	GO_MEMBRANE_PROTEIN_ECTODOMAIN_PROTEOLYSIS		30	-0.2782254	-0.9373279	0.5027933	0.7977404	1.0	3011	tags=40%, list=26%, signal=54%
GO_REGULATION_OF_NUCLEOTIDE_BIOSYNTHETIC_PROCESS	GO_REGULATION_OF_NUCLEOTIDE_BIOSYNTHETIC_PROCESS		23	-0.29179806	-0.9370395	0.5319149	0.79785484	1.0	2447	tags=30%, list=21%, signal=39%
GO_DIENCEPHALON_DEVELOPMENT	GO_DIENCEPHALON_DEVELOPMENT		25	-0.28576526	-0.9368122	0.5485714	0.7978539	1.0	1910	tags=24%, list=17%, signal=29%
GO_P_BODY_ASSEMBLY	GO_P_BODY_ASSEMBLY		19	-0.35155734	-0.93607366	0.545809	0.79905105	1.0	3294	tags=53%, list=29%, signal=74%
GO_INTRINSIC_APOPTOTIC_SIGNALING_PATHWAY_IN_RESPONSE_TO_DNA_DAMAGE	GO_INTRINSIC_APOPTOTIC_SIGNALING_PATHWAY_IN_RESPONSE_TO_DNA_DAMAGE		82	-0.23314741	-0.93460333	0.5491453	0.80202127	1.0	2284	tags=24%, list=20%, signal=30%
GO_MAIN_AXON	GO_MAIN_AXON		33	-0.31724328	-0.93436825	0.55984557	0.8020558	1.0	842	tags=15%, list=7%, signal=16%
GO_NEGATIVE_REGULATION_OF_ATP_METABOLIC_PROCESS	GO_NEGATIVE_REGULATION_OF_ATP_METABOLIC_PROCESS		21	-0.32362816	-0.93368685	0.56170213	0.80311126	1.0	847	tags=19%, list=7%, signal=21%
GO_90S_PRERIBOSOME	GO_90S_PRERIBOSOME		19	-0.34846058	-0.93353647	0.56082475	0.80295986	1.0	4012	tags=53%, list=35%, signal=81%
GO_CELLULAR_ALDEHYDE_METABOLIC_PROCESS	GO_CELLULAR_ALDEHYDE_METABOLIC_PROCESS		40	-0.2794578	-0.93318146	0.5278884	0.8032904	1.0	1733	tags=18%, list=15%, signal=21%
GO_RESPONSE_TO_OSMOTIC_STRESS	GO_RESPONSE_TO_OSMOTIC_STRESS		62	-0.2237404	-0.93291646	0.5918762	0.8034022	1.0	3244	tags=34%, list=28%, signal=47%
GO_MACROPHAGE_MIGRATION	GO_MACROPHAGE_MIGRATION		41	-0.2711228	-0.93269145	0.5813008	0.8033851	1.0	2605	tags=32%, list=23%, signal=41%
GO_DEPHOSPHORYLATION	GO_DEPHOSPHORYLATION		306	-0.21877342	-0.9325814	0.6012024	0.80312306	1.0	2387	tags=24%, list=21%, signal=29%
GO_G_PROTEIN_COUPLED_RECEPTOR_BINDING	GO_G_PROTEIN_COUPLED_RECEPTOR_BINDING		126	-0.2330534	-0.93212193	0.5667939	0.8037021	1.0	2469	tags=24%, list=21%, signal=30%
GO_REGULATION_OF_ION_TRANSPORT	GO_REGULATION_OF_ION_TRANSPORT		354	-0.20654953	-0.9312111	0.6106557	0.8053133	1.0	2382	tags=23%, list=21%, signal=28%
GO_RESPONSE_TO_GAMMA_RADIATION	GO_RESPONSE_TO_GAMMA_RADIATION		44	-0.25178513	-0.93078375	0.55693585	0.8057895	1.0	2155	tags=25%, list=19%, signal=31%
GO_PATTERN_RECOGNITION_RECEPTOR_SIGNALING_PATHWAY	GO_PATTERN_RECOGNITION_RECEPTOR_SIGNALING_PATHWAY		151	-0.268318	-0.9305431	0.5488722	0.8058498	1.0	2627	tags=28%, list=23%, signal=36%
GO_RESPONSE_TO_ISCHEMIA	GO_RESPONSE_TO_ISCHEMIA		40	-0.25495586	-0.93025464	0.56740445	0.8060249	1.0	2865	tags=30%, list=25%, signal=40%
GO_ACTIN_FILAMENT_ORGANIZATION	GO_ACTIN_FILAMENT_ORGANIZATION		272	-0.19903663	-0.92930067	0.60658914	0.80780953	1.0	3346	tags=33%, list=29%, signal=46%
GO_REGULATION_OF_HISTONE_DEACETYLATION	GO_REGULATION_OF_HISTONE_DEACETYLATION		23	-0.28585288	-0.9291505	0.55666006	0.8076166	1.0	3675	tags=39%, list=32%, signal=57%
GO_LUNG_ALVEOLUS_DEVELOPMENT	GO_LUNG_ALVEOLUS_DEVELOPMENT		23	-0.3074271	-0.9288407	0.5609756	0.8078603	1.0	3354	tags=48%, list=29%, signal=67%
GO_REGULATION_OF_LIPID_CATABOLIC_PROCESS	GO_REGULATION_OF_LIPID_CATABOLIC_PROCESS		34	-0.28443357	-0.92880726	0.5591182	0.8074062	1.0	318	tags=9%, list=3%, signal=9%
GO_VACUOLAR_TRANSPORT	GO_VACUOLAR_TRANSPORT		129	-0.22637613	-0.92855644	0.5882353	0.80746734	1.0	2628	tags=31%, list=23%, signal=40%
GO_MRNA_3_END_PROCESSING	GO_MRNA_3_END_PROCESSING		73	-0.2786663	-0.9281968	0.56707317	0.80783415	1.0	3478	tags=37%, list=30%, signal=53%
GO_NEGATIVE_REGULATION_OF_INTERFERON_GAMMA_PRODUCTION	GO_NEGATIVE_REGULATION_OF_INTERFERON_GAMMA_PRODUCTION		24	-0.30514976	-0.9268995	0.6040404	0.810541	1.0	340	tags=13%, list=3%, signal=13%
GO_REGULATION_OF_PROTEIN_IMPORT	GO_REGULATION_OF_PROTEIN_IMPORT		44	-0.2767774	-0.92641854	0.5753138	0.8111317	1.0	2468	tags=30%, list=21%, signal=37%
GO_MOTILE_CILIUM	GO_MOTILE_CILIUM		59	-0.24467339	-0.92624295	0.6011673	0.81100696	1.0	2330	tags=29%, list=20%, signal=36%
GO_GLIOGENESIS	GO_GLIOGENESIS		186	-0.20596105	-0.9249412	0.6262425	0.8135832	1.0	2064	tags=21%, list=18%, signal=25%
GO_TRANSFORMING_GROWTH_FACTOR_BETA_RECEPTOR_SIGNALING_PATHWAY	GO_TRANSFORMING_GROWTH_FACTOR_BETA_RECEPTOR_SIGNALING_PATHWAY		129	-0.22377881	-0.92465436	0.6041237	0.81376714	1.0	2003	tags=23%, list=17%, signal=28%
GO_DNA_BINDING_TRANSCRIPTION_FACTOR_BINDING	GO_DNA_BINDING_TRANSCRIPTION_FACTOR_BINDING		263	-0.21996045	-0.92454326	0.5964567	0.8135072	1.0	2473	tags=28%, list=21%, signal=35%
GO_REGULATION_OF_MACROPHAGE_DERIVED_FOAM_CELL_DIFFERENTIATION	GO_REGULATION_OF_MACROPHAGE_DERIVED_FOAM_CELL_DIFFERENTIATION		19	-0.3617889	-0.92414194	0.58449304	0.8139833	1.0	2411	tags=37%, list=21%, signal=47%
GO_NEGATIVE_REGULATION_OF_VIRAL_LIFE_CYCLE	GO_NEGATIVE_REGULATION_OF_VIRAL_LIFE_CYCLE		67	-0.31200838	-0.924113	0.51600754	0.8135181	1.0	3332	tags=49%, list=29%, signal=69%
GO_NEGATIVE_REGULATION_OF_SIGNAL_TRANSDUCTION_IN_ABSENCE_OF_LIGAND	GO_NEGATIVE_REGULATION_OF_SIGNAL_TRANSDUCTION_IN_ABSENCE_OF_LIGAND		23	-0.3206951	-0.92335427	0.560396	0.8148238	1.0	218	tags=13%, list=2%, signal=13%
GO_ODONTOGENESIS_OF_DENTIN_CONTAINING_TOOTH	GO_ODONTOGENESIS_OF_DENTIN_CONTAINING_TOOTH		45	-0.25641286	-0.9227168	0.6098039	0.8158553	1.0	2445	tags=33%, list=21%, signal=42%
GO_TRANSCRIPTION_FACTOR_BINDING	GO_TRANSCRIPTION_FACTOR_BINDING		472	-0.20249227	-0.9222898	0.5921325	0.8163834	1.0	2653	tags=28%, list=23%, signal=35%
GO_REGULATION_OF_PHOSPHOLIPID_METABOLIC_PROCESS	GO_REGULATION_OF_PHOSPHOLIPID_METABOLIC_PROCESS		54	-0.2582315	-0.92209005	0.5846457	0.8163413	1.0	2733	tags=30%, list=24%, signal=39%
GO_CELLULAR_PROTEIN_CONTAINING_COMPLEX_LOCALIZATION	GO_CELLULAR_PROTEIN_CONTAINING_COMPLEX_LOCALIZATION		15	-0.35691157	-0.92184985	0.5891784	0.81637394	1.0	3605	tags=47%, list=31%, signal=68%
GO_PROTEIN_LOCALIZATION_TO_CILIUM	GO_PROTEIN_LOCALIZATION_TO_CILIUM		28	-0.26368514	-0.92177457	0.595092	0.8159905	1.0	1302	tags=18%, list=11%, signal=20%
GO_CELLULAR_RESPONSE_TO_GROWTH_HORMONE_STIMULUS	GO_CELLULAR_RESPONSE_TO_GROWTH_HORMONE_STIMULUS		18	-0.312115	-0.9217459	0.5626243	0.8155273	1.0	3544	tags=50%, list=31%, signal=72%
GO_TOXIN_TRANSPORT	GO_TOXIN_TRANSPORT		29	-0.2969891	-0.9210028	0.56299216	0.81676084	1.0	3020	tags=28%, list=26%, signal=37%
GO_REGULATION_OF_ACTIVIN_RECEPTOR_SIGNALING_PATHWAY	GO_REGULATION_OF_ACTIVIN_RECEPTOR_SIGNALING_PATHWAY		15	-0.3120518	-0.92081016	0.5756972	0.8166789	1.0	1777	tags=27%, list=15%, signal=31%
GO_RESPONSE_TO_RADIATION	GO_RESPONSE_TO_RADIATION		272	-0.20928782	-0.9207492	0.5672269	0.81629175	1.0	2155	tags=22%, list=19%, signal=26%
GO_C21_STEROID_HORMONE_METABOLIC_PROCESS	GO_C21_STEROID_HORMONE_METABOLIC_PROCESS		20	-0.31053597	-0.92019856	0.58964145	0.81714696	1.0	269	tags=10%, list=2%, signal=10%
GO_NEUROINFLAMMATORY_RESPONSE	GO_NEUROINFLAMMATORY_RESPONSE		48	-0.2646722	-0.9196527	0.59238094	0.81792176	1.0	561	tags=15%, list=5%, signal=15%
GO_REGULATION_OF_SYSTEM_PROCESS	GO_REGULATION_OF_SYSTEM_PROCESS		289	-0.21469198	-0.9182293	0.6713427	0.82088333	1.0	2357	tags=23%, list=20%, signal=28%
GO_REGULATION_OF_SECRETION	GO_REGULATION_OF_SECRETION		414	-0.1932396	-0.91803324	0.69142854	0.8208043	1.0	2338	tags=24%, list=20%, signal=29%
GO_NEGATIVE_REGULATION_OF_LIPID_STORAGE	GO_NEGATIVE_REGULATION_OF_LIPID_STORAGE		15	-0.36102262	-0.91791743	0.5602294	0.8205533	1.0	1844	tags=33%, list=16%, signal=40%
GO_REGULATION_OF_BLOOD_PRESSURE	GO_REGULATION_OF_BLOOD_PRESSURE		88	-0.25103465	-0.9178738	0.61013645	0.8201181	1.0	2075	tags=27%, list=18%, signal=33%
GO_PROTEIN_ACETYLATION	GO_PROTEIN_ACETYLATION		144	-0.23332007	-0.9178547	0.5690377	0.81962705	1.0	3775	tags=42%, list=33%, signal=62%
GO_SODIUM_ION_TRANSMEMBRANE_TRANSPORTER_ACTIVITY	GO_SODIUM_ION_TRANSMEMBRANE_TRANSPORTER_ACTIVITY		54	-0.27129737	-0.9173814	0.58064514	0.8201855	1.0	2445	tags=22%, list=21%, signal=28%
GO_NERVOUS_SYSTEM_PROCESS	GO_NERVOUS_SYSTEM_PROCESS		471	-0.20773464	-0.91708505	0.6138614	0.8203753	1.0	2446	tags=22%, list=21%, signal=27%
GO_CELL_CELL_SIGNALING_BY_WNT	GO_CELL_CELL_SIGNALING_BY_WNT		320	-0.1813041	-0.91663253	0.668	0.820946	1.0	2418	tags=24%, list=21%, signal=29%
GO_PORE_COMPLEX_ASSEMBLY	GO_PORE_COMPLEX_ASSEMBLY		17	-0.3403471	-0.91638434	0.57114226	0.82099193	1.0	4470	tags=53%, list=39%, signal=86%
GO_SPLICEOSOMAL_SNRNP_ASSEMBLY	GO_SPLICEOSOMAL_SNRNP_ASSEMBLY		35	-0.32212296	-0.91634715	0.5417515	0.8205388	1.0	1616	tags=23%, list=14%, signal=27%
GO_DNA_HELICASE_COMPLEX	GO_DNA_HELICASE_COMPLEX		15	-0.33117747	-0.9162368	0.5682281	0.82024187	1.0	2030	tags=27%, list=18%, signal=32%
GO_INTRINSIC_COMPONENT_OF_ENDOPLASMIC_RETICULUM_MEMBRANE	GO_INTRINSIC_COMPONENT_OF_ENDOPLASMIC_RETICULUM_MEMBRANE		120	-0.2228867	-0.9160002	0.6359918	0.8202554	1.0	2315	tags=27%, list=20%, signal=33%
GO_SUPRAMOLECULAR_FIBER_ORGANIZATION	GO_SUPRAMOLECULAR_FIBER_ORGANIZATION		421	-0.19301553	-0.91594034	0.6554455	0.8198502	1.0	1764	tags=18%, list=15%, signal=20%
GO_RNA_SPLICING	GO_RNA_SPLICING		355	-0.2498843	-0.9156028	0.5792683	0.8201151	1.0	3351	tags=33%, list=29%, signal=45%
GO_NEGATIVE_REGULATION_OF_DNA_BINDING_TRANSCRIPTION_FACTOR_ACTIVITY	GO_NEGATIVE_REGULATION_OF_DNA_BINDING_TRANSCRIPTION_FACTOR_ACTIVITY		115	-0.23271812	-0.91482806	0.622	0.821407	1.0	1585	tags=18%, list=14%, signal=21%
GO_ACYLGLYCEROL_HOMEOSTASIS	GO_ACYLGLYCEROL_HOMEOSTASIS		15	-0.31473678	-0.9147936	0.60160965	0.8209332	1.0	469	tags=13%, list=4%, signal=14%
GO_REGULATION_OF_METAL_ION_TRANSPORT	GO_REGULATION_OF_METAL_ION_TRANSPORT		218	-0.21251632	-0.91383004	0.6348884	0.82271343	1.0	2357	tags=24%, list=20%, signal=30%
GO_EPITHELIAL_CELL_APOPTOTIC_PROCESS	GO_EPITHELIAL_CELL_APOPTOTIC_PROCESS		65	-0.2449618	-0.9136359	0.61538464	0.8226711	1.0	2052	tags=25%, list=18%, signal=30%
GO_SNORNA_BINDING	GO_SNORNA_BINDING		27	-0.31426573	-0.91330814	0.5493827	0.822945	1.0	2930	tags=37%, list=25%, signal=50%
GO_POSITIVE_REGULATION_OF_CELL_GROWTH	GO_POSITIVE_REGULATION_OF_CELL_GROWTH		102	-0.1942641	-0.9124171	0.6438632	0.82448757	1.0	1695	tags=15%, list=15%, signal=17%
GO_NEGATIVE_REGULATION_OF_EXTRINSIC_APOPTOTIC_SIGNALING_PATHWAY	GO_NEGATIVE_REGULATION_OF_EXTRINSIC_APOPTOTIC_SIGNALING_PATHWAY		73	-0.245751	-0.91219443	0.6166008	0.82450676	1.0	875	tags=15%, list=8%, signal=16%
GO_SINGLE_STRANDED_VIRAL_RNA_REPLICATION_VIA_DOUBLE_STRANDED_DNA_INTERMEDIATE	GO_SINGLE_STRANDED_VIRAL_RNA_REPLICATION_VIA_DOUBLE_STRANDED_DNA_INTERMEDIATE		15	-0.34350127	-0.9120593	0.562249	0.8243014	1.0	2520	tags=47%, list=22%, signal=60%
GO_CARBOXY_LYASE_ACTIVITY	GO_CARBOXY_LYASE_ACTIVITY		26	-0.3045156	-0.91200536	0.58592135	0.8238877	1.0	1035	tags=19%, list=9%, signal=21%
GO_HEPATICOBILIARY_SYSTEM_DEVELOPMENT	GO_HEPATICOBILIARY_SYSTEM_DEVELOPMENT		96	-0.23225904	-0.911985	0.61649483	0.82339954	1.0	452	tags=11%, list=4%, signal=12%
GO_TRANS_GOLGI_NETWORK_TRANSPORT_VESICLE	GO_TRANS_GOLGI_NETWORK_TRANSPORT_VESICLE		26	-0.28495044	-0.91139394	0.59302324	0.8242276	1.0	511	tags=15%, list=4%, signal=16%
GO_POSITIVE_REGULATION_OF_TRANSCRIPTION_FROM_RNA_POLYMERASE_II_PROMOTER_IN_RESPONSE_TO_STRESS	GO_POSITIVE_REGULATION_OF_TRANSCRIPTION_FROM_RNA_POLYMERASE_II_PROMOTER_IN_RESPONSE_TO_STRESS		20	-0.2871092	-0.9111493	0.58925146	0.82429	1.0	1637	tags=15%, list=14%, signal=17%
GO_IMMUNOGLOBULIN_PRODUCTION_INVOLVED_IN_IMMUNOGLOBULIN_MEDIATED_IMMUNE_RESPONSE	GO_IMMUNOGLOBULIN_PRODUCTION_INVOLVED_IN_IMMUNOGLOBULIN_MEDIATED_IMMUNE_RESPONSE		43	-0.29916677	-0.91114515	0.59016395	0.8237666	1.0	2152	tags=30%, list=19%, signal=37%
GO_SPERM_MOTILITY	GO_SPERM_MOTILITY		29	-0.2826212	-0.911062	0.61885244	0.8234438	1.0	2007	tags=28%, list=17%, signal=33%
GO_REGULATION_OF_CARBOHYDRATE_CATABOLIC_PROCESS	GO_REGULATION_OF_CARBOHYDRATE_CATABOLIC_PROCESS		65	-0.25616413	-0.9104179	0.614	0.8244453	1.0	2468	tags=29%, list=21%, signal=37%
GO_MULTI_ORGANISM_LOCALIZATION	GO_MULTI_ORGANISM_LOCALIZATION		55	-0.2525144	-0.9102	0.55776894	0.8244228	1.0	3372	tags=29%, list=29%, signal=41%
GO_POSITIVE_REGULATION_OF_PROTEIN_IMPORT	GO_POSITIVE_REGULATION_OF_PROTEIN_IMPORT		32	-0.28351334	-0.90958357	0.5991984	0.8253754	1.0	2763	tags=34%, list=24%, signal=45%
GO_SMALL_SUBUNIT_PROCESSOME	GO_SMALL_SUBUNIT_PROCESSOME		31	-0.33860984	-0.9091817	0.5705394	0.8258008	1.0	4329	tags=45%, list=38%, signal=72%
GO_RHYTHMIC_PROCESS	GO_RHYTHMIC_PROCESS		186	-0.21968482	-0.9088045	0.5995717	0.8261633	1.0	1024	tags=15%, list=9%, signal=16%
GO_INSULIN_SECRETION_INVOLVED_IN_CELLULAR_RESPONSE_TO_GLUCOSE_STIMULUS	GO_INSULIN_SECRETION_INVOLVED_IN_CELLULAR_RESPONSE_TO_GLUCOSE_STIMULUS		40	-0.24281915	-0.90858465	0.6280488	0.826155	1.0	1257	tags=15%, list=11%, signal=17%
GO_NEGATIVE_REGULATION_OF_FAT_CELL_DIFFERENTIATION	GO_NEGATIVE_REGULATION_OF_FAT_CELL_DIFFERENTIATION		32	-0.28248066	-0.908572	0.59375	0.82564795	1.0	2269	tags=31%, list=20%, signal=39%
GO_ACTIN_FILAMENT_BUNDLE_ORGANIZATION	GO_ACTIN_FILAMENT_BUNDLE_ORGANIZATION		104	-0.20903163	-0.9082969	0.655102	0.82577634	1.0	1695	tags=18%, list=15%, signal=21%
GO_REGULATION_OF_MRNA_METABOLIC_PROCESS	GO_REGULATION_OF_MRNA_METABOLIC_PROCESS		275	-0.2195521	-0.9077545	0.61396307	0.8264798	1.0	3264	tags=32%, list=28%, signal=43%
GO_REGULATION_OF_DOUBLE_STRAND_BREAK_REPAIR	GO_REGULATION_OF_DOUBLE_STRAND_BREAK_REPAIR		50	-0.24397647	-0.90754896	0.64102566	0.82642734	1.0	2734	tags=32%, list=24%, signal=42%
GO_PEPTIDASE_ACTIVATOR_ACTIVITY_INVOLVED_IN_APOPTOTIC_PROCESS	GO_PEPTIDASE_ACTIVATOR_ACTIVITY_INVOLVED_IN_APOPTOTIC_PROCESS		18	-0.31395614	-0.90681994	0.5854167	0.82759935	1.0	2577	tags=33%, list=22%, signal=43%
GO_POSITIVE_REGULATION_OF_CATABOLIC_PROCESS	GO_POSITIVE_REGULATION_OF_CATABOLIC_PROCESS		340	-0.20525153	-0.9067571	0.63147795	0.82720995	1.0	2403	tags=24%, list=21%, signal=30%
GO_POSITIVE_REGULATION_OF_PROTEIN_CONTAINING_COMPLEX_DISASSEMBLY	GO_POSITIVE_REGULATION_OF_PROTEIN_CONTAINING_COMPLEX_DISASSEMBLY		23	-0.2958402	-0.9062114	0.5948617	0.82800364	1.0	3019	tags=30%, list=26%, signal=41%
GO_VASCULAR_PROCESS_IN_CIRCULATORY_SYSTEM	GO_VASCULAR_PROCESS_IN_CIRCULATORY_SYSTEM		91	-0.24425505	-0.9058984	0.64534885	0.82819515	1.0	2089	tags=24%, list=18%, signal=29%
GO_NEGATIVE_REGULATION_OF_PROTEIN_TYROSINE_KINASE_ACTIVITY	GO_NEGATIVE_REGULATION_OF_PROTEIN_TYROSINE_KINASE_ACTIVITY		22	-0.28726873	-0.9055781	0.59163344	0.82844484	1.0	1568	tags=23%, list=14%, signal=26%
GO_CORNIFICATION	GO_CORNIFICATION		27	-0.344522	-0.904995	0.6031128	0.8293371	1.0	106	tags=7%, list=1%, signal=7%
GO_EMBRYONIC_SKELETAL_SYSTEM_MORPHOGENESIS	GO_EMBRYONIC_SKELETAL_SYSTEM_MORPHOGENESIS		41	-0.26121947	-0.90472883	0.6114519	0.8294532	1.0	2794	tags=29%, list=24%, signal=39%
GO_CLATHRIN_BINDING	GO_CLATHRIN_BINDING		41	-0.249794	-0.90470535	0.61259544	0.828972	1.0	2286	tags=29%, list=20%, signal=36%
GO_MODULATION_BY_SYMBIONT_OF_HOST_PROCESS	GO_MODULATION_BY_SYMBIONT_OF_HOST_PROCESS		34	-0.2518464	-0.904138	0.57894737	0.8297575	1.0	1636	tags=21%, list=14%, signal=24%
GO_CELL_FATE_SPECIFICATION	GO_CELL_FATE_SPECIFICATION		33	-0.31860596	-0.9040826	0.5767717	0.8293712	1.0	1637	tags=21%, list=14%, signal=25%
GO_REGULATION_OF_EXTRINSIC_APOPTOTIC_SIGNALING_PATHWAY	GO_REGULATION_OF_EXTRINSIC_APOPTOTIC_SIGNALING_PATHWAY		113	-0.215005	-0.9035186	0.6419048	0.8301317	1.0	875	tags=13%, list=8%, signal=14%
GO_RRNA_BINDING	GO_RRNA_BINDING		57	-0.26194188	-0.90340745	0.53413653	0.82987905	1.0	2440	tags=23%, list=21%, signal=29%
GO_NEGATIVE_REGULATION_OF_CELL_PROJECTION_ORGANIZATION	GO_NEGATIVE_REGULATION_OF_CELL_PROJECTION_ORGANIZATION		111	-0.2144711	-0.90285516	0.65753424	0.83065987	1.0	2487	tags=23%, list=22%, signal=28%
GO_CELLULAR_RESPONSE_TO_INSULIN_STIMULUS	GO_CELLULAR_RESPONSE_TO_INSULIN_STIMULUS		162	-0.21268679	-0.902854	0.6666667	0.8301287	1.0	2384	tags=25%, list=21%, signal=31%
GO_POSITIVE_REGULATION_OF_HISTONE_DEACETYLATION	GO_POSITIVE_REGULATION_OF_HISTONE_DEACETYLATION		15	-0.30858073	-0.9027615	0.55172414	0.8298236	1.0	30	tags=7%, list=0%, signal=7%
GO_REGULATION_OF_MYELOID_LEUKOCYTE_MEDIATED_IMMUNITY	GO_REGULATION_OF_MYELOID_LEUKOCYTE_MEDIATED_IMMUNITY		49	-0.27567893	-0.9019424	0.61354584	0.8312267	1.0	2084	tags=29%, list=18%, signal=35%
GO_TRANSFERASE_ACTIVITY_TRANSFERRING_ONE_CARBON_GROUPS	GO_TRANSFERASE_ACTIVITY_TRANSFERRING_ONE_CARBON_GROUPS		129	-0.24678159	-0.9018392	0.5833333	0.8309328	1.0	2839	tags=31%, list=25%, signal=41%
GO_POSITIVE_REGULATION_OF_PLASMA_MEMBRANE_BOUNDED_CELL_PROJECTION_ASSEMBLY	GO_POSITIVE_REGULATION_OF_PLASMA_MEMBRANE_BOUNDED_CELL_PROJECTION_ASSEMBLY		59	-0.23202066	-0.90171236	0.64796907	0.83071023	1.0	1139	tags=12%, list=10%, signal=13%
GO_CIS_GOLGI_NETWORK	GO_CIS_GOLGI_NETWORK		33	-0.27054378	-0.90099126	0.58217824	0.83184385	1.0	2065	tags=24%, list=18%, signal=29%
GO_REGULATION_OF_BLOOD_CIRCULATION	GO_REGULATION_OF_BLOOD_CIRCULATION		133	-0.2247699	-0.90058154	0.6935167	0.8322755	1.0	2109	tags=22%, list=18%, signal=26%
GO_SIGNAL_RELEASE	GO_SIGNAL_RELEASE		339	-0.19245246	-0.90020937	0.7338403	0.8326005	1.0	2389	tags=24%, list=21%, signal=29%
GO_SYNAPTIC_MEMBRANE	GO_SYNAPTIC_MEMBRANE		163	-0.22615863	-0.90002507	0.622	0.83251995	1.0	2454	tags=21%, list=21%, signal=27%
GO_PLATELET_ACTIVATION	GO_PLATELET_ACTIVATION		110	-0.26830167	-0.89995223	0.5882353	0.83215666	1.0	3046	tags=33%, list=26%, signal=44%
GO_CELL_FATE_DETERMINATION	GO_CELL_FATE_DETERMINATION		15	-0.34487513	-0.89976764	0.5777778	0.8320567	1.0	2317	tags=33%, list=20%, signal=42%
GO_POTASSIUM_ION_HOMEOSTASIS	GO_POTASSIUM_ION_HOMEOSTASIS		16	-0.3066164	-0.8994493	0.6056911	0.8323097	1.0	2261	tags=31%, list=20%, signal=39%
GO_POSITIVE_REGULATION_OF_ANION_TRANSPORT	GO_POSITIVE_REGULATION_OF_ANION_TRANSPORT		34	-0.26724434	-0.8993953	0.6111111	0.8319154	1.0	2551	tags=29%, list=22%, signal=38%
GO_REGULATION_OF_VASCULAR_ASSOCIATED_SMOOTH_MUSCLE_CELL_PROLIFERATION	GO_REGULATION_OF_VASCULAR_ASSOCIATED_SMOOTH_MUSCLE_CELL_PROLIFERATION		32	-0.255751	-0.89914066	0.6159696	0.8320071	1.0	1612	tags=19%, list=14%, signal=22%
GO_PHOSPHORIC_ESTER_HYDROLASE_ACTIVITY	GO_PHOSPHORIC_ESTER_HYDROLASE_ACTIVITY		228	-0.21120995	-0.898922	0.7	0.8319667	1.0	2020	tags=20%, list=18%, signal=24%
GO_REGULATION_OF_HEART_RATE_BY_CARDIAC_CONDUCTION	GO_REGULATION_OF_HEART_RATE_BY_CARDIAC_CONDUCTION		16	-0.31573096	-0.8988668	0.61350846	0.83156854	1.0	1651	tags=25%, list=14%, signal=29%
GO_POSITIVE_REGULATION_OF_VASCULAR_ASSOCIATED_SMOOTH_MUSCLE_CELL_PROLIFERATION	GO_POSITIVE_REGULATION_OF_VASCULAR_ASSOCIATED_SMOOTH_MUSCLE_CELL_PROLIFERATION		21	-0.27368334	-0.89841604	0.61271673	0.8321097	1.0	1551	tags=19%, list=13%, signal=22%
GO_REGULATION_OF_LYASE_ACTIVITY	GO_REGULATION_OF_LYASE_ACTIVITY		24	-0.2642988	-0.8983479	0.6	0.8317439	1.0	2879	tags=29%, list=25%, signal=39%
GO_CELLULAR_RESPONSE_TO_LIGHT_STIMULUS	GO_CELLULAR_RESPONSE_TO_LIGHT_STIMULUS		79	-0.2522289	-0.8974692	0.5752577	0.8333374	1.0	2382	tags=27%, list=21%, signal=33%
GO_TRANSCRIPTION_COREGULATOR_ACTIVITY	GO_TRANSCRIPTION_COREGULATOR_ACTIVITY		365	-0.20753933	-0.8970413	0.6511156	0.8338353	1.0	3059	tags=32%, list=27%, signal=42%
GO_REGULATION_OF_PROTEIN_POLYMERIZATION	GO_REGULATION_OF_PROTEIN_POLYMERIZATION		148	-0.20350014	-0.896847	0.67951316	0.8337591	1.0	2226	tags=22%, list=19%, signal=27%
GO_REGULATION_OF_CALCIUM_ION_TRANSMEMBRANE_TRANSPORT	GO_REGULATION_OF_CALCIUM_ION_TRANSMEMBRANE_TRANSPORT		85	-0.22186424	-0.89662874	0.70481926	0.8337498	1.0	2357	tags=27%, list=20%, signal=34%
GO_REGULATION_OF_PROTEIN_TARGETING_TO_MEMBRANE	GO_REGULATION_OF_PROTEIN_TARGETING_TO_MEMBRANE		21	-0.27378443	-0.8963093	0.622	0.83397615	1.0	481	tags=14%, list=4%, signal=15%
GO_REGULATION_OF_INTRACELLULAR_ESTROGEN_RECEPTOR_SIGNALING_PATHWAY	GO_REGULATION_OF_INTRACELLULAR_ESTROGEN_RECEPTOR_SIGNALING_PATHWAY		22	-0.29480106	-0.89621484	0.6121593	0.83366877	1.0	1702	tags=27%, list=15%, signal=32%
GO_DENDRITIC_TREE	GO_DENDRITIC_TREE		331	-0.18951929	-0.8955267	0.71290946	0.83475566	1.0	2495	tags=22%, list=22%, signal=28%
GO_REGION_OF_CYTOSOL	GO_REGION_OF_CYTOSOL		21	-0.27448127	-0.89551014	0.5971944	0.83426976	1.0	2891	tags=33%, list=25%, signal=44%
GO_REGULATION_OF_MACROPHAGE_MIGRATION	GO_REGULATION_OF_MACROPHAGE_MIGRATION		34	-0.2801484	-0.8951922	0.648	0.8344878	1.0	2605	tags=29%, list=23%, signal=38%
GO_STEREOCILIUM_BUNDLE	GO_STEREOCILIUM_BUNDLE		29	-0.26268947	-0.89515436	0.6526104	0.8340442	1.0	531	tags=10%, list=5%, signal=11%
GO_HISTONE_DEACETYLASE_BINDING	GO_HISTONE_DEACETYLASE_BINDING		88	-0.2307264	-0.8947433	0.59917355	0.83451074	1.0	2693	tags=35%, list=23%, signal=46%
GO_ACTIN_POLYMERIZATION_OR_DEPOLYMERIZATION	GO_ACTIN_POLYMERIZATION_OR_DEPOLYMERIZATION		143	-0.20341183	-0.8945323	0.6609524	0.8344905	1.0	2226	tags=22%, list=19%, signal=27%
GO_RNA_POLYMERASE_II_GENERAL_TRANSCRIPTION_INITIATION_FACTOR_BINDING	GO_RNA_POLYMERASE_II_GENERAL_TRANSCRIPTION_INITIATION_FACTOR_BINDING		18	-0.327584	-0.89421886	0.59683794	0.83465904	1.0	2073	tags=28%, list=18%, signal=34%
GO_TRANSCRIPTION_INITIATION_FROM_RNA_POLYMERASE_I_PROMOTER	GO_TRANSCRIPTION_INITIATION_FROM_RNA_POLYMERASE_I_PROMOTER		29	-0.30600953	-0.89374286	0.6142558	0.8352604	1.0	3907	tags=59%, list=34%, signal=89%
GO_NEUROMUSCULAR_PROCESS	GO_NEUROMUSCULAR_PROCESS		46	-0.2366361	-0.89355785	0.64603484	0.83518606	1.0	2409	tags=22%, list=21%, signal=27%
GO_SECONDARY_ACTIVE_TRANSMEMBRANE_TRANSPORTER_ACTIVITY	GO_SECONDARY_ACTIVE_TRANSMEMBRANE_TRANSPORTER_ACTIVITY		114	-0.22415374	-0.8930056	0.66463417	0.83596057	1.0	2445	tags=25%, list=21%, signal=31%
GO_TRANSCRIPTION_ELONGATION_FACTOR_COMPLEX	GO_TRANSCRIPTION_ELONGATION_FACTOR_COMPLEX		38	-0.27203068	-0.8929988	0.6332665	0.8354526	1.0	2766	tags=32%, list=24%, signal=41%
GO_ANDROGEN_METABOLIC_PROCESS	GO_ANDROGEN_METABOLIC_PROCESS		17	-0.34228548	-0.89267796	0.62109375	0.83567405	1.0	3044	tags=47%, list=26%, signal=64%
GO_PCG_PROTEIN_COMPLEX	GO_PCG_PROTEIN_COMPLEX		36	-0.27018678	-0.8926097	0.60728747	0.8353312	1.0	1899	tags=22%, list=16%, signal=27%
GO_REGULATION_OF_EPITHELIAL_TO_MESENCHYMAL_TRANSITION	GO_REGULATION_OF_EPITHELIAL_TO_MESENCHYMAL_TRANSITION		53	-0.24257609	-0.8922061	0.616	0.8357575	1.0	2052	tags=23%, list=18%, signal=27%
GO_VOLTAGE_GATED_CALCIUM_CHANNEL_COMPLEX	GO_VOLTAGE_GATED_CALCIUM_CHANNEL_COMPLEX		17	-0.34607318	-0.8918658	0.6184739	0.8359982	1.0	2049	tags=24%, list=18%, signal=29%
GO_REGULATION_OF_APOPTOTIC_SIGNALING_PATHWAY	GO_REGULATION_OF_APOPTOTIC_SIGNALING_PATHWAY		296	-0.18876366	-0.8917537	0.6417323	0.8357612	1.0	2047	tags=19%, list=18%, signal=22%
GO_POSITIVE_REGULATION_OF_EPITHELIAL_CELL_APOPTOTIC_PROCESS	GO_POSITIVE_REGULATION_OF_EPITHELIAL_CELL_APOPTOTIC_PROCESS		23	-0.30095086	-0.8912358	0.6217304	0.8364504	1.0	1638	tags=22%, list=14%, signal=25%
GO_REGULATION_OF_ANION_TRANSMEMBRANE_TRANSPORT	GO_REGULATION_OF_ANION_TRANSMEMBRANE_TRANSPORT		21	-0.30529523	-0.8912256	0.62115383	0.8359573	1.0	2259	tags=33%, list=20%, signal=41%
GO_REGULATION_OF_WNT_SIGNALING_PATHWAY	GO_REGULATION_OF_WNT_SIGNALING_PATHWAY		227	-0.18234508	-0.89108795	0.7351779	0.8357311	1.0	2418	tags=24%, list=21%, signal=30%
GO_CHLORIDE_TRANSMEMBRANE_TRANSPORTER_ACTIVITY	GO_CHLORIDE_TRANSMEMBRANE_TRANSPORTER_ACTIVITY		37	-0.27625182	-0.8910245	0.62919134	0.83535534	1.0	1692	tags=22%, list=15%, signal=25%
GO_REGULATION_OF_B_CELL_MEDIATED_IMMUNITY	GO_REGULATION_OF_B_CELL_MEDIATED_IMMUNITY		36	-0.2700085	-0.8907999	0.65050507	0.8353444	1.0	631	tags=14%, list=5%, signal=15%
GO_REGULATION_OF_SYNAPSE_ASSEMBLY	GO_REGULATION_OF_SYNAPSE_ASSEMBLY		42	-0.2779669	-0.8905805	0.6441718	0.8353556	1.0	2472	tags=29%, list=21%, signal=36%
GO_RESPONSE_TO_CARBOHYDRATE	GO_RESPONSE_TO_CARBOHYDRATE		143	-0.19835013	-0.89049655	0.73320156	0.8350232	1.0	2693	tags=27%, list=23%, signal=34%
GO_LIPASE_ACTIVITY	GO_LIPASE_ACTIVITY		63	-0.24219646	-0.89009184	0.6640625	0.8354284	1.0	1965	tags=24%, list=17%, signal=29%
GO_CELL_SUBSTRATE_JUNCTION	GO_CELL_SUBSTRATE_JUNCTION		324	-0.18455045	-0.88938236	0.61584157	0.83651865	1.0	1863	tags=15%, list=16%, signal=17%
GO_REGULATION_OF_DIGESTIVE_SYSTEM_PROCESS	GO_REGULATION_OF_DIGESTIVE_SYSTEM_PROCESS		15	-0.34313464	-0.8893635	0.60037524	0.83604866	1.0	3337	tags=60%, list=29%, signal=84%
GO_GTP_DEPENDENT_PROTEIN_BINDING	GO_GTP_DEPENDENT_PROTEIN_BINDING		18	-0.32475215	-0.88936234	0.6060606	0.8355306	1.0	3514	tags=44%, list=31%, signal=64%
GO_OSTEOCLAST_DIFFERENTIATION	GO_OSTEOCLAST_DIFFERENTIATION		61	-0.24194582	-0.8893527	0.6308594	0.8350294	1.0	2634	tags=36%, list=23%, signal=47%
GO_CELLULAR_EXTRAVASATION	GO_CELLULAR_EXTRAVASATION		49	-0.27338248	-0.8892431	0.6027944	0.8347821	1.0	2018	tags=29%, list=18%, signal=34%
GO_VOLTAGE_GATED_CATION_CHANNEL_ACTIVITY	GO_VOLTAGE_GATED_CATION_CHANNEL_ACTIVITY		50	-0.28859776	-0.88852954	0.5805785	0.835908	1.0	2276	tags=26%, list=20%, signal=32%
GO_T_HELPER_1_CELL_DIFFERENTIATION	GO_T_HELPER_1_CELL_DIFFERENTIATION		15	-0.35487828	-0.8884791	0.60358566	0.83550835	1.0	776	tags=20%, list=7%, signal=21%
GO_SENSORY_PERCEPTION_OF_MECHANICAL_STIMULUS	GO_SENSORY_PERCEPTION_OF_MECHANICAL_STIMULUS		70	-0.22657995	-0.88842463	0.6706827	0.83511394	1.0	2409	tags=23%, list=21%, signal=29%
GO_POSITIVE_REGULATION_OF_PROTEIN_DEACETYLATION	GO_POSITIVE_REGULATION_OF_PROTEIN_DEACETYLATION		18	-0.28004748	-0.88841176	0.59117085	0.8346288	1.0	2377	tags=22%, list=21%, signal=28%
GO_CELLULAR_RESPONSE_TO_UV	GO_CELLULAR_RESPONSE_TO_UV		62	-0.26189175	-0.8881373	0.6181818	0.8347289	1.0	2284	tags=29%, list=20%, signal=36%
GO_P_BODY	GO_P_BODY		69	-0.24542864	-0.8875167	0.6074219	0.83564234	1.0	2660	tags=28%, list=23%, signal=36%
GO_AXON	GO_AXON		362	-0.1868416	-0.8872674	0.7813121	0.83570826	1.0	2895	tags=27%, list=25%, signal=35%
GO_NEGATIVE_REGULATION_OF_LEUKOCYTE_DIFFERENTIATION	GO_NEGATIVE_REGULATION_OF_LEUKOCYTE_DIFFERENTIATION		75	-0.24033591	-0.8869676	0.73069304	0.8358886	1.0	2587	tags=35%, list=22%, signal=44%
GO_TRANSMEMBRANE_RECEPTOR_PROTEIN_TYROSINE_KINASE_ACTIVITY	GO_TRANSMEMBRANE_RECEPTOR_PROTEIN_TYROSINE_KINASE_ACTIVITY		28	-0.33647054	-0.8863468	0.64285713	0.8367683	1.0	1483	tags=18%, list=13%, signal=20%
GO_METHYLATED_HISTONE_BINDING	GO_METHYLATED_HISTONE_BINDING		50	-0.272713	-0.8853531	0.61237115	0.8385413	1.0	3375	tags=42%, list=29%, signal=59%
GO_DOPAMINE_TRANSPORT	GO_DOPAMINE_TRANSPORT		16	-0.33910942	-0.8849703	0.6063618	0.8389085	1.0	1732	tags=19%, list=15%, signal=22%
GO_CELL_CELL_JUNCTION_ASSEMBLY	GO_CELL_CELL_JUNCTION_ASSEMBLY		79	-0.2300005	-0.88431585	0.6187625	0.8398882	1.0	1815	tags=18%, list=16%, signal=21%
GO_CELLULAR_RESPONSE_TO_NITROGEN_COMPOUND	GO_CELLULAR_RESPONSE_TO_NITROGEN_COMPOUND		441	-0.191306	-0.8841939	0.76346153	0.83964294	1.0	2357	tags=24%, list=20%, signal=30%
GO_NERVE_DEVELOPMENT	GO_NERVE_DEVELOPMENT		33	-0.2775106	-0.8841711	0.6469428	0.8391895	1.0	289	tags=9%, list=3%, signal=9%
GO_SYNAPSE_ASSEMBLY	GO_SYNAPSE_ASSEMBLY		70	-0.24399911	-0.88406295	0.6786427	0.838928	1.0	2613	tags=26%, list=23%, signal=33%
GO_REGULATION_OF_GROWTH	GO_REGULATION_OF_GROWTH		407	-0.17841077	-0.8838847	0.8248032	0.8388103	1.0	2448	tags=22%, list=21%, signal=27%
GO_REGULATION_OF_PROTEIN_LOCALIZATION_TO_CELL_PERIPHERY	GO_REGULATION_OF_PROTEIN_LOCALIZATION_TO_CELL_PERIPHERY		79	-0.21051127	-0.88379806	0.66927594	0.83849597	1.0	3142	tags=35%, list=27%, signal=48%
GO_METALLOPEPTIDASE_ACTIVITY	GO_METALLOPEPTIDASE_ACTIVITY		89	-0.207076	-0.8827165	0.7199211	0.84044963	1.0	2206	tags=21%, list=19%, signal=26%
GO_NEGATIVE_CHEMOTAXIS	GO_NEGATIVE_CHEMOTAXIS		24	-0.30314684	-0.8827116	0.61538464	0.83994997	1.0	3061	tags=33%, list=27%, signal=45%
GO_LYMPHOID_PROGENITOR_CELL_DIFFERENTIATION	GO_LYMPHOID_PROGENITOR_CELL_DIFFERENTIATION		16	-0.36120516	-0.88171864	0.62249	0.8417214	1.0	1416	tags=25%, list=12%, signal=28%
GO_CARDIAC_SEPTUM_MORPHOGENESIS	GO_CARDIAC_SEPTUM_MORPHOGENESIS		36	-0.2773664	-0.88132674	0.6491935	0.84208786	1.0	665	tags=14%, list=6%, signal=15%
GO_MRNA_TRANSPORT	GO_MRNA_TRANSPORT		112	-0.2618186	-0.880867	0.61077845	0.84263325	1.0	3602	tags=41%, list=31%, signal=59%
GO_DIGESTIVE_SYSTEM_DEVELOPMENT	GO_DIGESTIVE_SYSTEM_DEVELOPMENT		58	-0.23634858	-0.88053936	0.7177419	0.8428808	1.0	1192	tags=16%, list=10%, signal=17%
GO_POSITIVE_REGULATION_OF_RECEPTOR_MEDIATED_ENDOCYTOSIS	GO_POSITIVE_REGULATION_OF_RECEPTOR_MEDIATED_ENDOCYTOSIS		33	-0.24973628	-0.87973636	0.62721896	0.84413064	1.0	3260	tags=36%, list=28%, signal=51%
GO_NEGATIVE_REGULATION_OF_GLIOGENESIS	GO_NEGATIVE_REGULATION_OF_GLIOGENESIS		25	-0.27421358	-0.879675	0.6783505	0.8437546	1.0	1881	tags=24%, list=16%, signal=29%
GO_GROWTH_FACTOR_BINDING	GO_GROWTH_FACTOR_BINDING		79	-0.24330366	-0.8794466	0.70756644	0.8437826	1.0	1911	tags=20%, list=17%, signal=24%
GO_REGULATION_OF_TUBE_SIZE	GO_REGULATION_OF_TUBE_SIZE		66	-0.24221388	-0.87830806	0.6963947	0.84592694	1.0	1601	tags=18%, list=14%, signal=21%
GO_PLASMA_MEMBRANE_RAFT	GO_PLASMA_MEMBRANE_RAFT		62	-0.23499814	-0.8782018	0.68871593	0.8456835	1.0	3119	tags=39%, list=27%, signal=53%
GO_HISTONE_H4_ACETYLATION	GO_HISTONE_H4_ACETYLATION		51	-0.26327595	-0.878127	0.6031746	0.84532565	1.0	3855	tags=49%, list=33%, signal=73%
GO_CLATHRIN_ADAPTOR_COMPLEX	GO_CLATHRIN_ADAPTOR_COMPLEX		20	-0.26508135	-0.8779832	0.5925197	0.8451517	1.0	3239	tags=45%, list=28%, signal=63%
GO_REGULATION_OF_SYMBIOTIC_PROCESS	GO_REGULATION_OF_SYMBIOTIC_PROCESS		184	-0.22071227	-0.8775509	0.6	0.8456336	1.0	2744	tags=28%, list=24%, signal=37%
GO_PEPTIDYL_TYROSINE_DEPHOSPHORYLATION	GO_PEPTIDYL_TYROSINE_DEPHOSPHORYLATION		68	-0.2204472	-0.87688786	0.7231076	0.84665745	1.0	1479	tags=15%, list=13%, signal=17%
GO_REGULATION_OF_ION_TRANSMEMBRANE_TRANSPORT	GO_REGULATION_OF_ION_TRANSMEMBRANE_TRANSPORT		246	-0.19511932	-0.8761366	0.73770493	0.8478425	1.0	2357	tags=22%, list=20%, signal=28%
GO_ENDOPLASMIC_RETICULUM_GOLGI_INTERMEDIATE_COMPARTMENT	GO_ENDOPLASMIC_RETICULUM_GOLGI_INTERMEDIATE_COMPARTMENT		99	-0.23306468	-0.87582326	0.6477495	0.8479932	1.0	2065	tags=19%, list=18%, signal=23%
GO_ORGAN_GROWTH	GO_ORGAN_GROWTH		84	-0.21548007	-0.87443775	0.740458	0.8506337	1.0	1637	tags=20%, list=14%, signal=23%
GO_REGULATION_OF_LIPID_STORAGE	GO_REGULATION_OF_LIPID_STORAGE		35	-0.28924778	-0.87418497	0.645749	0.85069525	1.0	2411	tags=31%, list=21%, signal=40%
GO_PHOTOTRANSDUCTION_VISIBLE_LIGHT	GO_PHOTOTRANSDUCTION_VISIBLE_LIGHT		15	-0.28532192	-0.87356114	0.6118143	0.8515991	1.0	329	tags=7%, list=3%, signal=7%
GO_NEGATIVE_REGULATION_OF_CD4_POSITIVE_ALPHA_BETA_T_CELL_ACTIVATION	GO_NEGATIVE_REGULATION_OF_CD4_POSITIVE_ALPHA_BETA_T_CELL_ACTIVATION		25	-0.29917914	-0.8732253	0.6848485	0.8518475	1.0	776	tags=16%, list=7%, signal=17%
GO_ATPASE_BINDING	GO_ATPASE_BINDING		57	-0.24233647	-0.873005	0.6563147	0.8518076	1.0	3120	tags=33%, list=27%, signal=46%
GO_HISTONE_H3_K4_METHYLATION	GO_HISTONE_H3_K4_METHYLATION		39	-0.267573	-0.872499	0.63414633	0.85243994	1.0	2339	tags=26%, list=20%, signal=32%
GO_BLOOD_VESSEL_REMODELING	GO_BLOOD_VESSEL_REMODELING		26	-0.28146455	-0.8724781	0.66533864	0.8519712	1.0	2003	tags=27%, list=17%, signal=33%
GO_INNER_EAR_RECEPTOR_CELL_STEREOCILIUM_ORGANIZATION	GO_INNER_EAR_RECEPTOR_CELL_STEREOCILIUM_ORGANIZATION		15	-0.2904623	-0.8724147	0.636	0.8516137	1.0	1258	tags=20%, list=11%, signal=22%
GO_PROTEIN_LOCALIZATION_TO_POSTSYNAPSE	GO_PROTEIN_LOCALIZATION_TO_POSTSYNAPSE		25	-0.25515673	-0.87224317	0.6530612	0.8514993	1.0	2389	tags=28%, list=21%, signal=35%
GO_TRANSPORT_VESICLE_MEMBRANE	GO_TRANSPORT_VESICLE_MEMBRANE		137	-0.195096	-0.8719208	0.7298387	0.85174453	1.0	2722	tags=27%, list=24%, signal=35%
GO_REGULATION_OF_GLUCOSE_METABOLIC_PROCESS	GO_REGULATION_OF_GLUCOSE_METABOLIC_PROCESS		75	-0.22782815	-0.87050855	0.68849206	0.8542974	1.0	1056	tags=15%, list=9%, signal=16%
GO_CELLULAR_RESPONSE_TO_CADMIUM_ION	GO_CELLULAR_RESPONSE_TO_CADMIUM_ION		30	-0.26414233	-0.87003237	0.6403846	0.8548245	1.0	1746	tags=17%, list=15%, signal=20%
GO_CRANIAL_NERVE_DEVELOPMENT	GO_CRANIAL_NERVE_DEVELOPMENT		19	-0.30224013	-0.8699989	0.63273454	0.85438466	1.0	289	tags=11%, list=3%, signal=11%
GO_PROTEIN_TYROSINE_PHOSPHATASE_ACTIVITY	GO_PROTEIN_TYROSINE_PHOSPHATASE_ACTIVITY		67	-0.22083177	-0.8692881	0.728	0.855399	1.0	1479	tags=15%, list=13%, signal=17%
GO_NEGATIVE_REGULATION_OF_EXOCYTOSIS	GO_NEGATIVE_REGULATION_OF_EXOCYTOSIS		23	-0.30097565	-0.86912155	0.63723606	0.8552421	1.0	550	tags=17%, list=5%, signal=18%
GO_PROTEIN_HYDROXYLATION	GO_PROTEIN_HYDROXYLATION		16	-0.33268008	-0.8690026	0.6060606	0.85497206	1.0	2737	tags=44%, list=24%, signal=57%
GO_NEGATIVE_REGULATION_OF_LIPID_METABOLIC_PROCESS	GO_NEGATIVE_REGULATION_OF_LIPID_METABOLIC_PROCESS		51	-0.23360403	-0.8687784	0.7062257	0.85497004	1.0	688	tags=12%, list=6%, signal=12%
GO_CELLULAR_RESPONSE_TO_STEROL	GO_CELLULAR_RESPONSE_TO_STEROL		17	-0.31878373	-0.868631	0.69758064	0.8547948	1.0	1274	tags=29%, list=11%, signal=33%
GO_RESPONSE_TO_IONIZING_RADIATION	GO_RESPONSE_TO_IONIZING_RADIATION		102	-0.2184069	-0.8685422	0.6868476	0.85448474	1.0	2995	tags=34%, list=26%, signal=46%
GO_MAINTENANCE_OF_LOCATION_IN_CELL	GO_MAINTENANCE_OF_LOCATION_IN_CELL		135	-0.20022562	-0.86828625	0.76209676	0.85452765	1.0	2002	tags=21%, list=17%, signal=25%
GO_REGULATION_OF_TRANSPOSITION	GO_REGULATION_OF_TRANSPOSITION		15	-0.3416594	-0.868232	0.6122449	0.85412914	1.0	2520	tags=53%, list=22%, signal=68%
GO_POSITIVE_REGULATION_OF_DENDRITIC_SPINE_MORPHOGENESIS	GO_POSITIVE_REGULATION_OF_DENDRITIC_SPINE_MORPHOGENESIS		15	-0.30038726	-0.8672808	0.6367432	0.85569054	1.0	1801	tags=27%, list=16%, signal=32%
GO_POSITIVE_REGULATION_OF_OXIDOREDUCTASE_ACTIVITY	GO_POSITIVE_REGULATION_OF_OXIDOREDUCTASE_ACTIVITY		33	-0.24572544	-0.8672273	0.64132553	0.85529745	1.0	296	tags=9%, list=3%, signal=9%
GO_REGULATION_OF_CARDIAC_CONDUCTION	GO_REGULATION_OF_CARDIAC_CONDUCTION		37	-0.24712898	-0.8667804	0.67209774	0.8557716	1.0	818	tags=11%, list=7%, signal=12%
GO_CIRCADIAN_RHYTHM	GO_CIRCADIAN_RHYTHM		140	-0.21509062	-0.86658216	0.6778947	0.8556956	1.0	1024	tags=14%, list=9%, signal=15%
GO_NEGATIVE_REGULATION_OF_VIRAL_PROCESS	GO_NEGATIVE_REGULATION_OF_VIRAL_PROCESS		80	-0.27564123	-0.86646676	0.575188	0.85544854	1.0	3332	tags=44%, list=29%, signal=61%
GO_SMOOTH_MUSCLE_CELL_PROLIFERATION	GO_SMOOTH_MUSCLE_CELL_PROLIFERATION		87	-0.22356702	-0.86636096	0.7102616	0.85520864	1.0	1837	tags=20%, list=16%, signal=23%
GO_POSITIVE_REGULATION_OF_PROTEIN_LOCALIZATION_TO_CELL_PERIPHERY	GO_POSITIVE_REGULATION_OF_PROTEIN_LOCALIZATION_TO_CELL_PERIPHERY		43	-0.22866397	-0.8663202	0.6904277	0.8547797	1.0	3119	tags=35%, list=27%, signal=48%
GO_FOREBRAIN_GENERATION_OF_NEURONS	GO_FOREBRAIN_GENERATION_OF_NEURONS		28	-0.2659379	-0.8661808	0.68356997	0.85455674	1.0	761	tags=14%, list=7%, signal=15%
GO_AROMATIC_AMINO_ACID_FAMILY_CATABOLIC_PROCESS	GO_AROMATIC_AMINO_ACID_FAMILY_CATABOLIC_PROCESS		18	-0.33625564	-0.86601776	0.6576402	0.85441	1.0	686	tags=11%, list=6%, signal=12%
GO_ORGANIC_HYDROXY_COMPOUND_TRANSPORT	GO_ORGANIC_HYDROXY_COMPOUND_TRANSPORT		125	-0.22740808	-0.864964	0.71568626	0.8562517	1.0	1595	tags=18%, list=14%, signal=21%
GO_PROTEIN_LOCALIZATION_TO_PLASMA_MEMBRANE	GO_PROTEIN_LOCALIZATION_TO_PLASMA_MEMBRANE		196	-0.1839765	-0.864909	0.7883065	0.855856	1.0	3171	tags=33%, list=28%, signal=44%
GO_IMPORT_INTO_NUCLEUS	GO_IMPORT_INTO_NUCLEUS		128	-0.23964779	-0.8645439	0.6764706	0.85615474	1.0	2468	tags=27%, list=21%, signal=33%
GO_HIPPO_SIGNALING	GO_HIPPO_SIGNALING		25	-0.23999752	-0.86420715	0.6768293	0.8564125	1.0	1183	tags=16%, list=10%, signal=18%
GO_HOST_CELLULAR_COMPONENT	GO_HOST_CELLULAR_COMPONENT		51	-0.25992045	-0.8641788	0.60946745	0.8559772	1.0	2848	tags=29%, list=25%, signal=39%
GO_NEGATIVE_REGULATION_OF_APOPTOTIC_SIGNALING_PATHWAY	GO_NEGATIVE_REGULATION_OF_APOPTOTIC_SIGNALING_PATHWAY		157	-0.19664507	-0.8638878	0.6978131	0.8561236	1.0	1726	tags=17%, list=15%, signal=19%
GO_VIRAL_LIFE_CYCLE	GO_VIRAL_LIFE_CYCLE		263	-0.2028095	-0.8633808	0.6512524	0.8567058	1.0	3082	tags=32%, list=27%, signal=43%
GO_FIBRILLAR_CENTER	GO_FIBRILLAR_CENTER		97	-0.23293406	-0.86331505	0.6413934	0.8563442	1.0	4049	tags=47%, list=35%, signal=73%
GO_PHOSPHOPROTEIN_PHOSPHATASE_ACTIVITY	GO_PHOSPHOPROTEIN_PHOSPHATASE_ACTIVITY		123	-0.21720193	-0.8629668	0.737475	0.8565795	1.0	1912	tags=19%, list=17%, signal=22%
GO_HEPARAN_SULFATE_PROTEOGLYCAN_METABOLIC_PROCESS	GO_HEPARAN_SULFATE_PROTEOGLYCAN_METABOLIC_PROCESS		21	-0.35369223	-0.8629358	0.67061144	0.8561445	1.0	2333	tags=38%, list=20%, signal=48%
GO_ORGANELLE_TRANSPORT_ALONG_MICROTUBULE	GO_ORGANELLE_TRANSPORT_ALONG_MICROTUBULE		61	-0.22007512	-0.8623225	0.6986028	0.8569949	1.0	1914	tags=25%, list=17%, signal=29%
GO_POSITIVE_REGULATION_OF_P38MAPK_CASCADE	GO_POSITIVE_REGULATION_OF_P38MAPK_CASCADE		20	-0.27994785	-0.861762	0.6990476	0.85775834	1.0	828	tags=15%, list=7%, signal=16%
GO_REGULATION_OF_ORGANIC_ACID_TRANSPORT	GO_REGULATION_OF_ORGANIC_ACID_TRANSPORT		35	-0.2575062	-0.86168534	0.6984436	0.8574193	1.0	2313	tags=26%, list=20%, signal=32%
GO_RESPONSE_TO_ACETYLCHOLINE	GO_RESPONSE_TO_ACETYLCHOLINE		17	-0.3012666	-0.8608431	0.69473684	0.8587366	1.0	3709	tags=29%, list=32%, signal=43%
GO_REGULATION_OF_ANATOMICAL_STRUCTURE_SIZE	GO_REGULATION_OF_ANATOMICAL_STRUCTURE_SIZE		305	-0.1864709	-0.8604078	0.76391554	0.8592049	1.0	2313	tags=20%, list=20%, signal=24%
GO_MYOSIN_BINDING	GO_MYOSIN_BINDING		39	-0.23101917	-0.85966	0.6639511	0.8603486	1.0	2244	tags=28%, list=19%, signal=35%
GO_REGULATION_OF_CARBOHYDRATE_BIOSYNTHETIC_PROCESS	GO_REGULATION_OF_CARBOHYDRATE_BIOSYNTHETIC_PROCESS		61	-0.22995426	-0.85963035	0.6926148	0.8598935	1.0	3453	tags=44%, list=30%, signal=63%
GO_NEUROTRANSMITTER_UPTAKE	GO_NEUROTRANSMITTER_UPTAKE		19	-0.30174053	-0.85913205	0.6019802	0.86048067	1.0	332	tags=11%, list=3%, signal=11%
GO_CIRCULATORY_SYSTEM_PROCESS	GO_CIRCULATORY_SYSTEM_PROCESS		286	-0.20289534	-0.85821533	0.8424242	0.8619489	1.0	2109	tags=22%, list=18%, signal=26%
GO_POSITIVE_REGULATION_OF_NERVOUS_SYSTEM_PROCESS	GO_POSITIVE_REGULATION_OF_NERVOUS_SYSTEM_PROCESS		35	-0.26811656	-0.856893	0.66994107	0.8643144	1.0	2257	tags=29%, list=20%, signal=35%
GO_TELOMERASE_RNA_LOCALIZATION	GO_TELOMERASE_RNA_LOCALIZATION		18	-0.35877913	-0.8562319	0.59765625	0.86528844	1.0	4562	tags=56%, list=40%, signal=92%
GO_PROTEIN_KINASE_C_BINDING	GO_PROTEIN_KINASE_C_BINDING		34	-0.23569024	-0.85578287	0.69512194	0.86575407	1.0	3151	tags=38%, list=27%, signal=52%
GO_MYOSIN_COMPLEX	GO_MYOSIN_COMPLEX		22	-0.29361606	-0.8557461	0.67261904	0.8653331	1.0	2304	tags=32%, list=20%, signal=40%
GO_PRERIBOSOME_LARGE_SUBUNIT_PRECURSOR	GO_PRERIBOSOME_LARGE_SUBUNIT_PRECURSOR		19	-0.3312944	-0.85540724	0.6244813	0.865567	1.0	3614	tags=37%, list=31%, signal=54%
GO_RECEPTOR_MEDIATED_ENDOCYTOSIS	GO_RECEPTOR_MEDIATED_ENDOCYTOSIS		180	-0.2004069	-0.8544268	0.7356322	0.86720616	1.0	2286	tags=24%, list=20%, signal=30%
GO_REGULATION_OF_ACTIN_CYTOSKELETON_REORGANIZATION	GO_REGULATION_OF_ACTIN_CYTOSKELETON_REORGANIZATION		31	-0.25573063	-0.8541974	0.64143425	0.8671961	1.0	3636	tags=35%, list=32%, signal=52%
GO_HELICASE_ACTIVITY	GO_HELICASE_ACTIVITY		124	-0.259318	-0.85410136	0.6458753	0.86688024	1.0	2554	tags=31%, list=22%, signal=40%
GO_REGULATION_OF_HUMORAL_IMMUNE_RESPONSE	GO_REGULATION_OF_HUMORAL_IMMUNE_RESPONSE		42	-0.27357265	-0.8539154	0.69201523	0.8667733	1.0	631	tags=14%, list=5%, signal=15%
GO_PHOSPHATASE_COMPLEX	GO_PHOSPHATASE_COMPLEX		38	-0.26427454	-0.8538763	0.62109375	0.8663452	1.0	2981	tags=39%, list=26%, signal=53%
GO_ESTABLISHMENT_OF_RNA_LOCALIZATION	GO_ESTABLISHMENT_OF_RNA_LOCALIZATION		152	-0.24936911	-0.8537764	0.6222664	0.86605275	1.0	3602	tags=38%, list=31%, signal=55%
GO_PRERIBOSOME	GO_PRERIBOSOME		60	-0.30146942	-0.8535622	0.6196319	0.86598945	1.0	3810	tags=42%, list=33%, signal=62%
GO_REGULATION_OF_PLATELET_ACTIVATION	GO_REGULATION_OF_PLATELET_ACTIVATION		24	-0.33147416	-0.85339016	0.67196816	0.8658225	1.0	2983	tags=50%, list=26%, signal=67%
GO_NEUROTRANSMITTER_SECRETION	GO_NEUROTRANSMITTER_SECRETION		96	-0.20340659	-0.8529659	0.7592233	0.8661981	1.0	2516	tags=23%, list=22%, signal=29%
GO_REGULATION_OF_MICROTUBULE_DEPOLYMERIZATION	GO_REGULATION_OF_MICROTUBULE_DEPOLYMERIZATION		19	-0.2855896	-0.852198	0.67928284	0.86734337	1.0	2031	tags=26%, list=18%, signal=32%
GO_FIBROBLAST_MIGRATION	GO_FIBROBLAST_MIGRATION		36	-0.23628673	-0.85209894	0.7002012	0.86701983	1.0	1233	tags=17%, list=11%, signal=19%
GO_SYNAPTIC_VESICLE_EXOCYTOSIS	GO_SYNAPTIC_VESICLE_EXOCYTOSIS		62	-0.20684414	-0.8517007	0.72602737	0.8673907	1.0	2389	tags=24%, list=21%, signal=30%
GO_POSTSYNAPTIC_MEMBRANE	GO_POSTSYNAPTIC_MEMBRANE		113	-0.23737809	-0.85145223	0.6923077	0.86738265	1.0	1483	tags=15%, list=13%, signal=17%
GO_AXON_EXTENSION	GO_AXON_EXTENSION		82	-0.20811754	-0.8513427	0.71119845	0.8671117	1.0	1685	tags=15%, list=15%, signal=17%
GO_PRESPLICEOSOME	GO_PRESPLICEOSOME		16	-0.28789586	-0.85070926	0.6395112	0.8679636	1.0	2534	tags=25%, list=22%, signal=32%
GO_POSITIVE_REGULATION_OF_NOTCH_SIGNALING_PATHWAY	GO_POSITIVE_REGULATION_OF_NOTCH_SIGNALING_PATHWAY		31	-0.25215715	-0.8502317	0.7062257	0.86846584	1.0	1637	tags=23%, list=14%, signal=26%
GO_REGULATION_OF_MAST_CELL_ACTIVATION	GO_REGULATION_OF_MAST_CELL_ACTIVATION		29	-0.27203605	-0.85011256	0.6882353	0.8682257	1.0	1803	tags=28%, list=16%, signal=33%
GO_VESICLE_DOCKING_INVOLVED_IN_EXOCYTOSIS	GO_VESICLE_DOCKING_INVOLVED_IN_EXOCYTOSIS		30	-0.26224798	-0.84973556	0.67913383	0.8685004	1.0	2389	tags=33%, list=21%, signal=42%
GO_CARDIAC_MUSCLE_CELL_ACTION_POTENTIAL	GO_CARDIAC_MUSCLE_CELL_ACTION_POTENTIAL		32	-0.2581727	-0.8495617	0.7520492	0.8683578	1.0	1651	tags=22%, list=14%, signal=25%
GO_ANTIGEN_PROCESSING_AND_PRESENTATION_OF_PEPTIDE_ANTIGEN	GO_ANTIGEN_PROCESSING_AND_PRESENTATION_OF_PEPTIDE_ANTIGEN		160	-0.19739397	-0.8492491	0.7	0.86853725	1.0	2627	tags=28%, list=23%, signal=35%
GO_HOMOTYPIC_CELL_CELL_ADHESION	GO_HOMOTYPIC_CELL_CELL_ADHESION		56	-0.28609002	-0.8486071	0.6365462	0.8694177	1.0	2018	tags=27%, list=18%, signal=32%
GO_VOLTAGE_GATED_POTASSIUM_CHANNEL_ACTIVITY	GO_VOLTAGE_GATED_POTASSIUM_CHANNEL_ACTIVITY		27	-0.28981158	-0.8485694	0.6409736	0.8689991	1.0	2276	tags=30%, list=20%, signal=37%
GO_DNA_REPAIR_COMPLEX	GO_DNA_REPAIR_COMPLEX		29	-0.28875163	-0.8484844	0.6760563	0.8686593	1.0	1242	tags=14%, list=11%, signal=15%
GO_VIRAL_GENE_EXPRESSION	GO_VIRAL_GENE_EXPRESSION		174	-0.21280317	-0.8482597	0.61076605	0.8686392	1.0	2502	tags=20%, list=22%, signal=25%
GO_TRANSCRIPTION_BY_RNA_POLYMERASE_I	GO_TRANSCRIPTION_BY_RNA_POLYMERASE_I		51	-0.24713577	-0.8479006	0.6563786	0.8688531	1.0	3907	tags=49%, list=34%, signal=74%
GO_ACYLGLYCEROL_O_ACYLTRANSFERASE_ACTIVITY	GO_ACYLGLYCEROL_O_ACYLTRANSFERASE_ACTIVITY		17	-0.283072	-0.8475799	0.6687243	0.8690356	1.0	1497	tags=24%, list=13%, signal=27%
GO_U2_TYPE_CATALYTIC_STEP_2_SPLICEOSOME	GO_U2_TYPE_CATALYTIC_STEP_2_SPLICEOSOME		29	-0.3064951	-0.8468661	0.6680162	0.87002057	1.0	2856	tags=31%, list=25%, signal=41%
GO_CYSTEINE_TYPE_ENDOPEPTIDASE_ACTIVITY	GO_CYSTEINE_TYPE_ENDOPEPTIDASE_ACTIVITY		69	-0.26253644	-0.8468571	0.6666667	0.86953455	1.0	2694	tags=30%, list=23%, signal=39%
GO_NEGATIVE_REGULATION_OF_RNA_SPLICING	GO_NEGATIVE_REGULATION_OF_RNA_SPLICING		18	-0.2635863	-0.8453552	0.6809816	0.87218463	1.0	2231	tags=28%, list=19%, signal=34%
GO_POSITIVE_REGULATION_OF_CELLULAR_PROTEIN_LOCALIZATION	GO_POSITIVE_REGULATION_OF_CELLULAR_PROTEIN_LOCALIZATION		247	-0.1853053	-0.844964	0.7733888	0.87251407	1.0	1143	tags=12%, list=10%, signal=13%
GO_SOMATODENDRITIC_COMPARTMENT	GO_SOMATODENDRITIC_COMPARTMENT		467	-0.1796393	-0.84492767	0.88973385	0.8720967	1.0	1493	tags=14%, list=13%, signal=15%
GO_REGULATION_OF_MULTICELLULAR_ORGANISM_GROWTH	GO_REGULATION_OF_MULTICELLULAR_ORGANISM_GROWTH		40	-0.2345914	-0.84485096	0.77237356	0.8717607	1.0	2447	tags=30%, list=21%, signal=38%
GO_CARBOXYPEPTIDASE_ACTIVITY	GO_CARBOXYPEPTIDASE_ACTIVITY		18	-0.29702958	-0.8446483	0.6365462	0.87166303	1.0	3656	tags=44%, list=32%, signal=65%
GO_MORPHOGENESIS_OF_A_BRANCHING_STRUCTURE	GO_MORPHOGENESIS_OF_A_BRANCHING_STRUCTURE		84	-0.20696999	-0.84444225	0.80078894	0.87157553	1.0	1824	tags=19%, list=16%, signal=22%
GO_ACUTE_PHASE_RESPONSE	GO_ACUTE_PHASE_RESPONSE		24	-0.30633634	-0.84442836	0.7173077	0.8711016	1.0	988	tags=21%, list=9%, signal=23%
GO_EPIDERMAL_CELL_DIFFERENTIATION	GO_EPIDERMAL_CELL_DIFFERENTIATION		125	-0.21103172	-0.84433955	0.70801526	0.8707783	1.0	1637	tags=13%, list=14%, signal=15%
GO_N_ACETYLTRANSFERASE_ACTIVITY	GO_N_ACETYLTRANSFERASE_ACTIVITY		57	-0.2527208	-0.84415615	0.6510204	0.8706539	1.0	3775	tags=47%, list=33%, signal=70%
GO_FICOLIN_1_RICH_GRANULE_MEMBRANE	GO_FICOLIN_1_RICH_GRANULE_MEMBRANE		52	-0.2669941	-0.84382856	0.6192385	0.8708744	1.0	1703	tags=21%, list=15%, signal=25%
GO_REGULATION_OF_NEURON_PROJECTION_REGENERATION	GO_REGULATION_OF_NEURON_PROJECTION_REGENERATION		20	-0.29150656	-0.84373605	0.66982925	0.87056357	1.0	2317	tags=30%, list=20%, signal=37%
GO_CALMODULIN_BINDING	GO_CALMODULIN_BINDING		107	-0.21004349	-0.8434476	0.7490119	0.8706385	1.0	3710	tags=41%, list=32%, signal=60%
GO_MYOTUBE_CELL_DEVELOPMENT	GO_MYOTUBE_CELL_DEVELOPMENT		15	-0.31904843	-0.84314084	0.7160752	0.8707792	1.0	1206	tags=27%, list=10%, signal=30%
GO_PROTEIN_LIPID_COMPLEX_BINDING	GO_PROTEIN_LIPID_COMPLEX_BINDING		17	-0.32535845	-0.8431345	0.72727275	0.870288	1.0	457	tags=18%, list=4%, signal=18%
GO_COMPLEMENT_ACTIVATION	GO_COMPLEMENT_ACTIVATION		41	-0.2907582	-0.8430301	0.72623575	0.87000716	1.0	631	tags=15%, list=5%, signal=15%
GO_AMIDE_TRANSMEMBRANE_TRANSPORTER_ACTIVITY	GO_AMIDE_TRANSMEMBRANE_TRANSPORTER_ACTIVITY		33	-0.24166463	-0.8428498	0.74369746	0.8699026	1.0	1949	tags=24%, list=17%, signal=29%
GO_B_CELL_ACTIVATION_INVOLVED_IN_IMMUNE_RESPONSE	GO_B_CELL_ACTIVATION_INVOLVED_IN_IMMUNE_RESPONSE		57	-0.2771188	-0.84258646	0.7026477	0.8699694	1.0	3553	tags=47%, list=31%, signal=68%
GO_EMBRYONIC_DIGIT_MORPHOGENESIS	GO_EMBRYONIC_DIGIT_MORPHOGENESIS		23	-0.26591614	-0.8425509	0.675	0.8695527	1.0	863	tags=17%, list=7%, signal=19%
GO_REGULATION_OF_SKELETAL_MUSCLE_TISSUE_DEVELOPMENT	GO_REGULATION_OF_SKELETAL_MUSCLE_TISSUE_DEVELOPMENT		24	-0.263701	-0.84234536	0.67754316	0.8694797	1.0	2320	tags=25%, list=20%, signal=31%
GO_HORMONE_MEDIATED_SIGNALING_PATHWAY	GO_HORMONE_MEDIATED_SIGNALING_PATHWAY		119	-0.18729426	-0.8421685	0.7831579	0.86935085	1.0	2652	tags=28%, list=23%, signal=36%
GO_POSITIVE_REGULATION_OF_LEUKOCYTE_DEGRANULATION	GO_POSITIVE_REGULATION_OF_LEUKOCYTE_DEGRANULATION		22	-0.2807405	-0.842002	0.6685714	0.8692101	1.0	2579	tags=36%, list=22%, signal=47%
GO_EPITHELIAL_CELL_MORPHOGENESIS	GO_EPITHELIAL_CELL_MORPHOGENESIS		18	-0.28173205	-0.84162	0.72571427	0.8695166	1.0	999	tags=17%, list=9%, signal=18%
GO_ANTIPORTER_ACTIVITY	GO_ANTIPORTER_ACTIVITY		47	-0.24049138	-0.84143364	0.718107	0.8693903	1.0	2042	tags=19%, list=18%, signal=23%
GO_G_PROTEIN_ALPHA_SUBUNIT_BINDING	GO_G_PROTEIN_ALPHA_SUBUNIT_BINDING		15	-0.3094315	-0.8414184	0.65936255	0.86892366	1.0	3615	tags=53%, list=31%, signal=78%
GO_NEUROMUSCULAR_PROCESS_CONTROLLING_BALANCE	GO_NEUROMUSCULAR_PROCESS_CONTROLLING_BALANCE		25	-0.25448316	-0.84068024	0.6752988	0.8699301	1.0	2409	tags=20%, list=21%, signal=25%
GO_SUPEROXIDE_ANION_GENERATION	GO_SUPEROXIDE_ANION_GENERATION		25	-0.2471495	-0.84027904	0.6737044	0.87022656	1.0	2003	tags=24%, list=17%, signal=29%
GO_POSITIVE_REGULATION_OF_CYTOKINE_SECRETION	GO_POSITIVE_REGULATION_OF_CYTOKINE_SECRETION		44	-0.25676388	-0.8392096	0.70731705	0.87193733	1.0	2605	tags=32%, list=23%, signal=41%
GO_RESPONSE_TO_TUMOR_CELL	GO_RESPONSE_TO_TUMOR_CELL		17	-0.3223501	-0.83906144	0.71428573	0.8717594	1.0	2822	tags=41%, list=25%, signal=54%
GO_RRNA_TRANSCRIPTION	GO_RRNA_TRANSCRIPTION		25	-0.2724108	-0.8389605	0.6381323	0.8714679	1.0	4162	tags=52%, list=36%, signal=81%
GO_ACTIN_FILAMENT_BINDING	GO_ACTIN_FILAMENT_BINDING		128	-0.20876051	-0.8386792	0.7218935	0.87157506	1.0	1956	tags=21%, list=17%, signal=25%
GO_REGULATION_OF_SUPEROXIDE_ANION_GENERATION	GO_REGULATION_OF_SUPEROXIDE_ANION_GENERATION		19	-0.26345304	-0.8386049	0.6723164	0.8712452	1.0	2003	tags=26%, list=17%, signal=32%
GO_LYTIC_VACUOLE_ORGANIZATION	GO_LYTIC_VACUOLE_ORGANIZATION		54	-0.27389663	-0.8385719	0.6778656	0.87082213	1.0	2313	tags=28%, list=20%, signal=35%
GO_DEACETYLASE_ACTIVITY	GO_DEACETYLASE_ACTIVITY		30	-0.23316094	-0.83818376	0.7148676	0.8711379	1.0	1584	tags=20%, list=14%, signal=23%
GO_REGULATION_OF_NEUROINFLAMMATORY_RESPONSE	GO_REGULATION_OF_NEUROINFLAMMATORY_RESPONSE		22	-0.3025148	-0.83769494	0.6833977	0.8716508	1.0	524	tags=18%, list=5%, signal=19%
GO_POSITIVE_REGULATION_OF_SIGNAL_TRANSDUCTION_BY_P53_CLASS_MEDIATOR	GO_POSITIVE_REGULATION_OF_SIGNAL_TRANSDUCTION_BY_P53_CLASS_MEDIATOR		17	-0.31237128	-0.83764094	0.67695475	0.87126946	1.0	423	tags=18%, list=4%, signal=18%
GO_METAL_ION_TRANSMEMBRANE_TRANSPORTER_ACTIVITY	GO_METAL_ION_TRANSMEMBRANE_TRANSPORTER_ACTIVITY		184	-0.19501363	-0.8369452	0.81135905	0.87222934	1.0	2445	tags=22%, list=21%, signal=27%
GO_REGULATION_OF_EPIDERMIS_DEVELOPMENT	GO_REGULATION_OF_EPIDERMIS_DEVELOPMENT		43	-0.22710933	-0.83686286	0.7666034	0.87189656	1.0	2742	tags=23%, list=24%, signal=30%
GO_NEUROTRANSMITTER_RECEPTOR_COMPLEX	GO_NEUROTRANSMITTER_RECEPTOR_COMPLEX		17	-0.33549348	-0.8367498	0.6221766	0.8716368	1.0	2257	tags=24%, list=20%, signal=29%
GO_REGULATION_OF_CELLULAR_CARBOHYDRATE_METABOLIC_PROCESS	GO_REGULATION_OF_CELLULAR_CARBOHYDRATE_METABOLIC_PROCESS		92	-0.20571491	-0.836749	0.81262326	0.87114465	1.0	1056	tags=13%, list=9%, signal=14%
GO_DEVELOPMENTAL_GROWTH_INVOLVED_IN_MORPHOGENESIS	GO_DEVELOPMENTAL_GROWTH_INVOLVED_IN_MORPHOGENESIS		135	-0.19735421	-0.8366495	0.7804878	0.8708595	1.0	2064	tags=19%, list=18%, signal=22%
GO_PROTEIN_SERINE_THREONINE_PHOSPHATASE_ACTIVITY	GO_PROTEIN_SERINE_THREONINE_PHOSPHATASE_ACTIVITY		53	-0.2526218	-0.83617616	0.7079304	0.87130773	1.0	1912	tags=21%, list=17%, signal=25%
GO_POSITIVE_REGULATION_OF_ESTABLISHMENT_OF_PROTEIN_LOCALIZATION	GO_POSITIVE_REGULATION_OF_ESTABLISHMENT_OF_PROTEIN_LOCALIZATION		276	-0.1832859	-0.8354658	0.82917464	0.87228	1.0	2469	tags=23%, list=21%, signal=29%
GO_RECEPTOR_REGULATOR_ACTIVITY	GO_RECEPTOR_REGULATOR_ACTIVITY		180	-0.23435628	-0.8344284	0.75147927	0.87388146	1.0	1893	tags=19%, list=16%, signal=22%
GO_CELL_GROWTH	GO_CELL_GROWTH		307	-0.16843507	-0.83381665	0.8875969	0.8746661	1.0	2397	tags=21%, list=21%, signal=25%
GO_PROTEIN_ACYLATION	GO_PROTEIN_ACYLATION		172	-0.19900744	-0.8337259	0.7157464	0.87436384	1.0	2643	tags=25%, list=23%, signal=32%
GO_SINGLE_FERTILIZATION	GO_SINGLE_FERTILIZATION		55	-0.2148711	-0.8333965	0.7451362	0.8745558	1.0	1431	tags=15%, list=12%, signal=17%
GO_POSITIVE_REGULATION_OF_DNA_METABOLIC_PROCESS	GO_POSITIVE_REGULATION_OF_DNA_METABOLIC_PROCESS		133	-0.21703182	-0.8330936	0.6855346	0.87466246	1.0	2923	tags=28%, list=25%, signal=37%
GO_POSITIVE_REGULATION_OF_CELLULAR_AMIDE_METABOLIC_PROCESS	GO_POSITIVE_REGULATION_OF_CELLULAR_AMIDE_METABOLIC_PROCESS		123	-0.2041576	-0.83295804	0.6918239	0.87445223	1.0	3572	tags=34%, list=31%, signal=49%
GO_REGULATION_OF_CELLULAR_COMPONENT_SIZE	GO_REGULATION_OF_CELLULAR_COMPONENT_SIZE		245	-0.17911257	-0.83249104	0.79651165	0.874888	1.0	2313	tags=20%, list=20%, signal=24%
GO_REGULATION_OF_MRNA_CATABOLIC_PROCESS	GO_REGULATION_OF_MRNA_CATABOLIC_PROCESS		175	-0.2023723	-0.83209676	0.7071713	0.87523234	1.0	3710	tags=37%, list=32%, signal=53%
GO_NEGATIVE_REGULATION_OF_DNA_METABOLIC_PROCESS	GO_NEGATIVE_REGULATION_OF_DNA_METABOLIC_PROCESS		74	-0.23017032	-0.83145344	0.7204969	0.8760467	1.0	3478	tags=42%, list=30%, signal=60%
GO_REGULATION_OF_CIRCADIAN_RHYTHM	GO_REGULATION_OF_CIRCADIAN_RHYTHM		81	-0.22434512	-0.8311801	0.7494824	0.8760768	1.0	902	tags=14%, list=8%, signal=15%
GO_ASTROCYTE_DEVELOPMENT	GO_ASTROCYTE_DEVELOPMENT		29	-0.2636787	-0.8307986	0.6915709	0.8763466	1.0	2323	tags=24%, list=20%, signal=30%
GO_REGULATION_OF_NEUROTRANSMITTER_LEVELS	GO_REGULATION_OF_NEUROTRANSMITTER_LEVELS		127	-0.19298232	-0.83048546	0.81453156	0.8764678	1.0	2389	tags=20%, list=21%, signal=26%
GO_MULTICELLULAR_ORGANISMAL_SIGNALING	GO_MULTICELLULAR_ORGANISMAL_SIGNALING		85	-0.22126539	-0.8299863	0.76152307	0.87696457	1.0	2303	tags=20%, list=20%, signal=25%
GO_DOUBLE_STRANDED_RNA_BINDING	GO_DOUBLE_STRANDED_RNA_BINDING		65	-0.26230517	-0.8298622	0.65267175	0.8767189	1.0	2929	tags=34%, list=25%, signal=45%
GO_REGULATION_OF_LEUKOCYTE_ADHESION_TO_VASCULAR_ENDOTHELIAL_CELL	GO_REGULATION_OF_LEUKOCYTE_ADHESION_TO_VASCULAR_ENDOTHELIAL_CELL		20	-0.30912217	-0.829609	0.68218625	0.8767302	1.0	2629	tags=45%, list=23%, signal=58%
GO_REGULATION_OF_GENE_EXPRESSION_EPIGENETIC	GO_REGULATION_OF_GENE_EXPRESSION_EPIGENETIC		120	-0.2316838	-0.82959014	0.6723769	0.87627405	1.0	2566	tags=29%, list=22%, signal=37%
GO_SKELETAL_SYSTEM_DEVELOPMENT	GO_SKELETAL_SYSTEM_DEVELOPMENT		257	-0.18629716	-0.82875615	0.9174664	0.8774239	1.0	2483	tags=23%, list=22%, signal=29%
GO_NEGATIVE_REGULATION_OF_BLOOD_CIRCULATION	GO_NEGATIVE_REGULATION_OF_BLOOD_CIRCULATION		18	-0.2898104	-0.8285173	0.7312253	0.87740463	1.0	2018	tags=28%, list=18%, signal=34%
GO_ACTIN_CYTOSKELETON	GO_ACTIN_CYTOSKELETON		308	-0.18843314	-0.82818806	0.7799607	0.87756866	1.0	2483	tags=24%, list=22%, signal=30%
GO_NEGATIVE_REGULATION_OF_INTERLEUKIN_1_PRODUCTION	GO_NEGATIVE_REGULATION_OF_INTERLEUKIN_1_PRODUCTION		21	-0.2968925	-0.82810885	0.70411986	0.87725246	1.0	785	tags=14%, list=7%, signal=15%
GO_REGULATION_OF_FATTY_ACID_METABOLIC_PROCESS	GO_REGULATION_OF_FATTY_ACID_METABOLIC_PROCESS		58	-0.21373159	-0.8280054	0.77843136	0.8769547	1.0	1266	tags=14%, list=11%, signal=15%
GO_REGULATION_OF_CELL_PROJECTION_ASSEMBLY	GO_REGULATION_OF_CELL_PROJECTION_ASSEMBLY		106	-0.20684204	-0.8276494	0.8213552	0.87717676	1.0	814	tags=10%, list=7%, signal=11%
GO_NEGATIVE_REGULATION_OF_CARBOHYDRATE_METABOLIC_PROCESS	GO_NEGATIVE_REGULATION_OF_CARBOHYDRATE_METABOLIC_PROCESS		32	-0.24080332	-0.8274586	0.74131274	0.8770599	1.0	3453	tags=44%, list=30%, signal=62%
GO_4_IRON_4_SULFUR_CLUSTER_BINDING	GO_4_IRON_4_SULFUR_CLUSTER_BINDING		33	-0.25058046	-0.8273535	0.73717946	0.8767943	1.0	2853	tags=27%, list=25%, signal=36%
GO_POSITIVE_REGULATION_OF_HISTONE_METHYLATION	GO_POSITIVE_REGULATION_OF_HISTONE_METHYLATION		27	-0.2776988	-0.82692266	0.69278353	0.8771481	1.0	1554	tags=19%, list=14%, signal=21%
GO_REGULATION_OF_CHONDROCYTE_DIFFERENTIATION	GO_REGULATION_OF_CHONDROCYTE_DIFFERENTIATION		25	-0.26703477	-0.8267537	0.766129	0.876989	1.0	1633	tags=20%, list=14%, signal=23%
GO_PHOSPHOLIPASE_ACTIVITY	GO_PHOSPHOLIPASE_ACTIVITY		51	-0.22512393	-0.8261225	0.80039525	0.87772393	1.0	1965	tags=22%, list=17%, signal=26%
GO_AMINOGLYCAN_BIOSYNTHETIC_PROCESS	GO_AMINOGLYCAN_BIOSYNTHETIC_PROCESS		65	-0.22713163	-0.82595253	0.7842004	0.8775927	1.0	2675	tags=32%, list=23%, signal=42%
GO_SPLICEOSOMAL_COMPLEX	GO_SPLICEOSOMAL_COMPLEX		164	-0.23599516	-0.8253243	0.67676765	0.8783913	1.0	3351	tags=33%, list=29%, signal=46%
GO_POSITIVE_REGULATION_OF_REGULATED_SECRETORY_PATHWAY	GO_POSITIVE_REGULATION_OF_REGULATED_SECRETORY_PATHWAY		33	-0.24886823	-0.82506704	0.7057654	0.8784	1.0	2579	tags=30%, list=22%, signal=39%
GO_GROWTH_FACTOR_RECEPTOR_BINDING	GO_GROWTH_FACTOR_RECEPTOR_BINDING		74	-0.21842547	-0.823955	0.74953616	0.8801377	1.0	2733	tags=31%, list=24%, signal=40%
GO_RNA_EXPORT_FROM_NUCLEUS	GO_RNA_EXPORT_FROM_NUCLEUS		107	-0.2608329	-0.8238281	0.6659919	0.8798942	1.0	3602	tags=38%, list=31%, signal=55%
GO_PROTEIN_ADP_RIBOSYLATION	GO_PROTEIN_ADP_RIBOSYLATION		26	-0.2922907	-0.8236413	0.688588	0.8797781	1.0	3466	tags=42%, list=30%, signal=60%
GO_DEAMINASE_ACTIVITY	GO_DEAMINASE_ACTIVITY		22	-0.25873518	-0.82295495	0.7002053	0.8806479	1.0	2520	tags=32%, list=22%, signal=41%
GO_PHOSPHOLIPID_CATABOLIC_PROCESS	GO_PHOSPHOLIPID_CATABOLIC_PROCESS		25	-0.24050914	-0.8228028	0.746507	0.88044196	1.0	1965	tags=20%, list=17%, signal=24%
GO_N_ACYLTRANSFERASE_ACTIVITY	GO_N_ACYLTRANSFERASE_ACTIVITY		62	-0.23250367	-0.82208943	0.7171717	0.8813644	1.0	3775	tags=45%, list=33%, signal=67%
GO_AROMATIC_AMINO_ACID_FAMILY_METABOLIC_PROCESS	GO_AROMATIC_AMINO_ACID_FAMILY_METABOLIC_PROCESS		23	-0.28788957	-0.82189065	0.743083	0.881234	1.0	2503	tags=22%, list=22%, signal=28%
GO_REGULATION_OF_RUFFLE_ASSEMBLY	GO_REGULATION_OF_RUFFLE_ASSEMBLY		20	-0.29192507	-0.82188034	0.70669293	0.88076574	1.0	814	tags=15%, list=7%, signal=16%
GO_REGULATION_OF_STRIATED_MUSCLE_CONTRACTION	GO_REGULATION_OF_STRIATED_MUSCLE_CONTRACTION		48	-0.21962427	-0.8210357	0.7964775	0.88200027	1.0	2763	tags=35%, list=24%, signal=46%
GO_CARTILAGE_DEVELOPMENT	GO_CARTILAGE_DEVELOPMENT		93	-0.20130329	-0.8205001	0.8622754	0.88259506	1.0	1838	tags=18%, list=16%, signal=22%
GO_CYTOCHROME_COMPLEX_ASSEMBLY	GO_CYTOCHROME_COMPLEX_ASSEMBLY		19	-0.29395926	-0.82037824	0.6979592	0.8823613	1.0	401	tags=11%, list=3%, signal=11%
GO_GLUTAMATE_RECEPTOR_SIGNALING_PATHWAY	GO_GLUTAMATE_RECEPTOR_SIGNALING_PATHWAY		45	-0.25438145	-0.82021487	0.7379455	0.88221115	1.0	2348	tags=18%, list=20%, signal=22%
GO_NF_KAPPAB_BINDING	GO_NF_KAPPAB_BINDING		28	-0.24929735	-0.8201926	0.69776875	0.8817692	1.0	2745	tags=32%, list=24%, signal=42%
GO_POSITIVE_REGULATION_OF_CYTOKINE_BIOSYNTHETIC_PROCESS	GO_POSITIVE_REGULATION_OF_CYTOKINE_BIOSYNTHETIC_PROCESS		25	-0.28682685	-0.8199548	0.7123016	0.8817253	1.0	2447	tags=32%, list=21%, signal=41%
GO_NEGATIVE_REGULATION_OF_CHROMATIN_ORGANIZATION	GO_NEGATIVE_REGULATION_OF_CHROMATIN_ORGANIZATION		40	-0.23926243	-0.8195702	0.75051546	0.88200104	1.0	1771	tags=23%, list=15%, signal=26%
GO_PURINE_NUCLEOSIDE_BIOSYNTHETIC_PROCESS	GO_PURINE_NUCLEOSIDE_BIOSYNTHETIC_PROCESS		16	-0.3334665	-0.8192356	0.6864407	0.88212144	1.0	2297	tags=44%, list=20%, signal=55%
GO_CARBON_CARBON_LYASE_ACTIVITY	GO_CARBON_CARBON_LYASE_ACTIVITY		37	-0.24752297	-0.81876475	0.7252066	0.88258404	1.0	1035	tags=14%, list=9%, signal=15%
GO_TRANSCRIPTION_COACTIVATOR_ACTIVITY	GO_TRANSCRIPTION_COACTIVATOR_ACTIVITY		198	-0.21035364	-0.8186064	0.7254509	0.88239336	1.0	2972	tags=31%, list=26%, signal=41%
GO_REGULATION_OF_ARP2_3_COMPLEX_MEDIATED_ACTIN_NUCLEATION	GO_REGULATION_OF_ARP2_3_COMPLEX_MEDIATED_ACTIN_NUCLEATION		15	-0.32058105	-0.8179759	0.7105263	0.8831475	1.0	880	tags=20%, list=8%, signal=22%
GO_PHOSPHATIDIC_ACID_METABOLIC_PROCESS	GO_PHOSPHATIDIC_ACID_METABOLIC_PROCESS		30	-0.23480637	-0.81769574	0.74097663	0.8832131	1.0	3746	tags=40%, list=33%, signal=59%
GO_CARDIAC_CONDUCTION	GO_CARDIAC_CONDUCTION		66	-0.2232403	-0.817541	0.77335984	0.8830318	1.0	2763	tags=24%, list=24%, signal=32%
GO_ADENYLATE_CYCLASE_INHIBITING_G_PROTEIN_COUPLED_RECEPTOR_SIGNALING_PATHWAY	GO_ADENYLATE_CYCLASE_INHIBITING_G_PROTEIN_COUPLED_RECEPTOR_SIGNALING_PATHWAY		31	-0.27259442	-0.81734294	0.7645875	0.88295484	1.0	3037	tags=32%, list=26%, signal=44%
GO_NEURON_PROJECTION_CYTOPLASM	GO_NEURON_PROJECTION_CYTOPLASM		63	-0.19985934	-0.8172123	0.7809524	0.8827003	1.0	2902	tags=30%, list=25%, signal=40%
GO_POTASSIUM_ION_IMPORT_ACROSS_PLASMA_MEMBRANE	GO_POTASSIUM_ION_IMPORT_ACROSS_PLASMA_MEMBRANE		19	-0.27769348	-0.8171125	0.70916337	0.88239074	1.0	2261	tags=26%, list=20%, signal=33%
GO_INTRACELLULAR_STEROL_TRANSPORT	GO_INTRACELLULAR_STEROL_TRANSPORT		16	-0.29320672	-0.81705976	0.72633743	0.88200647	1.0	1551	tags=25%, list=13%, signal=29%
GO_SODIUM_ION_TRANSPORT	GO_SODIUM_ION_TRANSPORT		104	-0.19912136	-0.8166684	0.84133613	0.88229996	1.0	2667	tags=26%, list=23%, signal=33%
GO_SIGNALING_RECEPTOR_LIGAND_PRECURSOR_PROCESSING	GO_SIGNALING_RECEPTOR_LIGAND_PRECURSOR_PROCESSING		17	-0.32347062	-0.816636	0.73046875	0.8818813	1.0	1117	tags=29%, list=10%, signal=33%
GO_POSITIVE_REGULATION_OF_VIRAL_TRANSCRIPTION	GO_POSITIVE_REGULATION_OF_VIRAL_TRANSCRIPTION		34	-0.24638961	-0.8165604	0.7110187	0.8815571	1.0	2284	tags=24%, list=20%, signal=29%
GO_REGULATION_OF_MULTI_ORGANISM_PROCESS	GO_REGULATION_OF_MULTI_ORGANISM_PROCESS		38	-0.22643463	-0.81581455	0.77319586	0.882521	1.0	2372	tags=26%, list=21%, signal=33%
GO_CHONDROCYTE_DEVELOPMENT	GO_CHONDROCYTE_DEVELOPMENT		16	-0.3188587	-0.8152578	0.70172083	0.8830812	1.0	683	tags=19%, list=6%, signal=20%
GO_NEGATIVE_REGULATION_OF_GLIAL_CELL_DIFFERENTIATION	GO_NEGATIVE_REGULATION_OF_GLIAL_CELL_DIFFERENTIATION		15	-0.29865107	-0.8138334	0.7145709	0.88525456	1.0	420	tags=13%, list=4%, signal=14%
GO_CLATHRIN_COAT	GO_CLATHRIN_COAT		37	-0.21787	-0.81363755	0.7089109	0.8851409	1.0	2864	tags=30%, list=25%, signal=39%
GO_INTRINSIC_COMPONENT_OF_MITOCHONDRIAL_INNER_MEMBRANE	GO_INTRINSIC_COMPONENT_OF_MITOCHONDRIAL_INNER_MEMBRANE		28	-0.27143836	-0.8130114	0.69957983	0.88584733	1.0	1613	tags=25%, list=14%, signal=29%
GO_ALTERNATIVE_MRNA_SPLICING_VIA_SPLICEOSOME	GO_ALTERNATIVE_MRNA_SPLICING_VIA_SPLICEOSOME		58	-0.22450851	-0.8129066	0.6828283	0.8855883	1.0	3187	tags=29%, list=28%, signal=40%
GO_GLIAL_CELL_ACTIVATION	GO_GLIAL_CELL_ACTIVATION		42	-0.2387015	-0.81285053	0.7765151	0.8852046	1.0	561	tags=12%, list=5%, signal=12%
GO_REGULATION_OF_EXTRINSIC_APOPTOTIC_SIGNALING_PATHWAY_VIA_DEATH_DOMAIN_RECEPTORS	GO_REGULATION_OF_EXTRINSIC_APOPTOTIC_SIGNALING_PATHWAY_VIA_DEATH_DOMAIN_RECEPTORS		45	-0.24142909	-0.8121248	0.7415507	0.88611436	1.0	2326	tags=29%, list=20%, signal=36%
GO_RESPIRATORY_SYSTEM_DEVELOPMENT	GO_RESPIRATORY_SYSTEM_DEVELOPMENT		105	-0.19225933	-0.81211746	0.841785	0.88564384	1.0	3444	tags=33%, list=30%, signal=47%
GO_NEUROTRANSMITTER_TRANSPORT	GO_NEUROTRANSMITTER_TRANSPORT		118	-0.19083399	-0.81209034	0.83953035	0.88521516	1.0	2389	tags=20%, list=21%, signal=25%
GO_REGULATION_OF_BEHAVIOR	GO_REGULATION_OF_BEHAVIOR		26	-0.26262048	-0.8117521	0.7548638	0.8853709	1.0	2447	tags=31%, list=21%, signal=39%
GO_POSITIVE_REGULATION_OF_ANIMAL_ORGAN_MORPHOGENESIS	GO_POSITIVE_REGULATION_OF_ANIMAL_ORGAN_MORPHOGENESIS		35	-0.23948471	-0.80935866	0.79922026	0.88939494	1.0	2155	tags=23%, list=19%, signal=28%
GO_POSITIVE_REGULATION_OF_MORPHOGENESIS_OF_AN_EPITHELIUM	GO_POSITIVE_REGULATION_OF_MORPHOGENESIS_OF_AN_EPITHELIUM		15	-0.28401184	-0.80902815	0.7372549	0.8895282	1.0	8247	tags=100%, list=72%, signal=352%
GO_REGULATION_OF_AXON_GUIDANCE	GO_REGULATION_OF_AXON_GUIDANCE		22	-0.26490504	-0.8089669	0.73540854	0.8891555	1.0	1463	tags=14%, list=13%, signal=16%
GO_CELL_BODY	GO_CELL_BODY		324	-0.17510086	-0.808874	0.9195402	0.8888596	1.0	1493	tags=13%, list=13%, signal=14%
GO_PHOSPHATASE_ACTIVITY	GO_PHOSPHATASE_ACTIVITY		177	-0.19963892	-0.8084536	0.84431136	0.8891899	1.0	1912	tags=18%, list=17%, signal=21%
GO_SALIVARY_GLAND_DEVELOPMENT	GO_SALIVARY_GLAND_DEVELOPMENT		20	-0.2794787	-0.80824995	0.7673956	0.8890753	1.0	1225	tags=20%, list=11%, signal=22%
GO_PROTEIN_CONTAINING_COMPLEX_LOCALIZATION	GO_PROTEIN_CONTAINING_COMPLEX_LOCALIZATION		194	-0.19985515	-0.8076742	0.7647059	0.8897187	1.0	3094	tags=31%, list=27%, signal=42%
GO_PEPTIDE_LYSINE_N_ACETYLTRANSFERASE_ACTIVITY	GO_PEPTIDE_LYSINE_N_ACETYLTRANSFERASE_ACTIVITY		38	-0.2639857	-0.80710155	0.71836734	0.8902965	1.0	3775	tags=50%, list=33%, signal=74%
GO_REGULATION_OF_VIRAL_LIFE_CYCLE	GO_REGULATION_OF_VIRAL_LIFE_CYCLE		125	-0.2267392	-0.80703324	0.6577438	0.8899382	1.0	3138	tags=35%, list=27%, signal=48%
GO_RESPONSE_TO_COCAINE	GO_RESPONSE_TO_COCAINE		24	-0.25029066	-0.8069014	0.74897957	0.88970894	1.0	2647	tags=29%, list=23%, signal=38%
GO_CORE_PROMOTER_SEQUENCE_SPECIFIC_DNA_BINDING	GO_CORE_PROMOTER_SEQUENCE_SPECIFIC_DNA_BINDING		34	-0.24873424	-0.806809	0.70445347	0.8893894	1.0	2652	tags=32%, list=23%, signal=42%
GO_TUMOR_NECROSIS_FACTOR_BIOSYNTHETIC_PROCESS	GO_TUMOR_NECROSIS_FACTOR_BIOSYNTHETIC_PROCESS		25	-0.27632937	-0.8065235	0.75803405	0.88939905	1.0	2447	tags=36%, list=21%, signal=46%
GO_REGULATION_OF_TOLL_LIKE_RECEPTOR_SIGNALING_PATHWAY	GO_REGULATION_OF_TOLL_LIKE_RECEPTOR_SIGNALING_PATHWAY		55	-0.2428365	-0.80583245	0.7629063	0.8901787	1.0	2561	tags=29%, list=22%, signal=37%
GO_REGULATION_OF_DNA_METABOLIC_PROCESS	GO_REGULATION_OF_DNA_METABOLIC_PROCESS		233	-0.19660707	-0.8055888	0.74949497	0.8901519	1.0	2344	tags=24%, list=20%, signal=29%
GO_NEGATIVE_REGULATION_OF_NEURON_PROJECTION_DEVELOPMENT	GO_NEGATIVE_REGULATION_OF_NEURON_PROJECTION_DEVELOPMENT		94	-0.19695054	-0.8054996	0.82954544	0.8898418	1.0	2729	tags=22%, list=24%, signal=29%
GO_RESPONSE_TO_WOUNDING	GO_RESPONSE_TO_WOUNDING		389	-0.19116493	-0.8054079	0.80190474	0.8895261	1.0	2384	tags=23%, list=21%, signal=28%
GO_REGULATION_OF_MEGAKARYOCYTE_DIFFERENTIATION	GO_REGULATION_OF_MEGAKARYOCYTE_DIFFERENTIATION		36	-0.22963907	-0.80524445	0.7631579	0.8893361	1.0	2284	tags=31%, list=20%, signal=38%
GO_POSITIVE_REGULATION_OF_MULTICELLULAR_ORGANISM_GROWTH	GO_POSITIVE_REGULATION_OF_MULTICELLULAR_ORGANISM_GROWTH		17	-0.282724	-0.8050236	0.7457306	0.8892761	1.0	2377	tags=35%, list=21%, signal=44%
GO_POSITIVE_REGULATION_OF_PROTEIN_BINDING	GO_POSITIVE_REGULATION_OF_PROTEIN_BINDING		65	-0.21006888	-0.8048853	0.8265107	0.8890454	1.0	2286	tags=26%, list=20%, signal=32%
GO_REGULATION_OF_STEM_CELL_POPULATION_MAINTENANCE	GO_REGULATION_OF_STEM_CELL_POPULATION_MAINTENANCE		18	-0.28943232	-0.80465317	0.67676765	0.8890097	1.0	2155	tags=28%, list=19%, signal=34%
GO_TRNA_MODIFICATION	GO_TRNA_MODIFICATION		57	-0.2650499	-0.80453277	0.6592742	0.8887508	1.0	2925	tags=32%, list=25%, signal=42%
GO_PROTEIN_SUMOYLATION	GO_PROTEIN_SUMOYLATION		62	-0.24615392	-0.804521	0.73006135	0.8882919	1.0	2468	tags=24%, list=21%, signal=31%
GO_HISTONE_DEUBIQUITINATION	GO_HISTONE_DEUBIQUITINATION		19	-0.29231772	-0.80389166	0.73505974	0.8889441	1.0	3711	tags=47%, list=32%, signal=70%
GO_NEGATIVE_REGULATION_OF_NERVOUS_SYSTEM_DEVELOPMENT	GO_NEGATIVE_REGULATION_OF_NERVOUS_SYSTEM_DEVELOPMENT		178	-0.17935267	-0.80383724	0.8719397	0.8885808	1.0	2729	tags=24%, list=24%, signal=31%
GO_NEGATIVE_REGULATION_OF_CELL_MORPHOGENESIS_INVOLVED_IN_DIFFERENTIATION	GO_NEGATIVE_REGULATION_OF_CELL_MORPHOGENESIS_INVOLVED_IN_DIFFERENTIATION		62	-0.21791549	-0.80375785	0.8224852	0.8882725	1.0	1598	tags=16%, list=14%, signal=19%
GO_ASTROCYTE_ACTIVATION	GO_ASTROCYTE_ACTIVATION		17	-0.29809588	-0.8034875	0.7335907	0.88831	1.0	561	tags=12%, list=5%, signal=12%
GO_INTERFERON_ALPHA_PRODUCTION	GO_INTERFERON_ALPHA_PRODUCTION		25	-0.31303772	-0.8033739	0.707457	0.88804996	1.0	2338	tags=32%, list=20%, signal=40%
GO_CELLULAR_RESPONSE_TO_RETINOIC_ACID	GO_CELLULAR_RESPONSE_TO_RETINOIC_ACID		33	-0.23162532	-0.80320543	0.79083663	0.887903	1.0	2317	tags=27%, list=20%, signal=34%
GO_NEGATIVE_REGULATION_OF_PHAGOCYTOSIS	GO_NEGATIVE_REGULATION_OF_PHAGOCYTOSIS		16	-0.3096362	-0.802365	0.74	0.88895106	1.0	1790	tags=25%, list=16%, signal=30%
GO_NEUTRAL_LIPID_METABOLIC_PROCESS	GO_NEUTRAL_LIPID_METABOLIC_PROCESS		66	-0.20490819	-0.80130637	0.83428574	0.890396	1.0	2792	tags=26%, list=24%, signal=34%
GO_RESPONSE_TO_INTERLEUKIN_1	GO_RESPONSE_TO_INTERLEUKIN_1		144	-0.21042642	-0.8003497	0.7742574	0.8916654	1.0	867	tags=12%, list=8%, signal=13%
GO_NUCLEAR_MEMBRANE	GO_NUCLEAR_MEMBRANE		228	-0.1921226	-0.8003137	0.8347107	0.8912478	1.0	2618	tags=25%, list=23%, signal=32%
GO_REGULATION_OF_PROTEIN_DEACETYLATION	GO_REGULATION_OF_PROTEIN_DEACETYLATION		34	-0.21674305	-0.7998582	0.72529644	0.8915705	1.0	2667	tags=26%, list=23%, signal=34%
GO_ANCHORED_COMPONENT_OF_PLASMA_MEMBRANE	GO_ANCHORED_COMPONENT_OF_PLASMA_MEMBRANE		24	-0.27130133	-0.7993963	0.7818182	0.89194655	1.0	1201	tags=21%, list=10%, signal=23%
GO_NEURAL_TUBE_PATTERNING	GO_NEURAL_TUBE_PATTERNING		18	-0.28650403	-0.7992404	0.7510548	0.89172745	1.0	1568	tags=22%, list=14%, signal=26%
GO_SENSORY_PERCEPTION	GO_SENSORY_PERCEPTION		231	-0.19924046	-0.79900795	0.832998	0.8916754	1.0	2445	tags=22%, list=21%, signal=27%
GO_OLFACTORY_LOBE_DEVELOPMENT	GO_OLFACTORY_LOBE_DEVELOPMENT		16	-0.28822118	-0.79880565	0.7952286	0.89155865	1.0	251	tags=13%, list=2%, signal=13%
GO_REGULATION_OF_MONOOXYGENASE_ACTIVITY	GO_REGULATION_OF_MONOOXYGENASE_ACTIVITY		33	-0.22262245	-0.7986915	0.7916667	0.89128816	1.0	1630	tags=18%, list=14%, signal=21%
GO_VIRAL_GENOME_REPLICATION	GO_VIRAL_GENOME_REPLICATION		103	-0.22885776	-0.79840493	0.70610684	0.89132047	1.0	3332	tags=39%, list=29%, signal=54%
GO_RESPONSE_TO_RETINOIC_ACID	GO_RESPONSE_TO_RETINOIC_ACID		57	-0.21236335	-0.7983311	0.8443983	0.8909629	1.0	2506	tags=26%, list=22%, signal=33%
GO_LEUKOCYTE_ADHESION_TO_VASCULAR_ENDOTHELIAL_CELL	GO_LEUKOCYTE_ADHESION_TO_VASCULAR_ENDOTHELIAL_CELL		32	-0.25909302	-0.7981659	0.7407407	0.89078915	1.0	2317	tags=34%, list=20%, signal=43%
GO_PRI_MIRNA_TRANSCRIPTION_BY_RNA_POLYMERASE_II	GO_PRI_MIRNA_TRANSCRIPTION_BY_RNA_POLYMERASE_II		40	-0.22259815	-0.7974202	0.78723407	0.8916028	1.0	3487	tags=40%, list=30%, signal=57%
GO_ASSOCIATIVE_LEARNING	GO_ASSOCIATIVE_LEARNING		43	-0.21784191	-0.7973981	0.7821782	0.89116496	1.0	2407	tags=26%, list=21%, signal=32%
GO_RIBONUCLEOSIDE_TRIPHOSPHATE_BIOSYNTHETIC_PROCESS	GO_RIBONUCLEOSIDE_TRIPHOSPHATE_BIOSYNTHETIC_PROCESS		29	-0.24806488	-0.79714006	0.7378436	0.8911521	1.0	2447	tags=31%, list=21%, signal=39%
GO_PHOSPHATIDYLINOSITOL_BISPHOSPHATE_PHOSPHATASE_ACTIVITY	GO_PHOSPHATIDYLINOSITOL_BISPHOSPHATE_PHOSPHATASE_ACTIVITY		19	-0.27301458	-0.79609567	0.73012555	0.8925365	1.0	1640	tags=21%, list=14%, signal=25%
GO_UBIQUITIN_LIKE_PROTEIN_LIGASE_BINDING	GO_UBIQUITIN_LIKE_PROTEIN_LIGASE_BINDING		259	-0.17798226	-0.79537123	0.83366734	0.89326644	1.0	2408	tags=22%, list=21%, signal=27%
GO_PROTEIN_LOCALIZATION_TO_SYNAPSE	GO_PROTEIN_LOCALIZATION_TO_SYNAPSE		43	-0.21732438	-0.7952318	0.7861635	0.8930334	1.0	2389	tags=26%, list=21%, signal=32%
GO_POSITIVE_REGULATION_OF_CHROMOSOME_ORGANIZATION	GO_POSITIVE_REGULATION_OF_CHROMOSOME_ORGANIZATION		141	-0.20881143	-0.79508066	0.7413442	0.89281446	1.0	3027	tags=30%, list=26%, signal=40%
GO_CARBOHYDRATE_TRANSMEMBRANE_TRANSPORTER_ACTIVITY	GO_CARBOHYDRATE_TRANSMEMBRANE_TRANSPORTER_ACTIVITY		22	-0.27964664	-0.7948227	0.7520161	0.8927872	1.0	1434	tags=18%, list=12%, signal=21%
GO_POSITIVE_REGULATION_OF_PROTEIN_EXPORT_FROM_NUCLEUS	GO_POSITIVE_REGULATION_OF_PROTEIN_EXPORT_FROM_NUCLEUS		20	-0.2526337	-0.79184276	0.7495183	0.897541	1.0	2622	tags=25%, list=23%, signal=32%
GO_RAB_GUANYL_NUCLEOTIDE_EXCHANGE_FACTOR_ACTIVITY	GO_RAB_GUANYL_NUCLEOTIDE_EXCHANGE_FACTOR_ACTIVITY		27	-0.28066644	-0.7904563	0.7504873	0.8994561	1.0	3738	tags=59%, list=32%, signal=88%
GO_PHOSPHATIDYLCHOLINE_BIOSYNTHETIC_PROCESS	GO_PHOSPHATIDYLCHOLINE_BIOSYNTHETIC_PROCESS		27	-0.23246263	-0.7903568	0.829918	0.89915127	1.0	1997	tags=22%, list=17%, signal=27%
GO_NUCLEAR_TRANSPORT	GO_NUCLEAR_TRANSPORT		273	-0.20897791	-0.7893873	0.76033056	0.90039617	1.0	2942	tags=28%, list=26%, signal=37%
GO_CYTOPLASMIC_STRESS_GRANULE	GO_CYTOPLASMIC_STRESS_GRANULE		57	-0.22555722	-0.78925943	0.7188755	0.9001413	1.0	1849	tags=23%, list=16%, signal=27%
GO_SCHWANN_CELL_DEVELOPMENT	GO_SCHWANN_CELL_DEVELOPMENT		18	-0.27082586	-0.78901446	0.76666665	0.9000783	1.0	2891	tags=39%, list=25%, signal=52%
GO_POSITIVE_REGULATION_OF_NEURON_APOPTOTIC_PROCESS	GO_POSITIVE_REGULATION_OF_NEURON_APOPTOTIC_PROCESS		46	-0.20749517	-0.78891504	0.81198347	0.8997837	1.0	1638	tags=20%, list=14%, signal=23%
GO_NEUROTRANSMITTER_RECEPTOR_INTERNALIZATION	GO_NEUROTRANSMITTER_RECEPTOR_INTERNALIZATION		17	-0.31037703	-0.7888722	0.7578125	0.89936817	1.0	1296	tags=24%, list=11%, signal=26%
GO_NEUROMUSCULAR_JUNCTION_DEVELOPMENT	GO_NEUROMUSCULAR_JUNCTION_DEVELOPMENT		20	-0.25215685	-0.7883911	0.7807377	0.89970225	1.0	3623	tags=40%, list=31%, signal=58%
GO_DIGESTION	GO_DIGESTION		48	-0.22776003	-0.7880704	0.8752363	0.89976865	1.0	2536	tags=29%, list=22%, signal=37%
GO_NEGATIVE_REGULATION_OF_ALPHA_BETA_T_CELL_ACTIVATION	GO_NEGATIVE_REGULATION_OF_ALPHA_BETA_T_CELL_ACTIVATION		32	-0.25504762	-0.787936	0.79923517	0.89954025	1.0	2366	tags=28%, list=21%, signal=35%
GO_CELLULAR_RESPONSE_TO_CAMP	GO_CELLULAR_RESPONSE_TO_CAMP		33	-0.23893814	-0.7878061	0.82092553	0.8992892	1.0	3081	tags=33%, list=27%, signal=45%
GO_POSITIVE_REGULATION_OF_TELOMERE_MAINTENANCE	GO_POSITIVE_REGULATION_OF_TELOMERE_MAINTENANCE		43	-0.25461507	-0.7871808	0.73652697	0.899881	1.0	3445	tags=35%, list=30%, signal=50%
GO_STEROL_HOMEOSTASIS	GO_STEROL_HOMEOSTASIS		46	-0.2312536	-0.7865875	0.86868685	0.9003894	1.0	1961	tags=26%, list=17%, signal=31%
GO_RIBONUCLEOPROTEIN_COMPLEX_SUBUNIT_ORGANIZATION	GO_RIBONUCLEOPROTEIN_COMPLEX_SUBUNIT_ORGANIZATION		164	-0.21072218	-0.7858993	0.6735967	0.9010595	1.0	1998	tags=20%, list=17%, signal=24%
GO_PROTEIN_K48_LINKED_DEUBIQUITINATION	GO_PROTEIN_K48_LINKED_DEUBIQUITINATION		24	-0.25130013	-0.7858318	0.75482625	0.90070885	1.0	4042	tags=54%, list=35%, signal=83%
GO_ORGANIC_HYDROXY_COMPOUND_TRANSMEMBRANE_TRANSPORTER_ACTIVITY	GO_ORGANIC_HYDROXY_COMPOUND_TRANSMEMBRANE_TRANSPORTER_ACTIVITY		18	-0.30186835	-0.78477204	0.76806086	0.90202	1.0	1592	tags=28%, list=14%, signal=32%
GO_NUCLEOTIDE_BINDING_DOMAIN_LEUCINE_RICH_REPEAT_CONTAINING_RECEPTOR_SIGNALING_PATHWAY	GO_NUCLEOTIDE_BINDING_DOMAIN_LEUCINE_RICH_REPEAT_CONTAINING_RECEPTOR_SIGNALING_PATHWAY		32	-0.2676508	-0.7843119	0.7335984	0.90230846	1.0	4060	tags=50%, list=35%, signal=77%
GO_POSITIVE_REGULATION_OF_RESPONSE_TO_DNA_DAMAGE_STIMULUS	GO_POSITIVE_REGULATION_OF_RESPONSE_TO_DNA_DAMAGE_STIMULUS		68	-0.21297623	-0.7837749	0.7962185	0.90274173	1.0	2773	tags=24%, list=24%, signal=31%
GO_RNA_LOCALIZATION	GO_RNA_LOCALIZATION		182	-0.23492506	-0.78367454	0.68839103	0.9024306	1.0	3602	tags=37%, list=31%, signal=53%
GO_AP_TYPE_MEMBRANE_COAT_ADAPTOR_COMPLEX	GO_AP_TYPE_MEMBRANE_COAT_ADAPTOR_COMPLEX		30	-0.22995983	-0.7822039	0.71119845	0.90444595	1.0	3298	tags=43%, list=29%, signal=61%
GO_NEGATIVE_REGULATION_OF_INTRACELLULAR_STEROID_HORMONE_RECEPTOR_SIGNALING_PATHWAY	GO_NEGATIVE_REGULATION_OF_INTRACELLULAR_STEROID_HORMONE_RECEPTOR_SIGNALING_PATHWAY		26	-0.24424164	-0.7819171	0.76687115	0.90445524	1.0	2382	tags=35%, list=21%, signal=44%
GO_MRNA_3_UTR_BINDING	GO_MRNA_3_UTR_BINDING		73	-0.19461232	-0.78067434	0.7766798	0.90603423	1.0	3461	tags=34%, list=30%, signal=49%
GO_RIBOSOMAL_LARGE_SUBUNIT_ASSEMBLY	GO_RIBOSOMAL_LARGE_SUBUNIT_ASSEMBLY		26	-0.2739397	-0.77998155	0.6803279	0.9067452	1.0	1856	tags=23%, list=16%, signal=27%
GO_REGULATION_OF_INTRINSIC_APOPTOTIC_SIGNALING_PATHWAY	GO_REGULATION_OF_INTRINSIC_APOPTOTIC_SIGNALING_PATHWAY		123	-0.18482178	-0.7797775	0.81912684	0.9066007	1.0	1636	tags=15%, list=14%, signal=17%
GO_ESTABLISHMENT_OF_PROTEIN_LOCALIZATION_TO_TELOMERE	GO_ESTABLISHMENT_OF_PROTEIN_LOCALIZATION_TO_TELOMERE		15	-0.3339668	-0.7792701	0.7021696	0.90696543	1.0	4000	tags=40%, list=35%, signal=61%
GO_POSITIVE_REGULATION_OF_LEUKOCYTE_ADHESION_TO_VASCULAR_ENDOTHELIAL_CELL	GO_POSITIVE_REGULATION_OF_LEUKOCYTE_ADHESION_TO_VASCULAR_ENDOTHELIAL_CELL		19	-0.28862584	-0.7789143	0.7590361	0.90707356	1.0	2629	tags=42%, list=23%, signal=54%
GO_TELOMERE_CAPPING	GO_TELOMERE_CAPPING		31	-0.24385901	-0.77823573	0.78571427	0.90773666	1.0	2481	tags=29%, list=22%, signal=37%
GO_RNA_DEPENDENT_DNA_BIOSYNTHETIC_PROCESS	GO_RNA_DEPENDENT_DNA_BIOSYNTHETIC_PROCESS		57	-0.23613055	-0.77820516	0.6986028	0.9073078	1.0	3440	tags=40%, list=30%, signal=57%
GO_PHOSPHATIDIC_ACID_BINDING	GO_PHOSPHATIDIC_ACID_BINDING		17	-0.26096222	-0.7781504	0.79513186	0.9069253	1.0	2175	tags=29%, list=19%, signal=36%
GO_NEGATIVE_REGULATION_OF_SYNAPTIC_TRANSMISSION	GO_NEGATIVE_REGULATION_OF_SYNAPTIC_TRANSMISSION		32	-0.23260504	-0.7779588	0.8366142	0.90676045	1.0	492	tags=9%, list=4%, signal=10%
GO_MEDIATOR_COMPLEX	GO_MEDIATOR_COMPLEX		38	-0.25537947	-0.77789265	0.75	0.9063996	1.0	2209	tags=29%, list=19%, signal=36%
GO_CELLULAR_RESPONSE_TO_DRUG	GO_CELLULAR_RESPONSE_TO_DRUG		47	-0.2408624	-0.7777954	0.83463037	0.9060801	1.0	2155	tags=26%, list=19%, signal=31%
GO_NEGATIVE_REGULATION_OF_AXON_GUIDANCE	GO_NEGATIVE_REGULATION_OF_AXON_GUIDANCE		16	-0.2882356	-0.7775852	0.7941176	0.90594345	1.0	58	tags=6%, list=1%, signal=6%
GO_NEUROTRANSMITTER_RECEPTOR_TRANSPORT	GO_NEUROTRANSMITTER_RECEPTOR_TRANSPORT		28	-0.24503738	-0.77515984	0.7684825	0.9093758	1.0	2628	tags=32%, list=23%, signal=42%
GO_PRESYNAPTIC_MEMBRANE	GO_PRESYNAPTIC_MEMBRANE		68	-0.20335717	-0.77482086	0.84817815	0.90946805	1.0	2389	tags=19%, list=21%, signal=24%
GO_NEGATIVE_REGULATION_OF_AXON_EXTENSION	GO_NEGATIVE_REGULATION_OF_AXON_EXTENSION		27	-0.26034886	-0.7744367	0.78210115	0.9096376	1.0	1598	tags=15%, list=14%, signal=17%
GO_ENDODERM_DEVELOPMENT	GO_ENDODERM_DEVELOPMENT		41	-0.23535886	-0.7735099	0.84761906	0.91067344	1.0	2299	tags=27%, list=20%, signal=33%
GO_SKELETAL_SYSTEM_MORPHOGENESIS	GO_SKELETAL_SYSTEM_MORPHOGENESIS		105	-0.19372654	-0.77313983	0.9392713	0.91077816	1.0	1824	tags=18%, list=16%, signal=21%
GO_NUCLEAR_TRANSCRIBED_MRNA_CATABOLIC_PROCESS_DEADENYLATION_DEPENDENT_DECAY	GO_NUCLEAR_TRANSCRIBED_MRNA_CATABOLIC_PROCESS_DEADENYLATION_DEPENDENT_DECAY		62	-0.23920098	-0.77299285	0.75475687	0.9105399	1.0	2376	tags=26%, list=21%, signal=32%
GO_POSITIVE_REGULATION_OF_MRNA_PROCESSING	GO_POSITIVE_REGULATION_OF_MRNA_PROCESSING		29	-0.23518309	-0.7722311	0.7586207	0.91128314	1.0	3445	tags=45%, list=30%, signal=64%
GO_REGULATION_OF_NUCLEASE_ACTIVITY	GO_REGULATION_OF_NUCLEASE_ACTIVITY		22	-0.29414344	-0.77158755	0.75	0.9118453	1.0	282	tags=14%, list=2%, signal=14%
GO_VESICLE_LOCALIZATION	GO_VESICLE_LOCALIZATION		163	-0.2003882	-0.77137893	0.77131784	0.9116985	1.0	2018	tags=20%, list=18%, signal=24%
GO_CELLULAR_RESPONSE_TO_NUTRIENT	GO_CELLULAR_RESPONSE_TO_NUTRIENT		24	-0.26656324	-0.7707191	0.79241514	0.91228926	1.0	1630	tags=21%, list=14%, signal=24%
GO_REGULATION_OF_CELL_SIZE	GO_REGULATION_OF_CELL_SIZE		117	-0.18448555	-0.7700141	0.8706564	0.9129698	1.0	3453	tags=32%, list=30%, signal=45%
GO_LATE_ENDOSOME	GO_LATE_ENDOSOME		196	-0.1724904	-0.7695168	0.88461536	0.91328293	1.0	2204	tags=18%, list=19%, signal=22%
GO_TOLL_LIKE_RECEPTOR_SIGNALING_PATHWAY	GO_TOLL_LIKE_RECEPTOR_SIGNALING_PATHWAY		112	-0.22690241	-0.7692905	0.77307695	0.91318864	1.0	3789	tags=39%, list=33%, signal=58%
GO_GABA_ERGIC_SYNAPSE	GO_GABA_ERGIC_SYNAPSE		23	-0.25847486	-0.7690779	0.76626015	0.91304743	1.0	1131	tags=13%, list=10%, signal=14%
GO_PROTEIN_PHOSPHATASE_TYPE_2A_COMPLEX	GO_PROTEIN_PHOSPHATASE_TYPE_2A_COMPLEX		16	-0.25854954	-0.76672626	0.786	0.91628885	1.0	2939	tags=38%, list=26%, signal=50%
GO_POTASSIUM_ION_TRANSMEMBRANE_TRANSPORTER_ACTIVITY	GO_POTASSIUM_ION_TRANSMEMBRANE_TRANSPORTER_ACTIVITY		58	-0.22897759	-0.76645666	0.78904665	0.9162191	1.0	2445	tags=26%, list=21%, signal=33%
GO_POSITIVE_REGULATION_OF_TRANSFORMING_GROWTH_FACTOR_BETA_PRODUCTION	GO_POSITIVE_REGULATION_OF_TRANSFORMING_GROWTH_FACTOR_BETA_PRODUCTION		15	-0.31278184	-0.76615334	0.8414634	0.9162435	1.0	492	tags=20%, list=4%, signal=21%
GO_POSITIVE_REGULATION_OF_LIPID_TRANSPORT	GO_POSITIVE_REGULATION_OF_LIPID_TRANSPORT		47	-0.23079216	-0.76557404	0.87524366	0.91666365	1.0	2313	tags=28%, list=20%, signal=34%
GO_VENTRICULAR_SEPTUM_MORPHOGENESIS	GO_VENTRICULAR_SEPTUM_MORPHOGENESIS		24	-0.2574995	-0.76516336	0.8067729	0.91682386	1.0	1824	tags=25%, list=16%, signal=30%
GO_NEGATIVE_REGULATION_OF_SIGNALING_RECEPTOR_ACTIVITY	GO_NEGATIVE_REGULATION_OF_SIGNALING_RECEPTOR_ACTIVITY		23	-0.2317187	-0.76494586	0.8366534	0.9166908	1.0	2308	tags=26%, list=20%, signal=33%
GO_NEURON_PROJECTION_EXTENSION	GO_NEURON_PROJECTION_EXTENSION		108	-0.1789574	-0.7647532	0.8972332	0.9165403	1.0	1685	tags=14%, list=15%, signal=16%
GO_POSITIVE_CHEMOTAXIS	GO_POSITIVE_CHEMOTAXIS		30	-0.21878858	-0.7643848	0.84288746	0.9166649	1.0	3077	tags=33%, list=27%, signal=45%
GO_U2_TYPE_SPLICEOSOMAL_COMPLEX	GO_U2_TYPE_SPLICEOSOMAL_COMPLEX		85	-0.22875066	-0.764141	0.73253495	0.9165849	1.0	3290	tags=31%, list=29%, signal=43%
GO_NEGATIVE_REGULATION_OF_ORGANELLE_ASSEMBLY	GO_NEGATIVE_REGULATION_OF_ORGANELLE_ASSEMBLY		31	-0.2310491	-0.76262313	0.7845529	0.91847485	1.0	2779	tags=32%, list=24%, signal=42%
GO_PEPTIDYL_PROLINE_MODIFICATION	GO_PEPTIDYL_PROLINE_MODIFICATION		38	-0.2507532	-0.7625239	0.82983196	0.9181578	1.0	2036	tags=24%, list=18%, signal=29%
GO_VISUAL_BEHAVIOR	GO_VISUAL_BEHAVIOR		29	-0.21775621	-0.7623114	0.8303393	0.9180011	1.0	1376	tags=17%, list=12%, signal=20%
GO_NUCLEAR_ENVELOPE_REASSEMBLY	GO_NUCLEAR_ENVELOPE_REASSEMBLY		18	-0.2563237	-0.7615935	0.7950311	0.9186248	1.0	2942	tags=39%, list=26%, signal=52%
GO_NEGATIVE_REGULATION_OF_PROTEIN_LOCALIZATION_TO_CELL_PERIPHERY	GO_NEGATIVE_REGULATION_OF_PROTEIN_LOCALIZATION_TO_CELL_PERIPHERY		18	-0.2666153	-0.76143473	0.81640625	0.91840637	1.0	847	tags=22%, list=7%, signal=24%
GO_TAU_PROTEIN_BINDING	GO_TAU_PROTEIN_BINDING		36	-0.21090725	-0.76086444	0.8137255	0.9188068	1.0	2803	tags=28%, list=24%, signal=37%
GO_NEGATIVE_REGULATION_OF_NF_KAPPAB_TRANSCRIPTION_FACTOR_ACTIVITY	GO_NEGATIVE_REGULATION_OF_NF_KAPPAB_TRANSCRIPTION_FACTOR_ACTIVITY		62	-0.20042492	-0.76074654	0.8966203	0.9185157	1.0	2104	tags=21%, list=18%, signal=26%
GO_CELL_FATE_COMMITMENT_INVOLVED_IN_FORMATION_OF_PRIMARY_GERM_LAYER	GO_CELL_FATE_COMMITMENT_INVOLVED_IN_FORMATION_OF_PRIMARY_GERM_LAYER		17	-0.27256992	-0.759894	0.7960396	0.91930854	1.0	2317	tags=24%, list=20%, signal=29%
GO_NEGATIVE_REGULATION_OF_SMALL_GTPASE_MEDIATED_SIGNAL_TRANSDUCTION	GO_NEGATIVE_REGULATION_OF_SMALL_GTPASE_MEDIATED_SIGNAL_TRANSDUCTION		37	-0.23361838	-0.7596455	0.8548057	0.919187	1.0	2054	tags=27%, list=18%, signal=33%
GO_NON_RECOMBINATIONAL_REPAIR	GO_NON_RECOMBINATIONAL_REPAIR		63	-0.22670165	-0.7595188	0.83567137	0.9189075	1.0	2205	tags=22%, list=19%, signal=27%
GO_POSITIVE_REGULATION_OF_IMMUNOGLOBULIN_PRODUCTION	GO_POSITIVE_REGULATION_OF_IMMUNOGLOBULIN_PRODUCTION		24	-0.2663614	-0.759058	0.8164948	0.9191338	1.0	2890	tags=42%, list=25%, signal=56%
GO_IMMUNE_RESPONSE_TO_TUMOR_CELL	GO_IMMUNE_RESPONSE_TO_TUMOR_CELL		15	-0.3037918	-0.7590159	0.79923517	0.9187331	1.0	2804	tags=40%, list=24%, signal=53%
GO_RESPONSE_TO_AXON_INJURY	GO_RESPONSE_TO_AXON_INJURY		49	-0.19885935	-0.75897276	0.85742575	0.91834265	1.0	2961	tags=33%, list=26%, signal=44%
GO_PML_BODY	GO_PML_BODY		86	-0.1975534	-0.75851315	0.79611653	0.9185671	1.0	3016	tags=30%, list=26%, signal=41%
GO_REPLACEMENT_OSSIFICATION	GO_REPLACEMENT_OSSIFICATION		16	-0.29489654	-0.7569931	0.84362936	0.9203367	1.0	1612	tags=25%, list=14%, signal=29%
GO_ACTIN_FILAMENT_BUNDLE	GO_ACTIN_FILAMENT_BUNDLE		50	-0.23949519	-0.75681084	0.7669903	0.9201499	1.0	2173	tags=26%, list=19%, signal=32%
GO_NEGATIVE_REGULATION_OF_HORMONE_SECRETION	GO_NEGATIVE_REGULATION_OF_HORMONE_SECRETION		30	-0.22918439	-0.75661886	0.8800813	0.9199504	1.0	1341	tags=17%, list=12%, signal=19%
GO_CALCIUM_CHANNEL_REGULATOR_ACTIVITY	GO_CALCIUM_CHANNEL_REGULATOR_ACTIVITY		24	-0.2331517	-0.75659066	0.8596838	0.91952163	1.0	2384	tags=25%, list=21%, signal=31%
GO_REGULATION_OF_PROTEIN_LOCALIZATION_TO_SYNAPSE	GO_REGULATION_OF_PROTEIN_LOCALIZATION_TO_SYNAPSE		18	-0.23147872	-0.75653666	0.7698574	0.91913265	1.0	2891	tags=33%, list=25%, signal=44%
GO_PROTEIN_LOCALIZATION_TO_CHROMOSOME_TELOMERIC_REGION	GO_PROTEIN_LOCALIZATION_TO_CHROMOSOME_TELOMERIC_REGION		25	-0.27462935	-0.7565041	0.7128514	0.91871	1.0	4000	tags=44%, list=35%, signal=67%
GO_UNSATURATED_FATTY_ACID_METABOLIC_PROCESS	GO_UNSATURATED_FATTY_ACID_METABOLIC_PROCESS		69	-0.19720902	-0.7560514	0.8958333	0.9189164	1.0	1562	tags=13%, list=14%, signal=15%
GO_PROTEIN_LOCALIZATION_TO_ENDOSOME	GO_PROTEIN_LOCALIZATION_TO_ENDOSOME		18	-0.30336976	-0.7550088	0.7480916	0.9200078	1.0	2997	tags=44%, list=26%, signal=60%
GO_REGULATION_OF_MACROPHAGE_CHEMOTAXIS	GO_REGULATION_OF_MACROPHAGE_CHEMOTAXIS		24	-0.24847412	-0.7542391	0.83235866	0.92067784	1.0	2605	tags=25%, list=23%, signal=32%
GO_POSITIVE_REGULATION_OF_ORGANIC_ACID_TRANSPORT	GO_POSITIVE_REGULATION_OF_ORGANIC_ACID_TRANSPORT		21	-0.2549603	-0.7527605	0.83681214	0.922374	1.0	2313	tags=24%, list=20%, signal=30%
GO_CYCLIC_NUCLEOTIDE_BINDING	GO_CYCLIC_NUCLEOTIDE_BINDING		16	-0.3179341	-0.75246304	0.7751004	0.9223317	1.0	1273	tags=19%, list=11%, signal=21%
GO_POSTSYNAPTIC_MEMBRANE_ORGANIZATION	GO_POSTSYNAPTIC_MEMBRANE_ORGANIZATION		19	-0.24027425	-0.7516456	0.80701756	0.9230675	1.0	2771	tags=26%, list=24%, signal=35%
GO_CRISTAE_FORMATION	GO_CRISTAE_FORMATION		15	-0.28685564	-0.7514721	0.7134146	0.9228602	1.0	1466	tags=20%, list=13%, signal=23%
GO_HYDROLASE_ACTIVITY_ACTING_ON_CARBON_NITROGEN_BUT_NOT_PEPTIDE_BONDS_IN_CYCLIC_AMIDINES	GO_HYDROLASE_ACTIVITY_ACTING_ON_CARBON_NITROGEN_BUT_NOT_PEPTIDE_BONDS_IN_CYCLIC_AMIDINES		24	-0.25417835	-0.7510852	0.8187251	0.9229585	1.0	2520	tags=33%, list=22%, signal=43%
GO_REGULATION_OF_NUCLEOCYTOPLASMIC_TRANSPORT	GO_REGULATION_OF_NUCLEOCYTOPLASMIC_TRANSPORT		90	-0.20836008	-0.75105125	0.898167	0.922541	1.0	2468	tags=23%, list=21%, signal=29%
GO_TRNA_PROCESSING	GO_TRNA_PROCESSING		86	-0.24344003	-0.75101167	0.73833674	0.92212397	1.0	2925	tags=29%, list=25%, signal=39%
GO_ION_CHANNEL_BINDING	GO_ION_CHANNEL_BINDING		83	-0.1802966	-0.7498719	0.91188526	0.92330927	1.0	2763	tags=27%, list=24%, signal=35%
GO_LATE_ENDOSOME_MEMBRANE	GO_LATE_ENDOSOME_MEMBRANE		103	-0.17403813	-0.7489626	0.85831624	0.92407733	1.0	1725	tags=15%, list=15%, signal=17%
GO_REGULATION_OF_CALCIUM_ION_TRANSPORT_INTO_CYTOSOL	GO_REGULATION_OF_CALCIUM_ION_TRANSPORT_INTO_CYTOSOL		61	-0.1992399	-0.748706	0.92616034	0.9239727	1.0	3410	tags=38%, list=30%, signal=53%
GO_CARDIAC_SEPTUM_DEVELOPMENT	GO_CARDIAC_SEPTUM_DEVELOPMENT		61	-0.21043664	-0.74863225	0.87903225	0.9236088	1.0	1068	tags=13%, list=9%, signal=14%
GO_NEGATIVE_REGULATION_OF_PEPTIDE_HORMONE_SECRETION	GO_NEGATIVE_REGULATION_OF_PEPTIDE_HORMONE_SECRETION		22	-0.24008843	-0.74833614	0.856	0.9235685	1.0	1841	tags=23%, list=16%, signal=27%
GO_HOMEOSTASIS_OF_NUMBER_OF_CELLS_WITHIN_A_TISSUE	GO_HOMEOSTASIS_OF_NUMBER_OF_CELLS_WITHIN_A_TISSUE		19	-0.25748152	-0.7472979	0.8115632	0.92454606	1.0	3053	tags=42%, list=27%, signal=57%
GO_REGULATION_OF_PROTEIN_POLYUBIQUITINATION	GO_REGULATION_OF_PROTEIN_POLYUBIQUITINATION		18	-0.22276334	-0.74693805	0.81604695	0.92455715	1.0	1790	tags=17%, list=16%, signal=20%
GO_POSITIVE_REGULATION_OF_SYNAPTIC_TRANSMISSION	GO_POSITIVE_REGULATION_OF_SYNAPTIC_TRANSMISSION		92	-0.18630293	-0.7468741	0.8918919	0.9241861	1.0	2389	tags=22%, list=21%, signal=27%
GO_CARDIAC_CHAMBER_MORPHOGENESIS	GO_CARDIAC_CHAMBER_MORPHOGENESIS		57	-0.21394569	-0.7467573	0.8965517	0.9238838	1.0	2269	tags=28%, list=20%, signal=35%
GO_HISTONE_H3_K9_MODIFICATION	GO_HISTONE_H3_K9_MODIFICATION		36	-0.2232742	-0.74667364	0.86353946	0.9235428	1.0	1529	tags=19%, list=13%, signal=22%
GO_NEGATIVE_REGULATION_OF_NEURON_APOPTOTIC_PROCESS	GO_NEGATIVE_REGULATION_OF_NEURON_APOPTOTIC_PROCESS		79	-0.17458032	-0.7463499	0.9198397	0.9235683	1.0	1612	tags=14%, list=14%, signal=16%
GO_WOUND_HEALING	GO_WOUND_HEALING		314	-0.18634611	-0.7444946	0.8687259	0.92567015	1.0	2384	tags=23%, list=21%, signal=28%
GO_RESPONSE_TO_PROGESTERONE	GO_RESPONSE_TO_PROGESTERONE		21	-0.26496783	-0.74440765	0.79693484	0.9253307	1.0	1403	tags=29%, list=12%, signal=32%
GO_MEMBRANE_DEPOLARIZATION	GO_MEMBRANE_DEPOLARIZATION		46	-0.22150044	-0.7443304	0.8815534	0.9249654	1.0	2667	tags=30%, list=23%, signal=39%
GO_GAMMA_TUBULIN_BINDING	GO_GAMMA_TUBULIN_BINDING		16	-0.27058548	-0.7439658	0.8192771	0.92504275	1.0	1822	tags=38%, list=16%, signal=44%
GO_TELOMERE_MAINTENANCE_VIA_TELOMERE_LENGTHENING	GO_TELOMERE_MAINTENANCE_VIA_TELOMERE_LENGTHENING		63	-0.225627	-0.7439074	0.7382413	0.9246529	1.0	3445	tags=40%, list=30%, signal=56%
GO_RIBONUCLEOPROTEIN_GRANULE	GO_RIBONUCLEOPROTEIN_GRANULE		181	-0.1838491	-0.74233896	0.83433133	0.9262933	1.0	3532	tags=35%, list=31%, signal=49%
GO_TERMINATION_OF_RNA_POLYMERASE_II_TRANSCRIPTION	GO_TERMINATION_OF_RNA_POLYMERASE_II_TRANSCRIPTION		30	-0.27562216	-0.74225026	0.7713098	0.9259554	1.0	934	tags=13%, list=8%, signal=14%
GO_REGULATION_OF_GASTRULATION	GO_REGULATION_OF_GASTRULATION		19	-0.25531778	-0.7418736	0.8417969	0.9259885	1.0	1488	tags=21%, list=13%, signal=24%
GO_CALCIUM_ION_IMPORT	GO_CALCIUM_ION_IMPORT		38	-0.21492195	-0.7406535	0.93737376	0.9271443	1.0	315	tags=8%, list=3%, signal=8%
GO_CATALYTIC_ACTIVITY_ACTING_ON_A_TRNA	GO_CATALYTIC_ACTIVITY_ACTING_ON_A_TRNA		63	-0.23375215	-0.7405442	0.7412731	0.92682374	1.0	3976	tags=43%, list=35%, signal=65%
GO_SYNAPTIC_TRANSMISSION_GLUTAMATERGIC	GO_SYNAPTIC_TRANSMISSION_GLUTAMATERGIC		43	-0.21328185	-0.7391945	0.8764045	0.92816824	1.0	2210	tags=21%, list=19%, signal=26%
GO_NUCLEOID	GO_NUCLEOID		30	-0.26181686	-0.73904276	0.7292929	0.9278964	1.0	2327	tags=23%, list=20%, signal=29%
GO_REGULATION_OF_VIRAL_GENOME_REPLICATION	GO_REGULATION_OF_VIRAL_GENOME_REPLICATION		83	-0.22728102	-0.7376102	0.75576925	0.9293451	1.0	2942	tags=35%, list=26%, signal=47%
[truncated: 188 more rows]
