# Supplementary material for: Identification of a novel sepsis prognosis model and analysis of possible drug application prospects: Based on scRNA-seq and RNA-seq data
Source: Front Immunol. 2022 Oct 28;13:888891. doi: 10.3389/fimmu.2022.888891 (PMC9650379; doi:10.3389/fimmu.2022.888891)
Supplement: Supplementary file 1 [file DataSheet_1.zip › supplementary file/high-kegg gsea.xls]

NAME	GS<br> follow link to MSigDB	GS DETAILS	SIZE	ES	NES	NOM p-val	FDR q-val	FWER p-val	RANK AT MAX	LEADING EDGE
KEGG_NATURAL_KILLER_CELL_MEDIATED_CYTOTOXICITY	KEGG_NATURAL_KILLER_CELL_MEDIATED_CYTOTOXICITY	Details ...	98	0.569717	1.9686327	0	0.03150844	0.029	2662	tags=59%, list=23%, signal=76%
KEGG_CHEMOKINE_SIGNALING_PATHWAY	KEGG_CHEMOKINE_SIGNALING_PATHWAY	Details ...	127	0.4705486	1.8688476	0.002061856	0.051411524	0.088	2715	tags=43%, list=24%, signal=55%
KEGG_T_CELL_RECEPTOR_SIGNALING_PATHWAY	KEGG_T_CELL_RECEPTOR_SIGNALING_PATHWAY	Details ...	95	0.54520214	1.8638623	0.005964215	0.036638334	0.094	2651	tags=52%, list=23%, signal=66%
KEGG_NOTCH_SIGNALING_PATHWAY	KEGG_NOTCH_SIGNALING_PATHWAY	Details ...	41	0.5070338	1.706774	0.025490196	0.1606879	0.378	2920	tags=59%, list=25%, signal=78%
KEGG_FC_EPSILON_RI_SIGNALING_PATHWAY	KEGG_FC_EPSILON_RI_SIGNALING_PATHWAY	Details ...	58	0.45754868	1.7043643	0.011952192	0.13062498	0.383	2662	tags=43%, list=23%, signal=56%
KEGG_CYTOKINE_CYTOKINE_RECEPTOR_INTERACTION	KEGG_CYTOKINE_CYTOKINE_RECEPTOR_INTERACTION	Details ...	131	0.46108782	1.6964134	0.00407332	0.1190737	0.403	1983	tags=38%, list=17%, signal=46%
KEGG_ANTIGEN_PROCESSING_AND_PRESENTATION	KEGG_ANTIGEN_PROCESSING_AND_PRESENTATION	Details ...	57	0.6018987	1.6906363	0.010330578	0.10749153	0.422	2615	tags=56%, list=23%, signal=72%
KEGG_VEGF_SIGNALING_PATHWAY	KEGG_VEGF_SIGNALING_PATHWAY	Details ...	55	0.43806764	1.6810571	0.00845666	0.103776805	0.451	2662	tags=42%, list=23%, signal=54%
KEGG_LEISHMANIA_INFECTION	KEGG_LEISHMANIA_INFECTION	Details ...	60	0.504958	1.6603847	0.018404908	0.10976765	0.502	2500	tags=47%, list=22%, signal=59%
KEGG_GRAFT_VERSUS_HOST_DISEASE	KEGG_GRAFT_VERSUS_HOST_DISEASE	Details ...	31	0.6983479	1.6497973	0.012320329	0.10780902	0.537	2391	tags=71%, list=21%, signal=89%
KEGG_PRIMARY_IMMUNODEFICIENCY	KEGG_PRIMARY_IMMUNODEFICIENCY	Details ...	29	0.67442805	1.6165657	0.04536489	0.13028999	0.609	1284	tags=41%, list=11%, signal=46%
KEGG_EPITHELIAL_CELL_SIGNALING_IN_HELICOBACTER_PYLORI_INFECTION	KEGG_EPITHELIAL_CELL_SIGNALING_IN_HELICOBACTER_PYLORI_INFECTION	Details ...	54	0.38825768	1.6060306	0.019493178	0.13062842	0.628	2964	tags=43%, list=26%, signal=57%
KEGG_LEUKOCYTE_TRANSENDOTHELIAL_MIGRATION	KEGG_LEUKOCYTE_TRANSENDOTHELIAL_MIGRATION	Details ...	80	0.40461364	1.5916499	0.041237112	0.13627578	0.666	2815	tags=39%, list=24%, signal=51%
KEGG_VIRAL_MYOCARDITIS	KEGG_VIRAL_MYOCARDITIS	Details ...	47	0.5506335	1.586001	0.040816326	0.13258506	0.678	2391	tags=51%, list=21%, signal=64%
KEGG_B_CELL_RECEPTOR_SIGNALING_PATHWAY	KEGG_B_CELL_RECEPTOR_SIGNALING_PATHWAY	Details ...	70	0.44537407	1.5635055	0.029239766	0.14928019	0.731	3490	tags=57%, list=30%, signal=82%
KEGG_AXON_GUIDANCE	KEGG_AXON_GUIDANCE	Details ...	82	0.39779866	1.5537398	0.01004016	0.15029028	0.752	1541	tags=24%, list=13%, signal=28%
KEGG_NOD_LIKE_RECEPTOR_SIGNALING_PATHWAY	KEGG_NOD_LIKE_RECEPTOR_SIGNALING_PATHWAY	Details ...	49	0.48074624	1.5473652	0.034068137	0.14838944	0.769	2493	tags=45%, list=22%, signal=57%
KEGG_ERBB_SIGNALING_PATHWAY	KEGG_ERBB_SIGNALING_PATHWAY	Details ...	71	0.37675932	1.5312997	0.022988506	0.15802008	0.792	2737	tags=34%, list=24%, signal=44%
KEGG_CELL_ADHESION_MOLECULES_CAMS	KEGG_CELL_ADHESION_MOLECULES_CAMS	Details ...	84	0.48114896	1.5289073	0.025742574	0.15233155	0.796	2427	tags=44%, list=21%, signal=55%
KEGG_FC_GAMMA_R_MEDIATED_PHAGOCYTOSIS	KEGG_FC_GAMMA_R_MEDIATED_PHAGOCYTOSIS	Details ...	83	0.36706492	1.5243067	0.036659878	0.1501329	0.804	2940	tags=41%, list=26%, signal=55%
KEGG_TYPE_I_DIABETES_MELLITUS	KEGG_TYPE_I_DIABETES_MELLITUS	Details ...	30	0.60194355	1.4835023	0.06846473	0.1898472	0.864	2391	tags=63%, list=21%, signal=80%
KEGG_AUTOIMMUNE_THYROID_DISEASE	KEGG_AUTOIMMUNE_THYROID_DISEASE	Details ...	28	0.6287699	1.478984	0.07613169	0.18809478	0.879	2427	tags=68%, list=21%, signal=86%
KEGG_ALLOGRAFT_REJECTION	KEGG_ALLOGRAFT_REJECTION	Details ...	28	0.6202087	1.4654942	0.071278825	0.19667196	0.899	2391	tags=64%, list=21%, signal=81%
KEGG_HEMATOPOIETIC_CELL_LINEAGE	KEGG_HEMATOPOIETIC_CELL_LINEAGE	Details ...	64	0.4760106	1.4644736	0.038539555	0.18975142	0.902	1219	tags=34%, list=11%, signal=38%
KEGG_TOLL_LIKE_RECEPTOR_SIGNALING_PATHWAY	KEGG_TOLL_LIKE_RECEPTOR_SIGNALING_PATHWAY	Details ...	75	0.43367028	1.4189445	0.10621242	0.24014542	0.943	4257	tags=65%, list=37%, signal=103%
KEGG_PRION_DISEASES	KEGG_PRION_DISEASES	Details ...	25	0.46296996	1.4161273	0.08057851	0.23507261	0.943	1327	tags=28%, list=12%, signal=32%
KEGG_CYTOSOLIC_DNA_SENSING_PATHWAY	KEGG_CYTOSOLIC_DNA_SENSING_PATHWAY	Details ...	34	0.45795214	1.361005	0.124740124	0.30437097	0.974	2550	tags=47%, list=22%, signal=60%
KEGG_MAPK_SIGNALING_PATHWAY	KEGG_MAPK_SIGNALING_PATHWAY	Details ...	182	0.31013942	1.348893	0.052	0.31339073	0.978	2849	tags=34%, list=25%, signal=44%
KEGG_TIGHT_JUNCTION	KEGG_TIGHT_JUNCTION	Details ...	78	0.32811663	1.3248708	0.09751434	0.34397784	0.983	2447	tags=32%, list=21%, signal=40%
KEGG_GLYCOSAMINOGLYCAN_BIOSYNTHESIS_CHONDROITIN_SULFATE	KEGG_GLYCOSAMINOGLYCAN_BIOSYNTHESIS_CHONDROITIN_SULFATE	Details ...	17	0.52303296	1.3247044	0.1402439	0.33268973	0.983	2554	tags=71%, list=22%, signal=91%
KEGG_NON_SMALL_CELL_LUNG_CANCER	KEGG_NON_SMALL_CELL_LUNG_CANCER	Details ...	50	0.31988457	1.2822949	0.13899614	0.39349473	0.991	2081	tags=32%, list=18%, signal=39%
KEGG_NEUROTROPHIN_SIGNALING_PATHWAY	KEGG_NEUROTROPHIN_SIGNALING_PATHWAY	Details ...	107	0.29165527	1.2777069	0.14516129	0.38969538	0.993	2847	tags=32%, list=25%, signal=42%
KEGG_INTESTINAL_IMMUNE_NETWORK_FOR_IGA_PRODUCTION	KEGG_INTESTINAL_IMMUNE_NETWORK_FOR_IGA_PRODUCTION	Details ...	34	0.48420712	1.2608575	0.21414538	0.40671587	0.995	2391	tags=41%, list=21%, signal=52%
KEGG_HEDGEHOG_SIGNALING_PATHWAY	KEGG_HEDGEHOG_SIGNALING_PATHWAY	Details ...	24	0.3716583	1.2482439	0.15748031	0.41721106	0.996	1264	tags=21%, list=11%, signal=23%
KEGG_RIG_I_LIKE_RECEPTOR_SIGNALING_PATHWAY	KEGG_RIG_I_LIKE_RECEPTOR_SIGNALING_PATHWAY	Details ...	45	0.42281345	1.245677	0.21193415	0.4100671	0.996	2403	tags=38%, list=21%, signal=48%
KEGG_JAK_STAT_SIGNALING_PATHWAY	KEGG_JAK_STAT_SIGNALING_PATHWAY	Details ...	88	0.33841205	1.2453549	0.16322315	0.39918253	0.996	2500	tags=39%, list=22%, signal=49%
KEGG_ASTHMA	KEGG_ASTHMA	Details ...	20	0.5428106	1.242643	0.23346303	0.39308235	0.996	865	tags=40%, list=8%, signal=43%
KEGG_ENDOMETRIAL_CANCER	KEGG_ENDOMETRIAL_CANCER	Details ...	46	0.3103032	1.2175364	0.19315895	0.42596236	0.998	1445	tags=20%, list=13%, signal=22%
KEGG_VIBRIO_CHOLERAE_INFECTION	KEGG_VIBRIO_CHOLERAE_INFECTION	Details ...	42	0.29382834	1.2174066	0.2099792	0.4151277	0.998	2964	tags=29%, list=26%, signal=38%
KEGG_CHRONIC_MYELOID_LEUKEMIA	KEGG_CHRONIC_MYELOID_LEUKEMIA	Details ...	64	0.32471877	1.2032995	0.23954372	0.42830157	0.998	2020	tags=30%, list=18%, signal=36%
KEGG_ACUTE_MYELOID_LEUKEMIA	KEGG_ACUTE_MYELOID_LEUKEMIA	Details ...	53	0.34331873	1.2016698	0.22352941	0.41987786	0.998	2476	tags=38%, list=22%, signal=48%
KEGG_WNT_SIGNALING_PATHWAY	KEGG_WNT_SIGNALING_PATHWAY	Details ...	102	0.28163767	1.1926352	0.196	0.42492697	0.998	2737	tags=35%, list=24%, signal=46%
KEGG_APOPTOSIS	KEGG_APOPTOSIS	Details ...	76	0.3254425	1.1247729	0.2874494	0.539167	0.999	2081	tags=32%, list=18%, signal=38%
KEGG_ADHERENS_JUNCTION	KEGG_ADHERENS_JUNCTION	Details ...	52	0.29829285	1.1234436	0.2854251	0.52934104	1	1413	tags=17%, list=12%, signal=20%
KEGG_ENDOCYTOSIS	KEGG_ENDOCYTOSIS	Details ...	144	0.24996555	1.1154677	0.28397566	0.5322024	1	1776	tags=21%, list=15%, signal=24%
KEGG_PHOSPHATIDYLINOSITOL_SIGNALING_SYSTEM	KEGG_PHOSPHATIDYLINOSITOL_SIGNALING_SYSTEM	Details ...	60	0.2727427	1.114704	0.27494907	0.5220775	1	2126	tags=30%, list=18%, signal=37%
KEGG_LYSINE_DEGRADATION	KEGG_LYSINE_DEGRADATION	Details ...	29	0.3775827	1.0970199	0.37401575	0.54373634	1	1693	tags=31%, list=15%, signal=36%
KEGG_LONG_TERM_DEPRESSION	KEGG_LONG_TERM_DEPRESSION	Details ...	39	0.2889395	1.0887305	0.32150313	0.54840285	1	2337	tags=26%, list=20%, signal=32%
KEGG_RENAL_CELL_CARCINOMA	KEGG_RENAL_CELL_CARCINOMA	Details ...	58	0.28512216	1.0844997	0.35655737	0.5458535	1	2307	tags=33%, list=20%, signal=41%
KEGG_REGULATION_OF_ACTIN_CYTOSKELETON	KEGG_REGULATION_OF_ACTIN_CYTOSKELETON	Details ...	141	0.26442084	1.0823628	0.3237705	0.5390271	1	1494	tags=19%, list=13%, signal=22%
KEGG_MELANOGENESIS	KEGG_MELANOGENESIS		64	0.25618094	1.0731592	0.33992094	0.5450089	1	2737	tags=25%, list=24%, signal=33%
KEGG_BASAL_CELL_CARCINOMA	KEGG_BASAL_CELL_CARCINOMA		27	0.35291663	1.0625478	0.39059305	0.55393445	1	1735	tags=22%, list=15%, signal=26%
KEGG_DORSO_VENTRAL_AXIS_FORMATION	KEGG_DORSO_VENTRAL_AXIS_FORMATION		16	0.37552127	1.0407264	0.41873804	0.5828137	1	1700	tags=31%, list=15%, signal=37%
KEGG_PATHWAYS_IN_CANCER	KEGG_PATHWAYS_IN_CANCER		223	0.22095117	1.0380688	0.34225622	0.5765094	1	2476	tags=27%, list=22%, signal=34%
KEGG_PROSTATE_CANCER	KEGG_PROSTATE_CANCER		76	0.24324588	1.0006616	0.43103448	0.6374684	1	2081	tags=24%, list=18%, signal=29%
KEGG_SYSTEMIC_LUPUS_ERYTHEMATOSUS	KEGG_SYSTEMIC_LUPUS_ERYTHEMATOSUS		39	0.3651552	0.9892246	0.45652175	0.64821696	1	1186	tags=31%, list=10%, signal=34%
KEGG_RETINOL_METABOLISM	KEGG_RETINOL_METABOLISM		18	0.3371765	0.9800457	0.46368715	0.65408874	1	2527	tags=33%, list=22%, signal=43%
KEGG_ARACHIDONIC_ACID_METABOLISM	KEGG_ARACHIDONIC_ACID_METABOLISM		29	0.33323687	0.9780791	0.48007968	0.6462289	1	1489	tags=17%, list=13%, signal=20%
KEGG_BETA_ALANINE_METABOLISM	KEGG_BETA_ALANINE_METABOLISM		15	0.38386732	0.9406358	0.55206287	0.7066041	1	2176	tags=40%, list=19%, signal=49%
KEGG_HISTIDINE_METABOLISM	KEGG_HISTIDINE_METABOLISM		17	0.34927005	0.9378358	0.5519231	0.700084	1	983	tags=18%, list=9%, signal=19%
KEGG_GLYCEROLIPID_METABOLISM	KEGG_GLYCEROLIPID_METABOLISM		27	0.28121364	0.932599	0.5461847	0.69883186	1	1790	tags=22%, list=16%, signal=26%
KEGG_INSULIN_SIGNALING_PATHWAY	KEGG_INSULIN_SIGNALING_PATHWAY		106	0.2314239	0.9260109	0.59081835	0.7000897	1	2070	tags=23%, list=18%, signal=27%
KEGG_GNRH_SIGNALING_PATHWAY	KEGG_GNRH_SIGNALING_PATHWAY		69	0.21151358	0.9194073	0.6020202	0.7022128	1	2737	tags=23%, list=24%, signal=30%
KEGG_CALCIUM_SIGNALING_PATHWAY	KEGG_CALCIUM_SIGNALING_PATHWAY		90	0.22252898	0.9131321	0.62835246	0.7024277	1	2434	tags=20%, list=21%, signal=25%
KEGG_NEUROACTIVE_LIGAND_RECEPTOR_INTERACTION	KEGG_NEUROACTIVE_LIGAND_RECEPTOR_INTERACTION		93	0.2739922	0.9103416	0.5944334	0.6971541	1	2139	tags=23%, list=19%, signal=28%
KEGG_VASCULAR_SMOOTH_MUSCLE_CONTRACTION	KEGG_VASCULAR_SMOOTH_MUSCLE_CONTRACTION		71	0.24081515	0.89424664	0.595092	0.7146218	1	873	tags=11%, list=8%, signal=12%
KEGG_COLORECTAL_CANCER	KEGG_COLORECTAL_CANCER		55	0.24742728	0.8887165	0.62376237	0.7140595	1	2081	tags=22%, list=18%, signal=27%
KEGG_SPLICEOSOME	KEGG_SPLICEOSOME		107	0.24023265	0.86171097	0.5984556	0.75233436	1	3564	tags=34%, list=31%, signal=48%
KEGG_GLIOMA	KEGG_GLIOMA		56	0.20436607	0.8448031	0.7153846	0.76987314	1	1445	tags=14%, list=13%, signal=16%
KEGG_PANCREATIC_CANCER	KEGG_PANCREATIC_CANCER		61	0.21409792	0.8429892	0.69407266	0.762231	1	2710	tags=30%, list=24%, signal=38%
KEGG_PATHOGENIC_ESCHERICHIA_COLI_INFECTION	KEGG_PATHOGENIC_ESCHERICHIA_COLI_INFECTION		41	0.23159076	0.8150679	0.70416665	0.79999924	1	3175	tags=29%, list=28%, signal=40%
KEGG_FOCAL_ADHESION	KEGG_FOCAL_ADHESION		130	0.19902955	0.8014401	0.74007934	0.8118485	1	1776	tags=18%, list=15%, signal=21%
KEGG_ARRHYTHMOGENIC_RIGHT_VENTRICULAR_CARDIOMYOPATHY_ARVC	KEGG_ARRHYTHMOGENIC_RIGHT_VENTRICULAR_CARDIOMYOPATHY_ARVC		40	0.22925617	0.73485607	0.8762089	0.90106577	1	1404	tags=13%, list=12%, signal=14%
KEGG_COMPLEMENT_AND_COAGULATION_CASCADES	KEGG_COMPLEMENT_AND_COAGULATION_CASCADES		33	0.25533634	0.7323314	0.89514565	0.8924179	1	1789	tags=24%, list=16%, signal=29%
KEGG_AMINOACYL_TRNA_BIOSYNTHESIS	KEGG_AMINOACYL_TRNA_BIOSYNTHESIS		15	0.27525902	0.7273601	0.7968128	0.8871358	1	2852	tags=33%, list=25%, signal=44%
KEGG_ALDOSTERONE_REGULATED_SODIUM_REABSORPTION	KEGG_ALDOSTERONE_REGULATED_SODIUM_REABSORPTION		25	0.20634861	0.6758138	0.89615387	0.9351542	1	2337	tags=28%, list=20%, signal=35%
KEGG_OTHER_GLYCAN_DEGRADATION	KEGG_OTHER_GLYCAN_DEGRADATION		15	0.25062537	0.6653467	0.8614232	0.93300885	1	2948	tags=40%, list=26%, signal=54%
KEGG_LYSOSOME	KEGG_LYSOSOME		108	0.1731117	0.6508227	0.9122807	0.9348539	1	3690	tags=36%, list=32%, signal=53%
KEGG_CYSTEINE_AND_METHIONINE_METABOLISM	KEGG_CYSTEINE_AND_METHIONINE_METABOLISM		23	0.2128185	0.62535644	0.86730766	0.94292516	1	2176	tags=26%, list=19%, signal=32%
KEGG_GLYCOSAMINOGLYCAN_DEGRADATION	KEGG_GLYCOSAMINOGLYCAN_DEGRADATION		15	0.2214921	0.5790995	0.9444444	0.95908225	1	3675	tags=40%, list=32%, signal=59%
