# Supplementary material for: Identification of a novel sepsis prognosis model and analysis of possible drug application prospects: Based on scRNA-seq and RNA-seq data
Source: Front Immunol. 2022 Oct 28;13:888891. doi: 10.3389/fimmu.2022.888891 (PMC9650379; doi:10.3389/fimmu.2022.888891)
Supplement: Supplementary file 1 [file DataSheet_1.zip › supplementary file/lasso.SigExp.txt]

id	futime	fustat	AKR7A2	CCL5	CD74	DDX5	HBD	HLA-DRA	IRF2BP2	LTB	RPS15A	RPS7	WFDC1
GSM1602880	0.003	1	5.581309	7.967768	5.655804	7.923947	10.94911	9.889295	5.480767	7.873125	8.428668	9.08203	2.37938
GSM1602908	0.003	1	5.487824	8.806512	5.753185	8.3815	10.911462	9.165041	6.179936	7.444063	7.97067	8.984476	5.815545
GSM1602927	0.003	1	4.479313	7.149377	5.935136	8.520454	5.218152	8.568482	4.811724	7.239626	6.70008	7.528548	3.936496
GSM1691884	0.003	1	4.764587	9.152642	7.057417	9.046142	7.430703	9.945013	6.265114	8.157479	6.805207	7.386823	3.068989
GSM1691969	0.003	1	3.580661	7.653169	5.507139	8.377872	11.165247	9.399159	6.261039	6.758112	7.885902	8.968074	4.456129
GSM1691981	0.003	1	3.718084	7.534593	5.741712	8.427589	10.203772	9.027164	5.697324	7.251764	7.533505	8.672853	5.338443
GSM1692105	0.003	1	5.743912	9.085185	7.406064	7.510009	11.389495	10.75943	6.425636	9.039794	7.993574	9.263272	2.536414
GSM1692268	0.003	1	6.017561	10.249773	8.810573	8.762718	6.886782	10.911869	5.860288	8.164865	6.933608	7.888787	6.433586
GSM1692292	0.003	1	5.133387	9.238713	7.420986	8.169082	10.126469	10.400753	5.538337	8.360798	7.396025	7.130102	3.106019
GSM1692312	0.003	1	5.092515	9.751161	5.142158	7.400386	11.459178	8.266276	5.049155	7.949978	7.809086	7.784669	4.989033
GSM1692350	0.003	1	4.678191	8.194316	4.735198	7.507455	12.047994	9.183252	5.405529	7.2576	7.620506	9.510329	6.420548
GSM1602863	1	1	5.656756	8.486308	7.384007	8.813487	7.272343	10.786137	5.848931	7.912989	6.590381	7.392584	2.611194
GSM1602923	1	1	6.391762	7.464946	5.473233	7.963997	10.681862	8.729476	6.77443	6.80677	7.91862	10.045439	6.517008
GSM1692043	1	1	4.506518	8.203479	5.656955	7.764712	9.942815	9.30238	5.315691	6.967784	7.52149	8.051648	4.565483
GSM1692047	1	1	6.443478	8.22816	5.108783	7.883049	8.783534	8.171764	6.581835	7.96911	7.33121	8.904706	6.471209
GSM1692056	1	1	7.269465	10.275164	5.592623	8.138716	10.583035	8.659837	5.416351	7.498964	8.123437	9.342938	5.962636
GSM1692071	1	1	4.240276	8.912319	6.171894	8.64355	7.522119	9.458203	5.02195	7.419479	7.506254	8.525664	6.686872
GSM1692079	1	1	3.166078	6.886637	6.639301	8.330513	9.579786	10.056916	5.898139	7.012017	7.453097	8.047356	2.411791
GSM1692184	1	1	5.126842	8.528324	5.779063	8.298582	10.714731	9.548227	5.08616	6.613214	7.379031	8.279076	4.504606
GSM1692316	1	1	3.795578	7.240454	6.518591	8.968652	6.987887	9.977626	5.363892	7.915466	7.286397	8.429199	2.085211
GSM1692318	1	1	4.708528	8.036199	6.588613	8.817007	7.862119	10.095697	5.644248	7.403044	7.486942	8.802144	3.176649
GSM1692336	1	1	4.563344	9.288921	7.342285	8.558562	10.513216	10.014174	5.892961	8.583771	7.756065	8.490177	2.790404
GSM1692387	1	1	4.891047	7.660659	5.309764	8.711203	9.411627	8.779372	6.136145	7.361163	7.818543	9.012297	5.920613
GSM1692394	1	1	4.692762	10.052501	6.951608	8.15306	11.576743	10.555552	5.897264	7.680426	7.722162	8.663666	4.88573
GSM1692467	1	1	4.765462	7.536542	4.050862	8.072274	7.037869	6.425868	4.638983	6.649423	7.582449	8.582848	6.347618
GSM1602868	2	1	4.218915	7.668721	6.551997	8.607562	9.752584	10.262353	5.263222	6.080546	7.705088	8.722193	2.593502
GSM1691984	2	1	3.369707	7.271326	6.521897	7.45321	11.688319	10.112533	5.062261	7.69783	7.426961	8.653003	4.957814
GSM1692011	2	1	4.775608	7.505227	5.842549	8.322904	11.039926	9.519984	5.202033	7.021205	7.086638	7.899525	7.003232
GSM1692017	2	1	4.792925	4.855809	5.757205	8.764132	7.592823	8.822465	5.675174	8.287619	7.336743	9.293846	2.540654
GSM1692160	2	1	6.829167	9.557163	4.635626	7.221961	11.639542	8.398055	5.410721	7.509914	8.296821	8.911999	8.373401
GSM1692186	2	1	4.422861	5.977925	5.206927	8.734195	6.494126	7.92627	6.029864	7.575009	7.346481	8.81303	4.072371
GSM1692279	2	1	4.279857	9.193668	6.852109	7.860777	10.302388	10.471946	5.319518	8.416776	7.761003	8.361887	2.580297
GSM1692331	2	1	5.941015	6.819914	7.991839	7.838282	9.584829	10.954904	6.901904	7.888166	7.30717	8.646327	6.352936
GSM1692340	2	1	4.479602	6.337739	7.990162	8.604506	7.54978	10.763365	6.148307	8.071107	7.392884	8.156144	2.296746
GSM1692377	2	1	5.388024	8.071514	7.535607	8.605355	8.707198	10.618985	6.282268	9.03827	6.814065	6.851023	2.444734
GSM1692006	3	1	6.318713	9.721229	3.92934	8.631028	10.405677	7.233954	5.207451	6.499206	7.851813	8.725216	6.837486
GSM1692024	3	1	5.353779	7.171609	5.316517	8.530057	11.120273	8.863503	6.248406	8.45032	7.357943	8.760118	5.796108
GSM1692029	3	1	5.957306	9.824947	6.040007	8.467323	11.471915	9.848569	5.061518	7.587751	7.677453	9.214518	5.583012
GSM1692112	3	1	4.986368	6.877676	6.136279	8.3436	9.244682	9.632218	6.253	7.447841	7.274271	8.253655	2.915935
GSM1692146	3	1	4.058712	7.099938	4.807035	8.663386	8.310531	7.8178	5.210089	7.583934	7.463024	8.58665	5.430187
GSM1692182	3	1	5.44921	9.430103	6.871137	8.874166	9.475804	10.484621	5.890211	8.933664	7.871905	9.574438	2.424267
GSM1692190	3	1	4.598904	8.230967	6.778355	7.820141	11.648526	9.594226	6.010767	9.099754	7.195085	8.231189	3.334466
GSM1692251	3	1	4.610326	8.004674	6.404207	8.037293	11.40866	9.491362	6.849012	7.943985	7.777909	8.779006	2.794022
GSM1602813	4	1	5.550325	10.526055	6.748832	7.830908	11.598671	10.405545	5.346155	6.32552	8.059385	8.152111	7.087303
GSM1691932	4	1	4.298821	8.309759	5.924537	8.144544	7.844048	9.183021	5.416824	8.362462	7.822783	8.467703	3.508246
GSM1692144	4	1	5.027082	8.421551	7.990594	8.81532	7.025703	10.758782	5.886893	9.178268	7.713835	8.286791	2.689169
GSM1692175	4	1	4.806667	7.316853	6.67566	8.426227	10.750583	10.265884	6.176376	9.138048	7.814846	9.223581	3.351157
GSM1691991	5	1	5.820645	8.294248	6.538505	8.627674	10.339493	9.650619	7.090744	8.30183	7.466492	9.565754	3.429636
GSM1692092	5	1	4.926318	8.449307	6.949216	7.591624	9.954393	8.711427	5.426282	8.727618	6.466719	4.515781	3.638067
GSM1692100	5	1	3.767878	7.496942	5.329272	8.061808	11.082278	8.781213	5.575881	7.765866	7.892208	8.752702	3.568584
GSM1692329	5	1	4.084963	8.080188	4.014722	7.638064	10.434073	6.691765	4.766626	6.778733	7.479966	8.324456	3.947413
GSM1692379	5	0	5.50224	7.623453	5.456581	8.690805	6.357772	8.982694	4.946048	6.627879	7.384037	8.492066	6.08796
GSM1691861	6	1	3.972468	8.290235	5.238016	8.676707	9.973465	9.037959	4.772281	7.084517	7.225166	7.728698	3.797839
GSM1692004	6	1	4.446711	6.893242	7.618158	8.702732	7.982661	9.887545	6.030488	8.8489	7.850043	9.270958	3.032235
GSM1692064	6	1	4.915313	8.361255	7.217527	8.451546	11.253626	10.336522	6.191727	7.458966	7.982924	9.872419	2.639729
GSM1692119	6	1	4.737083	6.799235	4.857361	7.766272	10.805468	7.686763	6.320973	7.331725	7.37625	8.68781	7.111874
GSM1692209	6	1	4.746425	8.299418	8.454681	8.426962	11.196711	11.701788	5.755187	8.086567	7.550707	8.744602	2.830945
GSM1602844	7	1	3.954301	6.995519	4.436936	8.735269	8.221787	6.572351	5.286926	6.733808	7.543033	8.787188	4.027574
GSM1691868	7	1	4.250351	10.405607	6.037997	8.376021	11.597416	9.640691	5.221887	8.403012	7.924518	8.232105	2.205831
GSM1691937	7	1	5.014365	7.04045	5.674334	8.068318	11.746078	8.790184	7.4303	7.798366	7.680369	9.067086	4.953527
GSM1692170	7	1	4.251209	8.294685	5.958639	8.7444	10.414565	8.709967	5.73227	7.639951	6.949753	7.666896	2.213765
GSM1692214	7	1	4.970035	6.369715	6.572978	8.306038	10.965749	9.614686	6.596049	8.138834	7.389944	8.21755	2.972997
GSM1692244	7	1	4.629501	9.754989	7.131069	7.842058	11.198538	10.30898	5.441851	8.458319	7.732027	8.189313	2.313028
GSM1602888	8	0	4.929218	9.832538	7.323801	9.08431	9.088187	10.009889	5.748035	9.447342	6.657249	7.234647	2.458918
GSM1602912	8	1	4.757221	7.609377	6.284397	7.616188	9.704306	9.714177	4.423562	8.449796	7.398202	7.817075	4.36693
GSM1602946	8	1	4.079832	8.652612	6.035611	8.99201	8.174538	10.290223	5.760812	7.752338	7.642347	9.384354	1.975574
GSM1691946	8	1	4.811551	8.999694	6.4507	8.132945	9.811225	9.56435	5.947452	8.912796	7.047078	7.48112	3.113312
GSM1691966	8	1	4.814566	9.249796	5.203892	7.550306	11.023646	8.366533	5.96939	6.128141	7.449559	7.021126	4.704943
GSM1692343	8	1	4.987777	7.682913	5.598483	8.346835	9.745261	7.332353	6.292155	8.168865	6.512372	7.783928	3.098422
GSM1692352	8	1	7.283133	9.140773	6.701862	8.197174	10.48191	11.117484	6.954852	8.452151	8.048346	9.370066	3.685771
GSM1692443	8	1	4.93166	4.887233	5.934363	7.827948	9.332566	7.069206	5.668095	8.181606	4.91378	4.518427	2.386613
GSM1692148	10	1	5.199992	8.701179	5.851666	8.876257	11.247597	9.407811	6.722755	7.099886	7.645826	9.070787	4.435582
GSM1692264	10	1	4.630543	7.728104	6.12162	9.010251	7.831531	10.502935	5.876178	8.164133	7.598746	9.339411	2.485092
GSM1692271	10	1	4.596377	9.089028	6.485464	7.315469	11.670684	9.61029	5.019642	8.453905	7.67382	7.891047	2.624881
GSM1602849	11	1	5.264512	9.475401	7.337479	8.688181	7.14435	10.336051	5.84965	8.519148	6.926318	6.753766	2.925733
GSM1691880	11	1	4.727263	8.207041	6.444924	8.582262	11.32891	9.40741	6.025071	7.389499	7.853096	8.482721	3.705737
GSM1692311	11	1	5.219733	8.736601	7.316744	8.002471	9.377087	10.28436	6.276007	8.336574	7.065125	7.649134	5.055439
GSM1692376	11	1	4.389544	8.210917	7.814157	8.670491	7.600611	10.92061	6.056977	7.992004	6.531803	6.421988	2.43423
GSM1602839	12	1	4.966933	8.182067	6.125616	8.942346	10.843148	9.779449	5.857556	6.92863	7.578127	9.185849	2.497095
GSM1691864	12	1	4.264042	7.703467	6.8325	8.381238	9.45996	10.156422	5.631488	8.530361	7.441073	7.986451	2.288118
GSM1691943	12	1	3.750478	8.640933	6.293447	7.933871	11.301626	9.520606	6.1167	7.968325	7.64737	8.411011	3.513728
GSM1692038	12	1	4.749431	8.038886	5.420138	7.868345	11.122557	7.816336	5.26801	7.84847	7.561499	7.794054	3.188431
GSM1692114	12	1	4.603282	7.787421	5.839516	8.492244	8.285293	9.020981	5.572998	8.697579	7.032963	8.043866	2.785374
GSM1692169	12	1	6.142375	8.889375	6.276733	8.127291	8.807533	8.914756	5.281007	9.47071	6.96085	7.528543	2.564906
GSM1692211	12	1	3.92682	9.398313	6.008069	9.015479	9.665564	9.818547	5.142112	8.180831	7.469182	9.184424	2.511981
GSM1691900	13	1	4.905248	8.825904	7.164604	7.373176	10.186779	9.913305	5.360932	9.827931	7.510151	8.166417	2.340709
GSM1691985	13	1	4.944737	8.767017	5.475178	8.18093	9.338214	8.413801	5.100923	7.871933	7.386799	8.034761	3.062331
GSM1692478	13	1	4.831044	9.508435	5.560587	7.663843	11.918454	9.260407	5.92409	7.736468	7.905508	9.160562	3.836147
GSM1602851	14	1	5.001779	8.982369	6.095744	6.677728	7.796441	9.286155	4.349863	9.218324	6.659879	7.564646	2.600025
GSM1602928	14	1	3.944326	7.030781	6.188028	9.432215	8.903565	9.709632	4.867154	7.490933	7.3538	8.800885	2.199976
GSM1691992	14	1	3.993215	7.390446	6.05931	8.618861	7.183106	9.514262	4.668571	7.538093	7.008855	8.361849	2.673362
GSM1692124	14	1	4.645994	9.362969	6.282312	8.040813	11.135815	9.871773	5.710744	7.894101	7.633208	9.017015	3.340302
GSM1692223	14	1	4.392925	6.246367	7.23709	8.525101	7.945944	9.414689	6.320168	9.47925	6.758849	7.637101	2.641188
GSM1602858	15	1	5.362667	8.80645	5.801352	8.149642	10.817967	8.327384	5.631097	8.551092	6.740995	7.417308	3.828663
GSM1602932	15	1	4.438542	7.62394	4.712439	8.740022	8.909909	7.585299	5.218083	6.589749	7.593548	9.298931	3.984776
GSM1691935	15	1	3.897189	8.486613	5.327964	8.487241	7.964726	8.193959	4.885194	8.541821	6.799002	7.094687	6.100943
GSM1691965	15	1	4.603704	8.19624	6.748376	8.26296	8.039897	10.066636	5.48699	9.178044	7.578272	7.897146	3.390535
GSM1692151	15	1	5.684702	9.312071	6.856486	8.441257	10.932774	9.330128	7.629761	8.048262	7.119476	7.659119	6.677806
GSM1692369	15	1	4.438402	8.728123	6.477141	8.230167	11.397159	9.89412	5.718397	8.721861	7.269141	8.479093	2.398479
GSM1602943	16	1	5.063205	8.937699	8.299527	9.200093	8.032504	10.87316	6.390098	8.051891	7.571728	8.963804	2.09032
GSM1692241	16	1	4.753178	8.442559	6.405652	8.255309	8.3259	9.674945	5.360831	8.76895	7.307022	8.835778	2.584788
GSM1602823	17	1	5.4783	7.926131	6.203411	7.503635	11.047935	9.159999	5.481466	7.477784	5.681318	5.367281	2.578512
GSM1602903	17	1	3.953282	6.380344	6.305528	7.333927	10.607841	9.379737	6.088016	7.12718	7.157085	7.44382	5.482691
GSM1692454	17	1	5.734962	9.132284	6.194378	8.066304	10.027177	9.436644	5.248121	8.388321	7.171698	8.401083	5.179961
GSM1692163	18	1	5.397913	9.413619	6.797565	8.152749	10.986051	9.963787	5.834756	9.104807	7.449332	7.86924	2.851573
GSM1692388	18	1	5.216215	7.222719	5.65432	7.835383	9.843239	8.449846	6.599424	8.367318	7.587928	9.022003	3.178183
GSM1692389	19	1	5.263191	9.521675	8.854199	9.293919	6.280354	11.561539	6.123139	9.418964	7.57876	8.831543	2.600054
GSM1602931	20	1	4.487806	8.389702	7.030701	8.138685	9.521669	10.924038	5.848677	8.485969	8.355072	9.495296	2.151893
GSM1692459	20	1	3.762749	7.466355	5.101386	8.39157	9.774586	8.921835	6.644943	9.219773	7.35236	8.445242	6.071504
GSM1692299	21	1	3.556465	8.752028	5.246004	8.506882	11.220679	8.300726	4.342153	7.379769	6.614045	6.415513	3.302374
GSM1602934	22	1	3.991865	6.891951	6.581049	7.789649	10.394977	9.671575	5.308337	6.717574	7.736355	8.67578	3.570692
GSM1692205	23	1	4.605155	8.775958	6.469489	7.169546	11.147084	10.017101	5.012728	8.815198	7.914265	8.308922	3.166644
GSM1692326	25	1	4.611019	10.473499	6.664445	8.280558	10.053835	9.539997	6.024369	8.767708	7.3357	8.207044	2.508225
GSM1692224	27	1	4.307407	7.331382	6.597397	9.267074	10.158948	9.44525	5.725028	8.017418	7.975732	9.82278	3.004682
GSM1602802	28	0	5.399838	7.893694	6.727502	9.016495	8.021945	10.201524	6.069673	8.73079	7.526614	9.13287	3.226206
GSM1602803	28	0	5.275275	8.59555	6.129786	8.868418	7.83588	9.472039	5.705787	8.197909	7.919448	9.255083	2.282053
GSM1602805	28	0	4.56637	7.128362	5.95182	8.581446	6.143918	8.208996	6.209366	8.342125	7.292274	8.828925	2.821977
GSM1602810	28	0	5.564641	9.770115	7.731034	8.798871	7.851388	10.559454	6.308254	9.168174	8.003341	9.582104	2.291894
GSM1602811	28	0	4.026544	8.327648	6.65161	8.927786	6.246922	9.695184	4.501561	8.203819	6.210806	6.441288	2.450403
GSM1602812	28	0	4.259782	8.002016	6.204801	8.508655	10.657044	10.311451	5.527355	7.720943	7.655064	8.900524	4.245756
GSM1602815	28	0	4.576577	7.166779	6.265589	8.460756	8.551514	8.617147	6.42495	8.996961	7.327628	8.827188	2.935586
GSM1602816	28	0	6.004734	8.922616	7.749309	7.978404	9.833649	10.2732	5.671938	8.394103	7.141216	8.23415	2.514114
GSM1602818	28	0	3.353864	6.68386	5.358879	7.533994	11.322745	9.01706	5.996583	7.968502	8.029069	9.108542	2.640393
GSM1602819	28	0	4.772904	8.220873	5.665449	8.449158	7.921371	8.999595	4.398949	7.691586	6.981593	8.204955	4.157373
GSM1602820	28	0	6.333374	8.931019	7.399672	8.368738	10.176489	10.80146	5.622317	8.117648	7.232655	8.132378	3.427705
GSM1602824	28	0	3.952936	6.264316	6.436613	8.906351	11.10781	9.764859	6.157778	7.957778	7.763747	9.054697	2.080393
GSM1602825	28	0	5.923613	8.659382	7.322695	8.818374	7.918577	10.987459	7.09293	8.224248	7.414306	8.114838	2.431671
GSM1602826	28	0	4.422474	7.638719	6.220535	7.60595	9.047761	9.099839	5.012098	8.49906	7.112521	7.054122	2.699569
GSM1602827	28	0	4.734202	7.139787	6.993754	8.285967	10.067863	10.465424	5.984968	8.202538	7.207838	8.239708	2.502765
GSM1602829	28	0	4.30269	7.199925	5.480811	8.682104	6.614343	8.591337	5.384519	8.0016	7.485423	8.737452	2.314661
GSM1602830	28	0	4.923658	8.044538	6.693662	9.252765	8.526131	10.532628	5.327283	8.105025	7.398181	8.720399	2.397544
GSM1602831	28	0	4.107802	7.938137	6.78816	8.951627	6.997859	10.066041	5.539884	7.988725	6.835649	7.638295	2.413924
GSM1602832	28	0	4.796323	9.371298	7.68651	8.679232	8.788825	10.844566	5.576684	9.21839	7.735646	8.822421	2.510753
GSM1602834	28	0	6.203074	9.463054	6.055557	8.114906	9.694253	9.171848	4.594814	7.858133	6.466858	6.619372	3.513169
GSM1602836	28	0	4.901816	9.546775	7.76481	8.897314	6.667469	11.115799	5.985809	8.831202	7.992024	9.249322	2.585129
GSM1602837	28	0	5.396	9.505287	7.308275	9.098927	9.524657	10.35844	5.31494	8.04938	6.919045	8.057785	2.444537
GSM1602838	28	0	5.430504	8.153579	7.553198	8.463065	9.303327	10.617574	5.824439	8.523397	7.944524	9.078981	2.642681
GSM1602840	28	0	4.652365	8.45795	6.611011	9.276987	9.503818	10.020787	5.352058	8.210522	7.356707	9.34058	2.56393
GSM1602841	28	0	4.804162	9.334942	6.351573	9.011073	8.788585	9.88859	5.365016	9.51015	7.299868	8.763974	2.585556
GSM1602842	28	0	5.246595	7.186891	5.877223	8.894362	6.763488	9.033189	6.517293	8.648596	7.546126	9.795079	2.8947
GSM1602843	28	0	4.837741	9.465821	7.124213	8.46255	11.208507	9.903113	6.005224	7.707377	6.939452	7.377762	3.07498
GSM1602845	28	0	3.829776	8.0774	5.334137	8.01009	10.363395	9.140643	4.620803	8.062625	7.286085	8.094798	2.179317
GSM1602846	28	0	5.96357	9.483345	7.404609	8.408544	5.423715	10.390067	5.683937	9.723505	7.606768	8.576929	2.185948
GSM1602847	28	0	4.709694	9.893273	7.128098	8.631397	10.416977	10.323636	5.832549	8.640587	7.111525	7.594056	4.745229
GSM1602848	28	0	4.193987	8.963468	6.357533	8.751279	10.711104	8.997239	5.880523	7.943405	6.977055	7.170878	4.28194
GSM1602850	28	0	4.588271	8.185405	6.752754	8.699374	7.767924	9.594941	4.874479	7.678121	6.069726	6.160618	2.42576
GSM1602852	28	0	4.457326	8.011507	7.35197	8.672517	11.725351	10.656746	6.068416	7.792239	7.768505	9.021275	2.788375
GSM1602853	28	0	5.033793	9.367182	7.274908	8.58517	9.397483	9.650595	6.208225	8.1871	6.915018	7.200116	3.210984
GSM1602855	28	0	5.215848	5.58448	8.37248	8.905867	6.633738	11.3554	6.498151	8.184045	7.644519	9.127522	4.007351
GSM1602856	28	0	6.009319	9.154192	6.68936	7.909265	9.446418	9.340718	5.139942	9.018756	6.050096	5.079933	3.707368
GSM1602857	28	0	3.595583	9.567113	5.664216	7.49772	10.471103	8.888843	4.516838	8.087583	6.863563	5.632347	2.422941
GSM1602859	28	0	6.138397	9.975872	6.894228	8.520698	7.988875	9.55375	5.415662	7.404833	6.758689	7.400647	6.462464
GSM1602860	28	0	4.419719	9.360001	6.578989	8.59095	9.476937	9.904649	4.784759	8.6353	7.344441	7.309883	2.821639
GSM1602861	28	0	4.998169	9.09623	5.567089	8.862981	9.578687	9.275033	5.043244	6.884786	7.419695	8.793648	4.370288
GSM1602866	28	0	4.889958	7.538202	7.547486	8.972014	8.318632	10.527677	5.565221	7.867801	7.558519	8.796559	2.450344
GSM1602869	28	0	3.890258	7.920977	5.063895	8.103307	10.198943	7.635995	4.939969	6.954987	7.476392	7.1218	5.67547
GSM1602873	28	0	4.655566	8.253323	6.780078	8.34735	7.564903	10.273537	4.667328	7.191461	7.079095	7.361893	2.938673
GSM1602878	28	0	5.379613	10.707899	6.095399	8.223287	10.98042	9.455813	6.110347	7.365436	7.347827	7.718667	6.464919
GSM1602879	28	0	4.26858	10.049574	6.002538	7.680217	9.703841	9.164531	3.99765	8.294595	6.840408	6.706887	3.110891
GSM1602881	28	0	4.808559	8.430861	7.020325	8.421115	8.347104	9.946305	5.781101	9.408596	6.956876	7.371617	2.499998
GSM1602882	28	0	4.944856	8.809059	6.701281	8.265473	9.818153	9.853511	6.033615	8.503781	7.072532	8.179304	3.064326
GSM1602883	28	0	3.099381	7.450019	5.287374	8.308766	7.930854	7.189393	5.115089	6.171647	7.28407	7.992184	3.62654
GSM1602885	28	0	5.638498	8.108474	5.269824	8.36398	8.441942	7.331283	5.52338	7.540254	7.736826	8.180811	5.229725
GSM1602886	28	0	6.491053	9.223776	7.746075	8.153198	10.810213	10.898427	5.872776	8.705141	6.969641	7.099007	4.735202
GSM1602889	28	0	4.689459	7.543064	6.364785	8.863415	9.399178	9.696388	5.184463	7.375766	7.518802	8.597077	2.556048
GSM1602902	28	0	4.303459	8.21376	4.366949	8.648689	9.026317	7.325483	5.297004	7.431228	7.487058	9.011216	5.915506
GSM1602906	28	0	4.972225	8.836675	6.215442	9.170346	7.7158	8.889753	5.81253	8.817536	7.135185	7.95747	2.39846
GSM1602907	28	0	4.747598	9.136071	8.088099	8.005778	8.328404	10.679584	5.324963	8.082047	6.181664	5.955274	2.253151
GSM1602921	28	0	4.967366	8.339674	7.184639	8.002182	9.091866	9.681779	5.182753	9.378246	7.023804	7.635598	2.286326
GSM1602922	28	0	3.57086	8.081635	5.238898	9.417693	7.202203	8.692903	4.820263	7.91596	7.597743	8.859152	2.190118
GSM1602924	28	0	4.678242	5.343072	5.297659	8.600876	6.037657	9.444181	6.26452	7.652164	8.02948	10.023524	3.670453
GSM1602925	28	0	4.150632	7.909647	5.710778	8.203546	8.119913	8.024342	5.005425	8.269922	7.744951	8.6702	2.305918
GSM1602929	28	0	5.300682	9.306078	5.567434	7.950747	7.96053	7.744025	4.756305	7.657907	7.060126	7.06385	5.327897
GSM1602930	28	0	5.788703	9.399526	8.153556	8.706445	9.609066	10.945014	6.012004	8.573849	7.257365	7.070134	2.784574
GSM1602933	28	0	5.648443	9.403413	5.847331	8.355627	11.702899	9.127849	6.849898	8.017273	7.497481	8.624275	2.616911
GSM1602935	28	0	4.180924	8.50688	6.04678	7.51109	11.714177	9.428928	5.886652	8.109176	7.305302	7.315238	4.818838
GSM1602936	28	0	4.548093	8.198768	7.033841	9.208265	9.550837	10.191671	5.259411	7.694389	7.187948	8.420812	2.693022
GSM1602937	28	0	4.983803	10.33975	6.155813	8.09185	11.072607	9.14072	5.909958	8.838109	8.162615	8.523705	2.419485
GSM1602940	28	0	4.189733	8.278211	5.358655	8.386967	9.997489	8.04453	4.930555	8.292605	7.542091	7.520636	2.77776
GSM1602942	28	1	4.027499	7.331696	6.303613	8.502007	10.186746	8.734602	6.184978	8.027238	7.764705	8.421857	3.910783
GSM1602944	28	0	5.534332	9.269471	7.201179	8.056608	9.473273	10.64994	5.042279	8.772398	7.570154	7.210299	2.366883
GSM1602945	28	0	4.764907	9.697976	7.380606	8.557249	10.339614	10.273226	5.112517	8.750213	7.410648	7.53453	2.219532
GSM1602950	28	0	4.991591	8.997496	8.561833	8.803465	6.145513	10.716591	5.31075	8.480201	6.272462	7.519117	2.077504
GSM1602952	28	0	5.467959	8.302646	7.42031	8.923483	6.944134	11.182156	6.099488	8.805086	7.456247	8.918441	2.107943
GSM1602953	28	0	3.892685	8.897798	5.932289	8.015478	11.634144	9.189235	6.439571	8.758257	8.000858	8.993995	6.234633
GSM1602958	28	0	4.809458	8.991758	6.26429	8.788868	10.231352	9.860681	4.914414	7.778257	7.906085	9.46167	2.679304
GSM1602968	28	0	5.008997	10.532886	7.908583	8.866681	11.661666	10.924062	6.282446	8.183253	7.968418	10.113963	2.3448
GSM1602973	28	0	4.498035	10.748867	5.739396	8.279417	11.445229	9.432557	5.071408	7.4546	8.288098	8.833278	2.656892
GSM1602974	28	0	3.086779	8.310683	4.913703	7.527439	11.756543	9.206019	4.401893	6.960778	7.629785	8.373071	2.930826
GSM1602975	28	0	6.672571	9.511645	6.916804	8.664365	9.598838	9.716863	5.911891	8.398753	7.040605	8.153712	4.077491
GSM1602976	28	0	3.70423	7.321741	5.011633	8.648067	10.67959	8.460316	4.74952	7.719268	7.476556	8.267699	2.684627
GSM1691863	28	0	6.03772	8.470926	6.219418	8.352485	10.101703	8.899729	4.819257	8.307863	6.391337	6.84806	3.719051
GSM1691865	28	0	4.054267	8.550195	4.852212	8.267354	10.104238	7.82529	4.496021	8.610682	7.339131	8.053095	3.486335
GSM1691866	28	0	5.129837	10.088503	6.36294	8.318094	10.77331	9.84867	4.570015	8.341452	7.038551	6.737233	2.422434
GSM1691867	28	0	5.130748	9.124558	6.310283	8.205601	10.987531	9.980813	5.376428	7.975974	7.633476	8.337755	4.028185
GSM1691871	28	0	5.258705	8.271994	4.859603	7.553144	6.441885	6.989692	5.059878	8.373058	6.419266	6.372775	7.268049
GSM1691873	28	0	5.835537	8.396328	7.639858	8.163327	11.406476	10.839671	6.09579	9.313543	7.760636	8.933382	2.580916
GSM1691874	28	0	2.969514	7.445298	7.112064	8.567079	7.33342	9.656596	4.97917	7.132075	6.097204	5.676223	3.024961
GSM1691875	28	0	4.797658	7.993591	7.314764	9.431039	6.505651	10.629995	5.73633	7.857463	7.831927	9.732546	2.125271
GSM1691877	28	0	4.936927	8.972693	5.601811	8.566078	10.474976	8.031714	5.874374	8.523491	7.321892	8.704071	5.834346
GSM1691878	28	0	5.469496	8.835102	7.251734	7.89185	6.899813	9.94199	5.58556	8.48767	6.284968	6.307964	4.497219
GSM1691882	28	0	3.025415	6.617295	5.686972	9.140189	5.927226	7.566255	5.242757	8.219718	6.321254	7.289995	2.534497
GSM1691883	28	0	4.501177	9.847294	7.781774	8.529321	9.037963	10.506763	6.226581	7.639856	6.995818	7.422845	1.938733
GSM1691885	28	0	5.017222	7.497827	7.136359	8.690892	8.757708	10.10916	6.042153	9.222026	7.665316	9.040711	2.457432
GSM1691886	28	0	4.677008	5.574331	8.094314	9.029375	6.044301	10.662718	5.925868	7.692868	7.314166	8.419162	2.72608
GSM1691890	28	0	5.588364	8.547874	8.105971	8.839147	8.064511	10.919016	5.60569	8.644016	7.369188	8.641949	2.387517
GSM1691893	28	0	8.011729	11.297741	6.805792	6.944545	11.677168	8.991459	5.477489	7.521516	6.65485	5.714745	7.588622
GSM1691895	28	0	5.993303	9.75545	7.017603	7.696519	9.067963	9.889591	5.573275	9.225111	7.228103	6.896513	2.711238
GSM1691896	28	0	4.188485	8.800109	6.494743	7.882001	10.099912	9.918613	4.650705	8.330201	7.656	7.492362	2.551642
GSM1691897	28	0	5.156518	9.924815	5.842915	7.614718	8.330288	9.389829	5.252294	9.191496	7.30008	7.611466	3.26002
GSM1691898	28	0	6.149431	9.201985	6.310628	8.407574	10.389209	9.517613	6.33934	7.719729	7.426085	8.688406	7.549149
GSM1691901	28	0	3.458324	8.466266	6.332395	8.920167	8.041256	10.448912	4.984391	8.330922	7.138432	7.961524	2.021957
GSM1691903	28	0	4.650612	8.440417	6.465216	7.748531	12.512601	9.903439	5.417823	9.119737	7.59301	8.999705	3.150473
GSM1691904	28	0	5.822665	8.742143	7.196011	8.263762	8.760606	9.6703	6.19826	9.401283	6.801095	7.705236	3.072701
GSM1691905	28	0	6.230205	9.064499	6.984903	8.251789	10.556592	10.398219	6.515037	9.37198	7.929462	9.767545	2.285898
GSM1691909	28	0	5.619355	7.851951	6.530004	8.308644	8.494286	9.512543	6.881445	9.55694	7.640148	9.064744	2.341598
GSM1691911	28	0	5.456298	10.17294	6.834315	8.395245	11.004651	10.241367	5.757081	8.129909	7.293286	8.592796	3.161768
GSM1691915	28	0	5.671126	8.837201	6.831375	7.925508	8.815784	9.925682	4.614268	7.826459	7.252497	6.55504	4.805788
GSM1691918	28	0	4.96171	8.106777	6.431361	8.711673	7.016788	9.496261	5.439408	6.969095	7.629387	9.011681	5.595745
GSM1691923	28	0	5.642886	11.020071	7.120648	9.496519	9.848765	9.974329	5.577705	8.568755	7.630668	9.119505	2.443365
GSM1691925	28	0	4.536296	6.26059	6.406594	8.898524	6.561994	9.999056	5.233629	8.207028	7.495208	9.438834	2.28311
GSM1691927	28	0	4.127263	7.659687	4.798472	8.339766	8.458445	8.543142	4.992943	6.703948	7.502175	8.878087	6.532663
GSM1691928	28	0	6.372791	9.656901	6.897928	8.285128	8.500832	9.787681	5.74703	9.583421	7.608673	8.464065	3.211354
GSM1691929	28	0	4.701225	8.646271	6.546826	7.952665	9.696499	9.342739	5.479394	8.57667	6.856848	6.09641	6.014327
GSM1691933	28	0	4.282279	6.560889	3.968827	8.272169	8.911822	6.618109	5.224589	7.402218	7.274102	8.544352	3.493097
GSM1691934	28	0	5.84568	9.375743	7.286903	8.775256	9.712126	10.122269	6.319441	8.793228	7.468419	8.399294	2.555071
GSM1691938	28	0	5.654528	9.116645	7.000249	8.563583	9.261859	10.294455	5.755695	8.549758	7.528289	8.447493	2.677753
GSM1691941	28	0	2.881988	6.101407	4.540532	8.17131	9.354228	7.470579	4.813449	7.038378	7.092685	8.131471	4.73341
GSM1691942	28	0	4.153004	8.100561	5.556471	6.775662	11.782196	9.379347	4.573737	7.972491	7.302756	6.94117	3.663795
GSM1691944	28	0	5.448931	9.742011	7.829666	8.393672	10.138165	11.315231	5.862922	8.97615	7.287602	7.594049	3.016671
GSM1691947	28	0	5.384649	9.245238	7.137961	8.598981	6.01906	9.9067	5.14581	8.010821	6.217242	6.285519	2.635266
GSM1691953	28	0	5.657309	8.765815	6.510974	8.181222	8.919192	10.18897	5.8975	8.594874	7.598988	8.382269	2.383999
GSM1691954	28	0	5.558577	9.790337	6.618484	8.658253	9.73585	10.128796	5.558897	7.921324	6.958674	6.830585	6.906263
GSM1691957	28	0	5.635914	8.160366	6.666654	8.077052	10.877692	9.972251	6.39675	8.523955	7.269934	7.601645	2.439285
GSM1691959	28	0	5.948633	9.73422	6.29735	8.371608	6.847622	9.085095	5.365794	8.898514	6.559379	7.122454	4.428402
GSM1691960	28	0	6.428033	10.224804	7.397581	8.624205	8.664413	10.672327	6.319039	8.622424	7.09336	7.45854	3.282129
GSM1691961	28	0	3.946092	9.10204	6.745436	8.429301	10.968218	10.173068	4.61157	7.767339	7.609471	7.726941	2.64908
GSM1691962	28	0	5.406958	8.760164	6.635144	8.565359	10.886539	10.142442	6.340961	8.91514	7.46131	8.966062	3.534126
GSM1691963	28	0	3.730793	7.43991	7.220056	9.05071	9.795987	10.816354	5.96567	7.851107	7.214817	7.967186	2.234777
GSM1691968	28	0	6.281306	9.021779	6.646006	7.413961	9.561248	9.885685	4.895314	7.834406	7.471667	7.854193	6.414869
GSM1691970	28	0	3.730044	6.596023	6.226777	7.81705	10.891222	9.948625	6.102888	8.089396	7.538913	8.345366	2.455696
GSM1691973	28	0	5.52638	9.632735	7.379963	8.764598	7.080243	10.080055	6.292576	9.377847	6.624924	6.90328	2.474097
GSM1691977	28	0	3.804857	9.031266	6.870197	8.150768	7.60832	8.948151	4.959526	7.451722	6.711131	6.348011	3.388323
GSM1691980	28	0	4.534551	8.589733	5.790687	8.068702	11.39853	9.029419	5.698949	8.485346	7.76532	8.6224	3.278957
GSM1691983	28	0	4.51873	6.675037	5.88444	8.405719	7.83802	8.696471	5.37421	7.617094	7.406613	8.694236	4.566591
GSM1691986	28	0	5.389748	7.689547	6.338418	8.394273	8.903543	9.229585	5.352733	7.766872	7.111469	8.090224	4.50667
GSM1691987	28	0	3.347709	6.422374	5.625895	8.95963	6.92686	8.19616	5.254568	7.848852	7.438446	8.819872	2.958899
GSM1691989	28	0	6.100237	10.129842	7.088488	8.265201	9.979715	10.433248	5.656733	8.882433	7.876035	8.698998	2.734934
GSM1691990	28	0	4.121141	8.605216	6.077931	9.021047	8.307453	9.088825	5.279116	8.798191	7.749657	8.844039	2.400632
GSM1691993	28	0	6.540307	10.2563	8.397351	8.366624	10.461215	11.174022	5.328529	9.795148	6.247729	6.389674	2.135394
GSM1691994	28	0	4.863997	8.395852	6.309247	7.855132	9.993842	9.774018	5.237356	7.78629	6.664633	7.456136	5.013015
GSM1691995	28	0	4.682592	8.101813	6.657383	8.522303	11.127752	10.385518	5.941121	7.544116	8.254326	9.978297	2.737437
GSM1691997	28	0	4.895937	8.056024	6.93248	8.747427	6.63715	9.574513	5.729532	8.691251	6.954135	7.866727	3.300854
GSM1692000	28	0	6.383125	10.317958	7.230544	7.926527	11.122719	10.55887	5.452886	8.911982	7.310275	7.642288	2.672066
GSM1692002	28	0	6.221986	8.149034	6.441436	7.244656	8.760214	9.800493	5.571855	9.485399	7.6668	9.349871	2.861571
GSM1692005	28	0	6.023328	9.406438	7.237252	8.042327	9.656099	10.043507	5.574398	9.038311	6.795393	6.408302	2.771992
GSM1692007	28	0	4.903257	8.719799	7.289429	9.054386	7.603241	9.955719	5.521072	7.80093	7.39241	8.433337	4.032175
GSM1692008	28	0	4.711836	9.917906	6.41304	8.446377	10.734628	9.098916	5.191133	8.726249	7.321132	7.992767	4.98272
GSM1692009	28	0	5.64105	7.00718	6.91581	8.407185	8.967199	9.414333	6.022371	8.145062	6.585552	7.995976	2.416375
GSM1692012	28	0	4.26495	7.984797	5.819472	8.161947	10.976591	9.097293	5.816817	9.003993	7.546523	8.580274	2.978103
GSM1692016	28	0	4.724118	9.220137	6.261419	8.121334	8.655862	9.531572	5.008217	7.728062	7.080986	7.741509	5.190103
GSM1692019	28	0	3.914122	8.771	6.391523	7.988652	11.412125	9.702653	4.308782	8.051569	6.760333	6.363079	2.746741
GSM1692022	28	0	4.246677	8.843642	6.095236	8.480479	9.347722	9.679858	4.777096	6.539773	7.874753	9.197234	7.005183
GSM1692023	28	0	5.445549	9.562429	6.684076	8.664688	9.462471	10.090749	6.025987	7.165052	7.682471	9.203039	5.333826
GSM1692025	28	0	5.816676	8.486021	7.185722	8.452333	8.199471	10.34571	6.161508	9.71509	7.573012	7.795379	2.174528
GSM1692030	28	0	5.422022	9.075453	6.269995	8.262261	11.371882	9.968917	5.515052	7.812127	8.252352	9.664406	4.469052
GSM1692032	28	0	4.204472	9.741499	6.794264	8.712518	10.66078	9.547289	5.72372	8.712324	7.20175	6.914431	2.433766
GSM1692033	28	0	5.448951	11.296467	6.899975	8.278408	9.670104	9.527795	5.078893	7.819051	7.120622	7.323146	2.594851
GSM1692034	28	0	4.071911	8.538733	5.835076	8.5654	8.396189	9.725874	5.598993	8.488874	7.984805	9.336805	2.921751
GSM1692035	28	0	5.643298	9.985777	7.390674	8.153401	9.259247	10.32245	5.391493	8.877592	6.722807	6.617169	4.77386
GSM1692040	28	0	5.174446	8.338868	6.793891	8.555335	10.087835	9.719375	6.702861	8.711113	7.556039	8.470596	2.724268
GSM1692041	28	0	5.579519	8.678688	8.553445	9.256642	6.448525	11.057923	6.682898	9.06853	7.227386	8.333059	2.126614
GSM1692042	28	0	4.921018	9.425573	6.682453	8.00099	9.789808	9.847337	5.400238	9.155707	7.553241	7.951811	2.768229
GSM1692045	28	0	3.585583	8.312085	5.756422	8.971355	6.103692	9.551737	4.888359	6.633803	7.090561	7.798432	3.827878
GSM1692050	28	0	4.579241	7.03968	5.3996	8.158308	8.095776	8.441058	5.131192	7.519568	6.722055	7.080131	4.252764
GSM1692051	28	0	4.75623	9.03776	6.816219	8.70538	10.685792	10.305608	5.235119	8.27267	7.614092	8.104379	2.491904
GSM1692052	28	0	5.242966	6.548834	6.968836	8.752152	6.740131	8.960684	7.075293	7.778748	6.99279	8.262706	4.64888
GSM1692055	28	0	3.924108	9.609295	7.008511	8.409676	9.363102	10.408557	4.191394	7.07752	6.999724	6.7975	3.252903
GSM1692058	28	0	4.990536	8.519327	6.107778	8.430579	10.964436	9.858631	4.938288	8.988616	7.443729	8.319641	2.143002
GSM1692059	28	0	5.865163	8.097237	5.491979	8.151863	7.652689	8.918325	5.811223	8.211333	6.974689	8.222343	6.930128
GSM1692060	28	0	4.211382	6.265316	5.22141	8.023875	10.543937	8.94376	5.451037	7.31255	7.685288	8.925402	3.772071
GSM1692061	28	0	5.8673	9.861888	7.081461	7.978038	9.556985	10.103318	4.396517	8.339291	6.456467	6.562822	3.131191
GSM1692063	28	0	4.546537	8.674379	7.574703	8.175768	7.147002	9.853766	6.215572	7.474788	6.222948	6.142417	6.164359
GSM1692065	28	0	3.255824	8.548694	6.297093	8.175538	10.874	10.674166	4.636575	8.240918	7.597224	7.858597	4.384894
GSM1692066	28	0	4.938033	8.910351	7.353074	8.487582	10.967037	10.42442	6.110455	8.32623	6.397805	7.599486	2.33596
GSM1692068	28	0	6.198583	7.956691	7.433287	7.931969	7.721955	10.290003	6.238767	9.514472	7.478887	8.611282	2.548815
GSM1692073	28	0	4.675666	7.659438	6.223874	8.307795	10.152738	9.158622	4.587785	8.694328	7.161436	7.554402	3.393693
GSM1692074	28	0	5.365421	8.876157	6.955112	8.135185	8.739579	10.063704	5.31694	8.977909	7.185712	7.336508	2.658516
GSM1692077	28	0	5.793919	8.485935	8.601351	8.932372	10.122657	11.438819	6.352766	8.263654	7.106932	7.826748	2.412013
GSM1692081	28	0	4.422264	8.639102	6.092862	8.336292	11.369684	9.810467	6.562136	7.001849	7.838267	8.760673	2.377598
GSM1692084	28	0	4.740778	8.444035	5.342005	8.548381	9.60371	8.740438	4.597559	7.897513	7.542159	8.366652	3.265309
GSM1692086	28	0	5.375549	9.751626	5.405618	8.439338	8.268031	8.664604	4.566527	7.841384	7.68399	7.764363	4.732663
GSM1692087	28	0	4.650006	8.97004	5.700728	8.345852	9.72084	9.851799	4.976661	8.858406	8.185002	8.886202	2.620945
GSM1692089	28	0	5.529477	10.111208	8.403063	8.708019	10.128659	11.2217	5.824445	9.055863	6.347029	6.084586	2.30849
GSM1692093	28	0	5.962688	10.053302	6.732884	8.610082	9.913858	9.93335	5.906978	9.279787	7.567343	9.251536	2.392906
GSM1692094	28	0	5.574243	8.94947	7.358245	8.326625	9.560951	10.266134	5.508051	8.670148	7.293596	7.042835	2.38677
GSM1692096	28	0	4.832449	8.384057	6.321949	8.906726	6.378015	9.801763	5.135456	8.181634	7.666628	8.751681	3.130903
GSM1692099	28	0	3.448479	8.939564	6.352036	8.296829	8.869333	10.024978	4.25067	7.877465	7.804698	8.02394	3.478679
GSM1692101	28	0	5.413587	9.587636	8.83074	8.923194	6.015181	11.534815	6.466534	9.04219	7.098607	7.624797	2.614768
GSM1692103	28	0	5.160749	8.354308	5.956626	8.537573	7.124905	9.102574	4.936736	6.831734	6.777539	6.950047	6.669725
GSM1692107	28	0	5.165175	9.608271	6.24474	8.978998	9.439863	9.169417	6.249626	8.075388	7.546343	8.91925	3.771166
GSM1692108	28	0	4.230004	9.052572	6.719089	8.674189	10.049653	10.218027	5.773831	7.928786	7.889245	9.180607	2.444292
GSM1692109	28	0	5.250735	9.381074	7.887707	8.481455	11.076287	10.757124	6.24351	8.760216	7.514585	7.711072	2.148848
GSM1692115	28	0	4.881774	8.938593	5.378054	8.125052	11.462831	8.934	5.939555	7.997466	7.677524	8.494876	4.861721
GSM1692116	28	0	5.537609	8.702233	8.323109	9.055366	7.023665	11.558358	5.343427	9.236811	7.58668	9.474938	2.229489
GSM1692117	28	0	5.110056	7.948566	5.487872	8.063052	8.82111	8.856248	5.687427	7.797802	6.821382	7.58835	4.466268
GSM1692118	28	0	5.129069	7.950892	7.393498	8.412147	10.387387	10.659349	6.606365	8.875817	7.063227	8.364673	3.852626
GSM1692121	28	0	6.105738	8.251499	7.220401	8.69167	7.472442	10.495632	6.844323	8.69086	6.997851	8.203444	2.429443
GSM1692123	28	0	2.749427	8.004635	6.119127	8.440984	11.262517	9.82985	4.223341	8.143708	7.236002	7.637423	2.986691
GSM1692125	28	0	5.569028	8.669629	6.606003	8.059745	8.771057	9.937184	5.465941	9.459739	7.42052	8.446601	2.707299
GSM1692126	28	0	4.725549	7.497651	5.686897	9.275274	9.326718	9.596077	5.014486	7.558502	7.4429	9.081377	2.812922
GSM1692127	28	0	5.022335	10.557126	6.757148	8.571235	9.290144	9.919507	5.600005	8.384085	7.625784	8.609047	2.964431
GSM1692130	28	0	5.566352	8.569306	7.042267	8.602364	8.60054	10.346925	6.096086	8.541615	7.810447	9.150471	2.375684
GSM1692132	28	0	6.036522	8.778419	6.405741	7.593135	8.234811	9.436144	4.338083	9.015429	6.617638	6.956649	4.269091
GSM1692133	28	0	5.535157	10.236925	7.419106	8.569787	10.690379	10.576068	6.469468	7.635696	6.770407	7.372337	5.24482
GSM1692136	28	0	3.876285	9.555874	5.675531	7.827825	11.630482	8.636079	5.558045	8.227096	7.996797	8.035513	2.281108
GSM1692137	28	0	4.889002	8.193115	5.833823	8.444945	6.900614	8.887047	6.134113	7.056233	7.708985	9.527307	3.781632
GSM1692138	28	0	5.266404	9.650039	6.723297	8.83485	7.821358	10.523159	4.710881	7.636309	7.40783	8.307939	4.492326
GSM1692139	28	0	3.364132	7.537382	4.647421	7.155965	10.110193	6.444185	5.24905	8.119995	8.027558	7.855723	3.351018
GSM1692140	28	0	6.802234	8.772275	5.680506	8.408241	10.426323	8.133004	5.936594	8.893155	7.299066	7.581683	7.738399
GSM1692141	28	0	5.241415	7.729757	5.933158	8.367578	7.858973	9.913113	5.288738	8.547867	7.344953	8.67592	2.684219
GSM1692142	28	0	4.874695	7.915056	6.223374	8.13399	11.620907	10.545263	5.837961	8.46378	7.9987	9.057312	2.519848
GSM1692143	28	0	4.769565	7.60472	8.655716	8.773103	8.316365	11.782168	6.483438	9.233045	7.301129	8.121556	2.360433
GSM1692145	28	0	5.745469	8.930774	6.06426	8.572224	10.487126	9.350283	4.741364	7.728395	7.844641	8.301814	2.655078
GSM1692149	28	1	5.397226	8.261308	7.415105	8.886668	9.008907	10.740505	6.51233	7.89517	7.559161	8.438583	2.752042
GSM1692153	28	0	5.132525	8.637617	6.991678	8.413533	10.928415	10.440718	5.653743	7.695907	7.955068	9.233607	2.544119
GSM1692156	28	0	5.847649	8.396154	6.369965	8.809536	6.522399	8.922951	6.303918	7.356145	7.330031	8.600429	4.474743
GSM1692157	28	0	4.802406	9.195046	5.790438	8.454111	10.844434	9.034724	5.407004	8.965871	7.019175	7.586547	2.924463
GSM1692158	28	0	4.290267	9.104801	6.730691	8.81132	10.199035	8.834534	6.312296	8.1044	6.569967	7.470649	2.488521
GSM1692162	28	0	4.070845	8.280217	6.948427	8.104417	11.364045	10.315127	6.272609	8.958658	6.974804	8.493258	2.375225
GSM1692165	28	0	5.330521	10.304167	6.493306	8.141219	11.058598	10.093896	5.829705	8.817478	7.356534	7.851391	2.79806
GSM1692166	28	0	3.753255	7.842981	5.089375	7.690468	10.62369	9.036172	4.344795	7.124631	7.386393	8.018174	5.587354
GSM1692167	28	0	5.185606	9.132269	7.315185	9.168909	8.116924	10.662918	5.938479	8.583751	7.142951	8.595292	2.328655
GSM1692168	28	0	6.682035	11.266922	7.481946	7.877045	10.52845	10.460935	5.515117	9.219618	6.911493	6.638129	2.602274
GSM1692172	28	0	4.759634	8.328042	7.042666	8.465972	8.879714	9.870652	5.283048	8.592619	6.695809	7.738044	2.138124
GSM1692174	28	0	3.550194	8.907546	5.250116	8.831418	11.174955	8.226887	5.166649	7.243646	7.423057	8.246984	3.123378
GSM1692181	28	0	3.751434	8.460384	6.202996	8.325325	11.167815	9.111031	5.23734	9.156932	7.328276	7.082707	2.25844
GSM1692187	28	0	4.691579	5.460128	7.23149	8.764152	7.061788	10.240679	6.368289	8.717764	7.254921	8.88596	3.116954
GSM1692188	28	0	4.627727	9.375259	6.72829	7.927458	12.203967	10.501988	5.688007	7.796209	7.872905	9.338554	2.700376
GSM1692191	28	0	5.424854	5.96297	6.168937	8.200104	7.871554	9.173552	7.435441	7.906218	7.401049	8.777782	2.786089
GSM1692192	28	0	4.053034	7.898052	6.168848	8.601951	6.233117	9.731646	4.750895	7.668063	6.562048	7.582934	3.065269
GSM1692193	28	0	6.536202	9.919336	7.476565	8.344907	10.127043	10.40814	5.729381	9.404972	7.04901	6.987591	3.087962
GSM1692196	28	0	5.369163	8.155726	6.154311	7.845534	7.674243	8.816108	5.120683	7.216883	6.531885	6.614471	4.20462
GSM1692197	28	0	6.540086	11.28227	7.575722	9.176263	9.328237	10.550048	6.213029	8.454887	7.632683	8.228708	3.514907
GSM1692198	28	0	5.673939	8.179586	6.39238	7.368894	10.298675	9.330599	5.586221	7.692534	7.154776	7.509413	3.20599
GSM1692199	28	0	5.056413	9.563163	6.904901	8.571261	9.676904	9.971253	5.489996	8.423116	7.486184	8.721819	2.449068
GSM1692201	28	0	5.79624	9.474131	6.193076	7.54415	11.037467	10.186735	4.850973	7.973551	7.585225	8.114394	3.375243
GSM1692202	28	0	6.295745	8.981511	7.332361	7.887415	8.816396	10.662897	6.112333	9.233064	7.84004	9.756367	4.013992
GSM1692203	28	0	5.171195	6.945728	6.927149	8.536826	9.76875	10.253871	6.104494	7.402071	7.677684	9.03405	2.709786
GSM1692204	28	0	5.570143	8.363589	7.05949	8.820006	9.418167	10.813394	5.952058	8.182271	7.723913	9.271612	2.617849
GSM1692206	28	0	5.781206	8.043893	6.902751	7.542984	10.60282	9.982169	5.017893	8.878694	7.745909	8.330712	3.659658
GSM1692207	28	0	3.664872	6.995694	5.198811	7.985836	11.700057	9.187419	5.439105	8.825686	7.633943	7.819518	3.220739
GSM1692212	28	0	4.74788	6.923794	6.047943	8.926044	6.389579	9.016333	6.308408	7.010584	6.918158	7.74219	6.501769
GSM1692213	28	0	3.264176	8.595268	5.984303	8.400573	10.855153	9.800676	4.639276	8.064412	6.271641	6.314723	3.137551
GSM1692216	28	0	5.56754	9.788328	7.572321	8.542379	8.542628	10.75194	6.114811	8.981893	7.38075	8.428246	2.228857
GSM1692217	28	0	4.598454	7.43767	6.760363	9.00899	5.844129	9.414419	5.362105	7.530908	7.041634	8.512574	3.367415
GSM1692221	28	0	5.90912	9.388633	6.400367	8.435594	9.570153	9.193781	6.549451	9.342858	7.470521	9.023025	2.593004
GSM1692222	28	0	4.418576	8.278924	7.716143	7.823975	8.87604	10.903671	5.09823	8.32457	7.077147	7.161312	2.991539
GSM1692225	28	0	6.159258	10.137076	6.9004	7.707397	9.901037	8.852717	5.521093	7.983788	7.42938	7.766697	3.151903
GSM1692226	28	0	5.891502	9.494341	6.401912	8.696233	7.046809	9.188114	5.075864	8.734006	7.472598	8.190104	3.118358
GSM1692227	28	0	5.584623	9.084446	6.951172	8.900917	10.066775	9.733529	7.188556	9.275204	6.872675	8.287029	2.972194
GSM1692228	28	0	4.946482	9.312667	7.70201	8.0358	10.262242	11.237841	5.429633	7.823889	8.167821	9.238001	2.583476
GSM1692230	28	0	5.575712	8.850804	7.019022	8.248446	10.937102	10.386859	5.580176	8.504221	7.375521	7.742477	2.439069
GSM1692232	28	0	5.164253	6.630601	6.553934	7.897676	7.659675	9.62056	5.086209	8.098102	7.359799	7.784696	3.209241
GSM1692238	28	0	3.975442	8.070902	4.455397	7.901298	11.277333	7.660853	5.783906	7.528977	7.828309	8.089591	3.247489
GSM1692240	28	0	5.239544	8.369671	6.898927	8.534028	7.855892	10.327362	5.534227	9.080397	7.517533	8.675363	2.398434
GSM1692242	28	0	4.8396	8.786683	7.424509	7.826991	11.078251	10.979135	4.67925	8.202441	7.192666	6.970004	2.627643
GSM1692243	28	0	4.238439	7.917237	6.701653	8.020103	8.796193	10.229627	4.071319	7.95259	6.765254	7.091793	2.374395
GSM1692245	28	0	5.930137	9.597236	7.521128	8.086679	10.559127	10.072669	6.153811	9.330223	7.261496	7.252484	2.951804
GSM1692247	28	0	6.647656	10.582324	7.264618	8.35548	10.139485	10.984834	5.994525	9.134473	7.06808	7.000784	3.811681
GSM1692255	28	0	4.184161	7.53776	5.886166	8.740477	10.792533	8.834083	6.095999	9.515031	7.486408	8.485129	2.539179
GSM1692257	28	0	5.087422	6.958329	7.110978	8.748091	7.848093	10.351942	4.640472	7.894846	5.862576	6.255724	2.621884
GSM1692258	28	0	5.276038	7.902429	7.167064	8.840265	11.270516	10.499167	6.158726	9.079458	7.991033	10.321091	2.27309
GSM1692259	28	0	4.695252	7.170949	7.098913	8.788595	8.943017	9.689626	6.813413	8.948394	6.619928	7.928967	2.504494
GSM1692260	28	0	5.736392	9.256134	7.187603	8.444711	5.829746	9.230215	5.892549	8.417673	6.452491	6.501787	3.65559
GSM1692261	28	0	4.800001	8.932575	5.056678	8.373442	8.79371	8.067902	5.499206	8.109597	7.582778	8.708062	4.132608
GSM1692266	28	0	4.649566	8.168226	7.512932	8.244739	7.495303	10.141906	4.948046	8.996401	6.273517	6.437973	4.683205
GSM1692269	28	0	4.021043	9.922648	7.058851	8.694786	8.17185	9.228547	5.670339	8.871918	7.182398	8.135967	2.244337
GSM1692272	28	0	5.129168	10.124975	9.495108	8.650469	10.597119	11.903932	6.644792	8.441501	8.145329	10.008217	2.864649
GSM1692274	28	0	4.791732	8.288527	7.133669	8.409307	10.66935	10.691455	5.460736	8.1346	7.63898	8.993571	2.233129
GSM1692277	28	0	5.930205	8.770415	7.202799	8.42769	11.458958	10.089099	6.248674	8.480023	7.827009	9.579111	2.813105
GSM1692278	28	0	5.50347	8.678382	6.092392	8.224369	9.623753	9.436532	5.380591	7.912613	8.016646	8.782116	4.892472
GSM1692284	28	0	3.931526	5.923058	5.257297	8.203556	5.346391	7.468091	5.285053	8.212024	7.144985	7.996531	4.014701
GSM1692286	28	0	5.861205	9.249782	7.734621	8.085364	10.834184	11.125571	6.290617	8.577898	7.801377	9.086319	3.659844
GSM1692289	28	0	5.276818	9.17039	5.922956	7.627649	9.093616	8.840474	4.896148	8.18147	6.624821	6.619076	6.182182
GSM1692291	28	0	5.991933	10.265781	6.868314	8.35599	10.205645	10.330986	5.576772	8.415222	7.727941	8.841	4.365471
GSM1692294	28	0	4.927004	8.977751	6.125793	8.031653	10.08894	9.728331	5.345841	8.405957	7.842025	9.004887	2.504448
GSM1692296	28	0	4.773199	7.416884	7.051891	9.250094	5.12776	9.15514	6.861943	8.632117	7.353937	9.433208	1.86877
GSM1692298	28	0	4.602029	8.217106	7.483314	9.078248	10.155017	11.161705	5.061606	7.222921	6.935751	8.183847	2.102205
GSM1692300	28	0	6.396958	10.43008	7.375216	8.5554	10.882025	10.456332	6.382321	9.492646	7.229583	8.534472	2.226775
GSM1692301	28	0	5.106254	8.444028	5.237456	7.827859	11.411012	8.818452	5.534054	7.927337	7.658213	8.516751	3.349538
GSM1692302	28	0	4.228679	5.606253	6.040932	8.460844	8.707463	8.691405	6.001239	7.223984	7.366964	8.841626	2.406816
GSM1692303	28	0	5.48226	8.923538	6.419442	8.469176	7.701458	8.555134	6.091315	7.708073	6.416365	7.273486	3.891421
GSM1692304	28	0	4.635443	7.56047	6.571991	7.869815	9.663604	9.034246	5.989373	8.611275	7.037866	7.581526	3.256905
GSM1692305	28	0	4.043192	8.022552	5.703253	8.683315	10.511149	9.449599	5.030089	8.079877	7.381312	8.221038	3.273388
GSM1692308	28	0	4.176935	5.709838	5.783579	8.650013	3.71417	8.629267	5.657685	6.481782	6.940472	8.442629	3.04514
GSM1692309	28	0	5.546659	10.15421	7.287933	9.214179	4.528758	9.574685	6.039872	7.879213	6.340642	6.461916	2.704287
GSM1692315	28	0	5.337946	10.108837	7.083901	8.409308	8.794104	10.754903	5.359265	9.82999	7.415808	8.061954	2.371582
GSM1692317	28	0	5.033873	9.172086	7.06199	8.232589	8.773224	10.193879	5.081769	8.89403	7.461535	7.349016	2.174467
GSM1692319	28	0	7.145785	10.039316	5.869395	8.57511	8.902444	8.754751	4.796101	8.033902	6.542288	6.443168	6.206307
GSM1692322	28	0	4.347022	9.532214	6.181876	8.221901	10.305447	10.065685	6.026539	8.754283	7.56997	8.375019	6.163884
GSM1692327	28	0	3.811075	8.592941	6.712646	9.066092	9.135289	10.547621	4.644707	7.237561	7.115402	7.348455	3.195397
GSM1692330	28	0	5.018078	9.268356	6.580798	8.150394	10.41355	10.205058	5.859721	8.713352	7.500457	8.324451	2.842608
GSM1692332	28	0	4.68384	7.364426	5.113119	8.216669	9.724794	8.585408	5.516959	6.858874	7.475141	8.846741	4.210394
GSM1692335	28	0	4.546492	9.186242	6.421026	7.743511	9.830526	9.782937	6.758921	7.567298	7.786605	8.044763	2.575028
GSM1692337	28	0	3.975665	7.488345	5.477427	8.364825	8.966302	8.705436	5.095665	6.472443	7.264216	8.333215	5.502976
GSM1692338	28	0	6.974596	10.878963	8.75173	8.872984	4.06463	11.670048	6.517101	9.169342	7.690523	9.870595	2.37304
GSM1692347	28	0	4.339862	8.484679	5.64137	8.335856	11.485411	9.687341	5.743804	7.87462	7.991078	9.178406	2.204925
GSM1692348	28	0	4.537205	8.342168	5.933873	7.826069	11.563316	9.817997	6.142672	8.923408	8.072633	9.151958	2.508849
GSM1692355	28	0	4.649436	9.029378	6.90369	7.850306	10.102053	10.459002	5.475284	9.164233	7.968763	8.46146	2.238789
GSM1692356	28	0	4.649761	9.245323	6.208978	9.005953	9.973388	9.972547	4.421963	8.291955	7.214403	7.782087	2.487923
GSM1692357	28	0	4.142084	6.886131	5.633614	8.554881	8.927587	9.843327	5.27162	7.486427	7.382343	9.182688	2.622527
GSM1692360	28	0	4.929762	7.715583	7.038755	8.705266	8.311037	10.470186	5.002785	8.677791	7.213412	8.407824	2.36949
GSM1692361	28	0	4.033005	6.414865	6.218784	8.652901	8.03392	8.924961	5.340674	7.604739	7.292438	7.743498	3.459599
GSM1692362	28	0	5.856827	8.215111	5.90423	8.626999	8.410046	8.938997	6.077072	8.932555	7.419463	9.000353	4.883228
GSM1692364	28	0	5.851363	7.890332	6.153056	8.652209	8.090985	9.269669	5.816077	8.019583	7.696732	9.947088	3.34285
GSM1692366	28	0	5.996569	8.018732	7.922646	7.705594	10.162769	10.590314	6.090131	8.199932	7.215115	8.483965	5.23041
GSM1692373	28	0	4.398892	9.098277	6.662175	8.25053	11.325397	9.841874	6.694983	8.053669	7.396673	8.966829	2.533054
GSM1692374	28	0	6.145835	9.55133	5.785409	8.429478	10.072054	9.065953	4.764403	8.502894	6.666269	7.045477	2.30776
GSM1692375	28	0	4.382309	9.078179	5.975471	8.438112	11.181874	9.713359	4.506397	7.200081	7.283083	7.924622	2.795915
GSM1692381	28	0	4.340994	8.47602	6.414285	9.195098	8.705687	9.684008	4.608918	7.610188	6.953478	7.52739	2.348448
GSM1692384	28	0	6.139592	9.799283	6.545615	7.978886	10.668331	10.40708	5.259409	8.74416	7.156201	7.982218	6.618175
GSM1692386	28	0	5.675152	7.380355	6.206871	8.301029	8.020359	9.478207	6.271663	8.400308	7.814189	8.978033	2.468121
GSM1692391	28	0	4.332713	8.411168	4.844384	8.105565	4.459333	8.073847	4.918779	7.933289	7.239383	8.124678	4.77954
GSM1692392	28	0	4.997451	10.398391	6.044274	8.106765	8.264665	8.931098	5.684678	8.696302	7.535869	7.982194	2.31794
GSM1692393	28	0	5.169758	10.751323	7.643934	7.499726	11.097236	10.369751	5.484312	9.566349	7.557211	8.138918	3.303092
GSM1692395	28	0	4.36747	7.372584	6.737554	8.224685	11.59847	10.207054	6.290912	9.154036	7.948133	8.545631	2.794665
GSM1692397	28	0	4.656529	9.03662	6.419999	8.762865	8.066232	9.788534	5.180817	7.986612	7.425408	8.465763	4.029236
GSM1692399	28	0	4.999624	9.057867	6.470767	8.072766	10.721237	9.591868	5.297162	8.193556	7.151057	7.542713	4.857979
GSM1692400	28	0	5.28648	8.27556	7.933304	9.584684	7.340412	10.860784	5.628087	7.529875	6.329256	6.943195	2.593216
GSM1692404	28	0	6.412961	9.07775	7.032425	8.449534	5.377481	9.796882	5.726683	9.576475	6.350583	6.814794	4.522142
GSM1692406	28	0	6.238132	9.79095	7.503832	8.397603	10.186746	10.496298	5.596526	9.759291	6.928679	7.043095	2.321169
GSM1692407	28	0	5.340158	9.240582	7.240497	8.737018	9.222921	10.472987	6.435747	8.993503	7.693372	8.952224	2.227857
GSM1692408	28	0	5.232788	7.954315	6.20041	7.919428	8.509871	9.330051	5.534159	8.73664	7.264314	8.269763	3.927436
GSM1692410	28	0	6.127922	9.333501	6.423114	7.231997	12.100221	9.968618	5.678904	8.495378	7.262489	8.399175	4.884659
GSM1692412	28	0	4.165191	9.299771	6.505422	7.904108	10.640707	10.064561	4.430983	7.50144	7.773244	8.020095	6.218993
GSM1692413	28	0	4.395829	9.144599	6.552535	8.928969	8.98938	9.306403	5.402034	8.739373	6.903029	6.82765	2.751288
GSM1692414	28	0	5.080112	7.162855	6.930478	8.270721	11.420518	10.474793	6.973789	8.422094	8.008793	9.165069	2.69553
GSM1692415	28	0	5.351469	8.179805	6.884374	9.014173	7.15964	10.01414	6.151484	7.891196	7.031933	8.362783	3.086428
GSM1692416	28	0	4.96364	7.620236	5.99885	8.739777	9.545355	9.157937	5.995285	7.677721	7.326935	7.912748	4.979971
GSM1692417	28	0	5.438013	9.932483	7.575828	8.23385	11.27294	10.836775	5.929309	9.417801	7.647095	8.488545	2.123822
GSM1692418	28	0	5.21732	8.157278	8.616598	8.404646	9.22169	11.605363	6.213887	9.1139	7.41516	8.256464	2.082901
GSM1692420	28	0	4.23377	9.638429	6.71486	7.795196	10.271825	10.2365	5.164557	8.552153	7.818373	8.686595	2.029129
GSM1692421	28	0	4.961301	7.29984	8.477916	8.638649	8.24444	11.412466	6.463824	8.519076	7.064902	8.27452	4.208935
GSM1692422	28	0	5.081116	9.647119	6.986456	8.63564	10.975848	10.357706	6.437012	8.232492	7.734089	8.879048	3.029063
GSM1692423	28	0	5.389087	10.696088	7.714358	8.665816	10.202072	11.048637	5.691521	8.191527	7.635222	8.57819	2.671324
GSM1692424	28	0	4.504021	7.464543	5.861241	8.404505	4.061901	8.964519	5.329922	8.051093	7.096925	8.563037	4.381904
GSM1692425	28	0	3.193207	7.631638	7.09166	8.634364	11.126281	10.602963	4.187393	6.987475	7.321495	8.441045	2.286323
GSM1692427	28	0	4.309219	8.488716	6.870817	8.059798	11.838579	10.665793	5.337997	8.262993	7.054582	7.560404	2.706704
GSM1692428	28	0	4.534427	8.271998	6.401655	8.49857	10.076444	9.882993	4.823518	7.271299	6.885905	7.217583	2.639474
GSM1692429	28	0	5.673089	8.940917	6.491023	8.462088	11.234515	10.098318	5.662916	8.131182	7.697017	8.598861	2.500436
GSM1692430	28	0	4.781518	9.357215	6.987706	8.554435	11.348116	10.359556	6.749622	8.712839	7.383896	8.931221	2.714389
GSM1692436	28	0	7.339885	8.560106	7.153754	7.740885	8.371438	9.884704	5.61389	9.180559	6.929622	7.692771	2.73426
GSM1692437	28	0	5.140725	9.153142	7.59724	7.751788	8.39262	10.850122	5.158355	9.228877	6.974336	7.248484	1.760208
GSM1692438	28	0	4.793946	8.737225	6.792963	8.599539	9.127568	9.679156	5.30943	8.335501	6.907293	7.056501	3.197594
GSM1692439	28	0	4.33516	9.711365	7.910623	9.119503	9.170429	10.854633	5.464176	7.795858	7.256481	8.162808	2.391985
GSM1692440	28	0	5.15893	8.222238	6.394187	7.364286	10.772104	9.563277	4.996525	9.030685	7.312892	8.326176	2.22048
GSM1692441	28	0	4.728157	9.481838	7.009396	8.782029	8.594192	9.813116	5.338401	7.998286	7.512991	7.962283	5.488725
GSM1692445	28	0	5.314387	6.976829	5.777039	8.363809	8.747159	9.334741	5.657574	7.775661	7.320805	8.850093	4.000542
GSM1692446	28	0	7.249202	10.346734	6.578313	7.365404	10.886756	9.643838	5.498265	7.304537	7.611438	7.012471	4.275146
GSM1692448	28	0	4.796269	8.653338	4.624577	7.87339	8.194448	8.342303	4.414204	8.279524	7.300721	8.648181	4.752181
GSM1692452	28	0	5.457579	9.059602	7.003482	8.213688	10.641239	10.327492	5.330615	8.207273	7.242816	7.538009	3.975961
GSM1692453	28	0	6.48791	10.197371	5.251725	7.64719	10.608389	8.683906	4.880153	6.882849	7.41489	7.646361	6.89786
GSM1692455	28	0	6.062307	7.947317	8.433508	8.519795	9.351824	10.96075	6.028287	8.735964	7.275523	7.982628	2.466864
GSM1692458	28	0	6.292165	8.933005	5.746792	7.045867	11.113221	8.867745	5.709907	8.973503	7.455635	7.504566	3.798577
GSM1692461	28	0	5.976063	9.456613	6.042161	8.647363	10.092872	8.885116	6.27904	8.771648	7.215705	8.399173	2.470516
GSM1692465	28	0	5.336655	7.31656	5.564352	7.707833	8.052812	8.472316	4.748715	7.825859	7.39938	7.967365	5.213903
GSM1692466	28	0	5.243333	8.066654	6.577665	8.706189	7.655843	11.053327	6.110882	8.576196	7.789813	9.117815	2.553958
GSM1692482	28	0	6.225014	8.476831	6.057978	7.992725	7.802843	8.400517	5.884906	9.439376	6.963112	8.147956	3.611671
GSM1692484	28	0	5.168704	8.655386	5.79719	8.025167	11.002287	9.232522	5.75279	7.880877	7.783852	8.087726	4.671812
GSM1692488	28	0	5.995632	7.012138	7.139043	7.669166	9.049022	9.295114	5.679135	8.401013	6.848159	7.118848	3.079409
GSM1692489	28	0	4.884323	7.679668	6.091841	8.405918	8.660996	9.110549	5.176306	9.274766	6.83606	7.961299	2.677793
GSM1692491	28	0	5.687184	8.363452	8.105398	8.11636	8.550735	10.973295	5.849683	9.090371	7.13432	7.971182	2.421616
GSM1692492	28	0	6.375673	9.211069	8.15743	8.329926	9.079948	10.825662	5.686747	9.194114	7.442869	8.292801	2.520386
GSM1692493	28	0	5.841753	9.866701	7.245241	8.657036	5.482117	10.461622	5.419976	7.956472	6.761518	7.575412	4.470478
GSM1692494	28	0	4.819844	9.840172	7.509521	8.502241	11.007873	10.754095	5.458577	7.968994	7.519716	8.244261	2.617102
GSM1692498	28	0	5.776324	10.03688	7.795944	7.772505	11.214024	10.715443	5.500282	9.38046	7.291874	7.282339	2.630768
GSM1692499	28	0	3.84491	6.733355	5.517631	8.645806	6.114306	8.455211	5.051731	7.022188	7.037928	8.308602	3.647518
GSM1692501	28	0	4.496014	8.403671	6.747316	8.76824	8.392283	9.975145	5.506009	8.35857	7.229206	8.038719	2.660495
