# Supplementary material for: Identification of a novel sepsis prognosis model and analysis of possible drug application prospects: Based on scRNA-seq and RNA-seq data
Source: Front Immunol. 2022 Oct 28;13:888891. doi: 10.3389/fimmu.2022.888891 (PMC9650379; doi:10.3389/fimmu.2022.888891)
Supplement: Supplementary file 1 [file DataSheet_1.zip › supplementary file/low-kegg gsea.xls]

NAME	GS<br> follow link to MSigDB	GS DETAILS	SIZE	ES	NES	NOM p-val	FDR q-val	FWER p-val	RANK AT MAX	LEADING EDGE
KEGG_CARDIAC_MUSCLE_CONTRACTION	KEGG_CARDIAC_MUSCLE_CONTRACTION	Details ...	47	-0.48570848	-1.8063256	0.0124223605	0.22952488	0.165	3018	tags=43%, list=26%, signal=57%
KEGG_PYRIMIDINE_METABOLISM	KEGG_PYRIMIDINE_METABOLISM	Details ...	80	-0.4938786	-1.666667	0.012345679	0.5040346	0.469	1435	tags=21%, list=12%, signal=24%
KEGG_AMINO_SUGAR_AND_NUCLEOTIDE_SUGAR_METABOLISM	KEGG_AMINO_SUGAR_AND_NUCLEOTIDE_SUGAR_METABOLISM	Details ...	37	-0.50721914	-1.620918	0.014314928	0.5005175	0.589	1873	tags=30%, list=16%, signal=35%
KEGG_PORPHYRIN_AND_CHLOROPHYLL_METABOLISM	KEGG_PORPHYRIN_AND_CHLOROPHYLL_METABOLISM	Details ...	19	-0.67294407	-1.6187304	0.028688524	0.37972647	0.591	1491	tags=47%, list=13%, signal=54%
KEGG_BIOSYNTHESIS_OF_UNSATURATED_FATTY_ACIDS	KEGG_BIOSYNTHESIS_OF_UNSATURATED_FATTY_ACIDS	Details ...	16	-0.60406756	-1.5626217	0.027613413	0.46451303	0.722	588	tags=31%, list=5%, signal=33%
KEGG_OXIDATIVE_PHOSPHORYLATION	KEGG_OXIDATIVE_PHOSPHORYLATION	Details ...	87	-0.39188728	-1.5384431	0.11133603	0.46289545	0.771	3106	tags=36%, list=27%, signal=48%
KEGG_HUNTINGTONS_DISEASE	KEGG_HUNTINGTONS_DISEASE	Details ...	138	-0.31137404	-1.527081	0.058704454	0.428121	0.796	3106	tags=33%, list=27%, signal=45%
KEGG_CELL_CYCLE	KEGG_CELL_CYCLE	Details ...	100	-0.50412583	-1.509016	0.04989605	0.42907962	0.83	1901	tags=37%, list=17%, signal=44%
KEGG_PROXIMAL_TUBULE_BICARBONATE_RECLAMATION	KEGG_PROXIMAL_TUBULE_BICARBONATE_RECLAMATION	Details ...	15	-0.5696016	-1.5042043	0.03960396	0.39245558	0.839	3532	tags=53%, list=31%, signal=77%
KEGG_ARGININE_AND_PROLINE_METABOLISM	KEGG_ARGININE_AND_PROLINE_METABOLISM	Details ...	34	-0.47918627	-1.4922359	0.036893204	0.38055673	0.857	1376	tags=32%, list=12%, signal=37%
KEGG_GLYCOLYSIS_GLUCONEOGENESIS	KEGG_GLYCOLYSIS_GLUCONEOGENESIS	Details ...	36	-0.4448136	-1.4830647	0.041753653	0.36702794	0.864	1821	tags=25%, list=16%, signal=30%
KEGG_OOCYTE_MEIOSIS	KEGG_OOCYTE_MEIOSIS	Details ...	82	-0.4368742	-1.4762672	0.05102041	0.35215175	0.878	1929	tags=30%, list=17%, signal=36%
KEGG_GLUTATHIONE_METABOLISM	KEGG_GLUTATHIONE_METABOLISM	Details ...	37	-0.44752592	-1.4674492	0.06719368	0.3424429	0.888	2383	tags=35%, list=21%, signal=44%
KEGG_P53_SIGNALING_PATHWAY	KEGG_P53_SIGNALING_PATHWAY	Details ...	55	-0.4715328	-1.4666803	0.036072146	0.3195167	0.888	1451	tags=31%, list=13%, signal=35%
KEGG_PROTEIN_EXPORT	KEGG_PROTEIN_EXPORT	Details ...	19	-0.5426191	-1.4382368	0.08858268	0.35469553	0.919	1163	tags=26%, list=10%, signal=29%
KEGG_PARKINSONS_DISEASE	KEGG_PARKINSONS_DISEASE	Details ...	86	-0.35012296	-1.4320074	0.14784394	0.34644672	0.922	3143	tags=35%, list=27%, signal=48%
KEGG_GLYCOSPHINGOLIPID_BIOSYNTHESIS_LACTO_AND_NEOLACTO_SERIES	KEGG_GLYCOSPHINGOLIPID_BIOSYNTHESIS_LACTO_AND_NEOLACTO_SERIES	Details ...	17	-0.5535702	-1.4258159	0.057086613	0.33858895	0.929	1080	tags=41%, list=9%, signal=45%
KEGG_PEROXISOME	KEGG_PEROXISOME	Details ...	61	-0.427952	-1.4132799	0.073619634	0.34434447	0.939	1783	tags=25%, list=15%, signal=29%
KEGG_RNA_POLYMERASE	KEGG_RNA_POLYMERASE	Details ...	25	-0.4612378	-1.41064	0.12145749	0.330931	0.941	954	tags=12%, list=8%, signal=13%
KEGG_PPAR_SIGNALING_PATHWAY	KEGG_PPAR_SIGNALING_PATHWAY	Details ...	39	-0.41148603	-1.376213	0.06476191	0.38050672	0.966	1388	tags=23%, list=12%, signal=26%
KEGG_GLYCINE_SERINE_AND_THREONINE_METABOLISM	KEGG_GLYCINE_SERINE_AND_THREONINE_METABOLISM	Details ...	19	-0.5164987	-1.3714813	0.10909091	0.37165803	0.967	2012	tags=42%, list=17%, signal=51%
KEGG_NUCLEOTIDE_EXCISION_REPAIR	KEGG_NUCLEOTIDE_EXCISION_REPAIR	Details ...	39	-0.46468744	-1.3545119	0.14012739	0.38647777	0.974	1901	tags=28%, list=17%, signal=34%
KEGG_DRUG_METABOLISM_CYTOCHROME_P450	KEGG_DRUG_METABOLISM_CYTOCHROME_P450	Details ...	21	-0.46497554	-1.3327544	0.13469388	0.41168046	0.983	4718	tags=67%, list=41%, signal=113%
KEGG_DNA_REPLICATION	KEGG_DNA_REPLICATION	Details ...	32	-0.5584362	-1.3157068	0.19507186	0.42901593	0.986	3552	tags=63%, list=31%, signal=90%
KEGG_BUTANOATE_METABOLISM	KEGG_BUTANOATE_METABOLISM	Details ...	22	-0.44920316	-1.3148983	0.13412228	0.41380137	0.986	1713	tags=32%, list=15%, signal=37%
KEGG_MISMATCH_REPAIR	KEGG_MISMATCH_REPAIR	Details ...	22	-0.49955148	-1.303467	0.19269776	0.41914096	0.988	2864	tags=45%, list=25%, signal=60%
KEGG_ECM_RECEPTOR_INTERACTION	KEGG_ECM_RECEPTOR_INTERACTION	Details ...	39	-0.4680177	-1.2946624	0.1764706	0.42088068	0.99	3615	tags=56%, list=31%, signal=82%
KEGG_STARCH_AND_SUCROSE_METABOLISM	KEGG_STARCH_AND_SUCROSE_METABOLISM	Details ...	21	-0.48886883	-1.2857169	0.17979798	0.42288136	0.992	1442	tags=33%, list=13%, signal=38%
KEGG_FRUCTOSE_AND_MANNOSE_METABOLISM	KEGG_FRUCTOSE_AND_MANNOSE_METABOLISM	Details ...	29	-0.39367568	-1.2752694	0.1515748	0.42941162	0.992	720	tags=14%, list=6%, signal=15%
KEGG_REGULATION_OF_AUTOPHAGY	KEGG_REGULATION_OF_AUTOPHAGY	Details ...	17	-0.45762917	-1.2672818	0.19449902	0.43046874	0.994	2285	tags=35%, list=20%, signal=44%
KEGG_ALANINE_ASPARTATE_AND_GLUTAMATE_METABOLISM	KEGG_ALANINE_ASPARTATE_AND_GLUTAMATE_METABOLISM	Details ...	20	-0.43232045	-1.2617421	0.18181819	0.4271418	0.995	2941	tags=50%, list=26%, signal=67%
KEGG_PURINE_METABOLISM	KEGG_PURINE_METABOLISM	Details ...	104	-0.34698483	-1.2582831	0.17575757	0.4197806	0.996	1461	tags=16%, list=13%, signal=19%
KEGG_ABC_TRANSPORTERS	KEGG_ABC_TRANSPORTERS	Details ...	24	-0.44185236	-1.2398157	0.15625	0.4410015	0.996	545	tags=25%, list=5%, signal=26%
KEGG_ALZHEIMERS_DISEASE	KEGG_ALZHEIMERS_DISEASE	Details ...	124	-0.25729045	-1.2274894	0.17489712	0.4518422	0.996	3136	tags=35%, list=27%, signal=47%
KEGG_UBIQUITIN_MEDIATED_PROTEOLYSIS	KEGG_UBIQUITIN_MEDIATED_PROTEOLYSIS	Details ...	119	-0.32599673	-1.2225986	0.18350515	0.44815415	0.996	2503	tags=32%, list=22%, signal=40%
KEGG_HYPERTROPHIC_CARDIOMYOPATHY_HCM	KEGG_HYPERTROPHIC_CARDIOMYOPATHY_HCM	Details ...	44	-0.37400582	-1.2044735	0.20086393	0.4705199	0.997	2931	tags=36%, list=25%, signal=49%
KEGG_O_GLYCAN_BIOSYNTHESIS	KEGG_O_GLYCAN_BIOSYNTHESIS	Details ...	19	-0.47781375	-1.179891	0.27572817	0.5021809	0.997	1460	tags=32%, list=13%, signal=36%
KEGG_PROGESTERONE_MEDIATED_OOCYTE_MATURATION	KEGG_PROGESTERONE_MEDIATED_OOCYTE_MATURATION	Details ...	62	-0.3365983	-1.1658083	0.2398374	0.51591706	0.997	1929	tags=26%, list=17%, signal=31%
KEGG_PYRUVATE_METABOLISM	KEGG_PYRUVATE_METABOLISM	Details ...	27	-0.3932934	-1.1426883	0.31600833	0.5473769	0.999	2453	tags=37%, list=21%, signal=47%
KEGG_INOSITOL_PHOSPHATE_METABOLISM	KEGG_INOSITOL_PHOSPHATE_METABOLISM	Details ...	44	-0.3041314	-1.1364417	0.26804122	0.5462345	0.999	1824	tags=23%, list=16%, signal=27%
KEGG_NICOTINATE_AND_NICOTINAMIDE_METABOLISM	KEGG_NICOTINATE_AND_NICOTINAMIDE_METABOLISM	Details ...	15	-0.41225764	-1.123171	0.27108434	0.5606386	0.999	1784	tags=33%, list=15%, signal=39%
KEGG_GLYCOSYLPHOSPHATIDYLINOSITOL_GPI_ANCHOR_BIOSYNTHESIS	KEGG_GLYCOSYLPHOSPHATIDYLINOSITOL_GPI_ANCHOR_BIOSYNTHESIS	Details ...	21	-0.37284958	-1.1215385	0.32359082	0.55009955	0.999	2046	tags=24%, list=18%, signal=29%
KEGG_ADIPOCYTOKINE_SIGNALING_PATHWAY	KEGG_ADIPOCYTOKINE_SIGNALING_PATHWAY	Details ...	49	-0.30440164	-1.1165799	0.27799228	0.5466178	0.999	1872	tags=22%, list=16%, signal=27%
KEGG_FATTY_ACID_METABOLISM	KEGG_FATTY_ACID_METABOLISM	Details ...	28	-0.37697735	-1.1042207	0.3277311	0.5580078	0.999	1713	tags=21%, list=15%, signal=25%
KEGG_PROTEASOME	KEGG_PROTEASOME	Details ...	39	-0.33865088	-1.0763146	0.38554215	0.60050184	1.0	2646	tags=33%, list=23%, signal=43%
KEGG_PENTOSE_PHOSPHATE_PATHWAY	KEGG_PENTOSE_PHOSPHATE_PATHWAY	Details ...	22	-0.35814762	-1.0725332	0.35714287	0.5953046	1.0	1053	tags=23%, list=9%, signal=25%
KEGG_GALACTOSE_METABOLISM	KEGG_GALACTOSE_METABOLISM	Details ...	19	-0.3520759	-1.0712135	0.34122288	0.58512	1.0	1873	tags=32%, list=16%, signal=38%
KEGG_DRUG_METABOLISM_OTHER_ENZYMES	KEGG_DRUG_METABOLISM_OTHER_ENZYMES	Details ...	23	-0.33947992	-1.0695229	0.3744681	0.57666075	1.0	1435	tags=17%, list=12%, signal=20%
KEGG_GLYCEROPHOSPHOLIPID_METABOLISM	KEGG_GLYCEROPHOSPHOLIPID_METABOLISM	Details ...	49	-0.2798127	-1.0620861	0.35589942	0.57960683	1.0	2087	tags=24%, list=18%, signal=30%
KEGG_CITRATE_CYCLE_TCA_CYCLE	KEGG_CITRATE_CYCLE_TCA_CYCLE	Details ...	26	-0.3728067	-1.0483841	0.42561984	0.59530663	1.0	2109	tags=27%, list=18%, signal=33%
KEGG_ETHER_LIPID_METABOLISM	KEGG_ETHER_LIPID_METABOLISM		16	-0.3425889	-1.0447884	0.41325536	0.5908963	1.0	1714	tags=31%, list=15%, signal=37%
KEGG_VALINE_LEUCINE_AND_ISOLEUCINE_DEGRADATION	KEGG_VALINE_LEUCINE_AND_ISOLEUCINE_DEGRADATION		36	-0.3415823	-1.0339409	0.43632567	0.5989893	1.0	1713	tags=22%, list=15%, signal=26%
KEGG_RIBOSOME	KEGG_RIBOSOME		84	-0.3550723	-1.029962	0.49007937	0.59579855	1.0	1971	tags=20%, list=17%, signal=24%
KEGG_MELANOMA	KEGG_MELANOMA		44	-0.287648	-1.0251172	0.39529914	0.5932163	1.0	2880	tags=34%, list=25%, signal=45%
KEGG_TRYPTOPHAN_METABOLISM	KEGG_TRYPTOPHAN_METABOLISM		22	-0.3407916	-1.0239819	0.4120083	0.58455586	1.0	2180	tags=23%, list=19%, signal=28%
KEGG_ONE_CARBON_POOL_BY_FOLATE	KEGG_ONE_CARBON_POOL_BY_FOLATE		15	-0.41787693	-1.0186052	0.45378152	0.5841344	1.0	1338	tags=33%, list=12%, signal=38%
KEGG_METABOLISM_OF_XENOBIOTICS_BY_CYTOCHROME_P450	KEGG_METABOLISM_OF_XENOBIOTICS_BY_CYTOCHROME_P450		21	-0.3534526	-1.0175387	0.43578947	0.57582855	1.0	4718	tags=57%, list=41%, signal=97%
KEGG_SPHINGOLIPID_METABOLISM	KEGG_SPHINGOLIPID_METABOLISM		25	-0.3230308	-1.0021063	0.46153846	0.5938007	1.0	3366	tags=48%, list=29%, signal=68%
KEGG_DILATED_CARDIOMYOPATHY	KEGG_DILATED_CARDIOMYOPATHY		47	-0.29728025	-0.967936	0.5168067	0.64487565	1.0	2931	tags=32%, list=25%, signal=43%
KEGG_VASOPRESSIN_REGULATED_WATER_REABSORPTION	KEGG_VASOPRESSIN_REGULATED_WATER_REABSORPTION		35	-0.2508536	-0.95646524	0.5127701	0.654887	1.0	1929	tags=23%, list=17%, signal=27%
KEGG_AMYOTROPHIC_LATERAL_SCLEROSIS_ALS	KEGG_AMYOTROPHIC_LATERAL_SCLEROSIS_ALS		37	-0.25566918	-0.9526049	0.5304519	0.6512287	1.0	1058	tags=19%, list=9%, signal=21%
KEGG_SMALL_CELL_LUNG_CANCER	KEGG_SMALL_CELL_LUNG_CANCER		62	-0.24327902	-0.93600136	0.56504065	0.67056865	1.0	2144	tags=26%, list=19%, signal=32%
KEGG_BLADDER_CANCER	KEGG_BLADDER_CANCER		33	-0.27010027	-0.93092173	0.5492958	0.66901755	1.0	881	tags=15%, list=8%, signal=16%
KEGG_TGF_BETA_SIGNALING_PATHWAY	KEGG_TGF_BETA_SIGNALING_PATHWAY		58	-0.25507516	-0.9292944	0.57768923	0.66142255	1.0	2733	tags=31%, list=24%, signal=40%
KEGG_SNARE_INTERACTIONS_IN_VESICULAR_TRANSPORT	KEGG_SNARE_INTERACTIONS_IN_VESICULAR_TRANSPORT		34	-0.26333636	-0.9196107	0.577551	0.66781044	1.0	2277	tags=26%, list=20%, signal=33%
KEGG_BASAL_TRANSCRIPTION_FACTORS	KEGG_BASAL_TRANSCRIPTION_FACTORS		24	-0.31757152	-0.8990064	0.5766129	0.6947763	1.0	3368	tags=38%, list=29%, signal=53%
KEGG_MTOR_SIGNALING_PATHWAY	KEGG_MTOR_SIGNALING_PATHWAY		40	-0.2586745	-0.87117535	0.63339734	0.73360914	1.0	1897	tags=23%, list=16%, signal=27%
KEGG_PROPANOATE_METABOLISM	KEGG_PROPANOATE_METABOLISM		22	-0.34445122	-0.85637283	0.6418511	0.74918747	1.0	1450	tags=23%, list=13%, signal=26%
KEGG_LONG_TERM_POTENTIATION	KEGG_LONG_TERM_POTENTIATION		52	-0.21143055	-0.84551275	0.6923077	0.75714916	1.0	3288	tags=37%, list=29%, signal=51%
KEGG_N_GLYCAN_BIOSYNTHESIS	KEGG_N_GLYCAN_BIOSYNTHESIS		39	-0.24784368	-0.8408946	0.66262627	0.7538853	1.0	3674	tags=41%, list=32%, signal=60%
KEGG_HOMOLOGOUS_RECOMBINATION	KEGG_HOMOLOGOUS_RECOMBINATION		16	-0.3173453	-0.8406739	0.64503044	0.7435449	1.0	2864	tags=31%, list=25%, signal=42%
KEGG_THYROID_CANCER	KEGG_THYROID_CANCER		23	-0.2641613	-0.7957555	0.7292929	0.80670387	1.0	2700	tags=35%, list=23%, signal=45%
KEGG_RNA_DEGRADATION	KEGG_RNA_DEGRADATION		50	-0.26187322	-0.77385366	0.7505071	0.8307403	1.0	1609	tags=18%, list=14%, signal=21%
KEGG_BASE_EXCISION_REPAIR	KEGG_BASE_EXCISION_REPAIR		27	-0.26821858	-0.7558145	0.79957354	0.8457859	1.0	1599	tags=19%, list=14%, signal=21%
KEGG_TYROSINE_METABOLISM	KEGG_TYROSINE_METABOLISM		23	-0.24656884	-0.7283869	0.8222698	0.8731696	1.0	3330	tags=35%, list=29%, signal=49%
KEGG_SELENOAMINO_ACID_METABOLISM	KEGG_SELENOAMINO_ACID_METABOLISM		18	-0.24782383	-0.7076843	0.8128655	0.8870544	1.0	2010	tags=22%, list=17%, signal=27%
KEGG_TYPE_II_DIABETES_MELLITUS	KEGG_TYPE_II_DIABETES_MELLITUS		32	-0.22554386	-0.6886985	0.92276424	0.8970796	1.0	3062	tags=34%, list=27%, signal=47%
KEGG_GAP_JUNCTION	KEGG_GAP_JUNCTION		52	-0.17344332	-0.65366095	0.9284254	0.92141765	1.0	2761	tags=23%, list=24%, signal=30%
KEGG_OLFACTORY_TRANSDUCTION	KEGG_OLFACTORY_TRANSDUCTION		43	-0.23395678	-0.5894148	0.84210527	0.9544099	1.0	4800	tags=51%, list=42%, signal=87%
