# Supplementary material for: Identification of a novel sepsis prognosis model and analysis of possible drug application prospects: Based on scRNA-seq and RNA-seq data
Source: Front Immunol. 2022 Oct 28;13:888891. doi: 10.3389/fimmu.2022.888891 (PMC9650379; doi:10.3389/fimmu.2022.888891)
Supplement: Supplementary file 1 [file DataSheet_1.zip › supplementary file/matrix gene.txt]

ID	GSM1602801	GSM1602802	GSM1602803	GSM1602804	GSM1602805	GSM1602806	GSM1602807	GSM1602808	GSM1602809	GSM1602810	GSM1602811	GSM1602812	GSM1602813	GSM1602814	GSM1602815	GSM1602816	GSM1602817	GSM1602818	GSM1602819	GSM1602820	GSM1602821	GSM1602822	GSM1602823	GSM1602824	GSM1602825	GSM1602826	GSM1602827	GSM1602828	GSM1602829	GSM1602830	GSM1602831	GSM1602832	GSM1602833	GSM1602834	GSM1602835	GSM1602836	GSM1602837	GSM1602838	GSM1602839	GSM1602840	GSM1602841	GSM1602842	GSM1602843	GSM1602844	GSM1602845	GSM1602846	GSM1602847	GSM1602848	GSM1602849
AES	5.66939266666667	5.389422	5.440113	6.51791066666667	5.08327666666667	5.262513	6.31076433333333	5.651592	6.65646466666667	6.27338	4.787747	4.59564266666667	5.719196	4.95764633333333	4.670088	6.17463733333333	5.032471	5.22597233333333	4.55609733333333	5.04874166666667	4.89184633333333	6.23276633333333	6.125479	4.96325633333333	5.53529933333333	5.29944933333333	4.97955866666667	6.09540266666667	4.87639033333333	4.824495	4.35901933333333	6.252625	5.217697	5.263127	5.98594466666667	5.664597	5.50510033333333	5.998357	4.96764066666667	4.728795	5.12497566666667	4.538441	5.056514	5.16301633333333	4.76269866666667	6.397128	5.71552533333333	5.121248	5.04421466666667
AHSP	7.781545	7.013898	7.514632	5.508211	5.625586	5.677773	5.58631	9.529338	6.407496	7.858243	6.229057	10.422384	11.312758	7.624362	6.980254	9.427044	10.994462	11.062907	7.349885	8.79833	7.232101	8.691615	10.135155	10.598648	7.03998	8.001751	9.361237	7.474293	5.53243	7.433367	7.230672	8.362694	11.343728	8.717957	8.411394	6.863971	8.048856	7.787294	9.2558	8.263059	8.207726	5.573205	10.439844	7.594069	9.87484	6.134562	9.329686	9.840542	7.302123
AKR7A2	4.700671	5.3998375	5.2752745	5.5709815	4.5663705	4.7604815	5.8151045	4.952277	6.020417	5.564641	4.026544	4.259782	5.550325	4.9895245	4.5765775	6.004734	4.354292	3.3538645	4.772904	6.333374	4.4112995	5.1786495	5.4782995	3.9529355	5.923613	4.4224745	4.7342015	5.8722185	4.30269	4.923658	4.107802	4.796323	3.780671	6.203074	5.6559245	4.9018165	5.396	5.4305045	4.9669335	4.652365	4.8041615	5.246595	4.837741	3.954301	3.829776	5.96357	4.7096935	4.193987	5.2645115
ALAS2	8.598783	7.82084966666667	8.892352	7.25019066666667	6.456768	7.21656133333333	9.03274366666667	11.5223733333333	7.04591566666667	10.1375923333333	8.259517	11.647831	11.8940186666667	9.659274	8.96240066666667	11.28943	11.239246	12.1868903333333	8.82828133333333	10.8698403333333	9.42997333333333	8.84242833333333	11.419678	11.0563633333333	10.5638323333333	10.6844596666667	11.4901723333333	9.40561266666667	7.04656366666667	7.84054066666667	10.2464216666667	10.031197	11.8210876666667	11.4668093333333	11.6651573333333	8.23184666666667	9.51778633333333	9.539435	10.6185846666667	10.5712583333333	9.22608366666667	8.11633433333333	11.856616	9.265608	11.778317	7.576349	10.05263	11.8595783333333	10.3377616666667
ANXA1	8.922494	9.8414155	10.65271575	9.01317425	10.00497575	9.59684375	6.9598945	9.24717725	9.23160275	9.971879	9.91485675	10.55706575	9.78587375	9.37210975	9.351745	9.03185275	9.960671	9.85165475	10.907832	9.7976305	10.3823395	8.0385105	9.07584225	9.69866075	9.993283	9.6774215	9.35165175	7.65034175	10.68893175	9.6451655	10.2182175	7.734211	8.4001635	10.1462475	9.16872725	9.64418425	10.5017075	9.79552075	10.44158725	10.29270725	9.708587	10.14619325	9.67704575	10.96506325	10.171599	8.99078325	9.29140525	7.9921935	8.32481475
ARL4C	5.14160833333333	4.89537333333333	5.56119266666667	6.44027233333333	4.73700933333333	4.614844	6.322644	5.685005	7.13300933333333	5.996648	2.77824	4.37822933333333	4.012087	4.65921266666667	3.93742533333333	5.19360333333333	5.38619166666667	4.043588	4.03005133333333	4.70886133333333	3.61585233333333	6.15929466666667	3.18915366666667	5.02852366666667	4.69879466666667	4.18385366666667	4.27621066666667	5.035395	4.637199	4.84942466666667	3.86485533333333	5.47660466666667	4.41062866666667	3.62401766666667	6.427272	5.88039066666667	5.34455	4.83866566666667	4.81116166666667	5.040011	5.655741	4.30433633333333	5.45452	2.60229733333333	3.637157	5.806646	5.85305466666667	4.266425	5.18274566666667
CA1	4.12313933333333	4.373518	5.655039	3.824065	5.417135	4.95873533333333	4.32479366666667	7.14626733333333	3.96317133333333	5.70554866666667	4.14149733333333	7.837035	8.413957	5.190458	6.70405966666667	7.49408833333333	8.16064933333333	8.87183533333333	4.947196	8.05941866666667	5.586114	6.190767	7.93330633333333	7.508198	6.55147633333333	6.14305033333333	8.25145066666667	4.46217666666667	4.37449	4.67833533333333	5.70651766666667	5.553288	8.42304333333333	6.97163933333333	6.87474166666667	4.287112	5.93247166666667	6.14417166666667	6.74208633333333	5.85077533333333	5.80238333333333	5.00672133333333	8.004431	6.29777566666667	7.665744	3.966858	7.36839166666667	8.27158866666667	5.073836
CCL5	9.116056	7.89369366666667	8.59555	9.05089166666667	7.12836233333333	8.01781066666667	9.97416833333333	8.78868766666667	9.95721966666667	9.77011533333333	8.32764766666667	8.00201633333333	10.5260546666667	8.08943233333333	7.16677866666667	8.922616	8.34058066666667	6.68385966666667	8.220873	8.93101933333333	7.07231766666667	8.18493733333333	7.92613066666667	6.264316	8.659382	7.63871866666667	7.13978666666667	8.16291033333333	7.19992466666667	8.044538	7.938137	9.37129766666667	8.78511466666667	9.46305433333333	9.93646933333333	9.54677533333333	9.505287	8.15357933333333	8.18206733333333	8.45795	9.33494233333333	7.18689066666667	9.465821	6.99551933333333	8.07740033333333	9.483345	9.89327333333333	8.96346833333333	9.47540133333333
CD3D	4.891699	6.0513555	6.724925	7.2841465	5.232805	4.636411	6.662455	6.4857395	7.533517	7.047111	3.297395	4.475762	4.4075585	4.868262	3.771898	4.8793045	5.311703	4.3523855	4.2460215	4.5180915	3.8869085	8.178832	3.1071495	5.6243715	5.020842	3.843084	4.2614645	4.804407	5.36292	5.6620465	3.2984325	6.4189255	4.725338	3.809668	5.4386875	6.659539	5.9160365	5.3417455	4.6004095	6.075979	6.357016	5.1758115	4.7949585	2.2740025	3.517325	6.7169795	6.248131	4.809531	4.731718
CD3E	2.692518	2.883905	2.76999	4.332187	2.809781	2.557863	4.700654	3.217224	4.260582	3.988738	2.297623	2.090848	2.295222	2.533008	2.080093	3.34138	2.590926	2.111059	2.393669	2.548359	2.113262	4.487919	1.994934	3.215629	2.819664	2.502559	2.016378	3.520154	2.708483	2.304104	2.38667	3.594975	2.466449	2.218203	2.945528	2.633121	3.101117	2.542045	2.569045	2.547716	3.190074	2.310303	2.345849	2.004389	2.74846	3.523056	3.709369	2.845797	2.981852
CD63	10.2232855	9.972229	10.673018	9.177116	9.871372	9.5963485	8.8108525	8.864915	8.5798255	9.6649185	10.430015	9.910697	10.3759805	9.932067	10.815631	10.0249745	9.8784715	9.434051	10.696879	9.6138115	11.125445	9.5970195	10.8733715	9.187246	10.056081	10.8964595	9.899997	9.359203	10.0923975	10.164756	10.346033	9.580652	9.4663415	10.0369275	10.081562	9.8103655	10.567346	9.0851915	11.007907	9.4853945	9.675113	10.5325725	9.2565155	10.578619	10.6107025	9.918639	10.222611	9.3428125	9.8034235
CD74	7.756265	6.7275024	6.1297856	8.1737308	5.9518202	7.2015302	8.9463802	7.7445734	9.0738012	7.7310338	6.6516102	6.2048008	6.7488318	8.0849604	6.2655894	7.749309	6.985415	5.3588794	5.6654488	7.3996722	6.2491862	7.515415	6.2034114	6.4366128	7.322695	6.220535	6.9937536	8.696979	5.4808112	6.6936624	6.7881596	7.6865098	4.8197522	6.055557	7.854161	7.7648098	7.3082754	7.5531976	6.125616	6.6110106	6.3515732	5.8772232	7.1242128	4.4369358	5.334137	7.404609	7.1280978	6.3575332	7.337479
CLEC1B	5.220723	5.267223	4.662552	3.696976	3.153619	6.479918	4.075139	4.188397	3.477177	4.081337	6.609779	5.909589	8.182812	4.522667	5.239015	4.34073	5.320076	6.823993	6.358805	6.803368	6.256771	3.716533	4.407807	3.695227	4.449138	5.272593	4.820249	4.285689	3.503248	6.819593	5.182194	4.392612	3.640373	6.918041	3.937126	3.850974	4.539666	4.049782	6.926785	5.682206	5.290458	4.580193	5.510453	7.48061	5.075874	4.028538	4.980891	5.312963	6.000776
CLEC2B	6.242362	5.8165205	6.5779535	6.55994	7.080891	6.4639535	4.380524	8.1492195	6.0386745	7.3843105	6.055967	6.294576	3.92326	6.18664	6.602251	5.5050065	6.1162485	5.081449	5.635844	5.8562345	5.0324205	6.130071	3.9031185	6.017098	5.3833565	5.018709	6.4155175	5.7702855	6.9148205	6.1092795	5.2408835	6.1874475	4.709864	4.786885	6.685702	7.408029	6.1811695	6.694765	5.574346	8.0687885	6.737034	7.1206	5.2620965	6.1383525	5.6748305	6.498833	4.947149	5.979783	6.732519
COMMD6	5.47014175	6.3007425	7.285842	6.74336825	5.701619	4.40966775	2.76744625	8.0813835	6.10536075	7.5075885	4.76790975	6.4224095	5.153866	5.62889225	5.808727	5.28524825	6.89462475	6.2968785	6.11599825	5.4007265	5.6462515	7.1374945	3.19652675	6.90492375	5.75711175	4.46201	5.750549	3.73041225	7.440441	6.22450725	5.62463775	5.7524815	4.84844725	3.76616775	4.6406915	7.2258095	5.547299	6.8747125	6.85781975	7.693997	6.49962875	7.4766805	4.710105	6.80104075	5.8335305	6.1678685	5.15678425	3.8802675	3.87271475
CXCR4	9.0245805	8.11796475	7.53720875	8.95946	9.8149565	8.5102785	10.17725925	9.112401	9.5775585	8.4433325	6.57330525	7.84512	7.37017775	8.1839985	9.768524	7.913353	9.2574245	7.3035335	7.9190415	8.08833025	7.74791325	9.72845775	7.96308075	9.88670375	9.364742	8.4994975	8.937922	9.03738075	7.937004	8.002557	8.0093425	8.53155675	5.938814	8.29909225	9.66378675	9.05022675	8.57156825	8.88069375	8.92567	8.748391	8.47084775	9.0971365	9.42094925	8.28979425	5.945894	8.646385	8.95774125	9.2322215	9.633156
DDX24	4.5785716	4.2965464	4.2380178	5.3738728	3.8898992	4.6331586	5.4037406	3.8348046	5.2959132	4.875359	3.719138	3.6969064	3.212277	4.3520218	3.9617148	4.7496458	4.603652	3.4452972	3.5807968	3.802711	3.6533178	5.5990778	3.7651906	4.8869986	4.183594	3.7384046	4.126511	4.7655286	3.3285744	3.9466766	3.7648612	4.7589872	3.2620038	3.5454094	4.6216238	4.4546538	4.439989	4.6032646	3.707468	3.9680522	3.9200302	3.888159	5.612308	3.5004868	3.1194256	5.064144	4.4705618	4.3234682	4.4412602
DDX5	8.4890948	9.0164948	8.8684182	8.8477368	8.581446	8.5396184	8.9333154	8.908308	9.5677882	8.798871	8.9277864	8.5086548	7.8309082	8.7427024	8.4607564	7.978404	8.7057338	7.533994	8.449158	8.368738	7.8948338	9.2282556	7.5036352	8.906351	8.818374	7.60595	8.2859674	7.9280306	8.6821042	9.2527654	8.9516274	8.6792322	7.1225226	8.114906	9.3688072	8.8973142	9.0989268	8.4630648	8.9423462	9.2769868	9.011073	8.894362	8.46255	8.735269	8.0100896	8.4085444	8.6313974	8.7512788	8.6881812
EIF3L	7.84092766666667	8.49158933333333	8.151267	8.799121	7.447585	7.53019733333333	8.20584066666667	8.104437	8.913836	7.675602	6.534018	7.50438333333333	7.08973466666667	7.61666133333333	7.54003133333333	8.277135	7.76782333333333	6.30546233333333	7.07337666666667	8.116455	7.99508333333333	8.83713133333333	7.43353933333333	7.571729	8.59259333333333	6.39528533333333	7.87723266666667	7.58861066666667	7.13130233333333	7.50658833333333	7.29363166666667	8.025938	7.211297	7.53332566666667	7.602077	7.447171	7.75091133333333	7.773834	7.357373	6.32788633333333	7.564427	8.12398366666667	6.76922633333333	7.38805933333333	6.383325	8.14437833333333	7.655575	7.28945633333333	6.95726766666667
EZR	5.272284	5.1942054	4.8723244	5.7548772	5.6020692	5.8110924	5.5846724	4.4038544	5.679181	5.3801452	6.2489366	4.5148112	4.0068002	5.5350684	5.125336	5.0364066	6.0486092	4.211966	4.5563486	4.9638168	4.9423734	5.897941	5.579384	5.530493	4.9023254	5.3478026	4.9277664	4.6258924	4.4808732	5.4030378	5.479571	4.9396074	4.1728172	4.1405282	5.0732224	5.0825438	5.6350602	5.095711	5.1821584	5.0294508	4.99472	5.0821584	5.67778	5.6592496	4.1923636	5.0083502	5.4544292	4.5170956	4.9820576
FCER1G	11.354555	11.309976	11.368718	10.937145	11.210959	11.246779	9.614848	10.323837	9.774617	11.332564	12.448276	11.455942	11.521824	11.340077	11.665347	11.419214	10.569273	11.087563	12.277941	11.146627	12.189284	10.834097	11.882385	9.980381	10.778242	11.9591	11.194762	11.022836	11.883205	11.902734	11.894272	11.003666	10.768727	11.904346	10.762585	11.162539	11.645147	11.160085	11.561553	11.551749	11.585595	11.719753	10.454186	11.841176	11.971749	11.501068	11.376834	11.024854	11.296702
FKBP5	5.9898135	5.95413033333333	6.15918616666667	4.47650716666667	7.06839683333333	6.9893055	4.625885	5.33868383333333	4.002932	4.677554	6.90977866666667	6.63640883333333	5.98280983333333	6.98272933333333	6.23602666666667	6.48637333333333	6.27954716666667	5.574854	7.13939583333333	6.04640116666667	7.43057833333333	5.14187883333333	6.94047366666667	5.321981	5.4451615	7.108644	5.918151	5.7996945	6.83750716666667	6.534952	6.8776985	5.4995845	5.69174933333333	7.4837815	7.35558766666667	6.09555983333333	7.5795865	6.737243	6.67802466666667	6.36258916666667	5.662129	6.243057	6.61183166666667	7.71258616666667	6.73504416666667	5.249955	6.06033683333333	7.06838166666667	5.31880066666667
FLOT1	8.68362833333333	8.803793	8.753537	8.062447	8.5963055	8.6347495	7.95237683333333	7.47785383333333	6.36707216666667	7.87745183333333	9.86498733333333	8.984835	8.26265183333333	8.24700083333333	8.2417265	8.58264333333334	8.18043533333333	8.49566083333333	9.63020166666667	8.6851065	9.4617015	8.2038895	9.18611916666667	8.23332883333333	8.19837716666667	9.8660345	7.87161683333333	8.57658283333333	9.4834755	9.16015816666667	9.01579516666667	8.54734383333333	8.28406883333333	9.52646016666667	7.91633	8.1981415	9.120621	8.62238183333333	9.15622616666667	8.9829165	9.31053883333333	8.93427533333333	7.53164816666667	9.13380233333333	9.576728	8.513681	8.98279233333333	8.19065183333333	8.50606416666667
FOXP1	5.2518025	5.28816608333333	5.193456	6.01439566666667	5.41287316666667	5.66694316666667	6.17553725	5.49272825	6.09891075	5.55814025	4.8267655	4.94772766666667	4.011657	5.80723658333333	4.69894775	5.42785083333333	5.55933858333333	4.43145858333333	4.82578483333333	5.044849	5.02622608333333	6.174922	5.16587883333333	5.96664375	5.61218258333333	5.11867158333333	5.01859875	5.98685108333333	5.06339516666667	4.78601658333333	5.04748666666667	5.84280475	4.21011333333333	5.71164425	5.64398591666667	5.09679258333333	5.249154	6.10073491666667	5.17736583333333	5.33056475	5.32383183333333	4.8849675	5.663362	4.80535833333333	4.84878166666667	5.88427558333333	5.43858475	5.7052695	5.26193666666667
HBD	7.9960185	8.021945	7.83588	6.655372	6.143918	6.8522695	7.0817865	10.464615	7.745934	7.8513875	6.246922	10.6570435	11.598671	7.5529785	8.5515135	9.833649	11.2372075	11.322745	7.9213705	10.176489	7.244577	9.498569	11.047935	11.1078095	7.9185765	9.047761	10.067863	7.7325985	6.6143425	8.5261315	6.9978595	8.7888255	11.277011	9.694253	9.8516055	6.667469	9.5246565	9.3033275	10.8431485	9.503818	8.788585	6.763488	11.2085065	8.2217875	10.3633955	5.423715	10.4169765	10.711104	7.1443505
HLA-DRA	10.7263245	10.2015235	9.472039	10.9719755	8.2089955	9.301475	10.882379	11.1725815	11.555713	10.559454	9.6951835	10.311451	10.405545	10.6357705	8.6171475	10.2731995	10.7401095	9.0170595	8.9995945	10.8014605	9.130324	10.7923945	9.1599985	9.7648585	10.9874595	9.099839	10.4654245	10.80372	8.5913375	10.5326275	10.066041	10.844566	7.841321	9.1718475	11.0920955	11.1157995	10.35844	10.6175735	9.7794485	10.020787	9.8885895	9.033189	9.9031135	6.572351	9.140643	10.390067	10.323636	8.997239	10.336051
HLA-DRB1	9.49732	9.110873	8.130214	9.569655	6.683981	7.950298	10.668599	9.062021	10.844703	8.985784	8.427096	7.992671	8.385582	9.30865	6.553129	9.150387	8.745626	6.422972	7.444892	9.408096	7.734252	9.326797	7.709458	7.604301	9.430835	7.389859	9.060325	9.711948	6.653328	8.468956	9.030767	9.131686	6.141761	7.719046	9.914142	9.262245	9.412044	9.354399	8.126879	8.379879	8.107332	7.611259	8.834791	5.492173	7.064861	9.235765	8.99979	6.922462	8.862534
HNRNPA0	6.111023	5.6564135	5.4208235	6.0417845	5.472402	5.868553	6.759645	5.776294	6.831302	5.924286	5.1112615	5.135388	4.8868275	6.0301975	5.573295	5.321396	5.824034	4.109658	4.6679205	5.3378	4.8214595	6.5139495	4.52807	5.6719095	5.9414485	4.134229	5.354767	4.8867315	5.339514	5.7952095	5.7217665	5.783432	4.1669095	4.5397585	5.5991325	5.414052	5.4045985	5.34207	5.403942	4.8953155	5.172011	5.2932975	5.5674955	5.226372	3.829089	5.221087	5.7119195	5.874709	5.1577835
HNRNPA1	8.0794314	8.6354968	8.2070578	8.8637784	8.2494528	7.9848656	8.280953	8.4983006	9.2135486	8.4378894	6.7911186	7.9969598	7.8862114	8.230696	7.9374228	8.0698386	8.6904806	6.949242	7.384062	8.054142	7.7221474	9.4164452	7.147322	7.4989382	8.4979402	6.1567198	8.402563	7.3425874	7.2007512	8.2214036	7.8763364	8.3157368	7.188459	6.853831	7.9461558	8.2383512	7.9378632	7.6380982	7.9078116	7.5478204	8.0270844	8.1095396	7.889393	7.6904106	6.6474762	8.3508862	8.15126	7.7582332	7.8106192
HNRNPH1	5.662946	6.501743	5.82809	6.766598	5.473409	5.833844	5.93452	5.95613	6.813954	6.460154	4.620912	5.567777	4.420458	5.546735	5.671268	4.849726	6.337407	4.193555	4.59457	5.398206	4.721347	7.25696	4.252424	6.413557	6.426393	3.640075	5.444626	4.781287	5.46108	6.100699	5.614141	5.857021	4.034724	4.046174	5.904564	6.18091	5.734128	5.433012	5.934733	5.561501	5.987712	6.105291	5.756055	5.717038	3.927683	6.130591	6.105118	5.580536	5.773216
HPSE	6.7625885	6.5429415	6.6399785	5.8147675	6.361174	6.33767	5.1288405	5.3680295	4.9561355	5.665301	5.524055	5.039607	5.9632955	5.80826	8.4682745	6.2251655	3.9689945	5.513096	5.1401055	6.5114775	6.6519495	4.0906985	5.42173	3.56688	5.178492	6.9905135	6.601097	4.7966215	5.635177	5.569796	5.486709	4.9941625	4.696667	6.0266475	4.8735625	6.2805315	6.473632	6.244344	4.7252205	5.7478395	5.918628	7.2573705	4.684812	5.140286	4.8783005	5.720338	4.4902075	5.7062685	6.1487915
HSP90AB1	5.830617	6.924858	6.833993	7.652974	6.398441	7.234673	7.744616	6.319469	7.870508	6.695616	5.342841	6.169176	7.072638	5.979979	6.551851	6.455419	7.567261	6.420644	5.923992	6.534388	6.104351	8.642226	6.629906	10.695262	6.607704	5.9	6.634832	6.853861	6.227348	6.264131	6.126123	6.266822	7.72619	6.216555	7.099546	6.324045	7.712963	6.176092	6.78952	6.105453	6.330382	6.615352	6.860159	5.392859	5.330314	7.277617	7.642112	6.592326	6.339366
HSPA8	6.641771	7.9817598	6.7824608	8.3626118	7.8407046	8.3364372	7.9546762	7.6498934	9.1317104	6.8438372	6.0634002	7.3259912	5.6225404	6.298573	7.5593122	6.597118	7.755492	5.4985484	7.423551	7.4373524	6.949089	9.0050632	6.6928622	8.9691564	7.6051066	6.4023956	7.2870258	6.719556	7.7203608	8.0973498	6.9996858	6.6425582	6.4885136	6.5317604	7.0272524	7.800727	8.0045874	7.0426276	7.814817	7.2748156	7.4068102	7.1418304	7.3900804	6.1125672	5.7184552	7.5232584	8.0913874	5.9142362	7.1389026
IL32	4.436051	5.76003	5.4136	6.130008	4.05862	3.515226	6.629293	5.551772	6.455559	6.309235	3.114255	3.951592	4.148827	3.99978	3.645043	4.625533	5.187498	3.478258	4.041365	4.594169	3.368928	6.566494	4.345183	4.295696	4.182654	3.574319	3.661184	5.360402	4.279072	4.276895	3.205383	6.054892	4.952953	3.734732	5.608004	5.632697	4.839253	4.824519	4.174866	5.009451	5.33977	4.191644	4.647138	3.364807	3.210927	6.059264	6.242	3.92465	4.604047
IL7R	6.56707566666667	7.25884333333333	7.20530566666667	8.11432066666667	7.08289266666667	7.64138433333333	8.93319533333333	6.957588	8.95332066666667	7.42586166666667	4.39776	5.67413133333333	4.74093466666667	6.22198666666667	4.47523866666667	6.781491	7.702679	5.189631	4.792873	5.33433133333333	4.30695666666667	8.98599133333333	4.09277233333333	8.97553066666667	6.03538166666667	4.57487666666667	5.51046866666667	6.632217	5.74228166666667	6.860259	3.22521766666667	8.14199966666667	5.35785766666667	5.69270366666667	6.17369666666667	5.75417366666667	5.770326	7.005619	5.121864	6.513397	7.51975133333333	5.33531133333333	6.04681966666667	3.198391	4.15701266666667	7.95531033333333	7.62097566666667	7.09253966666667	5.75703266666667
IRF2BP2	6.5567514	6.0696728	5.7057866	6.0573694	6.2093662	5.8559442	6.2375588	6.2625424	7.087085	6.3082544	4.5015612	5.5273552	5.3461546	5.4322904	6.4249504	5.6719376	5.5326696	5.9965832	4.3989486	5.6223168	5.00727	6.6520014	5.4814656	6.1577782	7.0929298	5.0120976	5.9849676	5.4422672	5.3845192	5.327283	5.5398844	5.5766844	4.9555664	4.5948136	5.7723576	5.9858092	5.3149402	5.824439	5.8575558	5.3520576	5.365016	6.517293	6.0052244	5.2869256	4.6208032	5.6839366	5.8325492	5.8805228	5.84965
ITGA2B	3.11015633333333	3.41618433333333	3.221711	2.138718	2.32894	3.57227266666667	2.958976	2.892116	2.19318966666667	2.376452	3.235975	3.007046	3.74393	2.85705066666667	3.15064633333333	3.75653266666667	2.57370366666667	3.72823466666667	2.735926	4.561399	4.483066	2.43475133333333	3.41403833333333	2.19755633333333	3.242001	3.89540766666667	2.53588566666667	2.978828	2.25075866666667	2.61801466666667	2.98354633333333	2.823696	3.083329	4.37957366666667	2.558091	2.16876366666667	2.811354	2.53017166666667	3.33768033333333	2.60811566666667	2.456549	2.88631033333333	3.92419133333333	3.143276	3.367569	2.75589166666667	3.29145666666667	4.23160266666667	2.90333233333333
KLF2	10.0959525	10.099529	9.5513735	9.995853	9.484163	10.036816	10.45153	9.4019055	10.236177	9.3779505	9.800984	10.0658995	7.9362605	10.2824545	9.600606	9.091657	9.513299	8.31024	9.130466	9.6381265	8.981573	10.3736355	9.256264	9.139612	10.175297	9.6412185	9.5899675	9.66573	9.4268605	9.89023	9.607432	10.2570055	8.164305	9.2933075	9.910486	9.601631	9.8929815	9.837716	9.4618135	9.704241	9.922191	9.5621245	9.7694455	9.0884165	8.844526	9.743877	9.83122	9.74016	9.862682
LEPROTL1	5.50491333333333	5.76774433333333	5.63324766666667	6.19406633333333	5.92039566666667	5.885496	6.92428166666667	6.20521266666667	6.73912066666667	5.67919666666667	4.901562	5.29983333333333	4.95142066666667	5.20483066666667	6.03965466666667	4.82980733333333	6.085115	4.81550166666667	5.165483	5.092392	5.059479	6.99381066666667	4.32250966666667	6.67565666666667	5.75503033333333	4.65179533333333	5.505959	5.24618833333333	5.718851	6.00824533333333	5.301462	5.80284133333333	3.97187933333333	4.82777133333333	5.879673	6.27980033333333	5.99639733333333	5.405017	5.78526266666667	5.86681866666667	5.39442633333333	5.510504	5.88846033333333	5.65173333333333	3.74587966666667	5.82640766666667	5.040382	5.65351766666667	5.98371933333333
LTB	8.0798645	8.7307895	8.1979085	9.787737	8.3421245	7.8551075	9.452159	8.997225	9.5223455	9.168174	8.203819	7.7209435	6.3255205	7.484297	8.9969605	8.394103	7.547373	7.9685015	7.6915865	8.1176485	7.6939185	9.445775	7.477784	7.9577785	8.224248	8.49906	8.2025385	9.2057165	8.0016	8.1050245	7.988725	9.2183895	7.102897	7.858133	7.767732	8.8312025	8.0493795	8.523397	6.9286295	8.210522	9.5101495	8.6485955	7.707377	6.7338075	8.062625	9.7235045	8.640587	7.9434055	8.519148
MMRN1	2.30407875	3.59729875	2.644299	2.1713345	2.0930505	3.28886275	2.2750485	2.43298075	2.1759305	2.4999565	2.501906	2.67753125	4.27404825	2.283927	2.84655475	2.643877	2.35859575	3.96707975	2.63524175	3.26012	3.28196425	2.30444775	2.157585	2.2016885	2.78578575	2.919464	2.4180935	2.202715	2.47488175	2.567927	2.62954225	2.46815725	2.42836925	3.60007875	2.273905	2.28528425	2.42892725	2.5013725	3.4406925	2.819759	2.68323975	2.87490975	2.91574325	3.581851	2.59545575	2.42136825	3.1574685	3.05888525	2.852476
MYL9	4.495673	4.941118	4.3136705	3.435291	4.00177	4.631202	4.447928	4.321189	3.577221	3.441591	4.740733	4.560129	6.9889755	3.8900945	4.87936	5.5274415	4.245309	5.0027965	4.268836	6.056511	5.4492745	3.6582825	5.536581	3.539625	5.0230625	5.486541	4.165562	4.6067605	3.384886	4.079636	4.1670455	4.0650685	4.4324925	6.8574375	3.9180685	3.8148235	4.5844415	3.944281	4.7587325	4.045962	4.145536	4.254625	5.881028	5.196567	4.920639	4.1074535	5.1531605	5.7086445	5.133351
NPM1	7.67354116666667	8.450268	8.1336725	8.78815433333333	8.10908283333333	8.05647266666667	8.3718645	8.85038433333333	9.35876066666667	8.69289533333333	6.6244915	8.249501	7.90426066666667	7.84127583333333	9.0218695	8.03306716666667	8.89258833333333	7.35817333333333	7.17308183333333	7.707819	7.0979585	9.50929766666667	6.6273045	8.45943716666667	8.23401516666667	6.65033566666667	7.70974783333333	7.92064366666667	7.1181835	8.336523	7.18041866666667	8.389803	7.101071	6.526089	7.6438085	8.50490683333333	7.533158	7.52574166666667	8.06753616666667	8.6149	8.06686083333333	8.67519166666667	7.966001	6.97407366666667	6.67754983333333	8.48161883333333	8.22074666666667	7.56366016666667	7.684968
NSA2	7.194861	7.853617	8.430704	7.955081	7.731471	7.471375	7.376474	8.56424	8.869924	8.276827	6.506684	7.46577	7.930572	7.328861	7.86014	7.814081	8.019692	7.221306	7.232544	7.956027	7.4514	8.777101	6.801667	8.253267	7.396065	5.670306	7.899001	6.823603	7.128786	7.905966	7.308639	8.037145	6.33732	6.35364	6.836169	8.039265	7.64375	7.393398	7.729921	7.929062	7.920784	7.83987	7.672246	7.800719	6.331085	8.023916	7.221062	6.876619	7.2026
PFDN5	8.460046	8.14611366666667	8.99525766666667	8.613604	8.09262066666667	6.53478266666667	6.307422	10.0073646666667	8.303905	9.42212533333333	7.05449566666667	8.55599033333333	8.29021866666667	8.37367766666667	7.724602	8.50998466666667	9.37417	9.40137066666667	8.53747366666667	8.16438966666667	8.22396033333333	8.19764666666667	6.78590533333333	9.23946766666667	7.55129733333333	7.311449	8.454276	7.335337	8.33849333333333	8.18742433333333	7.646113	8.30741266666667	9.00424833333333	7.708575	7.36774733333333	8.93080633333333	7.831208	9.14661966666667	8.55599433333333	8.673944	8.33660466666667	8.96488933333333	7.72610366666667	8.293401	8.93356033333333	8.42641433333333	7.10830166666667	7.720998	7.280913
PPBP	10.536451	11.628114	10.565441	9.002752	8.51956	10.869016	9.120067	10.781655	8.972102	9.575825	10.96609	11.180779	11.763691	9.528561	10.742729	10.840361	9.750697	11.297713	11.112211	11.370348	11.283686	8.715461	8.563721	7.561416	10.156852	10.218617	8.668452	8.193177	8.84594	10.986893	9.69157	10.098317	8.571937	11.832726	7.888605	8.58385	10.334866	9.37279	10.759807	10.157729	10.31284	10.418475	10.857389	11.364245	10.416524	9.329002	10.362477	10.691901	10.220306
PTMA	7.70234966666667	7.62300966666667	7.635509	7.91673833333333	7.48497933333333	7.70074433333333	7.876615	7.806813	8.04479566666667	7.87309333333333	6.811777	7.66075533333333	7.68216233333333	7.51093933333333	7.79313033333333	7.763331	7.88068533333333	7.290589	7.211503	7.64946533333333	7.31030833333333	8.14616266666667	7.54676966666667	7.662541	7.866612	6.732903	7.44321833333333	7.863652	7.152034	7.65356766666667	7.07844366666667	7.58606333333333	7.12310266666667	7.057147	7.62018466666667	7.71097	7.283451	7.690072	7.49718433333333	7.53650666666667	7.46516133333333	7.56452566666667	7.60945366666667	6.584243	7.32606866666667	7.75972666666667	7.92752766666667	7.31419333333333	7.308241
RPL10A	9.537389	9.8491495	9.5755145	10.422524	9.365898	8.9386675	9.9012225	10.2660065	10.6411935	10.1147715	7.7757585	9.1941425	9.2174185	9.564388	9.595462	9.8938805	10.208043	8.4860065	8.5662985	9.42473	8.592022	10.637781	8.1490445	9.50142	9.506781	7.5278495	8.820298	9.397889	8.2448105	9.3494425	8.540652	10.2990595	8.8016075	8.0975375	8.7475065	9.611866	8.951244	9.4447945	8.799061	9.1981815	9.5138425	9.435203	8.9735595	8.0065655	8.564731	10.045487	9.555437	9.0561325	8.5116235
RPL13A	10.63107	11.1339205	10.973661	11.269356	10.3080125	10.1681035	10.7212985	11.389007	11.5510975	11.135523	8.6946225	10.476654	10.1562225	10.5369135	10.0421935	10.882793	11.1770245	9.9723445	9.71847	10.59051	10.0185955	11.7187035	9.401497	10.896601	10.6789885	9.1884425	10.313346	10.3233365	10.0124465	10.2776925	9.6388415	11.2380615	10.3435905	9.7122945	10.2110775	10.6116825	10.025302	10.646152	10.160817	10.430024	10.6233955	10.379868	10.0310475	9.3937275	9.689001	11.072898	10.7808585	10.169168	9.8652745
RPL14	9.0805245	9.39613566666667	9.317724	9.97132183333333	8.9404125	8.74234466666667	9.5888915	9.890705	10.0877315	9.69700833333333	7.73664166666667	8.68153066666667	9.25717133333333	8.910249	9.143327	9.5054635	9.68256366666667	8.36062583333334	8.7750295	9.01130383333333	8.62960666666667	10.3686418333333	8.39074933333333	9.48235416666667	9.21513066666667	7.92491516666667	8.642063	9.3979325	8.0100315	9.038088	8.23725233333333	9.7490005	8.5774215	8.16251433333333	8.75394	9.24268633333333	8.6792745	9.31133516666667	8.62000916666667	8.77727116666667	9.00123083333333	9.118059	8.509706	8.30711716666667	8.09204933333333	9.88272616666667	9.3986255	8.65149616666667	8.57932866666667
RPL18	10.1127165	10.4689725	10.2643185	10.959575	9.6879985	9.760631	10.4792745	10.4348085	11.0910165	10.376397	8.3185635	9.8663725	9.898196	9.830579	9.860229	10.490163	10.3309005	9.1265615	9.384959	10.004919	9.3829865	11.2249335	9.4728885	10.1255845	10.289319	8.8875175	9.4989715	10.414608	9.2513155	9.6998365	8.895235	10.686805	9.90282	9.4423985	9.9288515	9.783537	9.672377	10.132173	9.553723	9.3938245	9.915416	9.795666	9.16042	8.805609	9.29973	10.6640995	10.2834605	9.4451955	9.521394
RPL22	8.60388066666667	9.103467	8.48105666666667	9.60286033333333	8.30975233333333	8.30059766666667	9.309315	9.37119233333333	9.83890366666667	9.00786266666667	6.80042333333333	8.166314	8.38709866666667	8.82489366666667	8.072442	9.29140233333333	9.06892766666667	7.651215	7.46984633333333	8.84660966666667	7.809136	9.882096	7.05093533333333	8.93123466666667	8.75186266666667	6.63983133333333	8.461113	8.49731966666667	7.68730833333333	8.312806	7.60528033333333	9.278773	7.82538966666667	7.86547866666667	7.90532033333333	8.321299	8.32617666666667	8.40190066666667	7.94933433333333	8.03166066666667	8.422729	8.196316	8.23045533333333	7.360443	7.49052633333333	9.18850866666667	8.331836	8.323561	7.82339166666667
RPL3	9.5323465	10.1908875	9.8747315	10.754675	9.3612425	9.1184955	9.379925	10.194296	10.767506	9.880816	7.8908805	9.399652	8.919395	9.388575	9.2699215	9.8038355	10.256053	8.6783345	8.860802	9.566691	8.8383695	10.9068285	8.3628915	9.7879225	9.6984005	7.863925	9.408309	9.181635	8.8360465	9.443699	8.396376	10.324118	8.862214	8.6059065	9.212595	9.514955	9.183069	9.6163365	9.3238625	9.1577075	9.9094695	9.67494	8.638142	8.221146	8.664529	10.014905	9.813877	8.9570055	8.4820005
RPL5	8.236168	9.062837	8.6860185	9.3034505	8.6066585	7.9537665	8.465824	9.5474095	9.590452	9.1699615	6.7802885	8.32173	8.084218	8.332346	8.8449125	8.742304	9.4782815	7.614755	7.6884355	8.358354	7.5837255	9.649075	6.8143675	8.531951	8.420992	6.312155	8.35406	7.950175	7.6450305	8.4307815	7.58585	9.064865	7.7281655	6.8692085	7.5469255	8.6419415	7.8911595	8.5039525	8.084028	8.298285	8.565274	8.984749	7.8060725	7.666715	6.9897585	8.87749	7.9319205	7.955201	7.2284785
RPS15A	7.34547833333333	7.52661366666667	7.91944783333333	7.77767133333333	7.29227433333333	6.3865095	5.22937683333333	8.23470633333333	7.699885	8.0033405	6.2108055	7.65506416666667	8.0593845	7.45249166666667	7.32762766666667	7.14121583333333	8.10879116666667	8.02906933333333	6.981593	7.23265516666667	7.140167	7.9056315	5.68131833333333	7.76374683333333	7.41430583333333	7.11252116666667	7.20783766666667	6.7448875	7.4854225	7.398181	6.8356495	7.7356465	8.25288033333333	6.46685833333333	7.12448716666667	7.992024	6.91904483333333	7.94452383333333	7.5781275	7.356707	7.2998675	7.54612633333333	6.93945183333333	7.543033	7.286085	7.60676816666667	7.1115255	6.9770545	6.926318
RPS23	9.107715	9.561371	8.30096733333333	10.0228243333333	8.616266	8.67397666666667	9.389558	9.93773966666667	9.42776	9.444706	7.23484033333333	8.855155	8.84731933333333	9.12859533333333	8.147716	9.686337	8.811763	8.084656	8.65511833333333	9.06541333333333	8.28080566666667	9.47131433333333	7.65322733333333	9.21978933333333	8.48933033333333	7.32888666666667	9.04613666666667	8.64927633333333	8.43396966666667	9.07323033333333	8.47423566666667	9.686637	8.312795	7.97214066666667	8.09479	8.67461833333333	8.87990033333333	9.02349566666667	8.050383	7.973175	9.11709166666667	9.01601166666667	7.83290033333333	8.42452466666667	7.704478	9.43891433333333	8.543355	8.95327866666667	8.27599666666667
RPS28	8.1421435	8.37199583333333	8.25270116666667	8.7004125	8.06700316666667	7.8068975	8.4419175	8.3997855	8.70446466666666	8.33243283333333	7.18801866666667	7.89960433333333	8.18112766666667	8.22468833333333	8.05875633333333	8.38836116666667	8.28513383333333	7.80307916666667	7.74656216666667	8.153279	7.75979466666667	8.997687	7.774468	8.08614433333333	8.09009833333333	7.53141833333333	7.63183	8.316198	7.59642883333333	7.88530466666667	7.51703633333333	8.43646516666667	8.092481	7.68275433333333	8.10860266666667	8.05565133333333	7.8261815	8.15498133333333	7.88308333333333	7.94622983333333	7.84245066666667	8.08572966666667	7.64666783333333	7.50342183333333	7.72031916666667	8.613148	8.1047105	7.7824605	7.75464883333333
RPS4X	10.001342	10.348331	10.060981	10.74176	10.196477	9.579584	10.398387	10.325455	10.981603	10.135226	8.563605	10.050598	10.270725	10.365227	10.259995	10.782617	10.442928	9.193981	8.891807	10.0956	9.706145	10.850477	9.466924	9.91691	10.326136	8.234067	10.294631	10.125098	8.495485	9.672554	8.941739	10.738903	9.455271	9.017711	9.060838	9.682948	9.554936	9.692422	9.300548	9.691573	10.178064	10.258751	9.780411	8.719637	8.580189	10.136033	9.881194	9.845073	9.19747
RPS7	8.484337	9.13287	9.25508266666667	9.266691	8.828925	6.93427033333333	5.47359733333333	10.0451856666667	9.380251	9.582104	6.441288	8.90052366666667	8.15211133333333	8.10164066666667	8.82718766666667	8.23415	9.715997	9.108542	8.20495533333333	8.13237766666667	7.78603466666667	9.433751	5.36728133333333	9.054697	8.114838	7.05412233333333	8.239708	6.896749	8.73745233333333	8.72039933333333	7.63829466666667	8.82242133333333	8.695515	6.619372	7.226402	9.24932233333333	8.05778466666667	9.07898066666667	9.18584933333333	9.34057966666666	8.763974	9.79507933333333	7.37776233333333	8.78718766666667	8.09479766666667	8.576929	7.59405566666667	7.17087766666667	6.753766
RSL1D1	4.243258	5.0904395	4.542348	4.868016	4.1574595	4.6751765	4.419075	4.7260695	5.691336	4.3782475	3.664549	4.3407935	3.9321275	4.2499625	3.9203045	4.5463055	4.326621	2.708851	3.4659575	4.1816535	4.4976805	5.857431	4.593237	4.9580175	4.519678	3.170166	4.4114805	4.3754595	3.8127155	4.426203	3.9659215	4.245943	3.7742545	3.9855	4.369028	4.397708	4.5749625	4.418862	3.9063695	4.1846745	4.236206	4.593777	3.9332755	3.7484665	3.2227415	4.5819815	4.5527265	3.959142	4.091139
RSL24D1	4.739659	5.55646	6.11527	5.180527	5.603416	4.5578415	2.3093305	6.3799355	5.606847	5.862159	4.217941	5.4895015	4.411577	4.312182	5.5111765	3.652842	5.999059	5.1530695	4.704064	4.359915	4.287397	6.1693985	2.6120595	6.719433	5.3134595	3.8023745	5.32056	2.644855	6.1380325	6.1798285	5.1524635	4.5554275	4.1606015	3.323925	4.1816455	5.968151	5.0931525	4.1662905	6.750628	6.4040795	5.372278	6.7641265	4.3821795	6.8891975	4.3236935	4.082361	4.261852	4.1822275	3.903293
SBDS	4.514286	5.450667	4.742811	4.907388	4.484571	5.350032	5.154911	5.188073	6.055425	5.260672	4.564198	4.21329	4.901979	4.262995	5.07684	3.877818	5.360085	3.386745	3.36231	4.045457	4.828556	6.040678	3.32678	5.95233	4.646148	3.356673	4.180709	3.639133	4.334825	5.263974	4.67766	4.877774	4.6078	3.35181	4.125236	4.786446	4.466097	3.423115	4.950461	4.587835	4.812575	5.421676	5.022546	5.461774	2.515458	4.805402	3.88916	4.469721	4.389059
SLC25A37	10.6712964	10.3350254	10.417694	10.3268226	10.6799654	10.639728	10.290595	11.0407328	9.0211654	10.5450574	11.1571962	11.134553	10.8872966	10.7155362	10.4131274	11.1761388	11.023924	11.4138702	10.4431976	11.2660752	9.9895572	9.7219678	11.2491088	10.5990318	10.6042856	10.5222406	11.3581802	10.1446096	10.8209584	10.6054744	10.598338	10.5331494	11.0223064	11.1323958	11.108271	10.127601	10.605281	10.6800032	10.3652452	11.0982438	11.1116444	10.2214174	11.1710842	10.1559884	11.2027228	10.2911022	10.6514138	11.4281926	10.6818836
SLC25A6	9.3628285	9.580112	9.483234	9.9810445	9.008725	8.8171235	9.4229	9.8342595	10.380404	9.3757645	7.3631895	9.117804	9.803349	9.2406105	8.5107185	9.7381165	9.4380125	8.9205835	8.5613545	9.8630405	9.0326545	9.964494	9.195009	9.019268	9.7419425	7.8217565	9.5263865	9.557715	8.333847	8.774598	8.558603	9.4998985	9.707967	8.904048	9.375257	9.2540435	8.994367	9.599319	8.0451365	7.9761945	8.925488	9.156297	8.835857	8.487163	8.3673175	9.5456005	9.011169	8.8585385	8.93969
SRRM1	5.17874285714286	4.78337657142857	4.73064614285714	5.39971371428571	4.39383028571429	4.79191585714286	5.38363242857143	4.32608457142857	5.23604242857143	4.94295128571429	4.64222728571429	4.200857	3.90584857142857	4.93015171428571	4.51994157142857	4.74201571428571	4.343972	3.669548	4.51591985714286	4.53991785714286	4.72370157142857	5.06626485714286	4.30468242857143	4.57435628571429	4.87491357142857	4.22962128571429	4.50347985714286	4.89291957142857	4.44319757142857	4.69188428571429	4.92434571428571	4.91326128571429	3.607867	4.32588628571428	4.95018271428571	4.75525742857143	4.85784814285714	5.03075914285714	4.42004685714286	4.45188614285714	4.55535085714286	4.61584328571429	4.431967	4.77679828571429	4.35282271428571	5.10942257142857	4.89103042857143	4.886402	4.68376542857143
SUB1	5.0410445	5.45789925	5.7337215	4.90306125	5.01075225	4.84045275	3.49739275	5.645694	5.27993025	5.960619	5.771681	6.11469325	4.78685425	5.14445175	6.2503155	4.250056	5.86576525	5.30658125	5.54393675	4.3680555	4.93815025	4.9759355	3.6699515	5.08046275	4.279117	4.48374775	4.865991	3.37023525	6.12959825	6.08317475	5.40662825	4.99421175	4.5070245	4.79267975	3.85123675	5.5195385	5.5136855	4.46168375	6.16850725	6.4059095	5.598593	6.24884925	4.5906415	6.491507	5.26042275	4.488752	4.2352505	4.41948475	4.59549375
TIMP1	9.448568	9.1290595	9.1297115	8.118489	10.2254615	8.9705965	8.904827	7.426972	7.581486	8.588414	8.8659665	7.965484	8.9888855	9.160668	9.739338	9.6736215	8.5650115	8.1280005	7.944277	9.331171	9.977127	8.688241	10.059351	7.4016915	8.8980995	9.6183565	8.7839765	9.157823	8.6223685	9.2500435	8.666195	8.946419	8.6304885	9.940809	8.104475	8.142734	9.1165505	8.063632	8.1600655	7.7357505	8.1749505	8.8617065	8.4700835	8.004409	9.50035	8.7711705	8.8915965	9.04003	8.707634
TOMM20	6.013561	6.264695	5.734539	6.026761	5.869351	5.910853	5.847743	6.251864	7.072842	5.974879	4.929223	5.636121	5.398341	5.863398	5.764864	5.659203	5.97648	4.181497	4.387346	5.764489	4.653292	6.561621	4.171202	5.772668	6.69719	3.25191	6.450775	4.496557	4.819668	6.197486	5.705868	5.84553	4.659738	3.613845	5.658253	5.781306	5.328116	5.246452	5.511816	5.075861	5.673582	5.800504	5.827279	5.784384	4.309046	5.265466	5.109924	5.890465	5.308893
TRBC1	7.34144333333333	8.11144633333333	7.86941033333333	9.703998	7.153732	6.86404066666667	9.520325	8.429174	9.90486266666667	9.19976666666667	5.15182966666667	6.17067033333333	6.55241533333333	6.95203	5.717731	7.853668	7.79689166666667	5.88938233333333	6.08909233333333	7.094666	5.49698533333333	9.880376	5.86384333333333	8.01337066666667	7.20731966666667	5.817817	5.870669	8.239699	7.290335	7.21165666666667	5.389097	8.970277	7.431523	6.12122833333333	8.234884	8.31015466666667	7.629058	7.23204533333333	6.563614	7.933005	8.23794766666667	6.62836133333333	7.37941233333333	3.38110366666667	5.526966	9.18313466666667	8.46186266666667	6.81030833333333	7.54645366666667
WFDC1	2.339047	3.226206	2.282053	2.11259	2.821977	2.338315	2.172913	1.905173	1.976404	2.291894	2.450403	4.245756	7.087303	2.787286	2.935586	2.514114	2.46849	2.640393	4.157373	3.427705	3.801803	2.106113	2.578512	2.080393	2.431671	2.699569	2.502765	2.542694	2.314661	2.397544	2.413924	2.510753	2.603625	3.513169	2.454305	2.585129	2.444537	2.642681	2.497095	2.56393	2.585556	2.8947	3.07498	4.027574	2.179317	2.185948	4.745229	4.28194	2.925733
ZFP36L2	7.4879645	5.990624	6.21769675	7.4223335	6.91047425	6.9449665	8.19002325	7.16172925	8.087914	6.8821835	4.44397875	5.67451	5.23096975	6.67264275	6.89610675	6.747285	6.73100975	4.75227075	5.24216325	6.51946325	5.49755875	6.77355925	5.161605	6.28861275	7.305413	5.38151425	7.017871	7.03331725	5.94945125	6.04745625	5.863185	5.9799665	4.979173	5.277416	7.36588575	6.91201075	6.21264025	7.45092575	5.7629215	5.64491925	6.58371975	6.5936995	6.95369	5.813553	4.89552275	6.98843375	6.08363625	6.99489625	6.47459875
[truncated: 753 more columns]
