# Supplementary material for: Identification of a novel sepsis prognosis model and analysis of possible drug application prospects: Based on scRNA-seq and RNA-seq data
Source: Front Immunol. 2022 Oct 28;13:888891. doi: 10.3389/fimmu.2022.888891 (PMC9650379; doi:10.3389/fimmu.2022.888891)
Supplement: Supplementary file 1 [file DataSheet_1.zip › supplementary file/multi.Cox.txt]

id	coef	HR	HR.95L	HR.95H	pvalue
CCL5	-0.292020368336481	0.746753325695447	0.625959665398618	0.890856967728262	0.00117983559557099
HBD	0.230888268518668	1.25971848137384	1.11225046918141	1.42673857758202	0.000278285563530377
IRF2BP2	0.441951671454566	1.5557405519393	1.16747495738511	2.07313111912002	0.00255280181212867
LTB	-0.484096537392286	0.616253707514709	0.457712981887323	0.82970911259649	0.00142184489392721
WFDC1	0.176566387544784	1.19311363201512	1.03981536512319	1.36901240994037	0.0118559756000625
