# Supplementary material for: Identification of a novel sepsis prognosis model and analysis of possible drug application prospects: Based on scRNA-seq and RNA-seq data
Source: Front Immunol. 2022 Oct 28;13:888891. doi: 10.3389/fimmu.2022.888891 (PMC9650379; doi:10.3389/fimmu.2022.888891)
Supplement: Supplementary file 1 [file DataSheet_1.zip › supplementary file/survivaltime.txt]

ID	futime	fustat
GSM1602880	0	1
GSM1602908	0	1
GSM1602927	0	1
GSM1691884	0	1
GSM1691969	0	1
GSM1691981	0	1
GSM1692105	0	1
GSM1692268	0	1
GSM1692292	0	1
GSM1692312	0	1
GSM1692350	0	1
GSM1602863	1	1
GSM1602923	1	1
GSM1692043	1	1
GSM1692047	1	1
GSM1692056	1	1
GSM1692071	1	1
GSM1692079	1	1
GSM1692184	1	1
GSM1692316	1	1
GSM1692318	1	1
GSM1692336	1	1
GSM1692387	1	1
GSM1692394	1	1
GSM1692467	1	1
GSM1602868	2	1
GSM1691984	2	1
GSM1692011	2	1
GSM1692017	2	1
GSM1692160	2	1
GSM1692186	2	1
GSM1692279	2	1
GSM1692331	2	1
GSM1692340	2	1
GSM1692377	2	1
GSM1692006	3	1
GSM1692024	3	1
GSM1692029	3	1
GSM1692112	3	1
GSM1692146	3	1
GSM1692182	3	1
GSM1692190	3	1
GSM1692251	3	1
GSM1602813	4	1
GSM1691932	4	1
GSM1692144	4	1
GSM1692175	4	1
GSM1691991	5	1
GSM1692092	5	1
GSM1692100	5	1
GSM1692329	5	1
GSM1692379	5	0
GSM1691861	6	1
GSM1692004	6	1
GSM1692064	6	1
GSM1692119	6	1
GSM1692209	6	1
GSM1602844	7	1
GSM1691868	7	1
GSM1691937	7	1
GSM1692170	7	1
GSM1692214	7	1
GSM1692244	7	1
GSM1602888	8	0
GSM1602912	8	1
GSM1602946	8	1
GSM1691946	8	1
GSM1691966	8	1
GSM1692343	8	1
GSM1692352	8	1
GSM1692443	8	1
GSM1692148	10	1
GSM1692264	10	1
GSM1692271	10	1
GSM1602849	11	1
GSM1691880	11	1
GSM1692311	11	1
GSM1692376	11	1
GSM1602839	12	1
GSM1691864	12	1
GSM1691943	12	1
GSM1692038	12	1
GSM1692114	12	1
GSM1692169	12	1
GSM1692211	12	1
GSM1691900	13	1
GSM1691985	13	1
GSM1692478	13	1
GSM1602851	14	1
GSM1602928	14	1
GSM1691992	14	1
GSM1692124	14	1
GSM1692223	14	1
GSM1602858	15	1
GSM1602932	15	1
GSM1691935	15	1
GSM1691965	15	1
GSM1692151	15	1
GSM1692369	15	1
GSM1602943	16	1
GSM1692241	16	1
GSM1602823	17	1
GSM1602903	17	1
GSM1692454	17	1
GSM1692163	18	1
GSM1692388	18	1
GSM1692389	19	1
GSM1602931	20	1
GSM1692459	20	1
GSM1692299	21	1
GSM1602934	22	1
GSM1692205	23	1
GSM1692326	25	1
GSM1692224	27	1
GSM1602802	28	0
GSM1602803	28	0
GSM1602805	28	0
GSM1602810	28	0
GSM1602811	28	0
GSM1602812	28	0
GSM1602815	28	0
GSM1602816	28	0
GSM1602818	28	0
GSM1602819	28	0
GSM1602820	28	0
GSM1602824	28	0
GSM1602825	28	0
GSM1602826	28	0
GSM1602827	28	0
GSM1602829	28	0
GSM1602830	28	0
GSM1602831	28	0
GSM1602832	28	0
GSM1602834	28	0
GSM1602836	28	0
GSM1602837	28	0
GSM1602838	28	0
GSM1602840	28	0
GSM1602841	28	0
GSM1602842	28	0
GSM1602843	28	0
GSM1602845	28	0
GSM1602846	28	0
GSM1602847	28	0
GSM1602848	28	0
GSM1602850	28	0
GSM1602852	28	0
GSM1602853	28	0
GSM1602855	28	0
GSM1602856	28	0
GSM1602857	28	0
GSM1602859	28	0
GSM1602860	28	0
GSM1602861	28	0
GSM1602866	28	0
GSM1602869	28	0
GSM1602873	28	0
GSM1602878	28	0
GSM1602879	28	0
GSM1602881	28	0
GSM1602882	28	0
GSM1602883	28	0
GSM1602885	28	0
GSM1602886	28	0
GSM1602889	28	0
GSM1602902	28	0
GSM1602906	28	0
GSM1602907	28	0
GSM1602921	28	0
GSM1602922	28	0
GSM1602924	28	0
GSM1602925	28	0
GSM1602929	28	0
GSM1602930	28	0
GSM1602933	28	0
GSM1602935	28	0
GSM1602936	28	0
GSM1602937	28	0
GSM1602940	28	0
GSM1602942	28	1
GSM1602944	28	0
GSM1602945	28	0
GSM1602950	28	0
GSM1602952	28	0
GSM1602953	28	0
GSM1602958	28	0
GSM1602968	28	0
GSM1602973	28	0
GSM1602974	28	0
GSM1602975	28	0
GSM1602976	28	0
GSM1691863	28	0
GSM1691865	28	0
GSM1691866	28	0
GSM1691867	28	0
GSM1691871	28	0
GSM1691873	28	0
GSM1691874	28	0
GSM1691875	28	0
GSM1691877	28	0
GSM1691878	28	0
GSM1691882	28	0
GSM1691883	28	0
GSM1691885	28	0
GSM1691886	28	0
GSM1691890	28	0
GSM1691893	28	0
GSM1691895	28	0
GSM1691896	28	0
GSM1691897	28	0
GSM1691898	28	0
GSM1691901	28	0
GSM1691903	28	0
GSM1691904	28	0
GSM1691905	28	0
GSM1691909	28	0
GSM1691911	28	0
GSM1691915	28	0
GSM1691918	28	0
GSM1691923	28	0
GSM1691925	28	0
GSM1691927	28	0
GSM1691928	28	0
GSM1691929	28	0
GSM1691933	28	0
GSM1691934	28	0
GSM1691938	28	0
GSM1691941	28	0
GSM1691942	28	0
GSM1691944	28	0
GSM1691947	28	0
GSM1691953	28	0
GSM1691954	28	0
GSM1691957	28	0
GSM1691959	28	0
GSM1691960	28	0
GSM1691961	28	0
GSM1691962	28	0
GSM1691963	28	0
GSM1691968	28	0
GSM1691970	28	0
GSM1691973	28	0
GSM1691977	28	0
GSM1691980	28	0
GSM1691983	28	0
GSM1691986	28	0
GSM1691987	28	0
GSM1691989	28	0
GSM1691990	28	0
GSM1691993	28	0
GSM1691994	28	0
GSM1691995	28	0
GSM1691997	28	0
GSM1692000	28	0
GSM1692002	28	0
GSM1692005	28	0
GSM1692007	28	0
GSM1692008	28	0
GSM1692009	28	0
GSM1692012	28	0
GSM1692016	28	0
GSM1692019	28	0
GSM1692022	28	0
GSM1692023	28	0
GSM1692025	28	0
GSM1692030	28	0
GSM1692032	28	0
GSM1692033	28	0
GSM1692034	28	0
GSM1692035	28	0
GSM1692040	28	0
GSM1692041	28	0
GSM1692042	28	0
GSM1692045	28	0
GSM1692050	28	0
GSM1692051	28	0
GSM1692052	28	0
GSM1692055	28	0
GSM1692058	28	0
GSM1692059	28	0
GSM1692060	28	0
GSM1692061	28	0
GSM1692063	28	0
GSM1692065	28	0
GSM1692066	28	0
GSM1692068	28	0
GSM1692073	28	0
GSM1692074	28	0
GSM1692077	28	0
GSM1692081	28	0
GSM1692084	28	0
GSM1692086	28	0
GSM1692087	28	0
GSM1692089	28	0
GSM1692093	28	0
GSM1692094	28	0
GSM1692096	28	0
GSM1692099	28	0
GSM1692101	28	0
GSM1692103	28	0
GSM1692107	28	0
GSM1692108	28	0
GSM1692109	28	0
GSM1692115	28	0
GSM1692116	28	0
GSM1692117	28	0
GSM1692118	28	0
GSM1692121	28	0
GSM1692123	28	0
GSM1692125	28	0
GSM1692126	28	0
GSM1692127	28	0
GSM1692130	28	0
GSM1692132	28	0
GSM1692133	28	0
GSM1692136	28	0
GSM1692137	28	0
GSM1692138	28	0
GSM1692139	28	0
GSM1692140	28	0
GSM1692141	28	0
GSM1692142	28	0
GSM1692143	28	0
GSM1692145	28	0
GSM1692149	28	1
GSM1692153	28	0
GSM1692156	28	0
GSM1692157	28	0
GSM1692158	28	0
GSM1692162	28	0
GSM1692165	28	0
GSM1692166	28	0
GSM1692167	28	0
GSM1692168	28	0
GSM1692172	28	0
GSM1692174	28	0
GSM1692181	28	0
GSM1692187	28	0
GSM1692188	28	0
GSM1692191	28	0
GSM1692192	28	0
GSM1692193	28	0
GSM1692196	28	0
GSM1692197	28	0
GSM1692198	28	0
GSM1692199	28	0
GSM1692201	28	0
GSM1692202	28	0
GSM1692203	28	0
GSM1692204	28	0
GSM1692206	28	0
GSM1692207	28	0
GSM1692212	28	0
GSM1692213	28	0
GSM1692216	28	0
GSM1692217	28	0
GSM1692221	28	0
GSM1692222	28	0
GSM1692225	28	0
GSM1692226	28	0
GSM1692227	28	0
GSM1692228	28	0
GSM1692230	28	0
GSM1692232	28	0
GSM1692238	28	0
GSM1692240	28	0
GSM1692242	28	0
GSM1692243	28	0
GSM1692245	28	0
GSM1692247	28	0
GSM1692255	28	0
GSM1692257	28	0
GSM1692258	28	0
GSM1692259	28	0
GSM1692260	28	0
GSM1692261	28	0
GSM1692266	28	0
GSM1692269	28	0
GSM1692272	28	0
GSM1692274	28	0
GSM1692277	28	0
GSM1692278	28	0
GSM1692284	28	0
GSM1692286	28	0
GSM1692289	28	0
GSM1692291	28	0
GSM1692294	28	0
GSM1692296	28	0
GSM1692298	28	0
GSM1692300	28	0
GSM1692301	28	0
GSM1692302	28	0
GSM1692303	28	0
GSM1692304	28	0
GSM1692305	28	0
GSM1692308	28	0
GSM1692309	28	0
GSM1692315	28	0
GSM1692317	28	0
GSM1692319	28	0
GSM1692322	28	0
GSM1692327	28	0
GSM1692330	28	0
GSM1692332	28	0
GSM1692335	28	0
GSM1692337	28	0
GSM1692338	28	0
GSM1692347	28	0
GSM1692348	28	0
GSM1692355	28	0
GSM1692356	28	0
GSM1692357	28	0
GSM1692360	28	0
GSM1692361	28	0
GSM1692362	28	0
GSM1692364	28	0
GSM1692366	28	0
GSM1692373	28	0
GSM1692374	28	0
GSM1692375	28	0
GSM1692381	28	0
GSM1692384	28	0
GSM1692386	28	0
GSM1692391	28	0
GSM1692392	28	0
GSM1692393	28	0
GSM1692395	28	0
GSM1692397	28	0
GSM1692399	28	0
GSM1692400	28	0
GSM1692404	28	0
GSM1692406	28	0
GSM1692407	28	0
GSM1692408	28	0
GSM1692410	28	0
GSM1692412	28	0
GSM1692413	28	0
GSM1692414	28	0
GSM1692415	28	0
GSM1692416	28	0
GSM1692417	28	0
GSM1692418	28	0
GSM1692420	28	0
GSM1692421	28	0
GSM1692422	28	0
GSM1692423	28	0
GSM1692424	28	0
GSM1692425	28	0
GSM1692427	28	0
GSM1692428	28	0
GSM1692429	28	0
GSM1692430	28	0
GSM1692436	28	0
GSM1692437	28	0
GSM1692438	28	0
GSM1692439	28	0
GSM1692440	28	0
GSM1692441	28	0
GSM1692445	28	0
GSM1692446	28	0
GSM1692448	28	0
GSM1692452	28	0
GSM1692453	28	0
GSM1692455	28	0
GSM1692458	28	0
GSM1692461	28	0
GSM1692465	28	0
GSM1692466	28	0
GSM1692482	28	0
GSM1692484	28	0
GSM1692488	28	0
GSM1692489	28	0
GSM1692491	28	0
GSM1692492	28	0
GSM1692493	28	0
GSM1692494	28	0
GSM1692498	28	0
GSM1692499	28	0
GSM1692501	28	0
