# Supplementary material for: Identification of a novel sepsis prognosis model and analysis of possible drug application prospects: Based on scRNA-seq and RNA-seq data
Source: Front Immunol. 2022 Oct 28;13:888891. doi: 10.3389/fimmu.2022.888891 (PMC9650379; doi:10.3389/fimmu.2022.888891)
Supplement: Supplementary file 1 [file DataSheet_1.zip › supplementary file/test.txt]

id	futime	fustat	AKR7A2	CCL5	CD74	DDX5	HBD	HLA-DRA	IRF2BP2	LTB	RPS15A	RPS7	WFDC1
GSM1602927	0.003	1	2.45399501843674	3.02668977304125	2.79392417448856	3.25103037268566	2.6364858831579	3.25829006527755	2.53896619070543	3.04257885437564	2.94487343476906	3.09230014113204	2.30348735818058
GSM1691969	0.003	1	2.19555579758288	3.11322857937503	2.70202337169182	3.22926058762927	3.60469370756465	3.37839495444707	2.86017600178816	2.95570560348962	3.15151823037632	3.31731477853815	2.44787775460039
GSM1691981	0.003	1	2.23820110431384	3.09332235525862	2.75311499797676	3.23688886501717	3.48591262444988	3.32584171861592	2.74358476376254	3.04470256081499	3.0931384270662	3.27394147417836	2.66412849461577
GSM1692105	0.003	1	2.75358571095498	3.33416564350205	3.07143044056449	3.08916065767487	3.63104547882725	3.55574622682159	2.89251459692364	3.32765776275898	3.1688945492679	3.35941884002634	1.82228717766619
GSM1692268	0.003	1	2.81096969938832	3.49182398565604	3.29433740149209	3.28728285877394	2.97943676542777	3.57432788806293	2.7782691430818	3.19611362978153	2.98797711560427	3.15198655645837	2.89405834217079
GSM1692292	0.003	1	2.61668398397487	3.35596247573223	3.0739891660741	3.19677729975884	3.47592391897581	3.51105720993433	2.7089237386376	3.22663152356603	3.06970646240452	3.02327345241975	2.03774030332142
GSM1692312	0.003	1	2.60703789792219	3.42642055735332	2.61874562447344	3.07045562164035	3.63913698392	3.21198965430095	2.59673362793246	3.16188413608305	3.13899233791154	3.13498792754783	2.58232308169102
GSM1692043	1	1	2.46114033112489	3.20217931630963	2.73486241589071	3.13170668619324	3.45191200889831	3.36490575438899	2.65894058796939	2.99417853767297	3.09110571069379	3.17818048224859	2.47650689717497
GSM1692047	1	1	2.89597688489503	3.20604301802235	2.61088499301527	3.15105494934335	3.29035568842173	3.19719923319934	2.92254706013927	3.16496483438762	3.05852604351712	3.30811415243561	2.90134172054745
GSM1692056	1	1	3.04779399604542	3.49507651287054	2.72085258301583	3.19199147922645	3.53394141434222	3.27199884524369	2.68175306512644	3.08728699146747	3.1895774218398	3.37057414862168	2.7996336026479
GSM1692079	1	1	2.05868985069871	2.97941024095886	2.93344063695621	3.22195640392911	3.40323854087794	3.46687713941615	2.78620719991942	3.00216548228263	3.07948000505825	3.1774962404824	1.77052927253582
GSM1692184	1	1	2.61514364734012	3.2522224712673	2.76108587827724	3.21701072723743	3.55025192152361	3.39892861862856	2.60553226158375	2.92850563151878	3.06678341190478	3.21398115054817	2.46063930453652
GSM1692316	1	1	2.26170471044235	3.04272382351352	2.91046232310341	3.31739843096272	2.99781392395706	3.45649418854398	2.66990935226442	3.15631020764486	3.05074494126943	3.23713522076148	1.62536915979415
GSM1692318	1	1	2.51311878046057	3.17571604288149	2.92383622281104	3.2952832440489	3.14765169937601	3.47192839125146	2.73210592364537	3.07091203838987	3.08524481807058	3.29309734105086	2.06234590643182
GSM1692387	1	1	2.55852406316799	3.11447680553626	2.65758604603241	3.27965002423676	3.38012362763816	3.28974182288961	2.83514492981198	3.06370362862627	3.14054031334381	3.32370108707818	2.7908998316325
GSM1692394	1	1	2.50912878555425	3.46630095971044	2.99124663637759	3.19425413780136	3.65268645063975	3.53051427279255	2.78602418849707	3.11776584601151	3.12468578638675	3.27257059244541	2.5572213620888
GSM1692467	1	1	2.52743621904844	3.09365177830482	2.33652962489416	3.18146421308347	3.00681306475789	2.89255967050669	2.49543499362469	2.93535092866368	3.10138937919498	3.26045448527813	2.87727662320602
GSM1602868	2	1	2.38374990510518	3.11581915110878	2.91685819159515	3.26417038138997	3.4266114966568	3.49343637051063	2.64690501619685	2.82386061470379	3.12185888219825	3.28128177405441	1.84539048900602
GSM1691984	2	1	2.12753654658662	3.04811863051816	2.91109655117926	3.07949929070586	3.6654290426318	3.47411579820478	2.59985596616049	3.12065551145159	3.07501244840408	3.27097782727627	2.57478308406641
GSM1692017	2	1	2.53429198680697	2.54986849773967	2.75642662424764	3.287491798853	3.10313217781549	3.2960851219951	2.73880544364144	3.21530879066981	3.05948386142727	3.36371019941853	1.82401586748668
GSM1692160	2	1	2.96885881723549	3.40015028983727	2.49457587249767	3.03948252864716	3.65987228258751	3.2323622108115	2.68048662277673	3.08914455231072	3.21673747841624	3.30917604192816	3.22857260344281
GSM1692186	2	1	2.43905419134137	2.80279809126838	2.63387917840542	3.28306167565557	2.90576023414514	3.15805744559602	2.813496779138	3.10013818548353	3.06116806418133	3.29469867069775	2.34266026998158
GSM1692377	2	1	2.67536973300837	3.18134335097554	3.09349375252089	3.26383893479399	3.27905491924118	3.53841213958293	2.86438783542076	3.32743875088148	2.96607325639024	2.97288065156709	1.78439258330773
GSM1692024	3	1	2.66761491045605	3.03062017479357	2.65912925904027	3.25248484303043	3.59935028968094	3.30210010737462	2.85766376633643	3.24036318167199	3.06314791971587	3.28689859010227	2.76470877921819
GSM1692112	3	1	2.58168096835428	2.97777008173926	2.83517201997346	3.22397851369047	3.35680329796339	3.41037068552968	2.8585778489074	3.07858268144469	3.04863220968248	3.21002331253328	1.96935681806828
GSM1691932	4	1	2.40567139237953	3.21874382148921	2.79171761049254	3.19291123062561	3.14470685522809	3.34809372458715	2.68185941367303	3.22688795802823	3.14123380170077	3.24301444971979	2.17256624073128
GSM1692144	4	1	2.59145969316279	3.23596457956385	3.1684164363787	3.29503530333968	3.00462776858299	3.5556667253368	2.78385326239802	3.34742017885497	3.12330779549597	3.21518016731169	1.88329588008105
GSM1692175	4	1	2.5377103009213	3.05603773267438	2.9402908075237	3.23668042438647	3.55466043213239	3.49388861683875	2.84325548099358	3.34170799458413	3.13993536512378	3.35382871054067	2.12139907365504
GSM1691991	5	1	2.76990817536403	3.21633814103937	2.91427844352869	3.26718729194266	3.50328423228061	3.41286537531772	3.01627237456591	3.2175145734469	3.08176432817155	3.40132382034725	2.1471881519246
GSM1691861	6	1	2.31396208671717	3.21571509058496	2.6410872531114	3.27451617941828	3.45594724040941	3.32739405342782	2.52914153327311	3.01516158414795	3.04004479556035	3.12576647298078	2.26238474625187
GSM1692119	6	1	2.52031739001746	2.96333262194518	2.55025081315327	3.13196344351727	3.56138332983774	3.1188186771726	2.87203540383553	3.05861522203775	3.06630450200819	3.2761705707769	3.02003524344247
GSM1692209	6	1	2.52266469713741	3.21714042860908	3.24102878260848	3.23679291260855	3.60842025384681	3.66695969087432	2.7559957074101	3.18373533209132	3.09604371160379	3.2846032625122	1.93770031346818
GSM1602844	7	1	2.30868152260436	2.99919168404009	2.44279384578802	3.2832208433117	3.2050463435212	2.92074128560883	2.65235478203456	2.95117894842819	3.09474835523502	3.29089441231149	2.32986241146794
GSM1692214	7	1	2.57773938947641	2.88160882881331	2.92086073759184	3.2181670781654	3.58083880056155	3.40798978945207	2.92524921194199	3.19201010732648	3.06866118120241	3.20438333714566	1.99022770405104
GSM1692244	7	1	2.49300704722012	3.4269341440878	3.02344503736971	3.14438219776607	3.60863634541813	3.4993969079196	2.6874752915734	3.24158380028134	3.12631659124326	3.19995700857187	1.72815039638314
GSM1602946	8	1	2.34478078503392	3.27091938896585	2.81467571818718	3.32077492079527	3.19763551033834	3.49700207681908	2.75719653023844	3.12966845356785	3.11142315792706	3.37633956528421	1.57316799684941
GSM1691946	8	1	2.53892324476428	3.32188394774366	2.89737597444557	3.19108014518213	3.43445809634073	3.40113209920472	2.79648396186899	3.309292040903	3.00846501674544	3.08425479683449	2.04030050626115
GSM1692343	8	1	2.58202049277494	3.11817912857096	2.72213438508698	3.22447792619788	3.42562862082035	3.05872396042532	2.86634522722383	3.19674315582507	2.90926850458743	3.13486622892546	2.03506854119696
GSM1692443	8	1	2.56843590555186	2.55758972656225	2.79376336071039	3.14207813161537	3.3691266739464	3.01242672105962	2.73727465847139	3.19874652461813	2.56408057439963	2.46425709260066	1.75984313449066
GSM1692148	10	1	2.63226635395632	3.2781600910204	2.77645482569393	3.30396437878541	3.61442681258404	3.37959476376223	2.94911560342645	3.01790160325751	3.11200380182911	3.3321045246702	2.44243451612851
GSM1692264	10	1	2.49327406007316	3.12566829224245	2.83220545750082	3.32340624407778	3.14266355957759	3.52393010994416	2.7816068915864	3.19599839677529	3.10412627940857	3.37008209760189	1.80119674108419
GSM1691880	11	1	2.51784585456896	3.20273757102485	2.89625712142218	3.26036626044726	3.62397335147267	3.37953917744764	2.81251280623467	3.06858465908027	3.14618206567644	3.24530108970841	2.23442069170574
GSM1692311	11	1	2.63685264983438	3.28341822238186	3.05601882470643	3.17032104701499	3.37532960982974	3.49625269232636	2.86314693095812	3.22289325872066	3.01169689363914	3.11255568922907	2.59823155449677
GSM1602839	12	1	2.5769895776117	3.19881895919198	2.83301473861816	3.31358631086434	3.56598070628823	3.43021153037261	2.77769449842133	2.98707160200028	3.10066267537122	3.34849433017812	1.80615698796222
GSM1691943	12	1	2.2480726868191	3.26917276983074	2.86660081653687	3.15928542309831	3.62077711509391	3.39514590294103	2.83120842134997	3.16483856041279	3.11226142004486	3.23434971618853	2.17431948346674
GSM1692478	13	1	2.54375420911714	3.39347592252649	2.71382490388329	3.11500709968981	3.69136152250523	3.35901605441281	2.79162447711787	3.12705014142198	3.15469790983079	3.34490829740977	2.27385809755392
GSM1602851	14	1	2.58539019639803	3.3193822342973	2.82695396107743	2.94067945052062	3.13691993395237	3.36263189353545	2.41950194726121	3.35308668106767	2.93732160266215	3.09839361705079	1.84800692523572
GSM1602928	14	1	2.30577386926938	3.00554029783434	2.84559602868404	3.38297360272059	3.30794794761708	3.42083700252955	2.55266086010549	3.08592308858609	3.06243260406305	3.29291202754049	1.67806108485925
GSM1692124	14	1	2.49722759563584	3.37336549056862	2.8643965522642	3.1764525136061	3.60119909311487	3.44251533329504	2.74647272255181	3.15284878779846	3.10989674778178	3.3243807544905	2.11779542947715
GSM1602858	15	1	2.66963161789324	3.29373096577132	2.76582155957121	3.19371529586348	3.56290997039604	3.22147251307847	2.72924755895668	3.25566568947511	2.9525190171844	3.0733589083479	2.27162377906362
GSM1602932	15	1	2.44321993616354	3.10834714075234	2.51410685450465	3.28392503095803	3.30887180959627	3.10186837980756	2.63646987413945	2.92405217517395	3.10325389681076	3.36442269238944	2.31752867594744
GSM1691935	15	1	2.29195387587127	3.24589309459144	2.66174139229345	3.24598859574645	3.16425948889598	3.20068623254273	2.55708997316089	3.25426462230686	2.96328952118392	3.01697529642925	2.82801062617865
GSM1691965	15	1	2.48638075144852	3.20104411745797	2.95389396428881	3.21147328365224	3.1763063347604	3.46814483790324	2.69754921483576	3.34738842814402	3.10068706169855	3.15334262686914	2.13439674723656
GSM1692151	15	1	2.74086324727377	3.36626219688375	2.97388417711989	3.23897895142391	3.57685755877823	3.3687862255493	3.10932060472412	3.17764070437506	3.02138662438155	3.11422024908746	2.94069410715362
GSM1692369	15	1	2.44318279755076	3.28216146997889	2.90248673888483	3.20635675056794	3.63193763757895	3.4454777587197	2.74811704907175	3.28123250709047	3.0477374697344	3.24474902251988	1.76488920809072
GSM1602943	16	1	2.60008060150586	3.31291184519013	3.21715733857462	3.35051040100836	3.17512598854827	3.56963204921053	2.88559349605973	3.17821921223337	3.09958607081741	3.31669664231247	1.62775623570566
GSM1692241	16	1	2.52435910706286	3.23917789309399	2.88862675722353	3.21028115706785	3.22124295999332	3.41615673162478	2.66921525627422	3.28820350475256	3.05433137520954	3.29803917272238	1.84188780222081
GSM1602823	17	1	2.69561527864418	3.15803497975395	2.84868022148312	3.08807967365747	3.59071398652456	3.34482835499989	2.69632016368459	3.08368720936321	2.74013272612795	2.67067743445277	1.83935981752288
GSM1692163	18	1	2.67760137455394	3.38039962423674	2.96302367386256	3.19420511749772	3.58328451251093	3.45467430034276	2.77288983470428	3.33696986165182	3.07883728714844	3.14881048612648	1.94544776939919
GSM1692389	19	1	2.64689787551799	3.39529248790489	3.30073860635826	3.36372043042107	2.86400860174647	3.65094132437565	2.83251314312406	3.38113992659509	3.10076913127563	3.29741785641879	1.84801854681826
GSM1692459	20	1	2.25179451972923	3.08174098310493	2.6091370046749	3.23136635509733	3.42956053151296	3.31060696542843	2.93450574502311	3.3532912466021	3.06218389569871	3.23958776090451	2.82201708668704
GSM1692299	21	1	2.18791498562408	3.2857022682267	2.64293349327432	3.24897225373347	3.61125254065927	3.21734333511524	2.41742129555002	3.06691047457524	2.92866309644141	2.89054650076561	2.10513294189083
GSM1692205	23	1	2.48675426859528	3.28923808698542	2.90100954925515	3.03025590679842	3.60253812035234	3.46167274319367	2.58801969628105	3.29501737117966	3.15611584949703	3.2186141092126	2.0588858407712
GSM1602810	28	0	2.71471611672649	3.42896174950894	3.12615251964354	3.29261553529614	3.14590370420174	3.53100134998413	2.86952677602511	3.34598871826471	3.17046046252	3.40355459649662	1.7189178812831
GSM1602812	28	0	2.39500300597453	3.17024812894254	2.8489585830332	3.24924128618992	3.54313009035494	3.4997121008052	2.70649850457114	3.12448414278514	3.11354448766138	3.30750488399988	2.39115070394741
GSM1602819	28	0	2.52929723437471	3.20490334644068	2.73670206184917	3.24018577871519	3.15726543468737	3.32186966455498	2.43267858874594	3.11961945731125	2.99667671434754	3.20241066873047	2.36663639027054
GSM1602826	28	0	2.43895123039437	3.11081739695314	2.85210573645478	3.10533445834785	3.32880214812528	3.33626039026514	2.58786852604764	3.24778475550298	3.02015030766421	3.00972732570581	1.8873572064764
GSM1602827	28	0	2.51959272761038	3.02499104288657	2.99887317590561	3.21505215393699	3.46830478611955	3.51921780273992	2.8042535062794	3.20203180193597	3.03700225641974	3.20784725925946	1.80849420118388
GSM1602830	28	0	2.56648834961615	3.17704681106854	2.94367045016546	3.35794112792045	3.25189038827267	3.52764939977222	2.66158612462877	3.18666297846807	3.07007688188434	3.28101553435646	1.76449223478097
GSM1602831	28	0	2.35270260116542	3.15997415792445	2.96128252309717	3.31493241238422	2.99961384706529	3.46806726901724	2.70926504641007	3.16811649208813	2.97005277314136	3.11074658579359	1.7714309417741
GSM1602838	28	0	2.68493181528345	3.19433593967951	3.09646393767173	3.24230753495188	3.36503836155502	3.53823692924261	2.77071045479685	3.25147627530684	3.16100470853635	3.33327788247925	1.86500065967887
GSM1602840	28	0	2.49885463033702	3.24152751492506	2.92808810521485	3.36134545306723	3.39284191882294	3.46215534606108	2.66722408564371	3.20328292238291	3.06293455346844	3.37024520313754	1.83346900082038
GSM1602842	28	0	2.64306999533763	3.03331568746631	2.78182612700615	3.30660668361327	2.9567049758288	3.32670832728255	2.91021323656248	3.27031902619397	3.09527058758246	3.43230189614414	1.96151220500556
GSM1602845	28	0	2.27195627991342	3.18227913185019	2.66314807151563	3.1715415169051	3.50632202285669	3.34207722883614	2.49077625168501	3.17992898911964	3.05069061979208	3.18504159525614	1.66871687036941
GSM1602846	28	0	2.79982711941338	3.39002721681285	3.07118070383001	3.23397147890435	2.68340788644059	3.50970432834984	2.74069813522197	3.42270462564952	3.10547158074123	3.25956310619593	1.67172271985935
GSM1602850	28	0	2.48240198511316	3.19934333359685	2.95470888798237	3.27789163840915	3.13223529313212	3.40530364869047	2.55446090658036	3.11738270195126	2.82165430186617	2.84008410523532	1.77642408343064
GSM1602861	28	0	2.58452217109413	3.33574477641395	2.71525400739299	3.30202375450692	3.40308866977417	3.36107112226	2.59532319298635	2.97907159953977	3.07376797320174	3.29184634411893	2.42499945972472
GSM1602866	28	0	2.55825734655018	3.09393229481218	3.09550015465813	3.31788490827229	3.22011817894885	3.52702991245345	2.71484357627241	3.14857639542687	3.09736116856445	3.29227509765838	1.78674020605118
GSM1602869	28	0	2.28991058082203	3.1572017186511	2.60024477259034	3.18639073496025	3.48529066640057	3.11036240808051	2.57045540178985	2.99185957291322	3.08345030825974	3.02179950121437	2.73886941624563
GSM1602878	28	0	2.67346890989689	3.54941030016863	2.82688381453755	3.20528099073011	3.58260658075162	3.38623333906897	2.82991996813772	3.06444073436353	3.0614007024589	3.1241075777207	2.9001266061157
GSM1602879	28	0	2.39741417571285	3.46591884460049	2.80787790725556	3.11773110959494	3.42005668565284	3.34547174444444	2.32124986882253	3.21639200293698	2.9709287314146	2.94614823801649	2.03945111944643
GSM1602882	28	0	2.57164186453746	3.29411474285137	2.94509843783828	3.21186462734115	3.43538230151991	3.44008991017586	2.81426636811761	3.24850159183584	3.01302125478008	3.19838476869193	2.02301612546654
GSM1602883	28	0	2.03540608152344	3.07895458532085	2.65245758336404	3.21858993215835	3.15879813757001	3.03375652288665	2.61237349612376	2.84230447818359	3.05033974431485	3.16867155659661	2.20993366412704
GSM1602885	28	0	2.73085686008528	3.18720937048813	2.64842494575603	3.22712185308175	3.23908362077612	3.05853868469128	2.70561967085567	3.09427897840443	3.12710925847509	3.19862160178709	2.63916847947836
GSM1602886	28	0	2.90516852924488	3.35385622759659	3.12863571997916	3.19427588904245	3.56196307920521	3.57269895335335	2.78089293929166	3.27874917311648	2.99451473811979	3.0177450334299	2.51984430041129
GSM1602889	28	0	2.50829147588441	3.09475359031548	2.88064340931255	3.30208723590999	3.37839759035068	3.41905179859537	2.6286483307116	3.0662211371881	3.090650558364	3.26259506836204	1.83027479798506
GSM1602906	28	0	2.57826851916794	3.29817073714422	2.85108777332723	3.34629685608799	3.12363309155264	3.30593448962696	2.76819067791541	3.29536098313117	3.02417515420116	3.16309130662762	1.7648811423406
GSM1602921	28	0	2.57709426527756	3.22337219374742	3.03291878513005	3.17027473244655	3.33512105030758	3.4170800359898	2.6282493713119	3.37549073309904	3.00428636521211	3.1102960853121	1.71647560118117
GSM1602929	28	0	2.65550799762291	3.36542351135251	2.71532979694229	3.16200808999968	3.16358406774694	3.1282975258182	2.52514303584644	3.11401830374276	3.01080239187412	3.01146880274298	2.66172611706757
GSM1602936	28	0	2.47199197106351	3.20144065254905	3.00608990888382	3.35166578102515	3.39928554764456	3.48435355242002	2.6460269083787	3.1200846453993	3.0335019401263	3.23585141417841	1.88480185696442
GSM1602944	28	0	2.70803975789587	3.36028996248964	3.03583132621659	3.17897081430285	3.38864046389588	3.54225061955873	2.59509280151427	3.28871262137569	3.09932112884654	3.0374347625588	1.75141358803441
GSM1602945	28	0	2.52729733437817	3.41926596712398	3.06705456869608	3.2565954063641	3.50329962672273	3.49482851795861	2.61176657246268	3.2854337358558	3.07221695748067	3.09331170564439	1.68685098947348
GSM1602952	28	0	2.69331053368415	3.21764112784748	3.07387334816458	3.31084657473404	2.98988995815141	3.60669757913718	2.82771498426583	3.2935302842909	3.08001751726823	3.3101133727973	1.63596004481016
GSM1602953	28	0	2.29062640241806	3.30710759914854	2.79333180022454	3.17240398527356	3.65925601569639	3.34897383401265	2.89521943127726	3.28662347954832	3.17006253181403	3.32106149629303	2.85491983327265
GSM1602958	28	0	2.53840357203134	3.32073853534981	2.8608217980598	3.29114203396467	3.48945970083524	3.44104266253424	2.56423523345523	3.13393450842926	3.1547913809806	3.38704126276374	1.87943288293586
GSM1602973	28	0	2.45891609094794	3.55444973233349	2.75261929958942	3.2140341676772	3.63752087194193	3.38302089791308	2.60203112588156	3.07973650015065	3.21538319435767	3.29767243040168	1.8706180197979
GSM1602974	28	0	2.03096422911226	3.21888700286148	2.56406178975742	3.0921125297317	3.67316550921875	3.35134832751319	2.43346506341256	2.99290943100682	3.10932461695955	3.22852181102026	1.9748325035501
GSM1602975	28	0	2.93971009108263	3.39391655368653	2.98491813435511	3.27267494284034	3.40583419896541	3.42181076218896	2.78908046648874	3.23246935678426	3.0073040583273	3.1943569016493	2.34411577730491
GSM1602976	28	0	2.23395859838592	3.05688538765805	2.58775693785686	3.27023992591877	3.5459177256679	3.24188837426434	2.52344151735696	3.12420702294973	3.08347822104361	3.21221118854249	1.88151858065361
GSM1691863	28	0	2.81510811672368	3.24350548908295	2.85188253761696	3.2253497469089	3.47270909769699	3.30738903269656	2.54083496226694	3.21844997624872	2.88583535338412	2.97233607129359	2.23849676313602
GSM1691865	28	0	2.33750187904354	3.25553019101863	2.54898203294338	3.21215748167808	3.47303848990285	3.14164368628045	2.45838751662653	3.26463881217554	3.05989705185809	3.17841109361144	2.1655373522106
GSM1691867	28	0	2.61606310492035	3.33978702163751	2.86992725772267	3.20251191292938	3.58346264097443	3.45691296777756	2.67274846947173	3.16606849701117	3.10994153255586	3.22307573626462	2.33003773123665
GSM1691873	28	0	2.77305468045092	3.23209707475009	3.11100760123373	3.19587150388301	3.63302147793768	3.56555708689619	2.82696331369173	3.3664681201696	3.13103560963685	3.31228499307378	1.84032867676936
GSM1691874	28	0	1.98896238451934	3.0781483307279	3.02006903450575	3.25807851139147	3.05890869300397	3.41367477142938	2.57994523024423	3.02362352084289	2.82725077534986	2.73903214457783	2.00897480425106
GSM1691875	28	0	2.53547023228575	3.16889727630306	3.05567531572403	3.38281096180466	2.90797720891993	3.53977857145114	2.75196281502277	3.14689353383182	3.1427282476173	3.42392045111868	1.64398129486419
GSM1691878	28	0	2.69365332479543	3.29794001479471	3.04469731576316	3.15248361119875	2.9818185030156	3.45180323722689	2.71930612459293	3.24605383095864	2.86492263511165	2.86946952707577	2.45870195507522
GSM1691882	28	0	2.00913752548278	2.92927876898947	2.74135307641173	3.34201263744771	2.79227774237087	3.09866462396719	2.64218330982485	3.20472262416618	2.87209077755792	3.051371231579	1.82150491737155
GSM1691886	28	0	2.50513077464999	2.71684409408739	3.18496481697252	3.32615979929258	2.81645655623464	3.54383214313091	2.791994891497	3.11983223765462	3.05557155298826	3.23559871246835	1.89765864968595
GSM1691890	28	0	2.71992026461009	3.25517952779646	3.1868128647796	3.29853324725026	3.1802291935046	3.57519323081175	2.72370926663271	3.26963404445988	3.06508765560707	3.2693247987819	1.76022818654154
GSM1691895	28	0	2.80597401442965	3.42699598219477	3.00317098270306	3.12043804160524	3.33169991457055	3.44487786406132	2.71661234300412	3.3540445994999	3.04055985373877	2.98121571807634	1.89190052337704
GSM1691897	28	0	2.62211462292527	3.44953694433018	2.77461102689187	3.10680357106887	3.22192161374146	3.37710000486749	2.64438561940755	3.34929393376774	3.05312524188692	3.10625886025785	2.09086020365137
GSM1691898	28	0	2.83782842704578	3.35077797953886	2.86999534237064	3.2338227325805	3.50959564778022	3.39473541322357	2.87565033261363	3.12428329825547	3.07486246947956	3.27625932352869	3.09578081829288
GSM1691901	28	0	2.15650146545544	3.24279546206033	2.87428450671678	3.31036440771335	3.17652320395721	3.51713859916724	2.58120443915145	3.22201964261057	3.02475086282942	3.16374409838541	1.5954831322671
GSM1691903	28	0	2.498407129749	3.23885058739908	2.90018400418038	3.12904078872363	3.75623349631849	3.44671133500273	2.68208400143906	3.33909989146838	3.10316357390465	3.32188553475589	2.05327575956053
GSM1691904	28	0	2.77033538019979	3.28423915992612	3.034921920615	3.2115981887945	3.28697072217894	3.41552883360152	2.84764821311791	3.37868959090503	2.96367664194845	3.12188341004346	2.02598590183179
GSM1691909	28	0	2.7266906454862	3.14599546511852	2.91265063126887	3.21857102417974	3.24705950927514	3.39403979651022	2.97846016054667	3.40011981532513	3.1110560250088	3.33123857220102	1.74053818513748
GSM1691915	28	0	2.7379302902724	3.29824788082365	2.96926563210452	3.15793428322846	3.29510350230588	3.44965143294809	2.48909793329157	3.14183477335123	3.04483070899026	2.9174393937288	2.53749189250665
GSM1691928	28	0	2.88221086078944	3.41371606188373	2.98147421579568	3.21492179854975	3.24805385762418	3.43131286060554	2.75425257665162	3.40373413651477	3.1057908678352	3.24245998226346	2.07428415135098
GSM1691934	28	0	2.77519385542063	3.37514274547075	3.05083303521462	3.28913448503833	3.42117293027631	3.475379230172	2.87173347127943	3.29178447290299	3.08209265270255	3.23255239711471	1.82987837287565
GSM1691938	28	0	2.73433634063628	3.33865902085217	3.00004490318435	3.25755122572628	3.35922020274641	3.49754275182755	2.75610419612033	3.25546417433964	3.09225632784876	3.23993154453906	1.87882459077731
GSM1691942	28	0	2.36541371237798	3.18595548234115	2.71291949765833	2.9589655078426	3.67606380958753	3.37564377658934	2.47864492964886	3.16550857092384	3.05359030122532	2.98935158027072	2.22150437537733
GSM1691953	28	0	2.73493913271781	3.28774044835111	2.90900000412515	3.19868618588428	3.3102226059882	3.48400533010375	2.78607355157855	3.26226386105654	3.1041668815251	3.22993686508486	1.75872914212948
GSM1691954	28	0	2.71338283043183	3.43166801815967	2.92950394479533	3.27176225571026	3.42436451451799	3.47622561400145	2.7134532193517	3.15725783419127	2.99252808240465	2.9691200910505	2.98299594687077
GSM1691960	28	0	2.8929802246474	3.4886183487004	3.06997380623646	3.26666737291024	3.27268210825576	3.54502030089375	2.87165423307894	3.26640037136154	3.01673876927764	3.08040866611911	2.09832825785723
GSM1691973	28	0	2.70628299113112	3.41044083601027	3.06694387401599	3.28756065083561	3.0143986803067	3.46989313764904	2.8664285163311	3.37543526646364	2.93072295784229	2.98245152134777	1.79663803598996
GSM1691977	28	0	2.2644934947949	3.32643178824153	2.97639974848574	3.19389283009556	3.10573170868359	3.31442840595629	2.57519758829756	3.07924531391064	2.94694247731601	2.87735378617076	2.13366971839113
GSM1691983	28	0	2.46433630441173	2.94017370547798	2.78333930620035	3.23353823168961	3.14372319584579	3.27745977852009	2.67224654986065	3.10720142167667	3.07152465989408	3.27712720442357	2.47679408644637
GSM1691987	28	0	2.12025538141711	2.89188069766049	2.72811534133327	3.31609214720497	2.98674949650459	3.20103156709986	2.64491024158042	3.14549030024239	3.07697734081442	3.29570421943113	1.98509926159437
GSM1691993	28	0	2.91462326332962	3.49266077942241	3.23225413575217	3.22752915289049	3.51868808676233	3.60573397295079	2.66187019933322	3.43231111753471	2.85752901254952	2.88551072039885	1.64864674641809
GSM1691997	28	0	2.5597211088507	3.17887778156148	2.98777197870992	3.28502144509536	2.93303435973208	3.40251931769705	2.75050617723439	3.27668290867479	2.99170504821022	3.14840165669395	2.10462315731114
GSM1692002	28	0	2.85239562358894	3.19361942460097	2.89558105012004	3.04345929991532	3.28691278030395	3.43302526213	2.71630064932501	3.39030985611861	3.11549941255753	3.37154088108345	1.94918789744485
GSM1692009	28	0	2.73141136055317	3.00129423809669	2.98473698437286	3.23376307639558	3.31718813285223	3.38049853787545	2.81195821748344	3.19299295092416	2.92325416909275	3.1692798122132	1.7724663417462
GSM1692012	28	0	2.39641983037833	3.16748590825366	2.76966004240635	3.19565421718267	3.5821454147607	3.33589666519827	2.76909825387547	3.32250404803579	3.09533760468804	3.26006691825668	1.99208063053703
GSM1692035	28	0	2.73189963118307	3.45756500692473	3.06878670308492	3.19430788483734	3.35885293994224	3.50111426334041	2.67615297219022	3.30415937854293	2.94912531756209	2.92925490473338	2.52953612666735
GSM1692040	28	0	2.62630969719806	3.2232476859348	2.96234375510727	3.25630645346087	3.47090578863918	3.42214888588019	2.94539439176712	3.27963665378664	3.09694305858738	3.24345521969451	1.89695689361613
GSM1692042	28	0	2.56584523958578	3.3820547727099	2.94156703567124	3.17008368916915	3.43159728780297	3.43926900221662	2.67812555433694	3.34421877271832	3.09647119059991	3.16217957694867	1.91388664200097
GSM1692050	28	0	2.48006887115573	3.00713807956333	2.6779817338547	3.1950810846228	3.18519672568263	3.23894854240752	2.6161675837546	3.09078027786206	2.94898482984888	3.01437868301647	2.39307676749698
GSM1692059	28	0	2.77929397477878	3.18542843853407	2.69865833311989	3.19406545566744	3.11314854940832	3.31009649982267	2.7679138669039	3.20340994820945	2.99542825719645	3.20513332387137	2.98734415262218
GSM1692060	28	0	2.38166600976978	2.86102554826671	2.63724158509511	3.17374708345821	3.5290634264719	3.31379147629906	2.68953109146681	3.05529111334	3.11857368880704	3.31112553567236	2.25461550795056
GSM1692061	28	0	2.77974298954434	3.4412029873021	3.01461613294203	3.16640020254612	3.4001259649422	3.47291895586332	2.43202856874703	3.22331303070485	2.898492219097	2.91892466377556	2.04655776278003
GSM1692065	28	0	2.08943848928425	3.2553034254449	2.86732184073865	3.19779275165356	3.56973411310658	3.54524758266885	2.49481879179924	3.20803617721083	3.10387089609981	3.14707822683676	2.42891794603606
GSM1692066	28	0	2.56998511097429	3.30893615498914	3.06230721895506	3.24604044961713	3.58099408471563	3.51404901865089	2.82994188125689	3.22129400932265	2.88709727271918	3.10425043104589	1.73810199017718
GSM1692073	28	0	2.50478969258353	3.11427339666992	2.85277272931372	3.21843943638354	3.4793260305134	3.34463281111191	2.4822765115489	3.27714089578759	3.02882301589897	3.09666700587908	2.13543406802
GSM1692074	28	0	2.67025593510485	3.30394977100085	2.99188224239883	3.19143394569787	3.28385941217013	3.46776255892473	2.65922586917676	3.31873751181503	3.0331079089651	3.05944319349338	1.87125856829086
GSM1692077	28	0	2.76424401789405	3.24578998274393	3.26323742081992	3.3121382962011	3.47542955766475	3.63677761060305	2.87828707223566	3.21158136928072	3.01915604196331	3.14188200996572	1.77062314343223
GSM1692081	28	0	2.43889535703742	3.2688987480639	2.82636787853133	3.22284968319223	3.62873674011223	3.43435694210715	2.91879379547183	3.00033340436377	3.14376351490998	3.28698062527676	1.75599762952517
GSM1692084	28	0	2.52124626663658	3.23940338826635	2.66493901485461	3.2552561340615	3.40649721459569	3.28398664768958	2.48479782960915	3.15340213563299	3.09460075192253	3.22753346558638	2.09265026126679
GSM1692087	28	0	2.49825239959254	3.31759929275646	2.74431784556053	3.22432619100577	3.42234604325367	3.43986232587367	2.57933971450705	3.30135439692771	3.19928003547813	3.30541638467119	1.85636626330128
GSM1692089	28	0	2.70696743898092	3.47394376857832	3.23313078392887	3.27917693205507	3.47620785373006	3.61137306834093	2.77071172320389	3.32996499476966	2.87716096920228	2.82468354923391	1.72617291897673
GSM1692093	28	0	2.79964437728297	3.46640551132779	2.951006571527	3.26454874114352	3.44808927295478	3.45066360823813	2.78805462840683	3.36173846669276	3.09884784902087	3.35776818155107	1.76252146093236
GSM1692094	28	0	2.71682478291895	3.314619676537	3.06320004809614	3.2213551114479	3.40066784825877	3.49392063117144	2.70222555665869	3.27353797007772	3.05199777198559	3.00770412323403	1.7599100148432
GSM1692096	28	0	2.54410178707552	3.23021177651301	2.87222772478923	3.30840835065336	2.88323272213162	3.4331948946632	2.61717057200406	3.19875092421876	3.11547078076616	3.28565093284437	2.04645718387789
GSM1692099	28	0	2.15331214186493	3.31318256920874	2.87814383094881	3.21673871986807	3.30295258619045	3.46270387182004	2.39250152639857	3.15014776733569	3.13827352065224	3.17375747531758	2.16307326773329
GSM1692101	28	0	2.68113145508363	3.40430859622905	3.2973000182086	3.31080455874649	2.81048032757057	3.64786879863384	2.90043869262197	3.32800202130777	3.01767377873566	3.10849050077355	1.85390305630775
GSM1692103	28	0	2.62310575885795	3.22563093172427	2.79838776106024	3.25362219428897	3.02235094449551	3.33665101399518	2.56966995950053	2.96933176552922	2.95931372408502	2.99096338951227	2.93917485044675
GSM1692115	28	0	2.55625135149067	3.31304162486608	2.673116312266	3.18983278024203	3.63955991651923	3.31237474677515	2.79484315273482	3.16951874544408	3.11728345021619	3.24714915936864	2.55132430178804
GSM1692116	28	0	2.7087630952714	3.2783168264002	3.22081113416394	3.32989368938743	3.00426137253436	3.65057593968083	2.66526245868479	3.35569444781991	3.10210042782669	3.38886979968481	1.69130590625433
GSM1692118	28	0	2.61566794649526	3.16203146113133	3.06927218081167	3.23452385291611	3.50936483274797	3.54341533276616	2.92720716997762	3.30390010342697	3.01135733815322	3.22722861865253	2.27876567346756
GSM1692125	28	0	2.71567991494308	3.27346053808599	2.92713850800404	3.17947044404494	3.28851463652062	3.45116942970947	2.69286034331371	3.38677494760955	3.07390932809652	3.2397953237732	1.89036847567003
GSM1692137	28	0	2.55802316348781	3.20055378791175	2.77269288160839	3.23954239550636	2.98196477738258	3.30553969038694	2.83473406739549	3.0101054091495	3.12250458784887	3.39606452131384	2.25750310282154
GSM1692139	28	0	2.12569473889006	3.09379373323391	2.49759218435136	3.02785558427619	3.47381197351576	2.8961139091405	2.64363688346081	3.18903303343857	3.1743357841901	3.14661009646722	2.12135298526663
GSM1692142	28	0	2.55451395237386	3.15624386017989	2.8526728698082	3.19124521023758	3.6577436880432	3.5292291328304	2.77356619444913	3.24241653642093	3.16971659710684	3.3301728649958	1.81551312932251
GSM1692145	28	0	2.7539187545822	3.31190616512979	2.82053844233629	3.25885415783629	3.52194598563093	3.3715983096762	2.52139352475178	3.12571639172184	3.14480358576132	3.21751209187709	1.86990219386922
GSM1692156	28	0	2.7756087532961	3.2320703588605	2.88165776797078	3.29418489726708	2.91119283124591	3.31076922947777	2.86867056849061	3.06283752698687	3.05832186455397	3.26309887482797	2.45279124209684
GSM1692162	28	0	2.34222617636689	3.21415854039203	2.99066937815316	3.18656663739565	3.62807890501777	3.50018087226653	2.86247301423119	3.31595134197303	2.99544906161069	3.24690329207259	1.75498367862701
GSM1692166	28	0	2.24891580062345	3.1445327891811	2.60629416069771	3.11943387129731	3.53899622728025	3.32713719587868	2.41813461433396	3.02230229099042	3.06805043880177	3.17283534613815	2.71969908167431
GSM1692167	28	0	2.62891494206783	3.3408853794403	3.05574836160196	3.34609299879064	3.18854714911651	3.5438568832073	2.79461944095156	3.26059042526653	3.02555172096993	3.26232671059387	1.73493934942623
GSM1692168	28	0	2.94148853692435	3.61670139014686	3.0843952980982	3.1500795106598	3.52712665058011	3.51865284097505	2.70379108728215	3.35326936554592	2.98394997541171	2.9332192857746	1.84890792122393
GSM1692174	28	0	2.18592805671163	3.3085277605347	2.6438829659462	3.29739951361883	3.60584453484206	3.20584398837047	2.62448673177554	3.04328255376001	3.07434392905408	3.20898289235808	2.04382672262021
GSM1692187	28	0	2.50882895120468	2.69156275054393	3.04115359966827	3.2874947539412	3.01109984528647	3.49065727994316	2.88132964811357	3.28062439642269	3.0452544085421	3.3053810691402	2.04157732907146
GSM1692191	28	0	2.68366367051364	2.79970280755629	2.84175921397296	3.20165016980402	3.14918683865541	3.34675156544009	3.07646349375077	3.15481292546482	3.07056948177344	3.2895072401768	1.92070832502722
GSM1692192	28	0	2.33714988735075	3.15348952961315	2.84174130327634	3.26332757375558	2.85461748830678	3.42379946584818	2.52378649720172	3.11570963906348	2.91877700684197	3.10147090456438	2.02335081899793
GSM1692197	28	0	2.91458097854247	3.61850531806209	3.10025813857063	3.34713595677524	3.36852210626107	3.52982694213199	2.85060522418309	3.2410602159208	3.10980901238525	3.20612868769097	2.17469627075804
GSM1692203	28	0	2.6255498821854	2.99017940760074	2.98680209378353	3.25350919537392	3.42877889133759	3.49234942627739	2.82873190074372	3.07074497707831	3.11731005101597	3.32683212711679	1.89133596699612
GSM1692206	28	0	2.76154187151726	3.17694392339389	2.9823549524271	3.09474008039167	3.53640358175524	3.45709111248286	2.58925845533497	3.30432032477915	3.12860833745048	3.22198717321817	2.22022407080007
GSM1692207	28	0	2.2218374953324	2.99922326033542	2.63199151728887	3.16765273155356	3.66676306695825	3.34871668343227	2.6868601756391	3.29655813553905	3.11001956837398	3.14069981247088	2.07749561938144
GSM1692217	28	0	2.48502848530138	3.07684466439142	2.9561241377283	3.32322449508451	2.77486695239108	3.38051045138553	2.66950418227184	3.09269930512862	3.00748867605361	3.24983577164039	2.12677962523207
GSM1692221	28	0	2.78850196929894	3.37693392296299	2.88759681884308	3.2381133428262	3.40192435436517	3.34961735916758	2.91637173471911	3.3705629896986	3.08245070875464	3.32524608185069	1.84519054145668
GSM1692222	28	0	2.43791376160459	3.21395751765171	3.12368986599242	3.14142870350555	3.30393267970516	3.57333465302292	2.6083905638606	3.22103719741386	3.01384579597312	3.02880109628285	1.99694510724356
GSM1692226	28	0	2.78481845198526	3.39153966924659	2.88789798379832	3.27742436711797	3.00841678912137	3.34881510275252	2.60308957742369	3.28303366388779	3.08280441902663	3.20008118789465	2.04206924579715
GSM1692228	28	0	2.5720364075487	3.36634557697271	3.12134867476653	3.17565233821645	3.49342215146256	3.61327715509671	2.68473639164488	3.14141464267944	3.19657887601744	3.355862147245	1.84135969223078
GSM1692245	28	0	2.79288387289163	3.40561612108363	3.09104442250381	3.18375311447808	3.53096053768009	3.46893111185331	2.83871200357712	3.36879949309049	3.04640304996898	3.04482843633869	1.98251139448327
GSM1692255	28	0	2.37411052344915	3.0938576083953	2.78370095936995	3.28399242412324	3.55980173297088	3.29779053160586	2.82700580632794	3.39438119825999	3.08515404056913	3.24566739476429	1.82341473036492
GSM1692257	28	0	2.60583138162059	2.99246554176315	3.0198758812344	3.28511971891476	3.14536654944397	3.50486721831618	2.495815893753	3.15296962775667	2.77875022141707	2.85911957832999	1.85674034106868
GSM1692258	28	0	2.64985408752679	3.15419902463424	3.02981753321674	3.29869716810902	3.61712401340639	3.52345745097041	2.83970286164857	3.33334615815621	3.16848687973992	3.50094109055238	1.71065327264498
GSM1692259	28	0	2.50975967882661	3.03050364729188	3.01772828889309	3.291101798338	3.31368367377119	3.41813947297999	2.96595287392453	3.31446364573234	2.92977736589003	3.15849327834972	1.80920615425321
GSM1692261	28	0	2.53605314898071	3.31216778201783	2.59852671333017	3.22857891389163	3.29185547726415	3.18076879945122	2.70026347662851	3.18738723196786	3.10144468247393	3.2791833222104	2.35969207974744
GSM1692269	28	0	2.32798708023803	3.44925074907137	3.01057415950169	3.27720905303591	3.19721276071617	3.35452931477255	2.73776008392722	3.30333041094958	3.03252371305844	3.19155743955558	1.69792368483784
GSM1692272	28	0	2.61569124948884	3.47573018895143	3.39164510765966	3.27059905715091	3.5356945450122	3.68973883592681	2.93447724917918	3.23901623597631	3.19303507135515	3.46050890951477	1.95033738984108
GSM1692274	28	0	2.53399484634095	3.2154498282239	3.02390628145962	3.23408847168071	3.54465229792978	3.54738257913344	2.69169852452708	3.191341555273	3.1108609841699	3.32100028797007	1.6929310713203
GSM1692277	28	0	2.7928980288573	3.2884198422066	3.03611627733928	3.23690432086899	3.63911150906835	3.4710702447839	2.85771710704656	3.24489055932878	3.14192466869335	3.40314649268158	1.93096625854727
GSM1692278	28	0	2.70120968983491	3.27476588265649	2.82627227690595	3.20545022589321	3.40922160472159	3.38357048710281	2.67369005930057	3.15584846311402	3.17259088148281	3.29014657279597	2.55887299805633
GSM1692296	28	0	2.52937095535869	3.07328623450677	3.00932764235068	3.35756523512657	2.61535979373965	3.34413822382852	2.97488590409329	3.26785291642222	3.06245626366706	3.38311092044252	1.52043230649603
GSM1692298	28	0	2.48594945182511	3.20431384232045	3.08462796259261	3.33317295779288	3.47962080710653	3.60427359526526	2.59970008103692	3.03965096855945	2.9883667590034	3.19909860736858	1.63329402573932
GSM1692300	28	0	2.88693208417226	3.5147635960075	3.06612639859035	3.2563162673354	3.57070882399727	3.51807330194341	2.88407447058807	3.39130663264161	3.04081932990891	3.2531530471827	1.69009298355737
GSM1692301	28	0	2.61028760214195	3.23940231892798	2.64095773348706	3.14206358684167	3.63354885321259	3.29549558381013	2.70797837782622	3.15822988756928	3.11406929261123	3.25046912435075	2.1208621686611
GSM1692303	28	0	2.69649688754683	3.31085457071765	2.89131068898838	3.24323888900564	3.1212571564941	3.25627610551879	2.82605318290435	3.12235350172646	2.89071224864679	3.04849533123933	2.29025364142348
GSM1692304	28	0	2.49452902455583	3.09769000784777	2.92067269626836	3.14890401418069	3.4146232059854	3.32686030770851	2.80516304067041	3.26472782685386	3.00681252629602	3.10123421612535	2.08980489431079
GSM1692305	28	0	2.33433715136602	3.17353555288293	2.74486138632224	3.27550102635703	3.52495993998815	3.38537567529768	2.59217929547712	3.18267275426818	3.0671760992631	3.20492916206052	2.095380311698
GSM1692308	28	0	2.37209820427835	2.74627793491756	2.76204663666716	3.27053088590641	2.2370037852607	3.26742598127607	2.7350206127899	2.90338193005596	2.98922476704332	3.23918858810564	2.01618963437603
GSM1692309	28	0	2.71075883430734	3.47951643281346	3.05101234026404	3.35250134200994	2.46695542467572	3.4025427836977	2.81554919780518	3.1504318104365	2.87590624422826	2.89954611959378	1.88919587976347
GSM1692317	28	0	2.59308433118823	3.34654365935883	3.01113599368771	3.20673526474091	3.28883455825798	3.4846381530361	2.6044910204326	3.30655827394424	3.08091940519002	3.06160617416473	1.66651438054373
GSM1692319	28	0	3.02605373632424	3.46457887986769	2.78018304388552	3.25928906098464	3.30778463746787	3.28610504703727	2.53508273480678	3.17534926346761	2.91500224040783	2.89591679943821	2.84926011414926
GSM1692335	28	0	2.47157559590816	3.34854999252041	2.89161866161478	3.1282127173865	3.4370314060851	3.43067828023475	2.95585603692482	3.09884027124006	3.13530583934073	3.17708270039165	1.83795454127647
GSM1692347	28	0	2.4168024583008	3.24559894781232	2.73148087535742	3.22278230850798	3.64217140817609	3.4178310514737	2.75356260681126	3.14968534645088	3.16849410039125	3.34743973921297	1.68029059603462
GSM1692348	28	0	2.46915793472881	3.22375738932431	2.79366141255054	3.14177102598699	3.65114539871494	3.43536149740954	2.83646387257702	3.31083567104862	3.18152130100569	3.34368610057017	1.81099786405854
GSM1692356	28	0	2.49818983896008	3.3568935631948	2.84979474645078	3.32278667571397	3.45593711708848	3.45582654476336	2.4388152681187	3.2159821673372	3.03815572791586	3.13456382663558	1.80236819127759
GSM1692361	28	0	2.33142003106979	2.89042042624653	2.85175583643124	3.27096258272785	3.17535213802667	3.31106143321608	2.66463620389386	3.10513143292599	3.051796320468	3.12821057236152	2.15691399114996
GSM1692364	28	0	2.77639102423843	3.15223729597406	2.83855973617198	3.27085915467499	3.18443661759073	3.36031777802798	2.76894163352306	3.17306073528346	3.12047337646515	3.45247524903583	2.11864212364298
GSM1692366	28	0	2.80664762203509	3.17292461020961	3.15747160308323	3.12194273918798	3.48062303666521	3.5348477466594	2.82581228350208	3.20162319773211	3.03828077100839	3.24549033865084	2.63932710474269
GSM1692374	28	0	2.83710260194026	3.3993529576556	2.76243577872268	3.23717790794642	3.46885097922303	3.33141186161137	2.52717120049833	3.24836693698409	2.93852462143053	3.00817795794488	1.72585456118066
GSM1692375	28	0	2.42822521891791	3.33316308045124	2.8022906343501	3.23849829172119	3.6066641823632	3.42133897953843	2.4611086290551	3.03563816067233	3.05016784513494	3.15779106546957	1.92444768718214
GSM1692381	28	0	2.41710826352698	3.24428124352014	2.89030757242495	3.3498037381609	3.2788303351867	3.41738105623847	2.48772249158484	3.10604473863334	2.99158587877325	3.09210423975623	1.74349256377214
GSM1692384	28	0	2.83584163218224	3.43286362517587	2.91563849138039	3.16653646256433	3.54452631229757	3.5118576307159	2.64602644741033	3.28453782262349	3.02789732931847	3.16707173700307	2.92944542897927
GSM1692391	28	0	2.41486968605232	3.23437378387181	2.54705097223714	3.18674853915801	2.44872469906206	3.18171433368004	2.56529958931237	3.15919143518819	3.04253630632012	3.18977364863347	2.53095467159654
GSM1692392	28	0	2.58434946554984	3.51075828242207	2.81645102653896	3.18693865585934	3.21173881094478	3.31195323352227	2.74085806757494	3.2774346335383	3.09353803528832	3.16706788219491	1.73028779753997
GSM1692395	28	0	2.42424222255872	3.06567294519601	2.95187757285813	3.20549964757445	3.65517663357768	3.48633518140142	2.86609928856906	3.34398137499066	3.16158669996145	3.25484056803066	1.92397252749278
GSM1692399	28	0	2.584872088999	3.33025247609426	2.90125636755154	3.18154244999673	3.55105292741141	3.40488514282753	2.65470178242035	3.20062299331747	3.02698715502228	3.09469431458462	2.55040302137533
GSM1692400	28	0	2.6522524323628	3.2134343852196	3.15919385763388	3.40390629399781	3.06011865173658	3.56812747033023	2.72859253943999	3.09252459990213	2.87366675639623	2.98971942090818	1.84527566307799
GSM1692404	28	0	2.89004992130899	3.33310166763592	3.00583560509187	3.24024318515744	2.67298669570989	3.43254283573872	2.7498952716814	3.40278697116821	2.87785867958887	2.9662078439101	2.46522798681439
GSM1692406	28	0	2.8556174180184	3.43174997546466	3.08811309555658	3.23229282264125	3.48371854117762	3.52309745893774	2.72170644233746	3.42751110730931	2.98708051802216	3.00775076035239	1.73169113725147
GSM1692408	28	0	2.63987764222896	3.16258307108313	2.84807905768355	3.15695119355103	3.24942577127274	3.3687754717685	2.70800156125295	3.2834240010919	3.04689506998671	3.21253245394298	2.30083713294664
GSM1692412	28	0	2.36882169849169	3.36454035648643	2.90793319112528	3.1544710915702	3.54110677808363	3.46787430647029	2.4412133473619	3.08770723006256	3.13311039310868	3.17314262808233	2.85179760508629
GSM1692418	28	0	2.63629283503302	3.19491882108466	3.26552661160752	3.23337364032941	3.35356183842828	3.65596575935587	2.85077682459257	3.33826751405771	3.0729907022162	3.21046118442389	1.62428856148456
GSM1692420	28	0	2.38785052600034	3.41121321553393	2.94763997673919	3.1367157283598	3.49464921335159	3.49012082270844	2.62399722279248	3.25582594491234	3.14051250143419	3.27598962333857	1.5989030187729
GSM1692427	28	0	2.4084996524237	3.24621287694498	2.97651339693632	3.17947888386455	3.68241362576644	3.54421247492975	2.6640269768413	3.21147842335397	3.00980972087788	3.09767888483236	1.89013691289587
GSM1692437	28	0	2.61840899633769	3.3438543490329	3.10387358104779	3.12957779125512	3.23152764283926	3.56683000699731	2.6225450343164	3.3545758591824	2.9953643948162	3.04412898885457	1.46477698775043
GSM1692438	28	0	2.5345462386478	3.28351067896495	2.96217196662455	3.2629651247522	3.34021586669852	3.41672572667598	2.65750967663136	3.22272744835619	2.98318388384006	3.01015340128677	2.06956263292059
GSM1692439	28	0	2.41553153773109	3.4210704361565	3.15552630353051	3.33906653145688	3.3463086298467	3.5673790949257	2.69246647885557	3.13682431356652	3.04552702067648	3.19578978902864	1.76212979004455
GSM1692441	28	0	2.51807103520296	3.3898198118567	3.00169345104096	3.29013374172479	3.26216131119629	3.43471041721647	2.66411893495065	3.16965022202081	3.08966610520538	3.16386628286739	2.69793502415893
GSM1692445	28	0	2.6586426841338	2.99581535106501	2.76065507379016	3.22709550711512	3.28498177846473	3.36943032857596	2.73499655931117	3.13350779613022	3.05672310929515	3.30013734588936	2.32208447455417
GSM1692448	28	0	2.53512455071964	3.2710278940226	2.49174460158315	3.14948537869076	3.20076296326499	3.223778236993	2.43674924740579	3.21405080314895	3.05323665428463	3.27025697246945	2.52410907280329
GSM1692452	28	0	2.69099338793074	3.3305013220999	3.00062779640226	3.20377874527512	3.5411727101807	3.5017565668409	2.66234565989873	3.20277392375018	3.04313729070903	3.09389968334551	2.31497517812786
GSM1692453	28	0	2.90456309473248	3.48508814051993	2.64425431866675	3.11223138920194	3.53709586528402	3.27558907541367	2.55585369408707	2.97871713924077	3.07294441267326	3.1120930724167	2.98146179434981
GSM1692458	28	0	2.86634720564318	3.31223023766903	2.75420168500361	3.00824789008555	3.59851063480364	3.30272043432583	2.74629277066263	3.31810031235732	3.0799131019979	3.08823761500405	2.26260664345647
GSM1692461	28	0	2.80241306898198	3.38634371899651	2.81601821090545	3.27013465152901	3.47156102970484	3.30525789581213	2.86374819237931	3.2886018949395	3.03838437996698	3.23253382473857	1.79515018018019
GSM1692491	28	0	2.74139881407902	3.22704050258139	3.18672207926439	3.18845789695509	3.25561176352031	3.58174832536455	2.77603722239281	3.33490731492333	3.02402174680351	3.16529808026099	1.77467785860543
GSM1692492	28	0	2.8827746953909	3.35206200520367	3.19494276791976	3.22186563843433	3.33341629123158	3.56384904271287	2.74130453248999	3.3496644868822	3.07773332935108	3.21611351369498	1.81573362481556
GSM1692494	28	0	2.54098048243894	3.43831574286867	3.0890779250518	3.24826779747657	3.58590871852763	3.55509155865293	2.69121633501402	3.16494617548981	3.0908053398149	3.20855799304765	1.85483428165952
