# Supplementary material for: Identification of a novel sepsis prognosis model and analysis of possible drug application prospects: Based on scRNA-seq and RNA-seq data
Source: Front Immunol. 2022 Oct 28;13:888891. doi: 10.3389/fimmu.2022.888891 (PMC9650379; doi:10.3389/fimmu.2022.888891)
Supplement: Supplementary file 1 [file DataSheet_1.zip › supplementary file/testmulti.Cox.txt]

id	coef	HR	HR.95L	HR.95H	pvalue
CCL5	-1.86401769032798	0.15504844068669	0.0354043843531529	0.679012483865804	0.0133723137317035
HBD	1.26703805412271	3.55032111427789	1.18479599377652	10.6387767013879	0.0236480431824285
IRF2BP2	2.6524065947712	14.1881427016329	2.48379756589627	81.0466183258609	0.00285228212964204
LTB	-3.8178727401261	0.0219744966746478	0.00219268871427713	0.220222095804099	0.00116742811011603
WFDC1	0.753148307236568	2.12367548578489	1.11789732163107	4.03435761197046	0.021427360491273
