# Supplementary material for: Identification of a novel sepsis prognosis model and analysis of possible drug application prospects: Based on scRNA-seq and RNA-seq data
Source: Front Immunol. 2022 Oct 28;13:888891. doi: 10.3389/fimmu.2022.888891 (PMC9650379; doi:10.3389/fimmu.2022.888891)
Supplement: Supplementary file 1 [file DataSheet_1.zip › supplementary file/testriskScore.txt]

id	futime	fustat	CCL5	HBD	IRF2BP2	LTB	WFDC1	riskScore	risk
GSM1602927	0.003	1	3.02668977304125	2.6364858831579	2.53896619070543	3.04257885437564	2.30348735818058	0.808386306208177	low
GSM1691969	0.003	1	3.11322857937503	3.60469370756465	2.86017600178816	2.95570560348962	2.44787775460039	8.54313878254187	high
GSM1691981	0.003	1	3.09332235525862	3.48591262444988	2.74358476376254	3.04470256081499	2.66412849461577	4.69067424094515	high
GSM1692105	0.003	1	3.33416564350205	3.63104547882725	2.89251459692364	3.32765776275898	1.82228717766619	0.96197500562918	low
GSM1692268	0.003	1	3.49182398565604	2.97943676542777	2.7782691430818	3.19611362978153	2.89405834217079	0.859107015824833	low
GSM1692292	0.003	1	3.35596247573223	3.47592391897581	2.7089237386376	3.22663152356603	2.03774030332142	0.806601503720239	low
GSM1692312	0.003	1	3.42642055735332	3.63913698392	2.59673362793246	3.16188413608305	2.58232308169102	1.24646508756021	high
GSM1692043	1	1	3.20217931630963	3.45191200889831	2.65894058796939	2.99417853767297	2.47650689717497	3.08533916306096	high
GSM1692047	1	1	3.20604301802235	3.29035568842173	2.92254706013927	3.16496483438762	2.90134172054745	3.60339480721709	high
GSM1692056	1	1	3.49507651287054	3.53394141434222	2.68175306512644	3.08728699146747	2.7996336026479	1.88329797433159	high
GSM1692079	1	1	2.97941024095886	3.40323854087794	2.78620719991942	3.00216548228263	1.77052927253582	3.50994287215745	high
GSM1692184	1	1	3.2522224712673	3.55025192152361	2.60553226158375	2.92850563151878	2.46063930453652	3.50818997084107	high
GSM1692316	1	1	3.04272382351352	2.99781392395706	2.66990935226442	3.15631020764486	1.62536915979415	0.682216986108244	low
GSM1692318	1	1	3.17571604288149	3.14765169937601	2.73210592364537	3.07091203838987	2.06234590643182	1.46178901615911	high
GSM1692387	1	1	3.11447680553626	3.38012362763816	2.83514492981198	3.06370362862627	2.7908998316325	5.14432480071277	high
GSM1692394	1	1	3.46630095971044	3.65268645063975	2.78602418849707	3.11776584601151	2.5572213620888	2.25861040744931	high
GSM1692467	1	1	3.09365177830482	3.00681306475789	2.49543499362469	2.93535092866368	2.87727662320602	2.35785802458953	high
GSM1602868	2	1	3.11581915110878	3.4266114966568	2.64690501619685	2.82386061470379	1.84539048900602	4.04947168892115	high
GSM1691984	2	1	3.04811863051816	3.6654290426318	2.59985596616049	3.12065551145159	2.57478308406641	3.06116252571763	high
GSM1692017	2	1	2.54986849773967	3.10313217781549	2.73880544364144	3.21530879066981	1.82401586748668	2.17456265916697	high
GSM1692160	2	1	3.40015028983727	3.65987228258751	2.68048662277673	3.08914455231072	3.22857260344281	3.60431404660677	high
GSM1692186	2	1	2.80279809126838	2.90576023414514	2.813496779138	3.10013818548353	2.34266026998158	2.95565187300213	high
GSM1692377	2	1	3.18134335097554	3.27905491924118	2.86438783542076	3.32743875088148	1.78439258330773	0.739192810255862	low
GSM1692024	3	1	3.03062017479357	3.59935028968094	2.85766376633643	3.24036318167199	2.76470877921819	4.21021015669866	high
GSM1692112	3	1	2.97777008173926	3.35680329796339	2.8585778489074	3.07858268144469	1.96935681806828	3.48955318925744	high
GSM1691932	4	1	3.21874382148921	3.14470685522809	2.68185941367303	3.22688795802823	2.17256624073128	0.704664934826628	low
GSM1692144	4	1	3.23596457956385	3.00462776858299	2.78385326239802	3.34742017885497	1.88329588008105	0.380172874952119	low
GSM1692175	4	1	3.05603773267438	3.55466043213239	2.84325548099358	3.34170799458413	2.12139907365504	1.52785408460369	high
GSM1691991	5	1	3.21633814103937	3.50328423228061	3.01627237456591	3.2175145734469	2.1471881519246	2.75234870522733	high
GSM1691861	6	1	3.21571509058496	3.45594724040941	2.52914153327311	3.01516158414795	2.26238474625187	1.6835206986872	high
GSM1692119	6	1	2.96333262194518	3.56138332983774	2.87203540383553	3.05861522203775	3.02003524344247	11.4631881639778	high
GSM1692209	6	1	3.21714042860908	3.60842025384681	2.7559957074101	3.18373533209132	1.93770031346818	1.52959098432332	high
GSM1602844	7	1	2.99919168404009	3.2050463435212	2.65235478203456	2.95117894842819	2.32986241146794	3.41610022115801	high
GSM1692214	7	1	2.88160882881331	3.58083880056155	2.92524921194199	3.19201010732648	1.99022770405104	4.35963546120047	high
GSM1692244	7	1	3.4269341440878	3.60863634541813	2.6874752915734	3.24158380028134	1.72815039638314	0.590840435037263	low
GSM1602946	8	1	3.27091938896585	3.19763551033834	2.75719653023844	3.12966845356785	1.57316799684941	0.770538366216518	low
GSM1691946	8	1	3.32188394774366	3.43445809634073	2.79648396186899	3.309292040903	2.04030050626115	0.751747232714956	low
GSM1692343	8	1	3.11817912857096	3.42562862082035	2.86634522722383	3.19674315582507	2.03506854119696	2.00215544433449	high
GSM1692443	8	1	2.55758972656225	3.3691266739464	2.73727465847139	3.19874652461813	1.75984313449066	3.03527182495343	high
GSM1692148	10	1	3.2781600910204	3.61442681258404	2.94911560342645	3.01790160325751	2.44243451612851	6.32413613779311	high
GSM1692264	10	1	3.12566829224245	3.14266355957759	2.7816068915864	3.19599839677529	1.80119674108419	0.926519314151222	low
GSM1691880	11	1	3.20273757102485	3.62397335147267	2.81251280623467	3.06858465908027	2.23442069170574	3.61309703419759	high
GSM1692311	11	1	3.28341822238186	3.37532960982974	2.86314693095812	3.22289325872066	2.59823155449677	1.89327718999887	high
GSM1602839	12	1	3.19881895919198	3.56598070628823	2.77769449842133	2.98707160200028	1.80615698796222	3.04864999498516	high
GSM1691943	12	1	3.26917276983074	3.62077711509391	2.83120842134997	3.16483856041279	2.17431948346674	2.21116001913748	high
GSM1692478	13	1	3.39347592252649	3.69136152250523	2.79162447711787	3.12705014142198	2.27385809755392	2.1500543625364	high
GSM1602851	14	1	3.3193822342973	3.13691993395237	2.41950194726121	3.35308668106767	1.84800692523572	0.139509636121034	low
GSM1602928	14	1	3.00554029783434	3.30794794761708	2.55266086010549	3.08592308858609	1.67806108485925	1.08034244833384	high
GSM1692124	14	1	3.37336549056862	3.60119909311487	2.74647272255181	3.15284878779846	2.11779542947715	1.42325286801832	high
GSM1602858	15	1	3.29373096577132	3.56290997039604	2.72924755895668	3.25566568947511	2.27162377906362	1.13939448621304	high
GSM1602932	15	1	3.10834714075234	3.30887180959627	2.63646987413945	2.92405217517395	2.31752867594744	3.34921814848792	high
GSM1691935	15	1	3.24589309459144	3.16425948889598	2.55708997316089	3.25426462230686	2.82801062617865	0.727836582158874	low
GSM1691965	15	1	3.20104411745797	3.1763063347604	2.69754921483576	3.34738842814402	2.13439674723656	0.48471723834907	low
GSM1692151	15	1	3.36626219688375	3.57685755877823	3.10932060472412	3.17764070437506	2.94069410715362	6.18963734642324	high
GSM1692369	15	1	3.28216146997889	3.63193763757895	2.74811704907175	3.28123250709047	1.76488920809072	0.827220340817503	low
GSM1602943	16	1	3.31291184519013	3.17512598854827	2.88559349605973	3.17821921223337	1.62775623570566	0.842697221853804	low
GSM1692241	16	1	3.23917789309399	3.22124295999332	2.66921525627422	3.28820350475256	1.84188780222081	0.445824242537025	low
GSM1602823	17	1	3.15803497975395	3.59071398652456	2.69632016368459	3.08368720936321	1.83935981752288	1.93936708230506	high
GSM1692163	18	1	3.38039962423674	3.58328451251093	2.77288983470428	3.33696986165182	1.94544776939919	0.640471627737521	low
GSM1692389	19	1	3.39529248790489	2.86400860174647	2.83251314312406	3.38113992659509	1.84801854681826	0.230263712254854	low
GSM1692459	20	1	3.08174098310493	3.42956053151296	2.93450574502311	3.3532912466021	2.82201708668704	2.56748092698866	high
GSM1692299	21	1	3.2857022682267	3.61125254065927	2.41742129555002	3.06691047457524	2.10513294189083	0.975188531646689	high
GSM1692205	23	1	3.28923808698542	3.60253812035234	2.58801969628105	3.29501737117966	2.0588858407712	0.608977171682186	low
GSM1602810	28	0	3.42896174950894	3.14590370420174	2.86952677602511	3.34598871826471	1.7189178812831	0.353818137878346	low
GSM1602812	28	0	3.17024812894254	3.54313009035494	2.70649850457114	3.12448414278514	2.39115070394741	2.37768068587949	high
GSM1602819	28	0	3.20490334644068	3.15726543468737	2.43267858874594	3.11961945731125	2.36663639027054	0.661298769893481	low
GSM1602826	28	0	3.11081739695314	3.32880214812528	2.58786852604764	3.24778475550298	1.8873572064764	0.63160668173246	low
GSM1602827	28	0	3.02499104288657	3.46830478611955	2.8042535062794	3.20203180193597	1.80849420118388	1.76204125241356	high
GSM1602830	28	0	3.17704681106854	3.25189038827267	2.66158612462877	3.18666297846807	1.76449223478097	0.70889867293586	low
GSM1602831	28	0	3.15997415792445	2.99961384706529	2.70926504641007	3.16811649208813	1.7714309417741	0.650922271999206	low
GSM1602838	28	0	3.19433593967951	3.36503836155502	2.77071045479685	3.25147627530684	1.86500065967887	0.891173444293391	low
GSM1602840	28	0	3.24152751492506	3.39284191882294	2.66722408564371	3.20328292238291	1.83346900082038	0.754127498539184	low
GSM1602842	28	0	3.03331568746631	2.9567049758288	2.91021323656248	3.27031902619397	1.96151220500556	1.03906454515357	high
GSM1602845	28	0	3.18227913185019	3.50632202285669	2.49077625168501	3.17992898911964	1.66871687036941	0.588074272021009	low
GSM1602846	28	0	3.39002721681285	2.68340788644059	2.74069813522197	3.42270462564952	1.67172271985935	0.108333609091444	low
GSM1602850	28	0	3.19934333359685	3.13223529313212	2.55446090658036	3.11738270195126	1.77642408343064	0.578185080244917	low
GSM1602861	28	0	3.33574477641395	3.40308866977417	2.59532319298635	2.97907159953977	2.42499945972472	1.94639046099896	high
GSM1602866	28	0	3.09393229481218	3.22011817894885	2.71484357627241	3.14857639542687	1.78674020605118	1.0768647578258	high
GSM1602869	28	0	3.1572017186511	3.48529066640057	2.57045540178985	2.99185957291322	2.73886941624563	3.40261878412919	high
GSM1602878	28	0	3.54941030016863	3.58260658075162	2.82991996813772	3.06444073436353	2.9001266061157	3.15603049979394	high
GSM1602879	28	0	3.46591884460049	3.42005668565284	2.32124986882253	3.21639200293698	2.03945111944643	0.227965927137258	low
GSM1602882	28	0	3.29411474285137	3.43538230151991	2.81426636811761	3.24850159183584	2.02301612546654	1.03439511081518	high
GSM1602883	28	0	3.07895458532085	3.15879813757001	2.61237349612376	2.84230447818359	2.20993366412704	3.45741095796349	high
GSM1602885	28	0	3.18720937048813	3.23908362077612	2.70561967085567	3.09427897840443	2.63916847947836	2.11499749163818	high
GSM1602886	28	0	3.35385622759659	3.56196307920521	2.78089293929166	3.27874917311648	2.51984430041129	1.2879145469214	high
GSM1602889	28	0	3.09475359031548	3.37839759035068	2.6286483307116	3.0662211371881	1.83027479798506	1.47942575220659	high
GSM1602906	28	0	3.29817073714422	3.12363309155264	2.76819067791541	3.29536098313117	1.7648811423406	0.421358898322063	low
GSM1602921	28	0	3.22337219374742	3.33512105030758	2.6282493713119	3.37549073309904	1.71647560118117	0.31022910610063	low
GSM1602929	28	0	3.36542351135251	3.16358406774694	2.52514303584644	3.11401830374276	2.66172611706757	0.805838528062721	low
GSM1602936	28	0	3.20144065254905	3.39928554764456	2.6460269083787	3.1200846453993	1.88480185696442	1.10602363109494	high
GSM1602944	28	0	3.36028996248964	3.38864046389588	2.59509280151427	3.28871262137569	1.75141358803441	0.336831105971488	low
GSM1602945	28	0	3.41926596712398	3.50329962672273	2.61176657246268	3.2854337358558	1.68685098947348	0.351793944047471	low
GSM1602952	28	0	3.21764112784748	2.98988995815141	2.82771498426583	3.2935302842909	1.63596004481016	0.442265892946743	low
GSM1602953	28	0	3.30710759914854	3.65925601569639	2.89521943127726	3.28662347954832	2.85491983327265	2.68848332546431	high
GSM1602958	28	0	3.32073853534981	3.48945970083524	2.56423523345523	3.13393450842926	1.87943288293586	0.754867201385653	low
GSM1602973	28	0	3.55444973233349	3.63752087194193	2.60203112588156	3.07973650015065	1.8706180197979	0.795548208579934	low
GSM1602974	28	0	3.21888700286148	3.67316550921875	2.43346506341256	2.99290943100682	1.9748325035501	1.49902076417653	high
GSM1602975	28	0	3.39391655368653	3.40583419896541	2.78908046648874	3.23246935678426	2.34411577730491	1.04768959223931	high
GSM1602976	28	0	3.05688538765805	3.5459177256679	2.52344151735696	3.12420702294973	1.88151858065361	1.23695854857036	high
GSM1691863	28	0	3.24350548908295	3.47270909769699	2.54083496226694	3.21844997624872	2.23849676313602	0.761259252821366	low
GSM1691865	28	0	3.25553019101863	3.47303848990285	2.45838751662653	3.26463881217554	2.1655373522106	0.474850760429232	low
GSM1691867	28	0	3.33978702163751	3.58346264097443	2.67274846947173	3.16606849701117	2.33003773123665	1.35919847862058	high
GSM1691873	28	0	3.23209707475009	3.63302147793768	2.82696331369173	3.3664681201696	1.84032867676936	0.856878397654976	low
GSM1691874	28	0	3.0781483307279	3.05890869300397	2.57994523024423	3.02362352084289	2.00897480425106	1.20423122360071	high
GSM1691875	28	0	3.16889727630306	2.90797720891993	2.75196281502277	3.14689353383182	1.64398129486419	0.628879830557789	low
GSM1691878	28	0	3.29794001479471	2.9818185030156	2.71930612459293	3.24605383095864	2.45870195507522	0.62977791541579	low
GSM1691882	28	0	2.92927876898947	2.79227774237087	2.64218330982485	3.20472262416618	1.82150491737155	0.581572315387386	low
GSM1691886	28	0	2.71684409408739	2.81645655623464	2.791994891497	3.11983223765462	1.89765864968595	1.94140995299975	high
GSM1691890	28	0	3.25517952779646	3.1802291935046	2.72370926663271	3.26963404445988	1.76022818654154	0.479174951366155	low
GSM1691895	28	0	3.42699598219477	3.33169991457055	2.71661234300412	3.3540445994999	1.89190052337704	0.330892035140391	low
GSM1691897	28	0	3.44953694433018	3.22192161374146	2.64438561940755	3.34929393376774	2.09086020365137	0.269640894433177	low
GSM1691898	28	0	3.35077797953886	3.50959564778022	2.87565033261363	3.12428329825547	3.09578081829288	4.33725847934082	high
GSM1691901	28	0	3.24279546206033	3.17652320395721	2.58120443915145	3.22201964261057	1.5954831322671	0.354313383412041	low
GSM1691903	28	0	3.23885058739908	3.75623349631849	2.68208400143906	3.33909989146838	2.05327575956053	0.877794024978683	low
GSM1691904	28	0	3.28423915992612	3.28697072217894	2.84764821311791	3.37868959090503	2.02598590183179	0.581537197769981	low
GSM1691909	28	0	3.14599546511852	3.24705950927514	2.97846016054667	3.40011981532513	1.74053818513748	0.752167278103195	low
GSM1691915	28	0	3.29824788082365	3.29510350230588	2.48909793329157	3.14183477335123	2.53749189250665	0.803010084544225	low
GSM1691928	28	0	3.41371606188373	3.24805385762418	2.75425257665162	3.40373413651477	2.07428415135098	0.319914639707869	low
GSM1691934	28	0	3.37514274547075	3.42117293027631	2.87173347127943	3.29178447290299	1.82987837287565	0.745642957744374	low
GSM1691938	28	0	3.33865902085217	3.35922020274641	2.75610419612033	3.25546417433964	1.87882459077731	0.647158284583018	low
GSM1691942	28	0	3.18595548234115	3.67606380958753	2.47864492964886	3.16550857092384	2.22150437537733	1.12358401699538	high
GSM1691953	28	0	3.28774044835111	3.3102226059882	2.78607355157855	3.26226386105654	1.75872914212948	0.64451822669809	low
GSM1691954	28	0	3.43166801815967	3.42436451451799	2.7134532193517	3.15725783419127	2.98299594687077	1.76371415322466	high
GSM1691960	28	0	3.4886183487004	3.27268210825576	2.87165423307894	3.26640037136154	2.09832825785723	0.674160691050276	low
GSM1691973	28	0	3.41044083601027	3.0143986803067	2.8664285163311	3.37543526646364	1.79663803598996	0.291365435666143	low
GSM1691977	28	0	3.32643178824153	3.10573170868359	2.57519758829756	3.07924531391064	2.13366971839113	0.705624056965509	low
GSM1691983	28	0	2.94017370547798	3.14372319584579	2.67224654986065	3.10720142167667	2.47679408644637	2.29001841637021	high
GSM1691987	28	0	2.89188069766049	2.98674949650459	2.64491024158042	3.14549030024239	1.98509926159437	1.13960195009086	high
GSM1691993	28	0	3.49266077942241	3.51868808676233	2.66187019933322	3.43231111753471	1.64864674641809	0.198164348954014	low
GSM1691997	28	0	3.17887778156148	2.93303435973208	2.75050617723439	3.27668290867479	2.10462315731114	0.547101007389683	low
GSM1692002	28	0	3.19361942460097	3.28691278030395	2.71630064932501	3.39030985611861	1.94918789744485	0.438748426537641	low
GSM1692009	28	0	3.00129423809669	3.31718813285223	2.81195821748344	3.19299295092416	1.7724663417462	1.56359012736787	high
GSM1692012	28	0	3.16748590825366	3.5821454147607	2.76909825387547	3.32250404803579	1.99208063053703	1.03063434245056	high
GSM1692035	28	0	3.45756500692473	3.35885293994224	2.67615297219022	3.30415937854293	2.52953612666735	0.568266078112591	low
GSM1692040	28	0	3.2232476859348	3.47090578863918	2.94539439176712	3.27963665378664	1.89695689361613	1.41187373595849	high
GSM1692042	28	0	3.3820547727099	3.43159728780297	2.67812555433694	3.34421877271832	1.91388664200097	0.38921312758769	low
GSM1692050	28	0	3.00713807956333	3.18519672568263	2.6161675837546	3.09078027786206	2.39307676749698	1.83525545250665	high
GSM1692059	28	0	3.18542843853407	3.11314854940832	2.7679138669039	3.20340994820945	2.98734415262218	1.82872332713704	high
GSM1692060	28	0	2.86102554826671	3.5290634264719	2.68953109146681	3.05529111334	2.25461550795056	4.66941279421827	high
GSM1692061	28	0	3.4412029873021	3.4001259649422	2.43202856874703	3.22331303070485	2.04655776278003	0.305751566017778	low
GSM1692065	28	0	3.2553034254449	3.56973411310658	2.49481879179924	3.20803617721083	2.42891794603606	0.895191046594771	low
GSM1692066	28	0	3.30893615498914	3.58099408471563	2.82994188125689	3.22129400932265	1.73810199017718	1.12925197129592	high
GSM1692073	28	0	3.11427339666992	3.4793260305134	2.4822765115489	3.27714089578759	2.13543406802	0.618459685601722	low
GSM1692074	28	0	3.30394977100085	3.28385941217013	2.65922586917676	3.31873751181503	1.87125856829086	0.379015072762405	low
GSM1692077	28	0	3.24578998274393	3.47542955766475	2.87828707223566	3.21158136928072	1.77062314343223	1.34354645889933	high
GSM1692081	28	0	3.2688987480639	3.62873674011223	2.91879379547183	3.00033340436377	1.75599762952517	3.85521424448574	high
GSM1692084	28	0	3.23940338826635	3.40649721459569	2.48479782960915	3.15340213563299	2.09265026126679	0.698262047110166	low
GSM1692087	28	0	3.31759929275646	3.42234604325367	2.57933971450705	3.30135439692771	1.85636626330128	0.376478408766792	low
GSM1692089	28	0	3.47394376857832	3.47620785373006	2.77071172320389	3.32996499476966	1.72617291897673	0.406663740131043	low
GSM1692093	28	0	3.46640551132779	3.44808927295478	2.78805462840683	3.36173846669276	1.76252146093236	0.379357864201231	low
GSM1692094	28	0	3.314619676537	3.40066784825877	2.70222555665869	3.27353797007772	1.7599100148432	0.527656019604006	low
GSM1692096	28	0	3.23021177651301	2.88323272213162	2.61717057200406	3.19875092421876	2.04645718387789	0.422382775419041	low
GSM1692099	28	0	3.31318256920874	3.30295258619045	2.39250152639857	3.15014776733569	2.16307326773329	0.446094219339591	low
GSM1692101	28	0	3.40430859622905	2.81048032757057	2.90043869262197	3.32800202130777	1.85390305630775	0.311708521513171	low
GSM1692103	28	0	3.22563093172427	3.02235094449551	2.56966995950053	2.96933176552922	2.93917485044675	2.10689341151646	high
GSM1692115	28	0	3.31304162486608	3.63955991651923	2.79484315273482	3.16951874544408	2.55132430178804	2.47232792682429	high
GSM1692116	28	0	3.2783168264002	3.00426137253436	2.66526245868479	3.35569444781991	1.69130590625433	0.214965693165045	low
GSM1692118	28	0	3.16203146113133	3.50936483274797	2.92720716997762	3.30390010342697	2.27876567346756	1.9240625797682	high
GSM1692125	28	0	3.27346053808599	3.28851463652062	2.69286034331371	3.38677494760955	1.89036847567003	0.345210167947736	low
GSM1692137	28	0	3.20055378791175	2.98196477738258	2.83473406739549	3.0101054091495	2.25750310282154	2.17010869759233	high
GSM1692139	28	0	3.09379373323391	3.47381197351576	2.64363688346081	3.18903303343857	2.12135298526663	1.35586203670963	high
GSM1692142	28	0	3.15624386017989	3.6577436880432	2.77356619444913	3.24241653642093	1.81551312932251	1.39312434152741	high
GSM1692145	28	0	3.31190616512979	3.52194598563093	2.52139352475178	3.12571639172184	1.86990219386922	0.731232133702058	low
GSM1692156	28	0	3.2320703588605	2.91119283124591	2.86867056849061	3.06283752698687	2.45279124209684	1.93891565919992	high
GSM1692162	28	0	3.21415854039203	3.62807890501777	2.86247301423119	3.31595134197303	1.75498367862701	1.10019936831742	high
GSM1692166	28	0	3.1445327891811	3.53899622728025	2.41813461433396	3.02230229099042	2.71969908167431	2.18480433227739	high
GSM1692167	28	0	3.3408853794403	3.18854714911651	2.79461944095156	3.26059042526653	1.73493934942623	0.505936654466999	low
GSM1692168	28	0	3.61670139014686	3.52712665058011	2.70379108728215	3.35326936554592	1.84890792122393	0.279321591325827	low
GSM1692174	28	0	3.3085277605347	3.60584453484206	2.62448673177554	3.04328255376001	2.04382672262021	1.67989907399544	high
GSM1692187	28	0	2.69156275054393	3.01109984528647	2.88132964811357	3.28062439642269	2.04157732907146	1.99096614788467	high
GSM1692191	28	0	2.79970280755629	3.14918683865541	3.07646349375077	3.15481292546482	1.92070832502722	4.80127120412954	high
GSM1692192	28	0	3.15348952961315	2.85461748830678	2.52378649720172	3.11570963906348	2.02335081899793	0.495027339521845	low
GSM1692197	28	0	3.61850531806209	3.36852210626107	2.85060522418309	3.2410602159208	2.17469627075804	0.659328050295576	low
GSM1692203	28	0	2.99017940760074	3.42877889133759	2.82873190074372	3.07074497707831	1.89133596699612	3.35293744557603	high
GSM1692206	28	0	3.17694392339389	3.53640358175524	2.58925845533497	3.30432032477915	2.22022407080007	0.754898970975849	low
GSM1692207	28	0	2.99922326033542	3.66676306695825	2.6868601756391	3.29655813553905	2.07749561938144	1.48630376320928	high
GSM1692217	28	0	3.07684466439142	2.77486695239108	2.66950418227184	3.09269930512862	2.12677962523207	0.896666249840361	low
GSM1692221	28	0	3.37693392296299	3.40192435436517	2.91637173471911	3.3705629896986	1.84519054145668	0.611358920771065	low
GSM1692222	28	0	3.21395751765171	3.30393267970516	2.6083905638606	3.22103719741386	1.99694510724356	0.641358634220305	low
GSM1692226	28	0	3.39153966924659	3.00841678912137	2.60308957742369	3.28303366388779	2.04206924579715	0.255027866364347	low
GSM1692228	28	0	3.36634557697271	3.49342215146256	2.68473639164488	3.14141464267944	1.84135969223078	0.905905677406521	low
GSM1692245	28	0	3.40561612108363	3.53096053768009	2.83871200357712	3.36879949309049	1.98251139448327	0.620102284190341	low
GSM1692255	28	0	3.0938576083953	3.55980173297088	2.82700580632794	3.39438119825999	1.82341473036492	0.896958899263881	low
GSM1692257	28	0	2.99246554176315	3.14536654944397	2.495815893753	3.15296962775667	1.85674034106868	0.686241064095873	low
GSM1692258	28	0	3.15419902463424	3.61712401340639	2.83970286164857	3.33334615815621	1.71065327264498	1.03373915173202	high
GSM1692259	28	0	3.03050364729188	3.31368367377119	2.96595287392453	3.31446364573234	1.80920615425321	1.43399566314681	high
GSM1692261	28	0	3.31216778201783	3.29185547726415	2.70026347662851	3.18738723196786	2.35969207974744	1.00282743146556	high
GSM1692269	28	0	3.44925074907137	3.19721276071617	2.73776008392722	3.30333041094958	1.69792368483784	0.296939353616286	low
GSM1692272	28	0	3.47573018895143	3.5356945450122	2.93447724917918	3.23901623597631	1.95033738984108	1.13055198511148	high
GSM1692274	28	0	3.2154498282239	3.54465229792978	2.69169852452708	3.191341555273	1.6929310713203	0.964086601303239	high
GSM1692277	28	0	3.2884198422066	3.63911150906835	2.85771710704656	3.24489055932878	1.93096625854727	1.4365913130008	high
GSM1692278	28	0	3.27476588265649	3.40922160472159	2.67369005930057	3.15584846311402	2.55887299805633	1.52377203626245	high
GSM1692296	28	0	3.07328623450677	2.61535979373965	2.97488590409329	3.26785291642222	1.52043230649603	0.537983501691093	low
GSM1692298	28	0	3.20431384232045	3.47962080710653	2.59970008103692	3.03965096855945	1.63329402573932	1.21165680808305	high
GSM1692300	28	0	3.5147635960075	3.57070882399727	2.88407447058807	3.39130663264161	1.69009298355737	0.44184099921704	low
GSM1692301	28	0	3.23940231892798	3.63354885321259	2.70797837782622	3.15822988756928	2.1208621686611	1.68759730500779	high
GSM1692303	28	0	3.31085457071765	3.1212571564941	2.82605318290435	3.12235350172646	2.29025364142348	1.37541463252196	high
GSM1692304	28	0	3.09769000784777	3.4146232059854	2.80516304067041	3.26472782685386	2.08980489431079	1.40194402235188	high
GSM1692305	28	0	3.17353555288293	3.52495993998815	2.59217929547712	3.18267275426818	2.095380311698	1.09290437252841	high
GSM1692308	28	0	2.74627793491756	2.2370037852607	2.7350206127899	2.90338193005596	2.01618963437603	1.89438219038885	high
GSM1692309	28	0	3.47951643281346	2.46695542467572	2.81554919780518	3.1504318104365	1.88919587976347	0.283151022803753	low
GSM1692317	28	0	3.34654365935883	3.28883455825798	2.6044910204326	3.30655827394424	1.66651438054373	0.273581859404357	low
GSM1692319	28	0	3.46457887986769	3.30778463746787	2.53508273480678	3.17534926346761	2.84926011414926	0.752359952425648	low
GSM1692335	28	0	3.34854999252041	3.4370314060851	2.95585603692482	3.09884027124006	1.83795454127647	2.10013254695544	high
GSM1692347	28	0	3.24559894781232	3.64217140817609	2.75356260681126	3.14968534645088	1.68029059603462	1.41113511946941	high
GSM1692348	28	0	3.22375738932431	3.65114539871494	2.83646387257702	3.31083567104862	1.81099786405854	1.10468061726325	high
GSM1692356	28	0	3.3568935631948	3.45593711708848	2.4388152681187	3.2159821673372	1.80236819127759	0.334527950531928	low
GSM1692361	28	0	2.89042042624653	3.17535213802667	2.66463620389386	3.10513143292599	2.15691399114996	2.0302846301319	high
GSM1692364	28	0	3.15223729597406	3.18443661759073	2.76894163352306	3.17306073528346	2.11864212364298	1.2462582786104	high
GSM1692366	28	0	3.17292461020961	3.48062303666521	2.82581228350208	3.20162319773211	2.63932710474269	2.69342301744907	high
GSM1692374	28	0	3.3993529576556	3.46885097922303	2.52717120049833	3.24836693698409	1.72585456118066	0.331300740713987	low
GSM1692375	28	0	3.33316308045124	3.6066641823632	2.4611086290551	3.03563816067233	1.92444768718214	0.979984634525993	high
GSM1692381	28	0	3.24428124352014	3.2788303351867	2.48772249158484	3.10604473863334	1.74349256377214	0.546392528412276	low
GSM1692384	28	0	3.43286362517587	3.54452631229757	2.64602644741033	3.28453782262349	2.92944542897927	1.01240566262776	high
GSM1692391	28	0	3.23437378387181	2.44872469906206	2.56529958931237	3.15919143518819	2.53095467159654	0.352822225368745	low
GSM1692392	28	0	3.51075828242207	3.21173881094478	2.74085806757494	3.2774346335383	1.73028779753997	0.307581693275878	low
GSM1692395	28	0	3.06567294519601	3.65517663357768	2.86609928856906	3.34398137499066	1.92397252749278	1.54725432551309	high
GSM1692399	28	0	3.33025247609426	3.55105292741141	2.65470178242035	3.20062299331747	2.55040302137533	1.30967539601366	high
GSM1692400	28	0	3.2134343852196	3.06011865173658	2.72859253943999	3.09252459990213	1.84527566307799	0.944713719406928	low
GSM1692404	28	0	3.33310166763592	2.67298669570989	2.7498952716814	3.40278697116821	2.46522798681439	0.238933767159619	low
GSM1692406	28	0	3.43174997546466	3.48371854117762	2.72170644233746	3.42751110730931	1.73169113725147	0.269861379759822	low
GSM1692408	28	0	3.16258307108313	3.24942577127274	2.70800156125295	3.2834240010919	2.30083713294664	0.849959835738186	low
GSM1692412	28	0	3.36454035648643	3.54110677808363	2.4412133473619	3.08770723006256	2.85179760508629	1.32989322072006	high
GSM1692418	28	0	3.19491882108466	3.35356183842828	2.85077682459257	3.33826751405771	1.62428856148456	0.649777587801629	low
GSM1692420	28	0	3.41121321553393	3.49464921335159	2.62399722279248	3.25582594491234	1.5989030187729	0.382350320119488	low
GSM1692427	28	0	3.24621287694498	3.68241362576644	2.6640269768413	3.21147842335397	1.89013691289587	1.082075412347	high
GSM1692437	28	0	3.3438543490329	3.23152764283926	2.6225450343164	3.3545758591824	1.46477698775043	0.191833371700694	low
GSM1692438	28	0	3.28351067896495	3.34021586669852	2.65750967663136	3.22272744835619	2.06956263292059	0.705167321385526	low
GSM1692439	28	0	3.4210704361565	3.3463086298467	2.69246647885557	3.13682431356652	1.76212979004455	0.664400689812901	low
GSM1692441	28	0	3.3898198118567	3.26216131119629	2.66411893495065	3.16965022202081	2.69793502415893	1.04817417873491	high
GSM1692445	28	0	2.99581535106501	3.28498177846473	2.73499655931117	3.13350779613022	2.32208447455417	2.34739854825175	high
GSM1692448	28	0	3.2710278940226	3.20076296326499	2.43674924740579	3.21405080314895	2.52410907280329	0.490258055879627	low
GSM1692452	28	0	3.3305013220999	3.5411727101807	2.66234565989873	3.20277392375018	2.31497517812786	1.09586878910024	high
GSM1692453	28	0	3.48508814051993	3.53709586528402	2.55585369408707	2.97871713924077	2.98146179434981	2.39444853064676	high
GSM1692458	28	0	3.31223023766903	3.59851063480364	2.74629277066263	3.31810031235732	2.26260664345647	0.942870382674188	low
GSM1692461	28	0	3.38634371899651	3.47156102970484	2.86374819237931	3.2886018949395	1.79515018018019	0.751466548369475	low
GSM1692491	28	0	3.22704050258139	3.25561176352031	2.77603722239281	3.33490731492333	1.77467785860543	0.502956014684702	low
GSM1692492	28	0	3.35206200520367	3.33341629123158	2.74130453248999	3.3496644868822	1.81573362481556	0.390917517748942	low
GSM1692494	28	0	3.43831574286867	3.58590871852763	2.69121633501402	3.16494617548981	1.85483428165952	0.836696115340212	low
