# Supplementary material for: Identification of a novel sepsis prognosis model and analysis of possible drug application prospects: Based on scRNA-seq and RNA-seq data
Source: Front Immunol. 2022 Oct 28;13:888891. doi: 10.3389/fimmu.2022.888891 (PMC9650379; doi:10.3389/fimmu.2022.888891)
Supplement: Supplementary file 1 [file DataSheet_1.zip › supplementary file/train.txt]

id	futime	fustat	AKR7A2	CCL5	CD74	DDX5	HBD	HLA-DRA	IRF2BP2	LTB	RPS15A	RPS7	WFDC1
GSM1602880	0.003	1	2.71837455964276	3.16474895548735	2.73461294964615	3.15768194533192	3.57883126151155	3.44483864830601	2.69616456644536	3.14944229257657	3.23705397391984	3.33371424722437	1.75675858586466
GSM1602908	0.003	1	2.69773468303064	3.29374008699356	2.75556807993685	3.22981861245799	3.57427859379071	3.34554412909385	2.84397098431377	3.07793734247575	3.16521574095052	3.31968671489625	2.76882902568195
GSM1691884	0.003	1	2.52721725065321	3.34378330055523	3.01031742206172	3.32856966732987	3.07565293630699	3.45220176297629	2.86098543597846	3.19495048753847	2.96443689407549	3.06812440897752	2.0246703802723
GSM1692350	0.003	1	2.5054313784949	3.20074225107951	2.51984329420747	3.08872761510612	3.70575611863991	3.34812645149349	2.67931772031898	3.0457225357346	3.10777255403197	3.39373592491434	2.89152573235677
GSM1602863	1	1	2.73481928797346	3.24584671038022	3.06763992141509	3.29476585649886	3.04829600602759	3.55901903592241	2.77587882583213	3.15590932538789	2.92417230369279	3.06911507169369	1.8524759266061
GSM1602923	1	1	2.88591830559766	3.08150086483909	2.69448643371977	3.16414216601856	3.54619834205623	3.28236210792949	2.95873690465568	2.96472576618393	3.1568204956637	3.46537885450737	2.91015853922913
GSM1692071	1	1	2.38964279904233	3.30922261729213	2.84235416545051	3.26956433157966	3.09121219696453	3.38656307403357	2.59023072947549	3.07373096163231	3.08852393503295	3.25181966122735	2.94239664524243
GSM1692336	1	1	2.475952314966	3.36301978950309	3.06044260029513	3.25679359398917	3.5252189743335	3.46128940011347	2.78512385264868	3.260593435974	3.13028266429839	3.24643499500623	1.92235162616258
GSM1692011	2	1	2.52997282746616	3.08834974116837	2.77453386087323	3.22077941129821	3.58975461989518	3.39506060530292	2.63274120231456	3.00381898442795	3.01554003036274	3.15372833625521	3.00058273109276
GSM1692279	2	1	2.40049885606392	3.34960136653018	2.97308019988865	3.14743321400561	3.498555716358	3.5200382330953	2.65981452588214	3.23523321217992	3.13109604565886	3.22679935151393	1.84007926979528
GSM1692331	2	1	2.79514664672209	2.96715274148969	3.16861620415526	3.14376596339985	3.40392605739822	3.5795306398863	2.9822003191623	3.15188576149977	3.05435707839945	3.26997971672247	2.87832042775408
GSM1692340	2	1	2.45407110970433	2.87533558950028	3.16834711290222	3.26371141194617	3.09588729754327	3.55622890798587	2.83760159546874	3.18127862197285	3.06916664112414	3.19474015254544	1.72104273788591
GSM1692006	3	1	2.87158997203893	3.42239838972928	2.3013944939726	3.26768979717028	3.5116801772722	3.04158538888784	2.6340009681885	2.90673785420827	3.14597297363979	3.28173029314954	2.97039096084946
GSM1692029	3	1	2.79852877549507	3.43628805628053	2.81557686335977	3.24295654389852	3.64061109565145	3.43943284882365	2.59967913640852	3.10228036116955	3.11727164595417	3.35254922304894	2.71874782760977
GSM1692146	3	1	2.33877010670815	3.01791086510407	2.53780172943827	3.27252879045601	3.21886345019233	3.14041875498945	2.63461394460333	3.10163898356895	3.08117325793991	3.26102676177879	2.68486069401508
GSM1692182	3	1	2.68912244753041	3.38268149980693	2.97657205069851	3.30365889921752	3.38898906743257	3.52163134250938	2.78454816348002	3.3123259493389	3.14924391726217	3.40250908530982	1.77579519722912
GSM1692190	3	1	2.48514444350665	3.20648178687756	2.9594650801118	3.1408017190906	3.66089736467702	3.40520628507494	2.80957228825363	3.33624824852758	3.03475891313712	3.20651648253273	2.11585426643306
GSM1692251	3	1	2.4880846041529	3.17067404658166	2.88834522931153	3.17589069738397	3.63327542343106	3.39113007719665	2.97251106516259	3.16091776863238	3.13387731395135	3.2896878279842	1.92372804437903
GSM1602813	4	1	2.71156648897929	3.52682690398956	2.95397886589674	3.14256178439118	3.6551996506099	3.51166348060024	2.66588275841289	2.87293117247608	3.17941311566164	3.19410454973195	3.01565866467737
GSM1692092	5	1	2.56713604187699	3.24020852781794	2.99081258005902	3.10293085724266	3.45343763944811	3.27968330126352	2.68398429096726	3.28208657578742	2.90047443816014	2.46356517685078	2.21352366083548
GSM1692100	5	1	2.25334732073153	3.0869437171064	2.66203956878636	3.17979892360541	3.5948205817911	3.29001338957109	2.71718419161946	3.13189662517638	3.15254169522262	3.28580197496019	2.19174708153509
GSM1692329	5	1	2.34623727655854	3.18272216798534	2.32616972469824	3.1107080056096	3.51526750108169	2.94331468590796	2.52772745807355	2.95953518818416	3.08405848038638	3.22101955925574	2.30667433777867
GSM1692379	5	0	2.70093680740011	3.10826566844112	2.69077040638898	3.27661651303664	2.87926897128701	3.31942920393504	2.57193110957628	2.93128195855831	3.06764508371681	3.24672213187843	2.82537046225009
GSM1692004	6	1	2.44538532046862	2.98061798169015	3.10737954817293	3.27839102440319	3.16714288848739	3.44460677661783	2.81362483307379	3.2999626024204	3.14568446488332	3.36049884688339	2.01157972203598
GSM1692064	6	1	2.56445450864971	3.22670195511901	3.0387042915188	3.24055033188484	3.6151368186582	3.50290618993137	2.84633825677818	3.08048132317478	3.16718512800208	3.44260105558784	1.86383103698694
GSM1691868	7	1	2.39241387402302	3.51167132300053	2.81516489912792	3.22897580104876	3.65505593128731	3.41151993650686	2.63735219332617	3.23312295906939	3.15777425342324	3.20665963235838	1.68069837374937
GSM1691937	7	1	2.58841242489744	3.00727624700132	2.73862388431567	3.18083498315842	3.6719814893919	3.291335974578	3.07558397171436	3.13723561663815	3.1177563725263	3.3315742388345	2.57374460587872
GSM1692170	7	1	2.39264961658847	3.2164059725532	2.79880516527606	3.28457335596304	3.5128039755362	3.27946639255309	2.75109303760813	3.1110231304145	2.99091003634531	3.11551539284516	1.68426443874236
GSM1602888	8	0	2.56784184137894	3.43729939240787	3.05724247447438	3.33404046851264	3.33459501847662	3.46072801883444	2.75446745646417	3.38506403516624	2.93682617192672	3.04170680632505	1.79032081238225
GSM1602912	8	1	2.52537259343987	3.10590884371625	2.86480955140914	3.10704972895694	3.42011935835348	3.42144912981833	2.4392406729538	3.2402831851046	3.07008048939863	3.14030013164733	2.4240970713956
GSM1691966	8	1	2.53967151276223	3.35752329118227	2.63317357154154	3.09597605237079	3.58780253407442	3.22751513653983	2.80103238887892	2.83352587473706	3.07887604611485	3.00380477540705	2.51221247213567
GSM1692352	8	1	3.05017655379261	3.34209572363505	2.9452072735245	3.20119063481134	3.52129074720798	3.59901827244958	2.99183508946867	3.24064267683727	3.1776540976456	3.37435317106065	2.22828644945559
GSM1692271	10	1	2.48449315294409	3.3347152834914	2.90409174711218	3.0557976351172	3.66342250229996	3.4073921833591	2.58967768961247	3.2409103674766	3.11666750455658	3.15235331925379	1.85793363415437
GSM1602849	11	1	2.64720212924369	3.38893356646243	3.05961122251803	3.27622581851729	3.02579956195564	3.50284624884182	2.77603027184473	3.25083245261083	2.98665084868615	2.95489719682064	1.97296205444574
GSM1692376	11	1	2.43016321420813	3.20334479209257	3.13982259449419	3.27358914154099	3.10443915462383	3.57538615799094	2.81905030798738	3.16864267732695	2.91299526566644	2.89180566846275	1.77998666390257
GSM1691864	12	1	2.39617099989192	3.12159020870202	2.96947286459633	3.22977832131277	3.38680542946342	3.47980250641648	2.72933262438867	3.2525308629333	3.07742640099238	3.16775146773004	1.71726207364251
GSM1692038	12	1	2.52341918490965	3.17614497824787	2.6826043082161	3.14866489561202	3.59962213215833	3.14017920760877	2.64800748149188	3.14542801855868	3.09786341467953	3.13652839146494	2.06640990682676
GSM1692114	12	1	2.48627210184237	3.13543981423689	2.77389423606064	3.24674918576844	3.21494743552177	3.32495184239838	2.7165515460731	3.27762462352224	3.00593223144565	3.17693961630797	1.92043584744731
GSM1692169	12	1	2.83640388251507	3.30587934677885	2.86329087589228	3.1901867286872	3.29389028463388	3.30957726847818	2.6509958771807	3.38828736702713	2.99292247917538	3.09229929532835	1.8338640359618
GSM1692211	12	1	2.30065676415039	3.37827758248905	2.80901697948643	3.324159515978	3.41488835296986	3.43543484389894	2.61873481976598	3.19862474463246	3.08222263289478	3.34829248306133	1.81228503983912
GSM1691900	13	1	2.56199764909866	3.29659014389246	3.0293829138224	3.06577495017692	3.48372279700555	3.44801617043039	2.66923816382235	3.43668569413997	3.08918473062081	3.19635791850163	1.7401543189371
GSM1691985	13	1	2.57161298538073	3.28791800779987	2.69491985244206	3.19864030161625	3.36991506623675	3.23477735596454	2.60902752247702	3.14924847044409	3.0681202805095	3.17548643742907	2.02230779566638
GSM1691992	14	1	2.31996902818929	3.06874750016291	2.81952717666553	3.26586606998931	3.03264854002248	3.3942756852038	2.50298508947982	3.09391387702782	3.00159599995002	3.22679349558736	1.87710107681297
GSM1692223	14	1	2.43106797026968	2.85725787447351	3.04213475196438	3.25173439039353	3.16123372735937	3.38054785362677	2.87187675916309	3.38946356176274	2.95584264917091	3.11054716021961	1.86440923121518
GSM1602903	17	1	2.30838475875149	2.88368806229215	2.86898854619151	3.05899646298752	3.53702775802608	3.37569798428617	2.8253818605372	3.02275484728577	3.0280536856059	3.07789582455489	2.69659280793448
GSM1692454	17	1	2.75166980573714	3.34088751523137	2.84686996214203	3.180514536686	3.46299159756888	3.38358596935089	2.64342239272599	3.23086717049241	3.03063588763047	3.23282696410195	2.62759773371474
GSM1692388	18	1	2.63603640304898	3.0396155276282	2.73429124573873	3.14329267470042	3.43872386553165	3.24029081855629	2.92589007331473	3.22763604233841	3.1023100958918	3.32509896962585	2.06287568230704
GSM1602931	20	1	2.45622948154991	3.23107937194249	3.00552592610908	3.19198658536367	3.39529166520578	3.57580097297452	2.77582532093691	3.24579515372006	3.22574875700889	3.39167095057985	1.65621855922653
GSM1602934	22	1	2.31957891848219	2.9803819986012	2.9223974898724	3.13580555489427	3.51032610750993	3.41570121172475	2.65725973293155	2.94814741119592	3.12703148106702	3.27437796686669	2.19241260497483
GSM1692326	25	1	2.48826279806185	3.52023352287084	2.93818132681724	3.21421155100274	3.46647507768159	3.39780255122817	2.812368633667	3.28802007243336	3.05930335627519	3.20273804110904	1.81074127799207
GSM1692224	27	1	2.4080071864671	3.05855582802448	2.92550521086682	3.35995318334507	3.48012911966007	3.38477511763647	2.74954027441678	3.17271439890763	3.16602960018432	3.43599922039822	2.00168768701911
GSM1602802	28	0	2.67803538643222	3.15278276759958	2.95000212247589	3.32430585983435	3.17343849105958	3.4856231233906	2.82164348629513	3.28255693581998	3.09197294726299	3.34097095099447	2.07936309096787
GSM1602803	28	0	2.64967868335711	3.26236550152556	2.83385877493395	3.30281882566592	3.14337382559897	3.38847047018249	2.74540665865749	3.20130592440863	3.15695442849709	3.35826726327303	1.71459853629824
GSM1602805	28	0	2.4767368086738	3.02296465456766	2.79739072765443	3.26024339913523	2.83671552087455	3.20304387675344	2.84987239277078	3.22375074889251	3.0517677879271	3.29703363610019	1.93431909645096
GSM1602811	28	0	2.32956681599207	3.22151334618889	2.93576334187472	3.31147201755668	2.85736836640506	3.41888939773665	2.45984102362518	3.20223261216152	2.85016052815027	2.89555235660048	1.7867648755565
GSM1602815	28	0	2.47937984240643	3.02976718767507	2.86107975765645	3.24195547255751	3.25572943128158	3.26560897097931	2.89238131076257	3.32148959323073	3.05790562404775	3.29677865574954	1.97657846580908
GSM1602816	28	0	2.80833026633529	3.31072052310029	3.12916908075768	3.16645901446276	3.43744734960881	3.49482519059568	2.73810588238148	3.23175541185997	3.02524429647528	3.20697916778889	1.81316099401189
GSM1602818	28	0	2.12229634331162	2.94183123332596	2.66877245675411	3.09322109622296	3.62325175974891	3.32438723557603	2.80665050883723	3.16486703334418	3.17457723706076	3.3375030208071	1.86409420551896
GSM1602820	28	0	2.87447711829373	3.31194175711134	3.07033299298516	3.22785472517774	3.4823951437289	3.56089344637815	2.72733607195235	3.18866171294725	3.04135776936253	3.19099057566415	2.14655910441066
GSM1602824	28	0	2.30828397912311	2.86082696167578	2.89464569650937	3.30835373918232	3.59786603606661	3.42825751784509	2.83951179895606	3.16314091242405	3.13154783586694	3.32979770132586	1.6231144233168
GSM1602825	28	0	2.79152508654966	3.27193088946931	3.0570507679774	3.29548412266939	3.15681353987499	3.58345397577433	3.01666211689248	3.20543130132017	3.07284428502554	3.18821701515925	1.77891124589681
GSM1602829	28	0	2.40672440970149	3.0356107142889	2.69617436133018	3.27532059094308	2.9287195598205	3.26173193608006	2.67457793356088	3.17018145776525	3.08498658019119	3.28354431154066	1.72886132927376
GSM1602832	28	0	2.53513799129138	3.37452455808153	3.11877665839521	3.27489258120369	3.29113569655946	3.56615343224823	2.71736035256135	3.353095999383	3.12691439421652	3.29607865938882	1.81178049857976
GSM1602834	28	0	2.84861272573675	3.38723210780805	2.81875998068471	3.18822777814778	3.41876380779393	3.34650990370275	2.48409016949692	3.14700265865921	2.90050129503585	2.92967209354247	2.17414080268
GSM1602836	28	0	2.56115894279203	3.39873001298703	3.13172281716521	3.30703704997459	2.93875042860848	3.59881764415272	2.80442719834117	3.2973678167108	3.16864588616324	3.357456572463	1.84202503086915
GSM1602837	28	0	2.67716993881825	3.39304367125537	3.05454896950107	3.33613011122946	3.39570131131799	3.50569279955312	2.65876902663141	3.17781895224379	2.985326458482	3.1791582952817	1.78431007503563
GSM1602841	28	0	2.53708778703646	3.36945838722623	2.87805297328194	3.32352470730472	3.29110032448421	3.44474524162265	2.67016414069248	3.39371135435985	3.0530883922114	3.28746845344342	1.84219685009791
GSM1602843	28	0	2.54541020496413	3.38761358432806	3.02222806459903	3.24222901830169	3.60981487626137	3.44666819947325	2.80843118320746	3.12223818851331	2.98903943253621	3.06656489992455	2.02679297861448
GSM1602847	28	0	2.51341342921123	3.44536558718085	3.02291779670428	3.26774507104885	3.51310879773801	3.50126537433769	2.77242390115222	3.26912099253474	3.0199731725325	3.10333917793325	2.52236439862944
GSM1602848	28	0	2.37684240310777	3.31664799084289	2.8792221079546	3.28559145844596	3.54980517928751	3.32152971178725	2.78251823074556	3.16082420963646	2.99585622500884	3.03049111119687	2.40106791335769
GSM1602852	28	0	2.44819422742606	3.17176838901606	3.06211652980423	3.27389135928949	3.66963354521392	3.54309320891077	2.82138694983236	3.13623060369255	3.13233088908487	3.32499416820662	1.92157914597603
GSM1602853	28	0	2.59306520311437	3.37395188999146	3.04874327220003	3.26080401937199	3.37816242105117	3.41286212435926	2.84964404463064	3.19960953225634	2.98459263128238	3.03564431844304	2.07415739387212
GSM1602855	28	0	2.63595122505717	2.71906951017905	3.22843084193971	3.30828325092099	2.93238967219833	3.62706981285272	2.90653487934134	3.19912971095064	3.111785691384	3.34020931387927	2.32404758747896
GSM1602856	28	0	2.80927428402931	3.34400353944798	2.94286352494261	3.15530641664128	3.38493643245437	3.37026445646638	2.61822502746718	3.32463147926396	2.81764290258675	2.60405542546157	2.23492064058238
GSM1602857	28	0	2.20024789477998	3.40150937231834	2.73643516196976	3.08707580761136	3.51993221476094	3.30580173475516	2.46384161686251	3.18389663571906	2.97518314934244	2.7295194896568	1.77523642534775
GSM1602859	28	0	2.83560013870891	3.45626365698066	2.98079818755115	3.25106734708616	3.16814056696533	3.39968380899701	2.6815981374648	3.07121915408781	2.95581289816189	3.07050044548013	2.89965206662578
GSM1602860	28	0	2.43821805308915	3.3729522371681	2.92200541278097	3.26167372373229	3.38914509222025	3.4468714279922	2.53225685617852	3.26832958626924	3.06081540566455	3.05482816453978	1.93419150476552
GSM1602873	28	0	2.49967141405267	3.20997155100272	2.95978461917665	3.22455741486735	3.09843690746381	3.49486831774342	2.50266870170272	3.0341207887986	3.01419369494038	3.06382958256442	1.97770964521768
GSM1602881	28	0	2.53818030108169	3.23738948921706	3.00366069882337	3.23589781459142	3.22451944606868	3.45237205532643	2.7615195326955	3.3797035736647	2.99220211620247	3.06550631005993	1.8073540976602
GSM1602902	28	0	2.40693361522715	3.20379001911433	2.42410217881404	3.27033293184327	3.32571984823338	3.05753397206275	2.65466558378418	3.07574277357375	3.08526453677268	3.32354531487769	2.7898348156539
GSM1602907	28	0	2.52295915997062	3.34142663014064	3.1839785507351	3.17085091447227	3.22163027097571	3.54591698453123	2.66105704030139	3.18301750279302	2.84431815691887	2.7981073502319	1.70183778883931
GSM1602922	28	0	2.19246563158713	3.18295205456981	2.64129122294371	3.38096392279571	3.03601145001347	3.27692881388306	2.54108434561174	3.15639014419624	3.10395798655209	3.30146356364106	1.67360978915199
GSM1602924	28	0	2.50544433633951	2.66518171824731	2.65481564182903	3.2631660457503	2.81509520200209	3.38462746009615	2.86086747555981	3.11306101154866	3.17464290652977	3.46251359326121	2.22356248765617
GSM1602925	28	0	2.36474946672772	3.15536827333665	2.74648003195106	3.20218981888327	3.189020061773	3.17382174330791	2.5862663481284	3.21255719961816	3.12845030041279	3.2735457279673	1.72505094046189
GSM1602930	28	0	2.76313597002182	3.37844586815436	3.19433231464633	3.27894300316583	3.40722574487416	3.57833663957476	2.80982681908355	3.25909905186203	3.04568147802305	3.01259262883521	1.9201309164129
GSM1602933	28	0	2.73301651517232	3.37898499925398	2.77554175399809	3.22583434395013	3.66708587500652	3.34025589523079	2.97267390803608	3.17269120019789	3.08703523096684	3.26667786606636	1.85475809856367
GSM1602935	28	0	2.373209420564	3.24897195022804	2.81696417393171	3.08934390710445	3.66836617300295	3.38251896429175	2.78380277583049	3.18732055627984	3.05403262887168	3.05575755713922	2.54073108113821
GSM1602937	28	0	2.58106267930285	3.50331692937068	2.83911568650976	3.18457388234744	3.5936653451186	3.34208818347643	2.78867694167347	3.29838103929465	3.19575940062855	3.251522933331	1.77377906081497
GSM1602940	28	0	2.37566031710251	3.21384665554238	2.66872163500059	3.23065908749643	3.45910225311168	3.17704553498728	2.5681671230311	3.21608308463381	3.09458926727875	3.0909611205686	1.91753105063892
GSM1602942	28	1	2.32984088956987	3.05861020048111	2.86861032258218	3.24823226956307	3.48371854117762	3.28312199544644	2.84498373923801	3.17428464404837	3.13170553397406	3.23601143570394	2.29595307345143
GSM1602950	28	0	2.5829391454237	3.32156679881297	3.25728720884648	3.29329175481806	2.83703759088556	3.550480966456	2.65781147224139	3.24491764758652	2.86244385298873	3.09070390395602	1.62176073186048
GSM1602968	28	0	2.58712420160448	3.52768167438969	3.15519597479462	3.30256486582589	3.66239533944864	3.57580387674304	2.86442309869023	3.19900529259873	3.16485352083664	3.47430143735468	1.74191994849469
GSM1691866	28	0	2.61584871136822	3.47099270292482	2.88028194515371	3.22003488428301	3.55744807790137	3.43944628022837	2.47768121273523	3.22364681443039	3.00693546987277	2.95181772000094	1.77502272006877
GSM1691871	28	0	2.64586417738948	3.2128796327623	2.55080292244048	3.09645482929166	2.89566809656264	2.99813988880566	2.59928874905025	3.22851981007003	2.89127646574911	2.88220772993361	3.04754693881749
GSM1691877	28	0	2.56971637394784	3.31798313883874	2.72286183694492	3.25792755483607	3.5204192311219	3.17499980217441	2.78122834360248	3.25149051525343	3.05691156547046	3.27859010599977	2.77280328842393
GSM1691883	28	0	2.45974032234593	3.43926328320838	3.13451240701346	3.25237342034386	3.32739462832347	3.52441013681522	2.85331324869825	3.11100726727102	2.99924563397777	3.0743076173922	1.55519428819165
GSM1691885	28	0	2.58909758468713	3.08709397335435	3.02438333653234	3.27662946489205	3.28654231117385	3.47367782883762	2.81601657198142	3.3536092608767	3.11525236142471	3.32778952750826	1.78970087705111
GSM1691893	28	0	3.17180392961477	3.62032142285757	2.96454501996793	2.98996459590599	3.66416058731396	3.32069536253962	2.69543466043873	3.09111011250778	2.93637410778693	2.74733261272482	3.10242667696995
GSM1691896	28	0	2.37531334358168	3.29279779544059	2.90587900799535	3.15088473373409	3.4724763338351	3.44871769609826	2.49843087399736	3.22190816131065	3.11370049916473	3.08616586965046	1.82848616759618
GSM1691905	28	0	2.8540365528874	3.3312034531173	2.9972748819923	3.20973236366921	3.53064410954361	3.51073651220738	2.90978020721351	3.37461942428525	3.15857325560253	3.42861744782782	1.71628769721491
GSM1691911	28	0	2.69070716987966	3.48193695531226	2.96980713694344	3.23193078332456	3.58552155694065	3.49074557921881	2.75640014942166	3.19060048059252	3.05194384558004	3.26195137701791	2.05719654350225
GSM1691918	28	0	2.57572619892225	3.18694055689984	2.89362645412034	3.27971984568538	3.00302432338069	3.39180359445334	2.68692806183023	2.99441589571565	3.10925807928018	3.32361232348231	2.72153562340442
GSM1691923	28	0	2.73181015622818	3.58737351265405	3.02159485414517	3.39183905572341	3.43945891361373	3.45606082708842	2.7175843069601	3.25833122646986	3.10947222603125	3.33906681658845	1.78381911607476
GSM1691925	28	0	2.46892107923115	2.86008678726911	2.88881025657	3.30721341644128	2.91876670463146	3.45930780385911	2.64007229423381	3.20273553399158	3.08664927135238	3.38388866921253	1.71506308795412
GSM1691927	28	0	2.35818890184371	3.11431488041292	2.53567277464518	3.22338640487406	3.24160301916838	3.25446433976526	2.58326465223165	2.94559796533151	3.08783195422924	3.30423167512614	2.9131599867706
GSM1691929	28	0	2.51127193884666	3.26997134139404	2.91587001174191	3.16231720304461	3.41906676984722	3.37054639064082	2.69585888809791	3.25952408919285	2.9739506500409	2.82708936475159	2.81030468897135
GSM1691933	28	0	2.40116050394466	2.9185558747225	2.31290531234748	3.21290686199149	3.30915027928409	2.92943293014783	2.63797858139966	3.07077021779763	3.04860274268148	3.25464725125714	2.16771020806842
GSM1691941	28	0	1.95679565840004	2.82810489374693	2.47002451001316	3.19712781839191	3.3721480866794	3.08246058725277	2.53939433899429	3.00690442087801	3.01661844103771	3.19084728446598	2.51939345081689
GSM1691944	28	0	2.68906003358774	3.4251921988382	3.14235886604393	3.23168921971506	3.47743966477701	3.62237178398521	2.7788229579377	3.31848315749208	3.05095472136261	3.10333800283392	2.00600029705509
GSM1691947	28	0	2.67460730906214	3.35688159387112	3.02466736652106	3.26288126163848	2.81127783620764	3.4471427516538	2.61960316616699	3.171658559831	2.85144763031392	2.86503174951091	1.8620609330143
GSM1691957	28	0	2.73029518940145	3.19540524197246	2.93859707175078	3.1822238222353	3.57018262263877	3.45578762549583	2.88689151549692	3.25156080399441	3.04787581570215	3.10461259079105	1.78210867127332
GSM1691959	28	0	2.79672918530385	3.4241454567393	2.86737265084844	3.22829660974057	2.97225555227848	3.33415276886138	2.67034047145906	3.30721195895553	2.91826772248618	3.0219156681442	2.44052756341177
GSM1691961	28	0	2.30628907488947	3.33657475427034	2.9533464523568	3.23715082697556	3.58113645402356	3.48195348309344	2.48840446322809	3.13213903263129	3.10592459544759	3.12547604360201	1.86753277995449
GSM1691962	28	0	2.67963953312894	3.28690538959133	2.93265536673094	3.25781911575386	3.57125680203186	3.47799354616504	2.87596893761645	3.30963314319338	3.08088104209159	3.31702354921855	2.18082448306136
GSM1691963	28	0	2.24208203584283	3.07722761466161	3.03914822245283	3.32922551443072	3.43242323958294	3.56271304770005	2.80026212657943	3.14585790305264	3.03822843687551	3.16465532285087	1.69366625871444
GSM1691968	28	0	2.8641972403606	3.32506672384617	2.9347063322896	3.07278513100937	3.40070841983252	3.44436028927695	2.55956865700122	3.14313313538092	3.08264588171806	3.14636082104231	2.89042120451809
GSM1691970	28	0	2.24185360392124	2.92524427383071	2.85335237707631	3.14029604101328	3.57182507597186	3.45267779300245	2.82840573674735	3.18418442898964	3.09405242706808	3.22425116648997	1.78897630818919
GSM1691980	28	0	2.46846628062952	3.26149064788801	2.76355753637811	3.1808960731165	3.63209717619093	3.32616612854466	2.74393476849191	3.24570040024506	3.13180676114864	3.26639677302455	2.09725918113517
GSM1691986	28	0	2.67575903503467	3.11928096899729	2.87546908356599	3.23178151929544	3.30794474277861	3.35467571303156	2.66737738515938	3.13206218416811	3.01996321248169	3.18431584554231	2.46118015422538
GSM1691989	28	0	2.82786718138044	3.47636120711491	3.01587004149678	3.21182227453184	3.45676870174205	3.51516340288765	2.73481430325669	3.3048662690284	3.14991535638428	3.27783571069156	1.90108274938292
GSM1691990	28	0	2.35646528125052	3.26381805726664	2.82332769755814	3.32496134421853	3.21838642589407	3.33468625492297	2.65056146481978	3.29251541491807	3.12922646219088	3.29925037345994	1.76580289299066
GSM1691994	28	0	2.55188436539426	3.23202398872818	2.86972278711864	3.14651381282993	3.45862374557047	3.42948447546929	2.64093460375908	3.1352541177618	2.9382167140294	3.07999857976551	2.58808855746939
GSM1691995	28	0	2.50654913616927	3.18615394592552	2.93685141851907	3.2513105362291	3.60024025218741	3.50912802527545	2.79516867873134	3.09493123404427	3.21012792128265	3.45658236961227	1.90204926076797
GSM1692000	28	0	2.88423158427282	3.50054178370941	3.04098778911167	3.15809898223877	3.59964141150963	3.53092846114461	2.68994453831532	3.30917356756989	3.05489621882135	3.1114133088319	1.8765919893119
GSM1692005	28	0	2.8121548127766	3.37940443065975	3.04216312537033	3.17669409115259	3.41360748576368	3.46512648512532	2.71685879673549	3.32744464336852	2.96262175735011	2.88914291137105	1.91532661621116
GSM1692007	28	0	2.56151115129836	3.28092648001403	3.05127272810946	3.32975307689841	3.10488025211607	3.45361226325894	2.70510914880551	3.13765598232903	3.06908516057938	3.23776820798811	2.33118209456261
GSM1692008	28	0	2.51395455685592	3.44862427595247	2.89006529604264	3.23976111384725	3.55270020252929	3.33612853980963	2.63020345207375	3.28188352623288	3.05677980477218	3.168765089374	2.58080154434601
GSM1692016	28	0	2.51705341285077	3.35334263048734	2.8602515019708	3.18924483474573	3.27140505747877	3.3966488918716	2.5869369199045	3.12566134991712	3.01453133388349	3.12788234596176	2.62996341531239
GSM1692019	28	0	2.29693367508106	3.28850622045497	2.88587165776332	3.16810477550256	3.6336782260297	3.41989655464677	2.40838089980101	3.17816789079501	2.95611856054913	2.88030918056753	1.90563625230536
GSM1692022	28	0	2.39140397640311	3.29919218987486	2.82685067165259	3.24495995294913	3.37124129536312	3.41682055988495	2.53034446863912	2.9145210889178	3.14970696732058	3.35010596907972	3.00093438340047
GSM1692023	28	0	2.68830324545201	3.40086973860719	2.94187178817066	3.27272315942894	3.38715171878946	3.47128489430015	2.81270090718185	3.02946207377267	3.11810568692311	3.35092702132136	2.66307723484555
GSM1692025	28	0	2.76906841266005	3.24580306223594	3.03310967141919	3.24067045548464	3.20155090381975	3.50407498873042	2.8402634080271	3.42157206268142	3.09980216280084	3.1367457459337	1.66654210285174
GSM1692030	28	0	2.68302760733035	3.33277279976085	2.8619543719196	3.21136441112283	3.62899307341856	3.45534918527211	2.70377669373474	3.13949028724827	3.20982015345727	3.41473170569291	2.45129077937476
GSM1692032	28	0	2.37975180778595	3.42512343355161	2.96241279794786	3.27984536723841	3.54359238981469	3.39880032141609	2.74925964678967	3.27981655023821	3.03593176911538	2.98448563299212	1.77979172770867
GSM1692033	28	0	2.68906450779533	3.6201719573018	2.98184808779188	3.2138772872995	3.41550233286348	3.39613139680845	2.60380862485003	3.14062341867904	3.02159023503952	3.0571289443175	1.84593197483261
GSM1692034	28	0	2.34252942982567	3.25379765029701	2.77295737941342	3.25782529956462	3.23207573278608	3.42302330569763	2.72224588738806	3.24623689957551	3.1674871928186	3.36971842725753	1.97149793877608
GSM1692041	28	0	2.7179821186597	3.27481149541529	3.25602106699076	3.35848656823866	2.89695476304213	3.59190951658145	2.94165060021765	3.33178116090161	3.04043413127073	3.222350015784	1.64460112055507
GSM1692045	28	0	2.19710516626077	3.21910422711634	2.75625944037935	3.31778956469897	2.8285690310538	3.39940860614326	2.55786563194705	2.93240195645258	3.01623974268702	3.13724643881986	2.27138921979243
GSM1692051	28	0	2.52512423857406	3.32736545207978	2.96647089025764	3.27878470066516	3.54668361041601	3.49896667521194	2.64041709478976	3.21298481254319	3.10669873189588	3.18656061586501	1.80401389670283
GSM1692052	28	0	2.64223160871208	2.91625382161298	2.99436900656603	3.28572061241601	2.95235798386982	3.31624481553887	3.01351460680077	3.13401520137949	2.99869918482647	3.2114337229109	2.49796485361298
GSM1692055	28	0	2.29986240466472	3.4072568855607	3.00153403132245	3.23414504800794	3.37338400622848	3.51204442020403	2.3761219849895	3.01391241761878	2.99995022616249	2.96301164759943	2.08844795042221
GSM1692058	28	0	2.58268509315534	3.25085958108749	2.82939862181387	3.23734634935058	3.58068048514605	3.44077032196999	2.57004706403795	3.32028479530912	3.07788027638402	3.22027438218695	1.65214319017331
GSM1692063	28	0	2.47158730078639	3.27416905739408	3.10008670185715	3.19782891473203	3.02626926235647	3.44012380546687	2.85111376600596	3.08317727914289	2.85258778405591	2.83641236610961	2.84083763136952
GSM1692068	28	0	2.84771294821272	3.16296583500351	3.07609505279482	3.15897824403725	3.12465154700696	3.49697396435386	2.85574397983962	3.39430449967819	3.08387489863693	3.26472887758455	1.82733736855519
GSM1692086	28	0	2.67254957812445	3.42648295421324	2.6793377653405	3.2386856839932	3.21226286978231	3.2727106202854	2.47677749945203	3.14427222183966	3.11835806462663	3.13164923871591	2.5192054713409
GSM1692107	28	0	2.62414184646086	3.4071176311596	2.85693391511811	3.31889496055206	3.38403087475326	3.34616506854514	2.85790657004303	3.18195932395796	3.09530721948437	3.31023104176278	2.25434188192284
GSM1692108	28	0	2.38681204987144	3.32949276414386	2.94843059195771	3.27414072330158	3.46592915925161	3.48774705536051	2.75997199354843	3.15846403303511	3.15206089025739	3.34775167690832	1.78420745664137
GSM1692109	28	0	2.64402584073625	3.37588380393189	3.15181125635182	3.24510846842874	3.59410504374758	3.55546328955323	2.85668895594022	3.28691307593167	3.08993621480899	3.12285027036469	1.65482411792462
GSM1692117	28	0	2.61118560272028	3.16165651026031	2.69774535673354	3.17999696239121	3.2958860898145	3.30103855715587	2.74145123801792	3.13714313286517	2.96742354722423	3.10238098637312	2.45055619399809
GSM1692121	28	0	2.82898449516096	3.20968714126746	3.03920877183892	3.27674528206239	3.08277785545093	3.52301387875134	2.97164894156068	3.27662470100473	2.99961240398332	3.20217382986017	1.77797427715847
GSM1692123	28	0	1.90667013496265	3.17066779813464	2.83170033810312	3.23893723436859	3.61618323139701	3.43694135576945	2.38497289152371	3.1927793325027	3.04194418030889	3.11060094437056	1.99519178942267
GSM1692126	28	0	2.51741403410102	3.08706409313242	2.74133689528597	3.36110496014913	3.36830990983933	3.40545832758018	2.58844144946511	3.09735830290042	3.07773862653906	3.33362080271253	1.93089701851113
GSM1692127	28	0	2.59032296203075	3.53071077118169	2.95552632734198	3.25870509121288	3.36319126629634	3.4488358170141	2.72246711742147	3.2302160811971	3.10865558970672	3.26439335539542	1.98711381614733
GSM1692130	28	0	2.71509209000268	3.25841429914559	3.00760223382313	3.26338962575295	3.26311555514754	3.50422947713394	2.82702349428127	3.25423347538149	3.13921521645827	3.34347476747996	1.75517985873396
GSM1692132	28	0	2.81486251221252	3.28960122537785	2.88864409520905	3.10318456021428	3.20708243525721	3.38351685088712	2.41632173761878	3.3241523136333	2.92934373079785	2.99216095727957	2.39755409603613
GSM1692133	28	0	2.70822189560765	3.49017538896992	3.07366704589945	3.25848681421355	3.54724979743077	3.53307339655646	2.9010054932028	3.11031245746279	2.95799016639408	3.06563038355298	2.64265998835046
GSM1692136	28	0	2.28578244836806	3.39997413006357	2.73888259943654	3.14205803037256	3.65883779068275	3.2684462213515	2.71326580125127	3.20587666676445	3.16941147092188	3.1756065138232	1.71418308196973
GSM1692138	28	0	2.64763778439262	3.4127868084374	2.94921685139745	3.29790304885292	3.14100076792058	3.52646437146585	2.51371332287152	3.11041486272036	3.07173349938615	3.21846175600692	2.4574172599761
GSM1692140	28	0	2.96388726747003	3.28869446282272	2.73995738055019	3.23392501649354	3.51428931269027	3.19108946514765	2.7942274458725	3.30643068043748	3.05294898067766	3.10126061015474	3.12736898151791
GSM1692141	28	0	2.64187314159706	3.12594149580498	2.79351263853321	3.22767608533738	3.14713946021532	3.44799078857911	2.65277053160169	3.2551784700878	3.06090392414056	3.27439884124008	1.88135882169616
GSM1692143	28	0	2.52846255006655	3.10512824732838	3.27138324326183	3.28881669647761	3.21976716309692	3.6760606492929	2.90370121744331	3.35516359996389	3.0533075644033	3.18927994741692	1.7486471397614
GSM1692149	28	1	2.67744645142352	3.2112159636638	3.07298127298532	3.30548438652314	3.32321253142135	3.55342256000709	2.90926043877797	3.15302217781546	3.09746938535746	3.23857028624824	1.90767597733425
GSM1692153	28	0	2.61648121012042	3.26867646935143	2.99849845535733	3.23473628352475	3.57633045111791	3.5161056909315	2.73416614337949	3.12033651127642	3.16270438730787	3.35524283076463	1.82542704571787
GSM1692157	28	0	2.5366512458451	3.34979637968985	2.76350463485998	3.24094180336902	3.56613735425883	3.32692903153735	2.67964989120115	3.31699589964208	3.0034538221377	3.10207808159666	1.97249525776501
GSM1692158	28	0	2.40334053705674	3.33696900501272	2.95059737375147	3.29444724748871	3.48530251817967	3.29785669339686	2.87032447152957	3.1865639435561	2.92028701103794	3.08247250948803	1.80261551832173
GSM1692165	28	0	2.66232423791355	3.49878277921504	2.90560236721574	3.192386564407	3.59199027608676	3.47169420094663	2.7718232645727	3.29535245995799	3.06290468658121	3.14590419317414	1.92526269669824
GSM1692172	28	0	2.5259771375076	3.22157428436338	3.00767380829863	3.24275065464326	3.30446927898062	3.44236656781536	2.65146460174524	3.26192475710667	2.94407299373214	3.12731037042186	1.64990236016153
GSM1692181	28	0	2.2483629897526	3.24189874420443	2.84859710312584	3.22115400608827	3.60499821842964	3.33785820812732	2.64093090296819	3.344392782745	3.05801788050492	3.01483855057893	1.70418142981716
GSM1692188	28	0	2.49255234540122	3.37507544612781	2.95014923155878	3.15824944154343	3.72289953291096	3.52381133256729	2.74157635741581	3.13688188337448	3.14940652199476	3.36996251236701	1.88767187230233
GSM1692193	28	0	2.91383763539822	3.4488132241641	3.08347975282709	3.22418030642025	3.4759983438085	3.5119916865562	2.75047380508797	3.37920117764293	3.00881134770889	2.99776046230387	2.03138178564286
GSM1692196	28	0	2.67110379397458	3.19467428854278	2.83881283407335	3.14494924024723	3.11673785938552	3.29515112208632	2.61369265058676	3.03859122441061	2.91301097244334	2.92874381186865	2.37979283324063
GSM1692198	28	0	2.73853850030512	3.19842908945441	2.88603891936555	3.06503697449055	3.4980816920402	3.36885200342482	2.71945092223613	3.11977680492506	3.02764524871796	3.08905961473173	2.07244541997755
GSM1692199	28	0	2.5984635891968	3.40096999029816	2.98274739456297	3.25870901024947	3.41642146182149	3.45565639671379	2.69821758904384	3.23620420361708	3.08511595991661	3.28122627440286	1.78620657249134
GSM1692201	28	0	2.76473680024081	3.38875864869298	2.84660884729177	3.09493697501664	3.58945993789885	3.48371712256552	2.54867656068735	3.16567899922721	3.10185594460954	3.18814673720148	2.12936314612424
GSM1692202	28	0	2.86705530548065	3.31925822710572	3.05872534557485	3.15176385673882	3.29519344946053	3.54385428551921	2.83032287284623	3.35516627865634	3.1440528976338	3.427118979834	2.32595969430318
GSM1692204	28	0	2.71592477133082	3.22706161101177	3.01068854870981	3.29572390602343	3.38102956322999	3.56235160691419	2.7974401183956	3.19885101150863	3.12497538264551	3.36059070710897	1.85513219472054
GSM1692212	28	0	2.52302994258647	2.98619137403841	2.81720225655829	3.31121884980339	2.88549217331411	3.32428252647407	2.86955717626784	3.00190742405612	2.98516485538799	3.12799473354328	2.90723083915435
GSM1692213	28	0	2.09226698525635	3.26232310208208	2.80411614876047	3.23274869711621	3.56744237693266	3.43304970647303	2.49550995371331	3.1802134367154	2.86228097561776	2.87080323222529	2.04877709487904
GSM1692216	28	0	2.71535308220716	3.43139938482712	3.09968587433052	3.25434898778543	3.2543866331544	3.55482703017573	2.8308254330716	3.31931343908317	3.06707935763152	3.23698940160356	1.69102354811844
GSM1692225	28	0	2.8398100714013	3.47729860278798	2.98192569929066	3.12224150224001	3.44639347792584	3.30052161917928	2.70511379475131	3.16732388333097	3.0754265215802	3.1320333855097	2.0537727387214
GSM1692227	28	0	2.71910084190922	3.33405992499529	2.99116752882055	3.30756215045349	3.468162958437	3.42405258232815	3.03360906416026	3.36109513179839	2.97685392207502	3.21521713993442	1.98993608510273
GSM1692230	28	0	2.71714711391155	3.30024147883057	3.0034262963078	3.20921097250049	3.57738072732803	3.50929793762602	2.71812617224797	3.2485683832659	3.06617893621751	3.12804209543777	1.78201806176735
GSM1692232	28	0	2.62392607573246	2.93179669081775	2.91722817876238	3.15342856516871	3.11431288122374	3.40878793333855	2.60554387675201	3.18556560896121	3.06346825508256	3.13499236171675	2.07356011351627
GSM1692238	28	0	2.31482469508002	3.18124601781271	2.44768418813287	3.15401572727258	3.61792529357938	3.11450912174953	2.76211617958959	3.09237270924173	3.14213712632867	3.18421537961774	2.08661021117265
GSM1692240	28	0	2.64144059752064	3.22799839100062	2.98165668912315	3.25308586239121	3.14663762817022	3.50174000965141	2.70801657508293	3.33348055303597	3.09043563185425	3.27431578926487	1.76487010492526
GSM1692242	28	0	2.54586955099224	3.29081997011293	3.07459260511857	3.14192172675263	3.59433965416046	3.58245183137256	2.5057004204477	3.20201659502713	3.03433299998659	2.99458044827832	1.85903248578053
GSM1692243	28	0	2.38913696778015	3.15659676127902	2.94516812359495	3.17314390762043	3.29222119748295	3.48923810328596	2.3423610267696	3.16230511696954	2.95703311566823	3.01645941410118	1.75462886253664
GSM1692247	28	0	2.93501763076431	3.53385285485351	3.04694813806062	3.22581167547082	3.47761063051677	3.5831380214768	2.8062260869236	3.34119916444656	3.01222538923484	3.00014137718664	2.26654099933583
GSM1692260	28	0	2.75197609327382	3.35841511139821	3.03344115074716	3.23950665206672	2.7718319253156	3.35476456022225	2.78503761857289	3.23537063031757	2.89772272794698	2.90723430080181	2.21896401120758
GSM1692266	28	0	2.49814004386468	3.19664260747403	3.08965610645143	3.20863258964343	3.08666540459627	3.47792414457949	2.57241580470628	3.32140877548501	2.86265312639285	2.89490951094576	2.50670475606305
GSM1692284	28	0	2.30203413990452	2.79140943481675	2.64553958258259	3.20219138642501	2.66593640817389	3.08203677295241	2.65192491051925	3.20351816977556	3.0259120418514	3.16936881545749	2.3261636831551
GSM1692286	28	0	2.77846197214995	3.3575213206314	3.12674510517032	3.18354431638289	3.56488832654169	3.59998078111265	2.86604091402726	3.25970907164849	3.13772925507486	3.33432785413127	2.22028165784231
GSM1692289	28	0	2.65003337774303	3.34630309761059	2.79138817889513	3.1089674843032	3.33537120200848	3.29872780956649	2.55977273816878	3.1987251549385	2.930703469308	2.92961604613762	2.8444222120628
GSM1692291	28	0	2.80569136032037	3.49387542672704	2.97605453224833	3.22589031968969	3.48615378804802	3.50220150197845	2.7173796565623	3.23499511231408	3.12564134922166	3.29880492346474	2.42370482140836
GSM1692294	28	0	2.56730303114788	3.31871466658551	2.83305057465686	3.17499005821056	3.47104955868884	3.42335374923827	2.66581137385794	3.2335747368282	3.14437681338325	3.32263296773219	1.80918721730898
GSM1692302	28	0	2.38644650271041	2.72383222164524	2.81576640937154	3.24196889184167	3.27909430331137	3.27670583381325	2.80761025648341	3.03983745772937	3.0647042277092	3.29889669242848	1.76842403048212
GSM1692315	28	0	2.6640153678514	3.47363588171716	3.01505165377064	3.23408862500709	3.29191351557778	3.55519072898707	2.66886002932539	3.4369600057046	3.07310179105992	3.17982216750763	1.75342568577358
GSM1692322	28	0	2.4187356126306	3.3967368352467	2.84436074410123	3.20506417804916	3.49894613004927	3.46802085605924	2.81281424874948	3.28603582974243	3.09929015405458	3.22882161435487	2.84074197691354
GSM1692327	28	0	2.26635928981396	3.26197318392384	2.94722589466495	3.33143178354286	3.34131532162236	3.52952375821528	2.49689869692076	3.04221724346778	3.02066256107538	3.06150923111051	2.0688073357739
GSM1692330	28	0	2.58930280548879	3.36013331446917	2.92234972307258	3.19383386466535	3.51267568325561	3.48607821148184	2.77814989999841	3.27996924407531	3.08754040523981	3.22101878564738	1.94208580874488
GSM1692332	28	0	2.50686594331126	3.06426654021978	2.6119086513558	3.20424543986539	3.42287803183991	3.26083984107958	2.70419891858746	2.97432262151876	3.08323737040929	3.29964631125671	2.38139247046042
GSM1692337	28	0	2.31488935542266	3.08548329429157	2.69542085145802	3.22725203515267	3.31705829139061	3.27879302498519	2.60778361869099	2.90157998702803	3.04687796209944	3.22237412990837	2.70110009935177
GSM1692338	28	0	2.99541143253768	3.5703369933108	3.2856581820437	3.3034861891768	2.34045687580566	3.6633500849723	2.91017638806059	3.34615442855201	3.11944300175797	3.44235900305908	1.754049427001
GSM1692355	28	0	2.49810684617955	3.32616023083338	2.9825263623789	3.14572733734824	3.47275458038599	3.51840949567086	2.69494346946427	3.34542944741918	3.16490901782796	3.24206282333601	1.69545448277676
GSM1692357	28	0	2.36235317792606	2.97931767588836	2.72979506631836	3.2562379054603	3.31144309880374	3.43873557390111	2.64883814862344	3.08515727057824	3.06735355681505	3.34804654553253	1.85699644274865
GSM1692360	28	0	2.56797420117764	3.1235971718756	3.00697208170168	3.27876775457952	3.21894185429782	3.51981688110613	2.58563199630255	3.27467778334373	3.03798166815353	3.23386107072888	1.75253024418138
GSM1692362	28	0	2.77754112299266	3.20400154384677	2.787480525689	3.26708614048161	3.23420177543093	3.31310026867517	2.82315259691822	3.31216487703802	3.0737282199968	3.32197902112346	2.55660794787716
GSM1692373	28	0	2.4326633572534	3.33603725166564	2.93775397652517	3.20953602578754	3.62356221132479	3.43854224058614	2.94391813930946	3.17850256295999	3.06981780441603	3.31713457647464	1.82091579987585
GSM1692386	28	0	2.7388006888076	3.06701135918616	2.84937302193455	3.21739033461582	3.17318485224042	3.38931996314494	2.8622853404156	3.23270802730017	3.13982783222226	3.31875544072914	1.7941542339273
GSM1692393	28	0	2.62521390281928	3.5547512838557	3.11168805666801	3.0874163348018	3.59660555027098	3.50712875413082	2.69695350942787	3.40140506200593	3.09714066437127	3.1920233678613	2.10537368540007
GSM1692397	28	0	2.49991704765595	3.32720159423227	2.89141899241277	3.28730458167677	3.18050307948631	3.43142693240827	2.62779755074195	3.1677773146212	3.07474655042797	3.24271880090524	2.33033925435943
GSM1692407	28	0	2.6645187935155	3.35622580482035	3.04273135170613	3.28348000892828	3.35373557199528	3.52016914178338	2.89447768364432	3.32099047129928	3.11991588061605	3.31501895733872	1.69057666598848
GSM1692410	28	0	2.83348154970651	3.36925721836631	2.89202452510909	3.04124245646829	3.71151924504052	3.45530985853669	2.73961137762542	3.24722543353651	3.04657644593579	3.23253413172194	2.55695881742812
GSM1692413	28	0	2.4318446283527	3.34263993364923	2.91696096471415	3.31164391958553	3.32039513861	3.36546900571957	2.6785303387862	3.28382889767649	2.98240570211758	2.96857924976224	1.90738602818781
GSM1692414	28	0	2.60409789938536	3.02907383037761	2.98740782525416	3.21268154410162	3.63465343756391	3.52039622320469	2.99526542967921	3.23604772519808	3.17133382639828	3.34554810304787	1.88578128549156
GSM1692415	28	0	2.66709030431201	3.1984635078307	2.97899621310739	3.32397137893737	3.0285055024821	3.46128494660592	2.83824264570791	3.15237749635688	3.00574723480526	3.22693742121103	2.03084031546131
GSM1692416	28	0	2.57619317078525	3.107727367153	2.80711788840116	3.2838887410266	3.39853575788229	3.34453552632039	2.80638283647662	3.11731620238109	3.05778556233687	3.15587031555566	2.58013848805923
GSM1692417	28	0	2.68661548998996	3.4505491999189	3.10027597085685	3.20693229660497	3.61740898491085	3.56520415851672	2.79271149204823	3.38097887910674	3.11221553933837	3.24618687731816	1.6433122489237
GSM1692421	28	0	2.57562722018744	3.05308352520276	3.24456987484259	3.2688309454604	3.20858592820787	3.63371786084254	2.89991496725601	3.25082154045401	3.01165700269611	3.21327261741654	2.38098843444651
GSM1692422	28	0	2.60433610983983	3.41239119982655	2.99755544739761	3.26838049362653	3.58205591052143	3.50559956735076	2.89472310001005	3.20672010732904	3.12665723219493	3.30437202239161	2.01044436420505
GSM1692423	28	0	2.67560978489991	3.54795416600016	3.12339438272927	3.27289153165637	3.48569370106773	3.59079804594339	2.74233417644952	3.20030455817635	3.11023326798953	3.25975305421445	1.87630044011624
GSM1692424	28	0	2.46048597449823	3.08143217923356	2.77846954179482	3.23335201043227	2.33967929168294	3.31680016602138	2.66218772225922	3.17809202097657	3.01737411422727	3.25746885764529	2.42811665705801
GSM1692425	28	0	2.06805405138681	3.10963436128608	3.01643570118399	3.26818943202895	3.60006525412356	3.53642136227063	2.37500967328207	2.99773951057513	3.05684273934374	3.23894655586656	1.71647428418246
GSM1692428	28	0	2.46843395710605	3.21288025515042	2.88784789146239	3.24771033352822	3.46942288539134	3.44400347063414	2.54189095172713	3.04811392113665	2.97927633067723	3.03871412302249	1.86372995799915
GSM1692429	28	0	2.7383547454218	3.31337893934619	2.90516275156077	3.24215857836947	3.61288500619731	3.47226914110855	2.73615370553051	3.19080162419232	3.12052065414941	3.26286322592333	1.80753462944687
GSM1692430	28	0	2.53144833762931	3.37256421703951	2.99778123311392	3.25617056218246	3.62621903590402	3.50583454160351	2.95412594238363	3.27989304771174	3.0676208207381	3.31197110167654	1.89312491354549
GSM1692436	28	0	3.06002749025584	3.25702661452679	3.02746443115394	3.12777935758318	3.22827043916435	3.4442302701178	2.72549905130856	3.34774487480652	2.98725209522015	3.11981613914723	1.90082237953306
GSM1692440	28	0	2.62267973115082	3.20511689812775	2.88639152994133	3.06424239283704	3.55730028774395	3.40098556009929	2.58412669778534	3.32634822649631	3.05535046835793	3.22128565591964	1.68727573244248
GSM1692446	28	0	3.04425456465229	3.50420519239847	2.92187672736607	3.06443521566377	3.5712831395525	3.41194655260222	2.70005457813805	3.05389973634851	3.10625416935774	3.00224723011117	2.39921102378401
GSM1692455	28	0	2.82013953672351	3.16145513141703	3.2377943597747	3.2509305067614	3.37181308907639	3.5802359515936	2.81317310498071	3.28332383350794	3.04885049085198	3.16713758838491	1.79363124283611
GSM1692465	28	0	2.6637214699521	3.05598690610655	2.71465260250771	3.12231373959065	3.17836599421966	3.24371721061514	2.52323950904702	3.14173669931643	3.07028283932744	3.16468412116451	2.63549972093976
GSM1692466	28	0	2.64231641672127	3.18057023011058	2.9217533613402	3.27890495269514	3.11367433174611	3.59135951386585	2.83002851597803	3.25945268082509	3.13583247289514	3.33882586031314	1.82942663197161
GSM1692482	28	0	2.85300038314425	3.24440471050449	2.81925493318644	3.1687583513663	3.13796953734068	3.23274010283553	2.78343695730002	3.38396357416965	2.99333234905631	3.19344942666624	2.20528959373581
GSM1692484	28	0	2.62496742143824	3.2713339359397	2.76493845063973	3.17395362760565	3.58523742815357	3.35508986347699	2.75548369290943	3.15070215192183	3.134853746435	3.18391933743938	2.50380971326101
GSM1692488	28	0	2.80645439935978	3.00218727015225	3.02485917037348	3.11589320849459	3.32898319585307	3.36388790021684	2.73966127455333	3.23281622182589	2.97235427017436	3.02127503497292	2.02836015843983
GSM1692489	28	0	2.55687644062886	3.11763986019119	2.82616019118825	3.233568754957	3.27217193131657	3.33778943219489	2.6267442315157	3.3610336328835	2.97012844423274	3.1637078757006	1.87884028174073
GSM1692493	28	0	2.77436602107345	3.44184211682362	3.04356166278627	3.27158045570022	2.69646506104397	3.51873931749627	2.68256790408501	3.16293055924412	2.95633884273413	3.10020598627998	2.45166689848407
GSM1692498	28	0	2.76050285666808	3.46426049121651	3.13683841920204	3.13298886490993	3.61046668001389	3.55033960323433	2.70050230755286	3.37579847162885	3.05169819399722	3.05003825409752	1.86027474728414
GSM1692499	28	0	2.27646986610276	2.95109444154691	2.70434767525236	3.26990179437801	2.830723028826	3.24110965333707	2.59734786105249	3.00399577611123	3.00682365446705	3.21856451481829	2.216460452764
GSM1692501	28	0	2.4583856791387	3.23322406525939	2.95369658597931	3.28809864694246	3.23147587911933	3.45616809518549	2.7017728181132	3.2262881012276	3.04075323804389	3.17611832316033	1.87203875390761
