# Supplementary material for: Identification of a novel sepsis prognosis model and analysis of possible drug application prospects: Based on scRNA-seq and RNA-seq data
Source: Front Immunol. 2022 Oct 28;13:888891. doi: 10.3389/fimmu.2022.888891 (PMC9650379; doi:10.3389/fimmu.2022.888891)
Supplement: Supplementary file 1 [file DataSheet_1.zip › supplementary file/trainmulti.Cox.txt]

id	coef	HR	HR.95L	HR.95H	pvalue
CCL5	-2.18367458813276	0.112626911816691	0.0243844983855167	0.520200213464256	0.00515647884255453
HBD	1.95602330271613	7.07115125097246	1.61314127278038	30.9961569131192	0.00948257055035523
RPS15A	4.44288194531823	85.019610812283	1.11913589145219	6458.85301140022	0.0443350959616154
WFDC1	0.915531488779443	2.49810261264349	1.23687116415984	5.04540557183674	0.0106892795525
