# Supplementary material for: Identification of a novel sepsis prognosis model and analysis of possible drug application prospects: Based on scRNA-seq and RNA-seq data
Source: Front Immunol. 2022 Oct 28;13:888891. doi: 10.3389/fimmu.2022.888891 (PMC9650379; doi:10.3389/fimmu.2022.888891)
Supplement: Supplementary file 1 [file DataSheet_1.zip › supplementary file/trainriskScore.txt]

id	futime	fustat	CCL5	HBD	RPS15A	WFDC1	riskScore	risk
GSM1602880	0.003	1	3.16474895548735	3.57883126151155	3.23705397391984	1.75675858586466	3.02863663986397	high
GSM1602908	0.003	1	3.29374008699356	3.57427859379071	3.16521574095052	2.76882902568195	4.15763479038461	high
GSM1691884	0.003	1	3.34378330055523	3.07565293630699	2.96443689407549	2.0246703802723	0.291419190010331	low
GSM1692350	0.003	1	3.20074225107951	3.70575611863991	3.10777255403197	2.89152573235677	5.71055299929999	high
GSM1602863	1	1	3.24584671038022	3.04829600602759	2.92417230369279	1.8524759266061	0.244343086540117	low
GSM1602923	1	1	3.08150086483909	3.54619834205623	3.1568204956637	2.91015853922913	6.85908916470394	high
GSM1692071	1	1	3.30922261729213	3.09121219696453	3.08852393503295	2.94239664524243	1.30267832743075	high
GSM1692336	1	1	3.36301978950309	3.5252189743335	3.13028266429839	1.92235162616258	1.2808450027247	high
GSM1692011	2	1	3.08834974116837	3.58975461989518	3.01554003036274	3.00058273109276	4.26699486942169	high
GSM1692279	2	1	3.34960136653018	3.498555716358	3.13109604565886	1.84007926979528	1.16527645382197	high
GSM1692331	2	1	2.96715274148969	3.40392605739822	3.05435707839945	2.87832042775408	4.10663593035321	high
GSM1692340	2	1	2.87533558950028	3.09588729754327	3.06916664112414	1.72104273788591	1.01698762267702	low
GSM1692006	3	1	3.42239838972928	3.5116801772722	3.14597297363979	2.97039096084946	3.0666859396656	high
GSM1692029	3	1	3.43628805628053	3.64061109565145	3.11727164595417	2.71874782760977	2.67662059268387	high
GSM1692146	3	1	3.01791086510407	3.21886345019233	3.08117325793991	2.68486069401508	2.41524523843954	high
GSM1692182	3	1	3.38268149980693	3.38898906743257	3.14924391726217	1.77579519722912	0.894206945270072	low
GSM1692190	3	1	3.20648178687756	3.66089736467702	3.03475891313712	2.11585426643306	1.83582722005291	high
GSM1692251	3	1	3.17067404658166	3.63327542343106	3.13387731395135	1.92372804437903	2.45010828162079	high
GSM1602813	4	1	3.52682690398956	3.6551996506099	3.17941311566164	3.01565866467737	3.90907836107743	high
GSM1692092	5	1	3.24020852781794	3.45343763944811	2.90047443816014	2.21352366083548	0.684449942906195	low
GSM1692100	5	1	3.0869437171064	3.5948205817911	3.15254169522262	2.19174708153509	3.78882883648803	high
GSM1692329	5	1	3.18272216798534	3.51526750108169	3.08405848038638	2.30667433777867	2.15600504177922	high
GSM1692379	5	0	3.10826566844112	2.87926897128701	3.06764508371681	2.82537046225009	1.09283765224049	high
GSM1692004	6	1	2.98061798169015	3.16714288848739	3.14568446488332	2.01157972203598	1.70280258629383	high
GSM1692064	6	1	3.22670195511901	3.6151368186582	3.16718512800208	1.86383103698694	2.29664888920716	high
GSM1691868	7	1	3.51167132300053	3.65505593128731	3.15777425342324	1.68069837374937	1.08088297731256	high
GSM1691937	7	1	3.00727624700132	3.6719814893919	3.1177563725263	2.57374460587872	6.37342499248889	high
GSM1692170	7	1	3.2164059725532	3.5128039755362	2.99091003634531	1.68426443874236	0.745425866028516	low
GSM1602888	8	0	3.43729939240787	3.33459501847662	2.93682617192672	1.79032081238225	0.281413520791097	low
GSM1602912	8	1	3.10590884371625	3.42011935835348	3.07008048939863	2.4240970713956	2.21506546356008	high
GSM1691966	8	1	3.35752329118227	3.58780253407442	3.07887604611485	2.51221247213567	2.00086607858401	high
GSM1692352	8	1	3.34209572363505	3.52129074720798	3.1776540976456	2.22828644945559	2.17295135691572	high
GSM1692271	10	1	3.3347152834914	3.66342250229996	3.11666750455658	1.85793363415437	1.5843748651768	high
GSM1602849	11	1	3.38893356646243	3.02579956195564	2.98665084868615	1.97296205444574	0.252145997072187	low
GSM1692376	11	1	3.20334479209257	3.10443915462383	2.91299526566644	1.77998666390257	0.266447315291723	low
GSM1691864	12	1	3.12159020870202	3.38680542946342	3.07742640099238	1.71726207364251	1.08478678748535	high
GSM1692038	12	1	3.17614497824787	3.59962213215833	3.09786341467953	2.06640990682676	2.20115692878003	high
GSM1692114	12	1	3.13543981423689	3.21494743552177	3.00593223144565	1.92043584744731	0.659254266790753	low
GSM1692169	12	1	3.30587934677885	3.29389028463388	2.99292247917538	1.8338640359618	0.462329971833456	low
GSM1692211	12	1	3.37827758248905	3.41488835296986	3.08222263289478	1.81228503983912	0.72913106616213	low
GSM1691900	13	1	3.29659014389246	3.48372279700555	3.08918473062081	1.7401543189371	0.962725088702351	low
GSM1691985	13	1	3.28791800779987	3.36991506623675	3.0681202805095	2.02230779566638	0.925957164129926	low
GSM1691992	14	1	3.06874750016291	3.03264854002248	3.00159599995002	1.87710107681297	0.503318418969466	low
GSM1692223	14	1	2.85725787447351	3.16123372735937	2.95584264917091	1.86440923121518	0.828541257283015	low
GSM1602903	17	1	2.88368806229215	3.53702775802608	3.0280536856059	2.69659280793448	4.8161443698139	high
GSM1692454	17	1	3.34088751523137	3.46299159756888	3.03063588763047	2.62759773371474	1.45803211227491	high
GSM1692388	18	1	3.0396155276282	3.43872386553165	3.1023100958918	2.06287568230704	2.20101500011543	high
GSM1602931	20	1	3.23107937194249	3.39529166520578	3.22574875700889	1.65621855922653	1.5872222690847	high
GSM1602934	22	1	2.9803819986012	3.51032610750993	3.12703148106702	2.19241260497483	3.62100043572295	high
GSM1692326	25	1	3.52023352287084	3.46647507768159	3.05930335627519	1.81074127799207	0.533538780034071	low
GSM1692224	27	1	3.05855582802448	3.48012911966007	3.16602960018432	2.00168768701911	2.87377790019577	high
GSM1602802	28	0	3.15278276759958	3.17343849105958	3.09197294726299	2.07936309096787	0.992093252056843	low
GSM1602803	28	0	3.26236550152556	3.14337382559897	3.15695442849709	1.71459853629824	0.70378189739298	low
GSM1602805	28	0	3.02296465456766	2.83671552087455	3.0517677879271	1.93431909645096	0.499316680371026	low
GSM1602811	28	0	3.22151334618889	2.85736836640506	2.85016052815027	1.7867648755565	0.120212913424547	low
GSM1602815	28	0	3.02976718767507	3.25572943128158	3.05790562404775	1.97657846580908	1.19266603207802	high
GSM1602816	28	0	3.31072052310029	3.43744734960881	3.02524429647528	1.81316099401189	0.68619099218934	low
GSM1602818	28	0	2.94183123332596	3.62325175974891	3.17457723706076	1.86409420551896	4.49278255574254	high
GSM1602820	28	0	3.31194175711134	3.4823951437289	3.04135776936253	2.14655910441066	1.08923934654849	high
GSM1602824	28	0	2.86082696167578	3.59786603606661	3.13154783586694	1.6231144233168	3.38009902598481	high
GSM1602825	28	0	3.27193088946931	3.15681353987499	3.07284428502554	1.77891124589681	0.516491109771239	low
GSM1602829	28	0	3.0356107142889	2.9287195598205	3.08498658019119	1.72886132927376	0.558397908691111	low
GSM1602832	28	0	3.37452455808153	3.29113569655946	3.12691439421652	1.81178049857976	0.703511416950946	low
GSM1602834	28	0	3.38723210780805	3.41876380779393	2.90050129503585	2.17414080268	0.447557092061919	low
GSM1602836	28	0	3.39873001298703	2.93875042860848	3.16864588616324	1.84202503086915	0.414491051875437	low
GSM1602837	28	0	3.39304367125537	3.39570131131799	2.985326458482	1.78431007503563	0.430939903950458	low
GSM1602841	28	0	3.36945838722623	3.29110032448421	3.0530883922114	1.84219685009791	0.526854648576478	low
GSM1602843	28	0	3.38761358432806	3.60981487626137	2.98903943253621	2.02679297861448	0.841456526842106	low
GSM1602847	28	0	3.44536558718085	3.51310879773801	3.0199731725325	2.52236439862944	1.10877338146674	high
GSM1602848	28	0	3.31664799084289	3.54980517928751	2.99585622500884	2.40106791335769	1.26859648784172	high
GSM1602852	28	0	3.17176838901606	3.66963354521392	3.13233088908487	1.92157914597603	2.60132751800583	high
GSM1602853	28	0	3.37395188999146	3.37816242105117	2.98459263128238	2.07415739387212	0.564226883113845	low
GSM1602855	28	0	2.71906951017905	2.93238967219833	3.111785691384	2.32404758747896	2.1808078563663	high
GSM1602856	28	0	3.34400353944798	3.38493643245437	2.81764290258675	2.23492064058238	0.336820416984657	low
GSM1602857	28	0	3.40150937231834	3.51993221476094	2.97518314934244	1.77523642534775	0.511377525617465	low
GSM1602859	28	0	3.45626365698066	3.16814056696533	2.95581289816189	2.89965206662578	0.585700227274693	low
GSM1602860	28	0	3.3729522371681	3.38914509222025	3.06081540566455	1.93419150476552	0.713104042639583	low
GSM1602873	28	0	3.20997155100272	3.09843690746381	3.01419369494038	1.97770964521768	0.487650812839588	low
GSM1602881	28	0	3.23738948921706	3.22451944606868	2.99220211620247	1.8073540976602	0.456083667801867	low
GSM1602902	28	0	3.20379001911433	3.32571984823338	3.08526453677268	2.7898348156539	2.2237590556233	high
GSM1602907	28	0	3.34142663014064	3.22163027097571	2.84431815691887	1.70183778883931	0.170069511394365	low
GSM1602922	28	0	3.18295205456981	3.03601145001347	3.10395798655209	1.67360978915199	0.516406836230118	low
GSM1602924	28	0	2.66518171824731	2.81509520200209	3.17464290652977	2.22356248765617	2.35186347639426	high
GSM1602925	28	0	3.15536827333665	3.189020061773	3.12845030041279	1.72505094046189	0.864654289966523	low
GSM1602930	28	0	3.37844586815436	3.40722574487416	3.04568147802305	1.9201309164129	0.673768137709644	low
GSM1602933	28	0	3.37898499925398	3.66708587500652	3.08703523096684	1.85475809856367	1.26633248495723	high
GSM1602935	28	0	3.24897195022804	3.66836617300295	3.05403262887168	2.54073108113821	2.72900916635776	high
GSM1602937	28	0	3.50331692937068	3.5936653451186	3.19575940062855	1.77377906081497	1.25850179684841	high
GSM1602940	28	0	3.21384665554238	3.45910225311168	3.09458926727875	1.91753105063892	1.32438051608973	high
GSM1602942	28	1	3.05861020048111	3.48371854117762	3.13170553397406	2.29595307345143	3.25255622951609	high
GSM1602950	28	0	3.32156679881297	2.83703759088556	2.86244385298873	1.62176073186048	0.08431161770559	low
GSM1602968	28	0	3.52768167438969	3.66239533944864	3.16485352083664	1.74191994849469	1.15566456962202	high
GSM1691866	28	0	3.47099270292482	3.55744807790137	3.00693546987277	1.77502272006877	0.544374370909748	low
GSM1691871	28	0	3.2128796327623	2.89566809656264	2.89127646574911	3.04754693881749	0.502699095121671	low
GSM1691877	28	0	3.31798313883874	3.5204192311219	3.05691156547046	2.77280328842393	2.20144319873839	high
GSM1691883	28	0	3.43926328320838	3.32739462832347	2.99924563397777	1.55519428819165	0.293979232385852	low
GSM1691885	28	0	3.08709397335435	3.28654231117385	3.11525236142471	1.78970087705111	1.2152761043914	high
GSM1691893	28	0	3.62032142285757	3.66416058731396	2.93637410778693	3.10242667696995	1.19281141737915	high
GSM1691896	28	0	3.29279779544059	3.4724763338351	3.11370049916473	1.82848616759618	1.14807517992107	high
GSM1691905	28	0	3.3312034531173	3.53064410954361	3.15857325560253	1.71628769721491	1.30296440015179	high
GSM1691911	28	0	3.48193695531226	3.58552155694065	3.05194384558004	2.05719654350225	0.887986735900796	low
GSM1691918	28	0	3.18694055689984	3.00302432338069	3.10925807928018	2.72153562340442	1.28256659678975	high
GSM1691923	28	0	3.58737351265405	3.43945891361373	3.10947222603125	1.78381911607476	0.532893664558318	low
GSM1691925	28	0	2.86008678726911	2.91876670463146	3.08664927135238	1.71506308795412	0.799227267101591	low
GSM1691927	28	0	3.11431488041292	3.24160301916838	3.08783195422924	2.9131599867706	2.59701822729108	high
GSM1691929	28	0	3.26997134139404	3.41906676984722	2.9739506500409	2.81030468897135	1.43541738914164	high
GSM1691933	28	0	2.9185558747225	3.30915027928409	3.04860274268148	2.16771020806842	1.92936017184885	high
GSM1691941	28	0	2.82810489374693	3.3721480866794	3.01661844103771	2.51939345081689	3.18293499392048	high
GSM1691944	28	0	3.4251921988382	3.47743966477701	3.05095472136261	2.00600029705509	0.772932599221668	low
GSM1691947	28	0	3.35688159387112	2.81127783620764	2.85144763031392	1.8620609330143	0.0880728620813872	low
GSM1691957	28	0	3.19540524197246	3.57018262263877	3.04787581570215	1.78210867127332	1.22993933782464	high
GSM1691959	28	0	3.4241454567393	2.97225555227848	2.91826772248618	2.44052756341177	0.23808706410209	low
GSM1691961	28	0	3.33657475427034	3.58113645402356	3.10592459544759	1.86753277995449	1.29205614335104	high
GSM1691962	28	0	3.28690538959133	3.57125680203186	3.08088104209159	2.18082448306136	1.6836004535005	high
GSM1691963	28	0	3.07722761466161	3.43242323958294	3.03822843687551	1.69366625871444	1.07436714800317	high
GSM1691968	28	0	3.32506672384617	3.40070841983252	3.08264588171806	2.89042120451809	2.14149717421051	high
GSM1691970	28	0	2.92524427383071	3.57182507597186	3.09405242706808	1.78897630818919	2.74990382390002	high
GSM1691980	28	0	3.26149064788801	3.63209717619093	3.13180676114864	2.09725918113517	2.32841466559723	high
GSM1691986	28	0	3.11928096899729	3.30794474277861	3.01996321248169	2.46118015422538	1.43039554480244	high
GSM1691989	28	0	3.47636120711491	3.45676870174205	3.14991535638428	1.90108274938292	0.93602071026029	low
GSM1691990	28	0	3.26381805726664	3.21838642589407	3.12922646219088	1.76580289299066	0.752732642616537	low
GSM1691994	28	0	3.23202398872818	3.45862374557047	2.9382167140294	2.58808855746939	1.17290922729286	high
GSM1691995	28	0	3.18615394592552	3.60024025218741	3.21012792128265	1.90204926076797	3.05456267001431	high
GSM1692000	28	0	3.50054178370941	3.59964141150963	3.05489621882135	1.8765919893119	0.752737505539157	low
GSM1692005	28	0	3.37940443065975	3.41360748576368	2.96262175735011	1.91532661621116	0.468648333967476	low
GSM1692007	28	0	3.28092648001403	3.10488025211607	3.06908516057938	2.33118209456261	0.746019633782222	low
GSM1692008	28	0	3.44862427595247	3.55270020252929	3.05677980477218	2.58080154434601	1.47788011450837	high
GSM1692016	28	0	3.35334263048734	3.27140505747877	3.01453133388349	2.62996341531239	0.910061797496017	low
GSM1692019	28	0	3.28850622045497	3.6336782260297	2.95611856054913	1.90563625230536	0.846443543415453	low
GSM1692022	28	0	3.29919218987486	3.37124129536312	3.14970696732058	3.00093438340047	3.18831052454502	high
GSM1692023	28	0	3.40086973860719	3.38715171878946	3.11810568692311	2.66307723484555	1.68011463072185	high
GSM1692025	28	0	3.24580306223594	3.20155090381975	3.09980216280084	1.66654210285174	0.606990569286048	low
GSM1692030	28	0	3.33277279976085	3.62899307341856	3.20982015345727	2.45129077937476	3.87362314548868	high
GSM1692032	28	0	3.42512343355161	3.54359238981469	3.03593176911538	1.77979172770867	0.669072223815022	low
GSM1692033	28	0	3.6201719573018	3.41550233286348	3.02159023503952	1.84593197483261	0.339087473244794	low
GSM1692034	28	0	3.25379765029701	3.23207573278608	3.1674871928186	1.97149793877608	1.13079501862337	high
GSM1692041	28	0	3.27481149541529	2.89695476304213	3.04043413127073	1.64460112055507	0.236398351247018	low
GSM1692045	28	0	3.21910422711634	2.8285690310538	3.01623974268702	2.27138921979243	0.372319442182001	low
GSM1692051	28	0	3.32736545207978	3.54668361041601	3.10669873189588	1.80401389670283	1.16677119595832	high
GSM1692052	28	0	2.91625382161298	2.95235798386982	2.99869918482647	2.49796485361298	1.04599044698818	low
GSM1692055	28	0	3.4072568855607	3.37338400622848	2.99995022616249	2.08844795042221	0.563799063673415	low
GSM1692058	28	0	3.25085958108749	3.58068048514605	3.07788027638402	1.65214319017331	1.12831285476232	high
GSM1692063	28	0	3.27416905739408	3.02626926235647	2.85258778405591	2.84083763136952	0.39562880472479	low
GSM1692068	28	0	3.16296583500351	3.12465154700696	3.08387489863693	1.82733736855519	0.675488439401034	low
GSM1692086	28	0	3.42648295421324	3.21226286978231	3.11835806462663	2.5192054713409	0.990293996364055	low
GSM1692107	28	0	3.4071176311596	3.38403087475326	3.09530721948437	2.25434188192284	1.02389422999539	low
GSM1692108	28	0	3.32949276414386	3.46592915925161	3.15206089025739	1.78420745664137	1.19129699052198	high
GSM1692109	28	0	3.37588380393189	3.59410504374758	3.08993621480899	1.65482411792462	0.932382243560503	low
GSM1692117	28	0	3.16165651026031	3.2958860898145	2.96742354722423	2.45055619399809	0.998676388407633	low
GSM1692121	28	0	3.20968714126746	3.08277785545093	2.99961240398332	1.77797427715847	0.369423697387386	low
GSM1692123	28	0	3.17066779813464	3.61618323139701	3.04194418030889	1.99519178942267	1.68151031751478	high
GSM1692126	28	0	3.08706409313242	3.36830990983933	3.07773862653906	1.93089701851113	1.37379405124597	high
GSM1692127	28	0	3.53071077118169	3.36319126629634	3.10865558970672	1.98711381614733	0.623512039518763	low
GSM1692130	28	0	3.25841429914559	3.26311555514754	3.13921521645827	1.75517985873396	0.860621248565477	low
GSM1692132	28	0	3.28960122537785	3.20708243525721	2.92934373079785	2.39755409603613	0.510622174067183	low
GSM1692133	28	0	3.49017538896992	3.54724979743077	2.95799016639408	2.64265998835046	0.911135303792634	low
GSM1692136	28	0	3.39997413006357	3.65883779068275	3.16941147092188	1.71418308196973	1.50899685235087	high
GSM1692138	28	0	3.4127868084374	3.14100076792058	3.07173349938615	2.4574172599761	0.681845413996184	low
GSM1692140	28	0	3.28869446282272	3.51428931269027	3.05294898067766	3.12736898151791	3.15216834461245	high
GSM1692141	28	0	3.12594149580498	3.14713946021532	3.06090392414056	1.88135882169616	0.726089327287455	low
GSM1692143	28	0	3.10512824732838	3.21976716309692	3.0533075644033	1.7486471397614	0.749894429070948	low
GSM1692149	28	1	3.2112159636638	3.32321253142135	3.09746938535746	1.90767597733425	1.02496587826549	low
GSM1692153	28	0	3.26867646935143	3.57633045111791	3.16270438730787	1.82542704571787	1.83825867503503	high
GSM1692157	28	0	3.34979637968985	3.56613735425883	3.0034538221377	1.97249525776501	0.851169023888745	low
GSM1692158	28	0	3.33696900501272	3.48530251817967	2.92028701103794	1.80261551832173	0.442073492835416	low
GSM1692165	28	0	3.49878277921504	3.59199027608676	3.06290468658121	1.92526269669824	0.806522749659346	low
GSM1692172	28	0	3.22157428436338	3.30446927898062	2.94407299373214	1.64990236016153	0.385912723494937	low
GSM1692181	28	0	3.24189874420443	3.60499821842964	3.05801788050492	1.70418142981716	1.15864757330963	high
GSM1692188	28	0	3.37507544612781	3.72289953291096	3.14940652199476	1.88767187230233	1.93687684468119	high
GSM1692193	28	0	3.4488132241641	3.4759983438085	3.00881134770889	2.03138178564286	0.621285972394869	low
GSM1692196	28	0	3.19467428854278	3.11673785938552	2.91301097244334	2.37979283324063	0.481727144144038	low
GSM1692198	28	0	3.19842908945441	3.4980816920402	3.02764524871796	2.07244541997755	1.2652390352673	high
GSM1692199	28	0	3.40096999029816	3.41642146182149	3.08511595991661	1.78620657249134	0.688336983443847	low
GSM1692201	28	0	3.38875864869298	3.58945993789885	3.10185594460954	2.12936314612424	1.46257788422749	high
GSM1692202	28	0	3.31925822710572	3.29519344946053	3.1440528976338	2.32595969430318	1.3824277047954	high
GSM1692204	28	0	3.22706161101177	3.38102956322999	3.12497538264551	1.85513219472054	1.19392889088128	high
GSM1692212	28	0	2.98619137403841	2.88549217331411	2.98516485538799	2.90723083915435	1.07898066015814	high
GSM1692213	28	0	3.26232310208208	3.56744237693266	2.86228097561776	2.04877709487904	0.591582226899754	low
GSM1692216	28	0	3.43139938482712	3.2543866331544	3.06707935763152	1.69102354811844	0.396870159322301	low
GSM1692225	28	0	3.47729860278798	3.44639347792584	3.0754265215802	2.0537727387214	0.756077474098731	low
GSM1692227	28	0	3.33405992499529	3.468162958437	2.97685392207502	1.98993608510273	0.65663035371659	low
GSM1692230	28	0	3.30024147883057	3.57738072732803	3.06617893621751	1.78201806176735	1.0761091868039	high
GSM1692232	28	0	2.93179669081775	3.11431288122374	3.06346825508256	2.07356011351627	1.25485075691148	high
GSM1692238	28	0	3.18124601781271	3.61792529357938	3.14213712632867	2.08661021117265	2.79782516193018	high
GSM1692240	28	0	3.22799839100062	3.14663762817022	3.09043563185425	1.76487010492526	0.594897550427271	low
GSM1692242	28	0	3.29081997011293	3.59433965416046	3.03433299998659	1.85903248578053	1.05772343081955	high
GSM1692243	28	0	3.15659676127902	3.29222119748295	2.95703311566823	1.75462886253664	0.506236612938634	low
GSM1692247	28	0	3.53385285485351	3.47761063051677	3.01222538923484	2.26654099933583	0.651781978567364	low
GSM1692260	28	0	3.35841511139821	2.7718319253156	2.89772272794698	2.21896401120758	0.138380817023425	low
GSM1692266	28	0	3.19664260747403	3.08666540459627	2.86265312639285	2.50670475606305	0.406147002433024	low
GSM1692284	28	0	2.79140943481675	2.66593640817389	3.0259120418514	2.3261636831551	0.756502531786975	low
GSM1692286	28	0	3.3575213206314	3.56488832654169	3.13772925507486	2.22028165784231	1.90212125183936	high
GSM1692289	28	0	3.34630309761059	3.33537120200848	2.930703469308	2.8444222120628	0.878231564996629	low
GSM1692291	28	0	3.49387542672704	3.48615378804802	3.12564134922166	2.42370482140836	1.38229518668067	high
GSM1692294	28	0	3.31871466658551	3.47104955868884	3.14437681338325	1.80918721730898	1.21813915439597	high
GSM1692302	28	0	2.72383222164524	3.27909430331137	3.0647042277092	1.76842403048212	2.07422846994914	high
GSM1692315	28	0	3.47363588171716	3.29191351557778	3.07310179105992	1.75342568577358	0.423549312153696	low
GSM1692322	28	0	3.3967368352467	3.49894613004927	3.09929015405458	2.84074197691354	2.28330028042982	high
GSM1692327	28	0	3.26197318392384	3.34131532162236	3.02066256107538	2.0688073357739	0.78310282448775	low
GSM1692330	28	0	3.36013331446917	3.51267568325561	3.08754040523981	1.94208580874488	1.05913933004835	high
GSM1692332	28	0	3.06426654021978	3.42287803183991	3.08323737040929	2.38139247046042	2.48672924182237	high
GSM1692337	28	0	3.08548329429157	3.31705829139061	3.04687796209944	2.70110009935177	2.20078423504331	high
GSM1692338	28	0	3.5703369933108	2.34045687580566	3.11944300175797	1.754049427001	0.0655553229274725	low
GSM1692355	28	0	3.32616023083338	3.47275458038599	3.16490901782796	1.69545448277676	1.18708063421419	high
GSM1692357	28	0	2.97931767588836	3.31144309880374	3.06735355681505	1.85699644274865	1.38795113408876	high
GSM1692360	28	0	3.1235971718756	3.21894185429782	3.03798166815353	1.75253024418138	0.674149534488564	low
GSM1692362	28	0	3.20400154384677	3.23420177543093	3.0737282199968	2.55660794787716	1.42610166462699	high
GSM1692373	28	0	3.33603725166564	3.62356221132479	3.06981780441603	1.82091579987585	1.14716861958009	high
GSM1692386	28	0	3.06701135918616	3.17318485224042	3.13982783222226	1.7941542339273	1.13923668588373	high
GSM1692393	28	0	3.5547512838557	3.59660555027098	3.09714066437127	2.10537368540007	0.988853683525684	low
GSM1692397	28	0	3.32720159423227	3.18050307948631	3.07474655042797	2.33033925435943	0.801114097039979	low
GSM1692407	28	0	3.35622580482035	3.35373557199528	3.11991588061605	1.69057666598848	0.717971552494152	low
GSM1692410	28	0	3.36925721836631	3.71151924504052	3.04657644593579	2.55695881742812	2.24210060099498	high
GSM1692413	28	0	3.34263993364923	3.32039513861	2.98240570211758	1.90738602818781	0.458718491485092	low
GSM1692414	28	0	3.02907383037761	3.63465343756391	3.17133382639828	1.88578128549156	3.81793557804366	high
GSM1692415	28	0	3.1984635078307	3.0285055024821	3.00574723480526	2.03084031546131	0.441005850746106	low
GSM1692416	28	0	3.107727367153	3.39853575788229	3.05778556233687	2.58013848805923	2.31018773054948	high
GSM1692417	28	0	3.4505491999189	3.61740898491085	3.11221553933837	1.6433122489237	0.905716114421297	low
GSM1692421	28	0	3.05308352520276	3.20858592820787	3.01165700269611	2.38098843444651	1.21876125221779	high
GSM1692422	28	0	3.41239119982655	3.58205591052143	3.12665723219493	2.01044436420505	1.37084536572128	high
GSM1692423	28	0	3.54795416600016	3.48569370106773	3.11023326798953	1.87630044011624	0.694288813490539	low
GSM1692424	28	0	3.08143217923356	2.33967929168294	3.01737411422727	2.42811665705801	0.224221009261978	low
GSM1692425	28	0	3.10963436128608	3.60006525412356	3.05684273934374	1.71647428418246	1.54104429529405	high
GSM1692428	28	0	3.21288025515042	3.46942288539134	2.97927633067723	1.86372995799915	0.772335805565133	low
GSM1692429	28	0	3.31337893934619	3.61288500619731	3.12052065414941	1.80753462944687	1.46068608726225	high
GSM1692430	28	0	3.37256421703951	3.62621903590402	3.0676208207381	1.89312491354549	1.12645937758864	high
GSM1692436	28	0	3.25702661452679	3.22827043916435	2.98725209522015	1.90082237953306	0.469051705900118	low
GSM1692440	28	0	3.20511689812775	3.55730028774395	3.05535046835793	1.68727573244248	1.11287422774378	high
GSM1692446	28	0	3.50420519239847	3.5712831395525	3.10625416935774	2.39921102378401	1.43210250899475	high
GSM1692455	28	0	3.16145513141703	3.37181308907639	3.04885049085198	1.79363124283611	0.912073277989203	low
GSM1692465	28	0	3.05598690610655	3.17836599421966	3.07028283932744	2.63549972093976	1.86986233371507	high
GSM1692466	28	0	3.18057023011058	3.11367433174611	3.13583247289514	1.82942663197161	0.802936987149804	low
GSM1692482	28	0	3.24440471050449	3.13796953734068	2.99333234905631	2.20528959373581	0.548620883255278	low
GSM1692484	28	0	3.2713339359397	3.58523742815357	3.134853746435	2.50380971326101	3.05806250682153	high
GSM1692488	28	0	3.00218727015225	3.32898319585307	2.97235427017436	2.02836015843983	1.04813878390131	high
GSM1692489	28	0	3.11763986019119	3.27217193131657	2.97012844423274	1.87884028174073	0.629393716964979	low
GSM1692493	28	0	3.44184211682362	2.69646506104397	2.95633884273413	2.45166689848407	0.15979375503693	low
GSM1692498	28	0	3.46426049121651	3.61046668001389	3.05169819399722	1.86027474728414	0.808329835161967	low
GSM1692499	28	0	2.95109444154691	2.830723028826	3.00682365446705	2.216460452764	0.612217765427846	low
GSM1692501	28	0	3.23322406525939	3.23147587911933	3.04075323804389	1.87203875390761	0.614191576049337	low
