# Supplementary material for: Identification of a novel sepsis prognosis model and analysis of possible drug application prospects: Based on scRNA-seq and RNA-seq data
Source: Front Immunol. 2022 Oct 28;13:888891. doi: 10.3389/fimmu.2022.888891 (PMC9650379; doi:10.3389/fimmu.2022.888891)
Supplement: Supplementary file 1 [file DataSheet_1.zip › supplementary file/uniCox.txt]

gene	HR	HR.95L	HR.95H	pvalue
AHSP	1.14946468732646	1.0206116224025	1.29458555870672	0.0216592566116264
AKR7A2	0.768636991055528	0.613689842963283	0.962705886032145	0.0219718572607924
ARL4C	0.724533133900133	0.584316407719059	0.898397264195162	0.00332147117961092
CA1	1.31081268040682	1.12413298250757	1.52849343436441	0.000554971897764328
CCL5	0.753262745546741	0.643322473424238	0.881991205450148	0.000431596329582681
CD3D	0.762991394646892	0.637937029654358	0.912560082333876	0.00305826845239936
CD3E	0.571116616312182	0.384402572104859	0.848522390580938	0.00555171625117617
CD74	0.667840273600753	0.541447436779822	0.823737634987638	0.000162338830929341
COMMD6	1.18871418525971	1.00223116116944	1.40989570967725	0.0470819868067425
DDX24	0.687647893505508	0.475550860995064	0.994340803953399	0.0465772125186635
DDX5	0.657698995614179	0.452002131465797	0.957004267721318	0.0285517141599971
HBD	1.19439054910041	1.05697958319769	1.34966541119419	0.00439092430380367
HLA-DRA	0.739734000550088	0.615959969339398	0.888379795454409	0.00125171742632594
HLA-DRB1	0.740227330536421	0.627733614377879	0.872880611015412	0.000348243996651472
IL32	0.752919211117872	0.617439769381897	0.918125729150643	0.00504846418790956
IL7R	0.862637902466221	0.747025081366383	0.996143462024337	0.0441573398469322
IRF2BP2	1.46512589279112	1.09929990645919	1.9526917714758	0.00916330341721243
KLF2	0.578400561638334	0.389038469065913	0.859933493227013	0.0068156064183949
LTB	0.56074439944268	0.43734923335217	0.718954687758963	5.06574566755849e-06
MMRN1	1.25626496171888	1.0315132952124	1.52998673053221	0.0233005137478144
PFDN5	1.38433913621427	1.05600786640062	1.81475432620255	0.0185480424247242
RPS15A	1.84982383446646	1.19749462702464	2.85750611429657	0.00556633359617548
RPS7	1.32953146264862	1.07460794133207	1.64492913385827	0.00872915501050704
RSL24D1	1.22597139309223	1.01988136590936	1.4737065573704	0.0300365253647662
SRRM1	0.500025236810045	0.280501760216785	0.891349976747775	0.0187769060785112
TRBC1	0.808455464645539	0.707963207192806	0.923212155200648	0.00169106775246005
WFDC1	1.26717078077753	1.12125678957818	1.43207319017475	0.000148490293695611
ZFP36L2	0.791161487996708	0.629208352218421	0.994800049748671	0.0450082147276065
