# Supplementary material for: Identification of a novel sepsis prognosis model and analysis of possible drug application prospects: Based on scRNA-seq and RNA-seq data
Source: Front Immunol. 2022 Oct 28;13:888891. doi: 10.3389/fimmu.2022.888891 (PMC9650379; doi:10.3389/fimmu.2022.888891)
Supplement: Supplementary file 1 [file DataSheet_1.zip › supplementary file/uniSigExp.txt]

id	futime	fustat	AHSP	AKR7A2	ARL4C	CA1	CCL5	CD3D	CD3E	CD74	COMMD6	DDX24	DDX5	HBD	HLA-DRA	HLA-DRB1	IL32	IL7R	IRF2BP2	KLF2	LTB	MMRN1	PFDN5	RPS15A	RPS7	RSL24D1	SRRM1	TRBC1	WFDC1	ZFP36L2
GSM1602880	0	1	10.50711	5.581309	4.893873	7.069791	7.967768	6.13801	3.85145	5.655804	6.712637	4.04315	7.923947	10.94911	9.889295	8.094359	5.184122	7.711486	5.480767	8.920212	7.873125	2.280402	9.671643	8.428668	9.08203	4.913304	4.08398	8.896135	2.37938	5.896738
GSM1602908	0	1	10.565104	5.487824	4.595217	8.190791	8.806512	4.657758	2.493788	5.753185	5.998354	3.90149	8.3815	10.911462	9.165041	6.723932	3.740772	7.478694	6.179936	8.926687	7.444063	5.240685	8.302819	7.97067	8.984476	6.278901	4.513189	6.66262	5.815545	6.083874
GSM1602927	0	1	4.173769	4.479313	3.248806	4.557073	7.149377	2.957778	2.28516	5.935136	5.500617	3.602622	8.520454	5.218152	8.568482	6.843188	3.136044	4.793587	4.811724	8.94606	7.239626	3.369709	7.505099	6.70008	7.528548	4.431912	4.769592	4.435527	3.936496	5.171953
GSM1691884	0	1	6.417289	4.764587	5.986922	4.611409	9.152642	4.287929	2.527033	7.057417	3.469197	4.461507	9.046142	7.430703	9.945013	8.758722	4.148413	7.070043	6.265114	9.874761	8.157479	2.842125	7.131462	6.805207	7.386823	4.368216	4.532161	7.387481	3.068989	7.492087
GSM1691969	0	1	10.537537	3.580661	3.947375	7.976438	7.653169	4.389243	2.002926	5.507139	6.374303	3.862445	8.377872	11.165247	9.399159	7.712355	2.916535	5.747418	6.261039	9.299063	6.758112	3.45841	9.013412	7.885902	8.968074	5.651086	4.114035	5.951891	4.456129	6.241003
GSM1691981	0	1	9.60809	3.718084	3.604559	7.615363	7.534593	3.661845	1.892025	5.741712	6.166046	3.32652	8.427589	10.203772	9.027164	6.954178	3.293191	5.310508	5.697324	9.271057	7.251764	3.531811	9.018545	7.533505	8.672853	5.152033	4.354703	5.493224	5.338443	6.017724
GSM1692105	0	1	11.061507	5.743912	5.213288	7.639036	9.085185	5.694201	3.206597	7.406064	6.514701	4.203165	7.510009	11.389495	10.75943	8.911937	5.256595	6.778245	6.425636	8.979772	9.039794	2.712731	8.985414	7.993574	9.263272	4.45228	4.359679	8.507669	2.536414	6.335178
GSM1692268	0	1	6.50701	6.017561	6.185792	4.534421	10.249773	5.148167	3.454554	8.810573	5.187725	4.877398	8.762718	6.886782	10.911869	9.878161	6.00807	7.579677	5.860288	9.754172	8.164865	3.80976	7.486358	6.933608	7.888787	4.948472	5.067352	8.458653	6.433586	6.300912
GSM1692292	0	1	9.138207	5.133387	4.391714	6.700691	9.238713	4.051774	2.51125	7.420986	3.722044	4.006836	8.169082	10.126469	10.400753	8.882255	4.49437	5.986737	5.538337	9.387507	8.360798	2.466796	7.684327	7.396025	7.130102	2.889665	4.679172	6.715981	3.106019	7.096935
GSM1692312	0	1	11.276619	5.092515	3.222702	8.27455	9.751161	3.326951	2.164771	5.142158	3.568757	3.118795	7.400386	11.459178	8.266276	6.203174	2.665419	3.772765	5.049155	8.6043	7.949978	3.812566	8.368725	7.809086	7.784669	2.93603	3.763414	5.206396	4.989033	4.229576
GSM1692350	0	1	11.576984	4.678191	4.168777	9.089226	8.194316	4.594322	2.075213	4.735198	6.94704	3.016567	7.507455	12.047994	9.183252	6.710776	3.557136	5.784994	5.405529	8.776396	7.2576	6.320511	9.3377	7.620506	9.510329	5.142154	3.869059	6.542619	6.420548	4.750533
GSM1602863	1	1	7.474265	5.656756	5.647256	5.972115	8.486308	3.95204	2.713212	7.384007	4.935736	4.597563	8.813487	7.272343	10.786137	9.470223	4.12287	6.965343	5.848931	9.677397	7.912989	2.539388	7.30863	6.590381	7.392584	4.666889	4.994883	7.019136	2.611194	6.766668
GSM1602923	1	1	9.639973	6.391762	3.656945	8.085929	7.464946	4.520988	2.472073	5.473233	6.9926	5.078053	7.963997	10.681862	8.729476	7.204626	3.800951	6.175496	6.77443	8.75487	6.80677	3.622275	8.881572	7.91862	10.045439	5.370468	5.15155	5.685964	6.517008	5.614926
GSM1692043	1	1	8.969196	4.506518	3.39838	7.881435	8.203479	2.995484	2.319968	5.656955	5.494684	3.315678	7.764712	9.942815	9.30238	7.640349	3.017006	3.873031	5.315691	8.785509	6.967784	4.300264	8.566278	7.52149	8.051648	3.748299	4.107134	4.282567	4.565483	4.931701
GSM1692047	1	1	6.789915	6.443478	4.076044	6.538601	8.22816	3.953737	2.041634	5.108783	6.022257	4.241238	7.883049	8.783534	8.171764	6.568256	3.073341	6.115217	6.581835	9.216996	7.96911	4.957278	7.908753	7.33121	8.904706	4.805984	4.677203	5.981667	6.471209	5.575109
GSM1692056	1	1	9.825802	7.269465	5.257211	7.576764	10.275164	6.023636	3.549361	5.592623	6.505804	4.067861	8.138716	10.583035	8.659837	6.37411	4.800757	7.813549	5.416351	9.140038	7.498964	5.876691	8.835923	8.123437	9.342938	5.226449	4.294342	8.167881	5.962636	5.759908
GSM1692071	1	1	7.667174	4.240276	4.502113	5.279082	8.912319	4.653137	2.307874	6.171894	6.527687	4.324845	8.64355	7.522119	9.458203	7.646798	3.830444	5.921498	5.02195	9.447251	7.419479	4.177686	8.688685	7.506254	8.525664	5.366649	4.707647	6.745661	6.686872	5.481773
GSM1692079	1	1	8.357699	3.166078	4.443139	7.166015	6.886637	3.488723	2.637137	6.639301	5.883381	4.074817	8.330513	9.579786	10.056916	7.562778	4.369804	5.842795	5.898139	8.499701	7.012017	2.379323	7.972609	7.453097	8.047356	6.088192	4.716249	5.952508	2.411791	5.503311
GSM1692184	1	1	10.094691	5.126842	3.892457	6.762208	8.528324	3.616714	2.319903	5.779063	5.980623	3.223731	8.298582	10.714731	9.548227	7.931938	3.46503	3.572279	5.08616	8.904998	6.613214	3.962049	8.507401	7.379031	8.279076	4.446804	4.205967	4.895962	4.504606	4.795951
GSM1692316	1	1	6.401504	3.795578	4.614223	3.925234	7.240454	5.637671	2.860722	6.518591	5.255204	4.300588	8.968652	6.987887	9.977626	8.609766	3.975644	7.735214	5.363892	9.871698	7.915466	2.039153	7.549938	7.286397	8.429199	5.49299	4.690622	7.702936	2.085211	6.720541
GSM1692318	1	1	7.962135	4.708528	4.791518	5.657058	8.036199	3.778622	2.097641	6.588613	6.763937	3.93443	8.817007	7.862119	10.095697	8.184143	3.527802	6.41682	5.644248	9.776281	7.403044	3.092221	8.689025	7.486942	8.802144	6.291227	4.581944	6.32232	3.176649	5.631647
GSM1692336	1	1	9.619403	4.563344	5.520963	8.286917	9.288921	6.125812	3.105649	7.342285	6.342868	4.099265	8.558562	10.513216	10.014174	8.237426	5.54975	7.392523	5.892961	9.490955	8.583771	2.389629	8.836398	7.756065	8.490177	4.852176	4.455758	8.081211	2.790404	6.520266
GSM1692387	1	1	8.970535	4.891047	3.82438	6.223946	7.660659	4.370008	2.553981	5.309764	6.368341	3.340878	8.711203	9.411627	8.779372	6.904759	3.353386	6.216779	6.136145	9.488328	7.361163	4.667013	8.493766	7.818543	9.012297	5.886731	4.436234	5.811637	5.920613	6.142519
GSM1692394	1	1	10.926028	4.692762	4.866624	7.928165	10.052501	5.295686	3.297768	6.951608	6.699047	3.821055	8.15306	11.576743	10.555552	8.700229	4.943	6.297181	5.897264	8.975062	7.680426	4.002237	9.686744	7.722162	8.663666	4.957589	4.370037	7.465352	4.88573	6.557275
GSM1692467	1	1	7.436154	4.765462	3.161845	5.786698	7.536542	3.005898	2.394164	4.050862	6.433561	3.015635	8.072274	7.037869	6.425868	6.227749	2.954613	3.866864	4.638983	8.800776	6.649423	3.94893	8.869733	7.582449	8.582848	5.223624	4.550574	3.528063	6.347618	4.985468
GSM1602868	2	1	9.282862	4.218915	4.780231	7.074489	7.668721	4.684263	2.561405	6.551997	6.525814	4.382613	8.607562	9.752584	10.262353	7.858396	5.407148	6.26001	5.263222	9.998854	6.080546	2.397238	8.614183	7.705088	8.722193	5.829705	4.424596	6.82113	2.593502	5.480752
GSM1691984	2	1	11.194692	3.369707	4.186655	8.672064	7.271326	4.939831	2.43889	6.521897	5.534474	3.827249	7.45321	11.688319	10.112533	8.045735	4.477203	5.352641	5.062261	8.440523	7.69783	2.775047	8.413887	7.426961	8.653003	4.78015	3.689026	7.085983	4.957814	4.829484
GSM1692011	2	1	10.233297	4.775608	3.046606	7.9325	7.505227	3.816308	2.067801	5.842549	5.629552	3.185131	8.322904	11.039926	9.519984	7.132682	2.933483	4.975145	5.202033	10.088109	7.021205	2.866128	8.005329	7.086638	7.899525	4.905474	4.22256	4.540424	7.003232	5.981336
GSM1692017	2	1	7.060261	4.792925	3.777934	6.117573	4.855809	3.452305	2.181513	5.757205	6.964186	3.590208	8.764132	7.592823	8.822465	6.774338	2.973137	5.781975	5.675174	9.965217	8.287619	2.640487	8.802293	7.336743	9.293846	5.938414	4.641767	4.817021	2.540654	5.148636
GSM1692160	2	1	11.022632	6.829167	3.918339	8.283693	9.557163	4.268008	2.342988	4.635626	5.784186	3.284701	7.221961	11.639542	8.398055	4.702789	3.999325	5.593801	5.410721	8.083852	7.509914	6.438236	9.848412	8.296821	8.911999	4.678534	3.547306	6.074318	8.373401	4.5712
GSM1692186	2	1	5.679868	4.422861	3.971947	5.799441	5.977925	4.096267	2.183851	5.206927	6.321928	3.69497	8.734195	6.494126	7.92627	6.035318	3.250543	6.183861	6.029864	9.306812	7.575009	2.777932	8.344195	7.346481	8.81303	6.163031	4.723811	5.453982	4.072371	5.82261
GSM1692279	2	1	10.229085	4.279857	4.916989	8.145737	9.193668	4.177019	2.449468	6.852109	6.701907	3.435565	7.860777	10.302388	10.471946	8.247589	4.313883	5.708526	5.319518	8.501379	8.416776	3.377947	9.20284	7.761003	8.361887	4.489979	4.353052	7.169492	2.580297	5.918945
GSM1692331	2	1	6.982768	5.941015	3.872361	7.165427	6.819914	3.506867	2.201398	7.991839	6.368915	4.00866	7.838282	9.584829	10.954904	10.158867	2.898555	4.431531	6.901904	10.120507	7.888166	4.140865	7.69708	7.30717	8.646327	5.007113	4.596181	5.444344	6.352936	6.447178
GSM1692340	2	1	7.545659	4.479602	4.538672	5.532683	6.337739	4.961908	2.962196	7.990162	5.528727	4.130331	8.604506	7.54978	10.763365	8.990674	3.770707	6.643435	6.148307	10.08505	8.071107	2.245565	8.175875	7.392884	8.156144	4.868537	5.018647	6.924822	2.296746	6.535732
GSM1692377	2	1	7.116776	5.388024	4.920284	4.64729	8.071514	4.591503	2.764486	7.535607	4.233199	4.127148	8.605355	8.707198	10.618985	9.264352	4.874567	6.708092	6.282268	9.984234	9.03827	2.785626	7.52926	6.814065	6.851023	3.369122	4.692252	7.647648	2.444734	7.078278
GSM1692006	3	1	9.658095	6.318713	3.734338	8.225696	9.721229	3.369501	2.199626	3.92934	7.11149	3.084319	8.631028	10.405677	7.233954	5.00996	2.799312	3.144277	5.207451	9.023415	6.499206	4.201182	9.335835	7.851813	8.725216	6.976284	4.113253	4.44134	6.837486	4.656246
GSM1692024	3	1	10.10948	5.353779	4.154016	8.279885	7.171609	4.365477	2.196177	5.316517	6.572856	3.166178	8.530057	11.120273	8.863503	6.217861	3.775169	5.79957	6.248406	8.966463	8.45032	6.090812	8.563635	7.357943	8.760118	5.954183	4.199994	6.17387	5.796108	4.853851
GSM1692029	3	1	11.236461	5.957306	4.328809	8.232015	9.824947	4.205628	2.26898	6.040007	6.553462	3.268895	8.467323	11.471915	9.848569	7.685115	3.745648	5.553389	5.061518	9.029245	7.587751	6.442172	8.929075	7.677453	9.214518	5.284636	4.097402	6.208089	5.583012	6.531314
GSM1692112	3	1	6.632871	4.986368	3.164719	6.787614	6.877676	3.385938	1.961578	6.136279	6.096353	4.169508	8.3436	9.244682	9.632218	7.935834	3.04779	4.73271	6.253	9.553866	7.447841	3.841288	8.228488	7.274271	8.253655	5.350983	4.754712	4.936258	2.915935	5.845357
GSM1692146	3	1	7.135138	4.058712	3.758728	6.748901	7.099938	4.181318	2.096259	4.807035	7.020521	3.441644	8.663386	8.310531	7.8178	5.439782	3.015265	5.417803	5.210089	9.639181	7.583934	4.44733	8.460057	7.463024	8.58665	5.923802	4.474072	5.763451	5.430187	5.271563
GSM1692182	3	1	9.439845	5.44921	6.001191	6.940268	9.430103	6.974506	3.689382	6.871137	6.639057	4.340618	8.874166	9.475804	10.484621	9.028892	6.048479	7.654877	5.890211	9.721786	8.933664	3.081937	8.662393	7.871905	9.574438	5.268023	4.71878	9.289785	2.424267	6.159713
GSM1692190	3	1	10.704727	4.598904	4.635716	8.138768	8.230967	4.725232	2.627604	6.778355	5.413287	4.041992	7.820141	11.648526	9.594226	7.874345	5.024418	5.688873	6.010767	9.708815	9.099754	3.438141	8.139335	7.195085	8.231189	4.175656	4.525	7.440395	3.334466	5.692959
GSM1692251	3	1	10.854917	4.610326	4.398613	8.448282	8.004674	4.630198	3.069795	6.404207	6.454129	4.173992	8.037293	11.40866	9.491362	7.449317	4.619791	5.900552	6.849012	8.860062	7.943985	2.736845	8.926081	7.777909	8.779006	4.382132	4.553964	7.472244	2.794022	5.973591
GSM1602813	4	1	11.312758	5.550325	4.012087	8.413957	10.526055	4.407559	2.295222	6.748832	5.153866	3.212277	7.830908	11.598671	10.405545	8.385582	4.148827	4.740935	5.346155	7.936261	6.32552	4.274048	8.290219	8.059385	8.152111	4.411577	3.905849	6.552415	7.087303	5.23097
GSM1691932	4	1	8.41886	4.298821	2.969186	7.182088	8.309759	3.416233	2.262706	5.924537	5.784967	3.572109	8.144544	7.844048	9.183021	7.194595	2.640808	4.712522	5.416824	9.48406	8.362462	4.208387	9.076759	7.822783	8.467703	4.515321	4.165049	4.495339	3.508246	6.647374
GSM1692144	4	1	6.429927	5.027082	4.861885	5.569864	8.421551	5.769227	3.33949	7.990594	5.785387	4.374586	8.81532	7.025703	10.758782	9.148839	4.807154	7.36499	5.886893	9.925446	9.178268	3.620287	7.75009	7.713835	8.286791	4.732493	4.675518	7.873676	2.689169	6.340509
GSM1692175	4	1	9.652308	4.806667	5.339699	7.138433	7.316853	5.9562	3.704246	6.67566	6.182811	4.066163	8.426227	10.750583	10.265884	8.874793	4.622326	6.965062	6.176376	9.673303	9.138048	2.596033	8.663534	7.814846	9.223581	5.098846	4.772234	8.380188	3.351157	6.297227
GSM1691991	5	1	8.691199	5.820645	3.486774	7.558594	8.294248	3.720531	2.046019	6.538505	7.305057	4.300606	8.627674	10.339493	9.650619	8.221336	3.558465	4.88687	7.090744	10.187119	8.30183	3.490209	9.090178	7.466492	9.565754	5.488676	4.631264	5.839263	3.429636	7.213602
GSM1692092	5	1	9.072373	4.926318	3.173514	6.883765	8.449307	3.025777	2.467991	6.949216	2.495232	3.745477	7.591624	9.954393	8.711427	7.85585	3.789459	4.572097	5.426282	9.781086	8.727618	2.802044	6.200593	6.466719	4.515781	2.170886	4.626465	5.522355	3.638067	7.201672
GSM1692100	5	1	10.467802	3.767878	3.667387	8.254927	7.496942	4.196737	2.377209	5.329272	6.48629	3.392552	8.061808	11.082278	8.781213	6.455588	3.064302	5.815246	5.575881	9.135039	7.765866	3.989119	8.832309	7.892208	8.752702	4.848388	4.09062	5.783875	3.568584	5.013463
GSM1692329	5	1	9.702267	4.084963	3.540808	7.619943	8.080188	3.858469	2.192026	4.014722	6.75838	2.983735	7.638064	10.434073	6.691765	4.604755	3.348368	4.662151	4.766626	8.644748	6.778733	3.295377	8.617372	7.479966	8.324456	5.29537	4.36792	5.798226	3.947413	3.986004
GSM1692379	5	0	6.26151	5.50224	3.565739	5.210102	7.623453	3.484058	2.126609	5.456581	6.063003	3.665234	8.690805	6.357772	8.982694	7.056408	2.677548	4.16495	4.946048	9.499422	6.627879	4.6417	8.198577	7.384037	8.492066	5.958553	4.55265	4.69884	6.08796	5.319189
GSM1691861	6	1	9.397059	3.972468	3.99651	7.814104	8.290235	3.481516	2.010065	5.238016	5.986993	3.619223	8.676707	9.973465	9.037959	6.821253	3.274643	5.09692	4.772281	9.392466	7.084517	3.267736	8.147619	7.225166	7.728698	5.76273	4.206447	5.606171	3.797839	4.880292
GSM1692004	6	1	6.846337	4.446711	5.137511	6.187454	6.893242	5.860902	3.144886	7.618158	7.567628	4.278302	8.702732	7.982661	9.887545	8.397104	5.178754	7.70741	6.030488	9.328881	8.8489	2.783137	8.586792	7.850043	9.270958	5.423045	4.618331	7.753174	3.032235	6.494725
GSM1692064	6	1	10.908603	4.915313	5.160443	8.896095	8.361255	5.747335	2.831604	7.217527	6.949796	5.007473	8.451546	11.253626	10.336522	8.533587	4.792818	7.050454	6.191727	8.786041	7.458966	2.226004	8.853418	7.982924	9.872419	5.677925	4.287804	7.303975	2.639729	6.370714
GSM1692119	6	1	10.108937	4.737083	3.048774	8.311899	6.799235	3.585465	1.984936	4.857361	6.061549	3.211664	7.766272	10.805468	7.686763	6.440006	3.102931	4.133616	6.320973	9.13462	7.331725	3.995109	8.799272	7.37625	8.68781	5.861348	3.967293	4.894829	7.111874	5.310067
GSM1692209	6	1	10.694179	4.746425	4.997174	7.468751	8.299418	5.363961	2.849026	8.454681	6.023703	4.207964	8.426962	11.196711	11.701788	10.274796	4.508796	6.676347	5.755187	9.279122	8.086567	2.694017	8.557323	7.550707	8.744602	5.469107	4.623195	7.259605	2.830945	6.907311
GSM1602844	7	1	7.594069	3.954301	2.602297	6.297776	6.995519	2.274002	2.004389	4.436936	6.801041	3.500487	8.735269	8.221787	6.572351	5.492173	3.364807	3.198391	5.286926	9.088416	6.733808	3.581851	8.293401	7.543033	8.787188	6.889197	4.776798	3.381104	4.027574	5.813553
GSM1691868	7	1	10.672984	4.250351	6.387582	8.289008	10.405607	6.4654	3.088771	6.037997	5.463433	3.624379	8.376021	11.597416	9.640691	7.856065	6.222649	6.228907	5.221887	10.022167	8.403012	2.557784	8.503509	7.924518	8.232105	4.498514	4.171916	8.51928	2.205831	6.94579
GSM1691937	7	1	10.62006	5.014365	3.342424	8.577262	7.04045	3.421727	2.415182	5.674334	7.059662	3.714349	8.068318	11.746078	8.790184	6.750533	2.972968	4.99958	7.4303	8.996585	7.798366	3.640974	8.46949	7.680369	9.067086	5.633403	4.178438	5.025906	4.953527	6.118684
GSM1692170	7	1	10.416964	4.251209	3.188098	8.474884	8.294685	3.377772	2.366757	5.958639	4.64219	3.297596	8.7444	10.414565	8.709967	6.264299	3.002097	3.636358	5.73227	9.268308	7.639951	3.161492	7.855929	6.949753	7.666896	4.620456	4.028825	4.270287	2.213765	6.324407
GSM1692214	7	1	10.222483	4.970035	3.686629	8.283884	6.369715	3.686803	2.324117	6.572978	6.090655	3.68062	8.306038	10.965749	9.614686	7.819663	3.261736	5.175856	6.596049	10.045074	8.138834	2.721046	7.993145	7.389944	8.21755	5.124736	4.677285	4.982533	2.972997	7.066756
GSM1692244	7	1	10.422565	4.629501	5.485038	8.415429	9.754989	5.516215	2.694883	7.131069	5.637815	3.738072	7.842058	11.198538	10.30898	8.941675	5.270445	5.428131	5.441851	9.540093	8.458319	2.614031	8.817107	7.732027	8.189313	4.408715	4.441437	7.888624	2.313028	6.11965
GSM1602888	8	0	8.229621	4.929218	5.690491	5.963608	9.832538	6.240784	3.342986	7.323801	4.200134	4.570768	9.08431	9.088187	10.009889	8.997101	6.010895	7.47296	5.748035	10.272036	9.447342	2.632868	7.214418	6.657249	7.234647	4.133503	4.851323	8.571193	2.458918	7.137679
GSM1602912	8	1	9.166033	4.757221	4.528095	6.804772	7.609377	4.756025	2.941432	6.284397	4.146579	3.649546	7.616188	9.704306	9.714177	8.420273	4.76603	6.316418	4.423562	9.543546	8.449796	2.831221	8.247156	7.398202	7.817075	3.799851	4.303977	7.633984	4.36693	5.787681
GSM1602946	8	1	7.933127	4.079832	5.293122	5.145368	8.652612	4.749791	2.47803	6.035611	7.663425	4.048721	8.99201	8.174538	10.290223	8.032844	4.739212	7.385767	5.760812	10.279141	7.752338	2.730237	8.830615	7.642347	9.384354	6.688798	4.592427	7.184181	1.975574	6.049403
GSM1691946	8	1	8.840015	4.811551	4.491122	7.634768	8.999694	4.795857	2.631696	6.4507	5.105788	3.999199	8.132945	9.811225	9.56435	8.266425	4.64409	5.729672	5.947452	9.943558	8.912796	4.044166	7.365614	7.047078	7.48112	3.743358	4.579136	6.958169	3.113312	6.144689
GSM1691966	8	1	10.379315	4.814566	3.599862	8.332705	9.249796	3.328625	1.913967	5.203892	4.497818	3.849044	7.550306	11.023646	8.366533	6.819532	3.407944	4.231077	5.96939	8.221668	6.128141	3.525058	9.047437	7.449559	7.021126	4.070142	4.091214	5.164495	4.704943	5.422689
GSM1692343	8	1	7.485343	4.987777	4.091527	7.047949	7.682913	4.531366	2.369735	5.598483	5.838458	3.631963	8.346835	9.745261	7.332353	5.632756	3.811793	5.128098	6.292155	9.325344	8.168865	2.847091	7.335114	6.512372	7.783928	5.457289	4.506995	6.115077	3.098422	6.630682
GSM1692352	8	1	9.596402	7.283133	4.484144	6.982812	9.140773	4.629729	2.29447	6.701862	6.585559	4.284935	8.197174	10.48191	11.117484	9.643813	3.543791	5.604083	6.954852	9.090822	8.452151	4.326505	7.559099	8.048346	9.370066	4.511294	4.765511	7.205106	3.685771	6.858585
GSM1692443	8	1	6.789016	4.93166	3.067272	6.180281	4.887233	3.069973	2.361534	5.934363	2.630763	4.194013	7.827948	9.332566	7.069206	6.722019	3.712069	3.956817	5.668095	9.688064	8.181606	2.170485	5.144883	4.91378	4.518427	2.239213	5.117956	4.548961	2.386613	5.778792
GSM1692148	10	1	10.560576	5.199992	4.980115	7.659945	8.701179	5.60309	2.589388	5.851666	6.347563	4.207934	8.876257	11.247597	9.407811	7.967041	5.320993	6.766768	6.722755	9.531384	7.099886	2.796913	8.480995	7.645826	9.070787	6.004775	4.569046	7.130336	4.435582	6.35777
GSM1692264	10	1	7.427557	4.630543	5.103378	4.339488	7.728104	5.617449	3.074327	6.12162	6.33015	4.179916	9.010251	7.831531	10.502935	8.652168	4.792676	6.954821	5.876178	9.805542	8.164133	2.07824	8.854434	7.598746	9.339411	6.128175	4.756404	7.88375	2.485092	6.655252
GSM1692271	10	1	11.089901	4.596377	4.947793	8.168333	9.089028	5.019946	3.145336	6.485464	5.478374	3.558797	7.315469	11.670684	9.61029	7.176076	5.305943	7.171908	5.019642	8.521264	8.453905	3.330127	8.485075	7.67382	7.891047	3.751875	3.983671	7.687382	2.624881	6.02439
GSM1602849	11	1	7.302123	5.264512	5.182746	5.073836	9.475401	4.731718	2.981852	7.337479	3.872715	4.44126	8.688181	7.14435	10.336051	8.862534	4.604047	5.757033	5.84965	9.862682	8.519148	2.852476	7.280913	6.926318	6.753766	3.903293	4.683765	7.546454	2.925733	6.474599
GSM1691880	11	1	10.534846	4.727263	4.02343	8.523669	8.207041	4.424758	2.272066	6.444924	6.457968	3.635295	8.582262	11.32891	9.40741	7.621637	3.553633	6.061724	6.025071	9.213248	7.389499	3.938529	8.62274	7.853096	8.482721	5.282553	4.541553	6.141424	3.705737	6.141521
GSM1692311	11	1	8.215624	5.219733	4.054418	7.146534	8.736601	3.414449	2.285617	7.316744	5.016679	4.087012	8.002471	9.377087	10.28436	8.500501	3.95955	4.97129	6.276007	9.717469	8.336574	3.050387	7.351283	7.065125	7.649134	4.137682	4.72639	6.136866	5.055439	6.91263
GSM1692376	11	1	6.571312	4.389544	4.345461	3.769116	8.210917	4.159596	2.425996	7.814157	3.027789	4.356161	8.670491	7.600611	10.92061	9.000164	4.084256	5.586771	6.056977	10.22043	7.992004	2.471674	7.180119	6.531803	6.421988	3.135237	5.244878	6.738027	2.43423	7.791303
GSM1602839	12	1	9.2558	4.966933	4.811162	6.742086	8.182067	4.600409	2.569045	6.125616	6.85782	3.707468	8.942346	10.843148	9.779449	8.126879	4.174866	5.121864	5.857556	9.461813	6.92863	3.440692	8.555994	7.578127	9.185849	6.750628	4.420047	6.563614	2.497095	5.762922
GSM1691864	12	1	9.278745	4.264042	4.411977	7.077137	7.703467	4.572968	2.301357	6.8325	5.292966	3.48437	8.381238	9.45996	10.156422	8.394502	3.886405	6.0013	5.631488	10.207156	8.530361	2.589254	8.363096	7.441073	7.986451	4.207647	4.363872	7.20353	2.288118	5.98298
GSM1691943	12	1	10.336434	3.750478	3.443414	7.573705	8.640933	4.093007	2.48823	6.293447	6.191053	3.231937	7.933871	11.301626	9.520606	7.487105	3.489049	4.948677	6.1167	9.363057	7.968325	2.979681	8.869873	7.64737	8.411011	4.619212	4.099563	5.251525	3.513728	6.271509
GSM1692038	12	1	10.402431	4.749431	2.97517	8.046957	8.038886	2.61568	2.569818	5.420138	4.458227	3.061097	7.868345	11.122557	7.816336	5.685458	3.051749	2.995913	5.26801	9.576302	7.84847	3.430377	8.631686	7.561499	7.794054	3.233687	4.127482	3.864794	3.188431	5.448952
GSM1692114	12	1	7.467566	4.603282	4.023131	6.92949	7.787421	5.219528	2.707271	5.839516	6.156873	3.680848	8.492244	8.285293	9.020981	7.25849	4.632509	6.189252	5.572998	9.710228	8.697579	3.039837	7.895881	7.032963	8.043866	5.392048	4.613239	6.997715	2.785374	6.254634
GSM1692169	12	1	7.339627	6.142375	5.228339	6.277167	8.889375	5.793815	3.583543	6.276733	4.837566	4.601392	8.127291	8.807533	8.914756	7.72693	5.834829	7.867366	5.281007	9.98059	9.47071	3.445937	7.309432	6.96085	7.528543	4.217404	4.707181	8.261966	2.564906	6.601982
GSM1692211	12	1	9.070773	3.92682	5.653339	5.884577	9.398313	6.087084	3.340328	6.008069	6.324809	4.404602	9.015479	9.665564	9.818547	8.913674	5.257508	6.800815	5.142112	9.945161	8.180831	2.289364	8.667463	7.469182	9.184424	5.191952	4.697737	8.602071	2.511981	6.273762
GSM1691900	13	1	9.112402	4.905248	5.597805	6.226689	8.825904	5.234553	2.471186	7.164604	6.015988	3.932477	7.373176	10.186779	9.913305	7.755065	5.69461	6.336683	5.360932	9.793314	9.827931	2.987836	8.566461	7.510151	8.166417	3.956518	4.40553	8.41402	2.340709	6.321379
GSM1691985	13	1	8.362019	4.944737	3.993649	6.703976	8.767017	4.070912	2.224638	5.475178	5.337584	3.293452	8.18093	9.338214	8.413801	5.904045	3.677845	5.771317	5.100923	9.219489	7.871933	4.051247	7.77225	7.386799	8.034761	4.78878	4.419767	5.893531	3.062331	5.59382
GSM1692478	13	1	11.676623	4.831044	4.8456	8.629278	9.508435	4.626926	2.711245	5.560587	5.476915	3.661948	7.663843	11.918454	9.260407	6.797489	4.205821	6.138719	5.92409	8.570626	7.736468	4.462158	8.701708	7.905508	9.160562	4.590059	3.663962	7.249259	3.836147	4.807879
GSM1602851	14	1	7.387741	5.001779	4.575469	4.86576	8.982369	4.803066	3.619768	6.095744	4.460641	3.765608	6.677728	7.796441	9.286155	8.776429	5.414868	5.2019	4.349863	9.133077	9.218324	2.745181	8.071018	6.659879	7.564646	3.69778	4.479012	7.581325	2.600025	5.60653
GSM1602928	14	1	8.673736	3.944326	4.369039	6.720659	7.030781	4.554743	2.380306	6.188028	6.906946	3.292434	9.432215	8.903565	9.709632	7.793735	3.784906	6.081208	4.867154	9.338364	7.490933	2.086181	8.548694	7.3538	8.800885	6.625376	4.564377	5.840738	2.199976	5.790392
GSM1691992	14	1	7.135842	3.993215	4.128151	4.808627	7.390446	4.136041	2.039594	6.05931	6.330209	3.657465	8.618861	7.183106	9.514262	7.375571	4.010352	4.91069	4.668571	9.097372	7.538093	2.792472	8.413607	7.008855	8.361849	5.494153	4.600368	5.834535	2.673362	5.201561
GSM1692124	14	1	10.56068	4.645994	5.359018	8.44196	9.362969	5.464416	2.63233	6.282312	5.894302	3.807406	8.040813	11.135815	9.871773	7.376969	5.962529	5.683517	5.710744	9.345482	7.894101	2.253082	8.317392	7.633208	9.017015	5.714088	4.168455	7.496041	3.340302	5.792903
GSM1692223	14	1	7.025221	4.392925	3.29574	6.262009	6.246367	3.65548	2.239498	7.23709	5.665768	3.369335	8.525101	7.945944	9.414689	8.210515	3.369726	4.044481	6.320168	9.803264	9.47925	2.748088	7.496726	6.758849	7.637101	5.270233	4.63008	4.734628	2.641188	7.208091
GSM1602858	15	1	9.373519	5.362667	3.636583	8.371332	8.80645	3.582069	1.812455	5.801352	5.72794	3.259629	8.149642	10.817967	8.327384	7.025052	3.585045	3.195372	5.631097	9.576999	8.551092	3.906196	7.642847	6.740995	7.417308	4.263203	4.320936	5.503271	3.828663	4.947861
GSM1602932	15	1	7.22989	4.438542	3.164849	6.307342	7.62394	3.471331	2.244672	4.712439	6.776959	3.524276	8.740022	8.909909	7.585299	5.454017	3.333448	3.457916	5.218083	9.787572	6.589749	4.465925	8.41501	7.593548	9.298931	6.544174	4.396201	4.357073	3.984776	5.243009
GSM1691935	15	1	8.052869	3.897189	4.299075	5.92673	8.486613	4.44777	2.738641	5.327964	4.724591	3.462165	8.487241	7.964726	8.193959	6.673319	4.002546	5.706706	4.885194	9.912856	8.541821	2.606026	7.608615	6.799002	7.094687	4.728383	4.413434	6.648204	6.100943	5.759189
GSM1691965	15	1	8.159945	4.603704	4.184284	6.115472	8.19624	4.749194	2.487582	6.748376	5.59401	3.758996	8.26296	8.039897	10.066636	8.390117	4.41625	6.257583	5.48699	9.883743	9.178044	3.190266	8.060474	7.578272	7.897146	4.492554	4.257776	6.962582	3.390535	6.196455
GSM1692151	15	1	10.35227	5.684702	4.663775	7.882208	9.312071	4.598612	3.166151	6.856486	5.444936	4.553094	8.441257	10.932774	9.330128	7.82388	4.029366	7.774515	7.629761	9.368742	8.048262	3.5171	7.84445	7.119476	7.659119	4.296839	4.592279	7.086448	6.677806	7.226182
GSM1692369	15	1	10.828268	4.438402	4.840794	8.499786	8.728123	4.932663	2.541894	6.477141	6.08423	3.794599	8.230167	11.397159	9.89412	8.091871	4.53714	5.726931	5.718397	9.726374	8.721861	2.694567	8.352625	7.269141	8.479093	5.307592	4.422183	7.551923	2.398479	6.220184
GSM1602943	16	1	7.985918	5.063205	5.570524	7.165973	8.937699	6.52756	2.782871	8.299527	6.883623	4.501715	9.200093	8.032504	10.87316	10.038502	5.855078	7.074388	6.390098	9.717996	8.051891	2.30737	8.375251	7.571728	8.963804	5.177164	4.876976	8.297247	2.09032	7.382838
GSM1692241	16	1	7.904573	4.753178	3.64119	6.582069	8.442559	4.172702	2.331917	6.405652	5.314271	3.217544	8.255309	8.3259	9.674945	8.086953	3.656262	5.355896	5.360831	9.754236	8.76895	3.193182	8.413587	7.307022	8.835778	4.571134	4.146251	6.427799	2.584788	5.665986
GSM1602823	17	1	10.135155	5.4783	3.189154	7.933306	7.926131	3.107149	1.994934	6.203411	3.196527	3.765191	7.503635	11.047935	9.159999	7.709458	4.345183	4.092772	5.481466	9.256264	7.477784	2.157585	6.785905	5.681318	5.367281	2.612059	4.304682	5.863843	2.578512	5.161605
GSM1602903	17	1	9.852338	3.953282	3.782553	8.560732	6.380344	4.272462	2.208168	6.305528	4.497852	5.399527	7.333927	10.607841	9.379737	7.443225	4.242064	5.511929	6.088016	8.031384	7.12718	3.5718	7.627413	7.157085	7.44382	4.490793	4.185524	5.565411	5.482691	4.846854
GSM1692454	17	1	8.842565	5.734962	4.73829	7.059864	9.132284	5.052694	2.648233	6.194378	5.600604	3.842273	8.066304	10.027177	9.436644	8.083281	5.288096	6.192926	5.248121	9.59321	8.388321	4.548133	7.836372	7.171698	8.401083	4.219305	4.579238	7.328231	5.179961	5.512551
GSM1692163	18	1	10.280231	5.397913	5.095286	8.103868	9.413619	6.057535	3.57928	6.797565	5.57067	4.271905	8.152749	10.986051	9.963787	7.902009	5.455232	7.687602	5.834756	9.77657	9.104807	2.986529	8.168603	7.449332	7.86924	4.537132	4.455731	8.211788	2.851573	6.623557
GSM1692388	18	1	8.393016	5.216215	4.195467	7.113784	7.222719	3.558355	2.361644	5.65432	5.644985	4.117551	7.835383	9.843239	8.449846	6.488471	3.378724	4.862653	6.599424	9.319294	8.367318	2.953388	7.861944	7.587928	9.022003	4.543856	4.465738	5.954327	3.178183	6.0359
GSM1692389	19	1	6.371595	5.263191	5.342232	3.294381	9.521675	5.698002	2.441495	8.854199	6.441989	4.858449	9.293919	6.280354	11.561539	10.65272	5.589004	5.464214	6.123139	10.263053	9.418964	2.754055	8.282114	7.57876	8.831543	5.545383	4.969002	8.06061	2.600054	7.092357
GSM1602931	20	1	9.931869	4.487806	5.295985	7.462162	8.389702	5.753608	2.450172	7.030701	7.478921	3.550366	8.138685	9.521669	10.924038	9.060202	4.367389	6.881913	5.848677	9.082493	8.485969	2.429592	9.91363	8.355072	9.495296	5.730354	4.271198	7.621252	2.151893	6.699549
GSM1692459	20	1	9.119284	3.762749	3.602029	7.070102	7.466355	4.194731	2.115397	5.101386	6.226862	3.536603	8.39157	9.774586	8.921835	6.305428	2.82356	6.05789	6.644943	9.837414	9.219773	3.704128	8.547999	7.35236	8.445242	5.674856	4.55281	5.408621	6.071504	5.427166
GSM1692299	21	1	10.461691	3.556465	3.868571	8.366698	8.752028	3.46556	2.346004	5.246004	4.928437	3.264006	8.506882	11.220679	8.300726	6.732692	3.073626	3.723578	4.342153	9.629948	7.379769	3.020873	7.284066	6.614045	6.415513	5.114259	4.235351	5.172574	3.302374	4.610492
GSM1602934	22	1	9.935941	3.991865	3.838483	8.481349	6.891951	3.805217	2.068418	6.581049	6.643141	3.953015	7.789649	10.394977	9.671575	7.567618	3.383159	4.384427	5.308337	9.162543	6.717574	3.353066	9.062759	7.736355	8.67578	5.591526	4.100706	5.37295	3.570692	5.698222
GSM1692205	23	1	10.790316	4.605155	4.74366	7.81848	8.775958	5.342285	2.63895	6.469489	5.811858	4.346777	7.169546	11.147084	10.017101	8.604143	5.51464	7.375665	5.012728	8.645903	8.815198	3.54455	9.659865	7.914265	8.308922	3.103985	4.235951	8.338884	3.166644	5.408405
GSM1692326	25	1	8.808905	4.611019	6.020799	6.741302	10.473499	6.637713	2.788403	6.664445	6.064512	4.061222	8.280558	10.053835	9.539997	8.300878	6.811736	4.668933	6.024369	9.560047	8.767708	2.36539	7.419867	7.3357	8.207044	4.798585	4.501871	8.695888	2.508225	6.554548
GSM1692224	27	1	9.363422	4.307407	5.285677	7.04432	7.331382	5.901312	3.038026	6.597397	8.186804	4.325037	9.267074	10.158948	9.44525	7.452746	4.961516	8.202927	5.725028	9.759873	8.017418	3.683943	9.181075	7.975732	9.82278	7.091543	4.607794	7.850092	3.004682	6.272266
GSM1602802	28	0	7.013898	5.399838	4.895373	4.373518	7.893694	6.051355	2.883905	6.727502	6.300743	4.296546	9.016495	8.021945	10.201524	9.110873	5.76003	7.258843	6.069673	10.099529	8.73079	3.597299	8.146114	7.526614	9.13287	5.55646	4.783377	8.111446	3.226206	5.990624
GSM1602803	28	0	7.514632	5.275275	5.561193	5.655039	8.59555	6.724925	2.76999	6.129786	7.285842	4.238018	8.868418	7.83588	9.472039	8.130214	5.4136	7.205306	5.705787	9.551374	8.197909	2.644299	8.995258	7.919448	9.255083	6.11527	4.730646	7.86941	2.282053	6.217697
GSM1602805	28	0	5.625586	4.56637	4.737009	5.417135	7.128362	5.232805	2.809781	5.95182	5.701619	3.889899	8.581446	6.143918	8.208996	6.683981	4.05862	7.082893	6.209366	9.484163	8.342125	2.09305	8.092621	7.292274	8.828925	5.603416	4.39383	7.153732	2.821977	6.910474
GSM1602810	28	0	7.858243	5.564641	5.996648	5.705549	9.770115	7.047111	3.988738	7.731034	7.507588	4.875359	8.798871	7.851388	10.559454	8.985784	6.309235	7.425862	6.308254	9.377951	9.168174	2.499957	9.422125	8.003341	9.582104	5.862159	4.942951	9.199767	2.291894	6.882184
GSM1602811	28	0	6.229057	4.026544	2.77824	4.141497	8.327648	3.297395	2.297623	6.65161	4.76791	3.719138	8.927786	6.246922	9.695184	8.427096	3.114255	4.39776	4.501561	9.800984	8.203819	2.501906	7.054496	6.210806	6.441288	4.217941	4.642227	5.15183	2.450403	4.443979
GSM1602812	28	0	10.422384	4.259782	4.378229	7.837035	8.002016	4.475762	2.090848	6.204801	6.422409	3.696906	8.508655	10.657044	10.311451	7.992671	3.951592	5.674131	5.527355	10.0659	7.720943	2.677531	8.55599	7.655064	8.900524	5.489502	4.200857	6.17067	4.245756	5.67451
GSM1602815	28	0	6.980254	4.576577	3.937425	6.70406	7.166779	3.771898	2.080093	6.265589	5.808727	3.961715	8.460756	8.551514	8.617147	6.553129	3.645043	4.475239	6.42495	9.600606	8.996961	2.846555	7.724602	7.327628	8.827188	5.511177	4.519942	5.717731	2.935586	6.896107
GSM1602816	28	0	9.427044	6.004734	5.193603	7.494088	8.922616	4.879304	3.34138	7.749309	5.285248	4.749646	7.978404	9.833649	10.2732	9.150387	4.625533	6.781491	5.671938	9.091657	8.394103	2.643877	8.509985	7.141216	8.23415	3.652842	4.742016	7.853668	2.514114	6.747285
GSM1602818	28	0	11.062907	3.353864	4.043588	8.871835	6.68386	4.352385	2.111059	5.358879	6.296879	3.445297	7.533994	11.322745	9.01706	6.422972	3.478258	5.189631	5.996583	8.31024	7.968502	3.96708	9.401371	8.029069	9.108542	5.153069	3.669548	5.889382	2.640393	4.752271
GSM1602819	28	0	7.349885	4.772904	4.030051	4.947196	8.220873	4.246022	2.393669	5.665449	6.115998	3.580797	8.449158	7.921371	8.999595	7.444892	4.041365	4.792873	4.398949	9.130466	7.691586	2.635242	8.537474	6.981593	8.204955	4.704064	4.51592	6.089092	4.157373	5.242163
GSM1602820	28	0	8.79833	6.333374	4.708861	8.059419	8.931019	4.518091	2.548359	7.399672	5.400727	3.802711	8.368738	10.176489	10.80146	9.408096	4.594169	5.334331	5.622317	9.638127	8.117648	3.26012	8.16439	7.232655	8.132378	4.359915	4.539918	7.094666	3.427705	6.519463
GSM1602824	28	0	10.598648	3.952936	5.028524	7.508198	6.264316	5.624371	3.215629	6.436613	6.904924	4.886999	8.906351	11.10781	9.764859	7.604301	4.295696	8.975531	6.157778	9.139612	7.957778	2.201688	9.239468	7.763747	9.054697	6.719433	4.574356	8.013371	2.080393	6.288613
GSM1602825	28	0	7.03998	5.923613	4.698795	6.551476	8.659382	5.020842	2.819664	7.322695	5.757112	4.183594	8.818374	7.918577	10.987459	9.430835	4.182654	6.035382	7.09293	10.175297	8.224248	2.785786	7.551297	7.414306	8.114838	5.313459	4.874914	7.20732	2.431671	7.305413
GSM1602826	28	0	8.001751	4.422474	4.183854	6.14305	7.638719	3.843084	2.502559	6.220535	4.46201	3.738405	7.60595	9.047761	9.099839	7.389859	3.574319	4.574877	5.012098	9.641219	8.49906	2.919464	7.311449	7.112521	7.054122	3.802374	4.229621	5.817817	2.699569	5.381514
GSM1602827	28	0	9.361237	4.734202	4.276211	8.251451	7.139787	4.261464	2.016378	6.993754	5.750549	4.126511	8.285967	10.067863	10.465424	9.060325	3.661184	5.510469	5.984968	9.589968	8.202538	2.418093	8.454276	7.207838	8.239708	5.32056	4.50348	5.870669	2.502765	7.017871
GSM1602829	28	0	5.53243	4.30269	4.637199	4.37449	7.199925	5.36292	2.708483	5.480811	7.440441	3.328574	8.682104	6.614343	8.591337	6.653328	4.279072	5.742282	5.384519	9.426861	8.0016	2.474882	8.338493	7.485423	8.737452	6.138032	4.443198	7.290335	2.314661	5.949451
GSM1602830	28	0	7.433367	4.923658	4.849425	4.678335	8.044538	5.662046	2.304104	6.693662	6.224507	3.946677	9.252765	8.526131	10.532628	8.468956	4.276895	6.860259	5.327283	9.89023	8.105025	2.567927	8.187424	7.398181	8.720399	6.179829	4.691884	7.211657	2.397544	6.047456
GSM1602831	28	0	7.230672	4.107802	3.864855	5.706518	7.938137	3.298433	2.38667	6.78816	5.624638	3.764861	8.951627	6.997859	10.066041	9.030767	3.205383	3.225218	5.539884	9.607432	7.988725	2.629542	7.646113	6.835649	7.638295	5.152463	4.924346	5.389097	2.413924	5.863185
GSM1602832	28	0	8.362694	4.796323	5.476605	5.553288	9.371298	6.418926	3.594975	7.68651	5.752482	4.758987	8.679232	8.788825	10.844566	9.131686	6.054892	8.142	5.576684	10.257005	9.21839	2.468157	8.307413	7.735646	8.822421	4.555428	4.913261	8.970277	2.510753	5.979966
GSM1602834	28	0	8.717957	6.203074	3.624018	6.971639	9.463054	3.809668	2.218203	6.055557	3.766168	3.545409	8.114906	9.694253	9.171848	7.719046	3.734732	5.692704	4.594814	9.293307	7.858133	3.600079	7.708575	6.466858	6.619372	3.323925	4.325886	6.121228	3.513169	5.277416
GSM1602836	28	0	6.863971	4.901816	5.880391	4.287112	9.546775	6.659539	2.633121	7.76481	7.22581	4.454654	8.897314	6.667469	11.115799	9.262245	5.632697	5.754174	5.985809	9.601631	8.831202	2.285284	8.930806	7.992024	9.249322	5.968151	4.755257	8.310155	2.585129	6.912011
GSM1602837	28	0	8.048856	5.396	5.34455	5.932472	9.505287	5.916036	3.101117	7.308275	5.547299	4.439989	9.098927	9.524657	10.35844	9.412044	4.839253	5.770326	5.31494	9.892981	8.04938	2.428927	7.831208	6.919045	8.057785	5.093153	4.857848	7.629058	2.444537	6.21264
GSM1602838	28	0	7.787294	5.430504	4.838666	6.144172	8.153579	5.341746	2.542045	7.553198	6.874713	4.603265	8.463065	9.303327	10.617574	9.354399	4.824519	7.005619	5.824439	9.837716	8.523397	2.501372	9.14662	7.944524	9.078981	4.16629	5.030759	7.232045	2.642681	7.450926
GSM1602840	28	0	8.263059	4.652365	5.040011	5.850775	8.45795	6.075979	2.547716	6.611011	7.693997	3.968052	9.276987	9.503818	10.020787	8.379879	5.009451	6.513397	5.352058	9.704241	8.210522	2.819759	8.673944	7.356707	9.34058	6.404079	4.451886	7.933005	2.56393	5.644919
GSM1602841	28	0	8.207726	4.804162	5.655741	5.802383	9.334942	6.357016	3.190074	6.351573	6.499629	3.92003	9.011073	8.788585	9.88859	8.107332	5.33977	7.519751	5.365016	9.922191	9.51015	2.68324	8.336605	7.299868	8.763974	5.372278	4.555351	8.237948	2.585556	6.58372
GSM1602842	28	0	5.573205	5.246595	4.304336	5.006721	7.186891	5.175812	2.310303	5.877223	7.47668	3.888159	8.894362	6.763488	9.033189	7.611259	4.191644	5.335311	6.517293	9.562124	8.648596	2.87491	8.964889	7.546126	9.795079	6.764126	4.615843	6.628361	2.8947	6.593699
GSM1602843	28	0	10.439844	4.837741	5.45452	8.004431	9.465821	4.794958	2.345849	7.124213	4.710105	5.612308	8.46255	11.208507	9.903113	8.834791	4.647138	6.04682	6.005224	9.769445	7.707377	2.915743	7.726104	6.939452	7.377762	4.38218	4.431967	7.379412	3.07498	6.95369
GSM1602845	28	0	9.87484	3.829776	3.637157	7.665744	8.0774	3.517325	2.74846	5.334137	5.833531	3.119426	8.01009	10.363395	9.140643	7.064861	3.210927	4.157013	4.620803	8.844526	8.062625	2.595456	8.93356	7.286085	8.094798	4.323694	4.352823	5.526966	2.179317	4.895523
GSM1602846	28	0	6.134562	5.96357	5.806646	3.966858	9.483345	6.716979	3.523056	7.404609	6.167868	5.064144	8.408544	5.423715	10.390067	9.235765	6.059264	7.95531	5.683937	9.743877	9.723505	2.421368	8.426414	7.606768	8.576929	4.082361	5.109423	9.183135	2.185948	6.988434
GSM1602847	28	0	9.329686	4.709694	5.853055	7.368392	9.893273	6.248131	3.709369	7.128098	5.156784	4.470562	8.631397	10.416977	10.323636	8.99979	6.242	7.620976	5.832549	9.83122	8.640587	3.157468	7.108302	7.111525	7.594056	4.261852	4.89103	8.461863	4.745229	6.083636
GSM1602848	28	0	9.840542	4.193987	4.266425	8.271589	8.963468	4.809531	2.845797	6.357533	3.880267	4.323468	8.751279	10.711104	8.997239	6.922462	3.92465	7.09254	5.880523	9.74016	7.943405	3.058885	7.720998	6.977055	7.170878	4.182227	4.886402	6.810308	4.28194	6.994896
GSM1602850	28	0	7.037919	4.588271	4.3464	5.110132	8.185405	3.705436	1.955019	6.752754	3.985422	4.120512	8.699374	7.767924	9.594941	8.635463	3.377587	5.467709	4.874479	9.701874	7.678121	2.251072	7.20435	6.069726	6.160618	3.24677	4.760312	6.139069	2.42576	6.11082
GSM1602852	28	0	10.633411	4.457326	5.350108	8.357921	8.011507	4.408578	2.15681	7.35197	6.12561	4.473147	8.672517	11.725351	10.656746	9.106825	4.544879	6.258584	6.068416	9.920882	7.792239	2.470371	8.368631	7.768505	9.021275	5.327923	4.630078	6.852343	2.788375	6.189632
GSM1602853	28	0	8.133518	5.033793	4.549772	7.566971	9.367182	4.14112	2.555272	7.274908	4.570746	4.278333	8.58517	9.397483	9.650595	8.371779	4.026142	6.90445	6.208225	9.384072	8.1871	3.75004	6.916626	6.915018	7.200116	3.816895	4.894201	6.784639	3.210984	7.071896
GSM1602855	28	0	6.362144	5.215848	3.206227	4.301159	5.58448	2.779473	1.871152	8.37248	6.666192	3.941675	8.905867	6.633738	11.3554	8.771456	3.200679	4.52247	6.498151	8.859511	8.184045	3.180395	8.5257	7.644519	9.127522	6.413795	4.775767	3.917243	4.007351	5.417292
GSM1602856	28	0	8.615928	6.009319	4.296751	6.452236	9.154192	4.060653	2.654906	6.68936	3.156027	4.326724	7.909265	9.446418	9.340718	8.532159	4.761037	6.307951	5.139942	9.944859	9.018756	3.530914	6.73271	6.050096	5.079933	2.782434	4.670178	7.319806	3.707368	6.832142
GSM1602857	28	0	10.133157	3.595583	3.600175	7.961469	9.567113	3.542054	2.434828	5.664216	3.029988	3.410702	7.49772	10.471103	8.888843	7.380276	3.911086	4.741494	4.516838	9.826958	8.087583	3.055081	7.424925	6.863563	5.632347	2.891803	4.473755	5.865733	2.422941	7.564332
GSM1602859	28	0	6.863827	6.138397	4.738834	5.575482	9.975872	4.965903	2.67374	6.894228	4.445965	4.861419	8.520698	7.988875	9.55375	8.548227	4.329262	7.471904	5.415662	9.540464	7.404833	5.261201	7.073708	6.758689	7.400647	3.838326	4.585245	7.405996	6.462464	6.353239
GSM1602860	28	0	9.064831	4.419719	4.973605	6.690662	9.360001	5.298767	2.895909	6.578989	4.921006	4.059423	8.59095	9.476937	9.904649	7.953133	4.468832	6.317634	4.784759	10.204721	8.6353	2.964865	7.839637	7.344441	7.309883	3.498794	4.516261	7.860574	2.821639	5.387515
GSM1602861	28	0	8.125218	4.998169	4.735105	6.843773	9.09623	5.530886	2.252724	5.567089	6.979689	3.728561	8.862981	9.578687	9.275033	7.636806	3.866521	4.209229	5.043244	9.378559	6.884786	2.733605	8.632714	7.419695	8.793648	6.374752	4.53638	6.815865	4.370288	5.720718
GSM1602866	28	0	7.488563	4.889958	4.984405	4.744536	7.538202	4.407877	2.369016	7.547486	7.575603	3.972491	8.972014	8.318632	10.527677	9.373623	3.916761	5.540794	5.565221	9.349385	7.867801	2.447765	8.678908	7.558519	8.796559	5.249593	4.693286	6.89839	2.450344	6.245628
GSM1602869	28	0	9.576692	3.890258	2.966896	7.720222	7.920977	3.115459	2.502682	5.063895	4.615298	3.196261	8.103307	10.198943	7.635995	5.500129	2.77445	2.919207	4.939969	8.803747	6.954987	3.374805	8.005426	7.476392	7.1218	4.287582	4.31127	4.166655	5.67547	4.658848
GSM1602873	28	0	7.991729	4.655566	3.171511	7.089015	8.253323	3.299249	2.216073	6.780078	5.239326	3.669675	8.34735	7.564903	10.273537	8.826313	3.273989	3.304338	4.667328	9.79436	7.191461	2.773231	7.906091	7.079095	7.361893	3.865048	4.703886	4.419204	2.938673	5.869107
GSM1602878	28	0	9.997611	5.379613	4.722028	8.187557	10.707899	5.496564	2.889885	6.095399	5.58595	3.890316	8.223287	10.98042	9.455813	7.640077	4.400796	7.206564	6.110347	9.324307	7.365436	4.298448	8.55249	7.347827	7.718667	4.672419	4.025008	7.033703	6.464919	6.265986
GSM1602879	28	0	9.684606	4.26858	4.594259	6.181083	10.049574	4.240594	2.757962	6.002538	3.18975	3.475667	7.680217	9.703841	9.164531	8.276904	4.332985	5.053749	3.99765	9.253383	8.294595	2.686243	7.659687	6.840408	6.706887	3.325407	4.458096	7.42569	3.110891	4.114901
GSM1602881	28	0	7.995985	4.808559	5.046682	6.977416	8.430861	5.407963	2.871282	7.020325	5.339314	3.906389	8.421115	8.347104	9.946305	8.374094	4.193795	5.678961	5.781101	10.145451	9.408596	2.363741	7.76014	6.956876	7.371617	4.182828	4.85108	7.292194	2.499998	7.145462
GSM1602882	28	0	9.154341	4.944856	4.782925	7.387488	8.809059	5.678644	2.890328	6.701281	6.494761	3.846847	8.265473	9.818153	9.853511	7.34333	4.828196	6.707514	6.033615	9.6659	8.503781	2.663178	8.074105	7.072532	8.179304	5.213023	4.596857	7.471802	3.064326	6.447429
GSM1602883	28	0	7.040137	3.099381	3.584701	6.263818	7.450019	3.643175	2.013648	5.287374	5.899062	3.487734	8.308766	7.930854	7.189393	5.670849	2.938636	4.932148	5.115089	9.098142	6.171647	4.406495	7.838714	7.28407	7.992184	6.104229	4.550638	4.811564	3.62654	5.581522
GSM1602885	28	0	7.795554	5.638498	3.062375	6.972617	8.108474	3.201237	2.106901	5.269824	7.237148	3.539051	8.36398	8.441942	7.331283	5.738564	2.882919	4.133362	5.52338	9.003573	7.540254	4.33034	8.813163	7.736826	8.180811	6.231988	4.479757	4.190575	5.229725	5.64411
GSM1602886	28	0	9.393391	6.491053	4.11851	7.621578	9.223776	3.910671	2.518852	7.746075	3.966746	4.210032	8.153198	10.810213	10.898427	9.238877	4.232556	5.779135	5.872776	9.811645	8.705141	4.10246	7.126981	6.969641	7.099007	2.71341	4.583819	6.40277	4.735202	6.632118
GSM1602889	28	0	9.205253	4.689459	4.520256	7.183542	7.543064	4.300389	2.149598	6.364785	6.016089	4.44324	8.863415	9.399178	9.696388	8.047484	4.069634	5.910397	5.184463	9.550525	7.375766	2.272113	8.236753	7.518802	8.597077	5.570264	4.876976	6.644594	2.556048	5.490468
GSM1602902	28	0	7.896428	4.303459	4.115762	6.349515	8.21376	4.179533	2.452445	4.366949	7.270633	3.598597	8.648689	9.026317	7.325483	5.848081	3.264112	6.672923	5.297004	9.625937	7.431228	3.300184	8.705898	7.487058	9.011216	7.096829	4.41826	5.970832	5.915506	5.498934
GSM1602906	28	0	7.035038	4.972225	5.425364	5.667179	8.836675	5.12913	2.937106	6.215442	5.752979	3.938563	9.170346	7.7158	8.889753	7.670311	4.118681	6.949862	5.81253	9.892544	8.817536	2.229837	7.559272	7.135185	7.95747	5.04833	4.684854	7.443192	2.39846	8.168054
GSM1602907	28	0	8.254301	4.747598	5.698742	6.114509	9.136071	4.456957	2.753841	8.088099	3.076807	4.603452	8.005778	8.328404	10.679584	9.512325	4.974172	6.760478	5.324963	9.297136	8.082047	2.613074	6.895681	6.181664	5.955274	2.521415	4.84641	7.486564	2.253151	7.01838
GSM1602921	28	0	9.126248	4.967366	4.976228	7.106646	8.339674	5.73232	3.39228	7.184639	4.877453	3.950828	8.002182	9.091866	9.681779	7.882343	4.922248	6.225337	5.182753	9.732204	9.378246	2.332299	7.765634	7.023804	7.635598	3.458755	4.600111	8.251242	2.286326	6.974453
GSM1602922	28	0	7.387738	3.57086	5.548692	5.209956	8.081635	4.749382	2.084267	5.238898	6.645439	3.618522	9.417693	7.202203	8.692903	6.531803	3.55329	5.531112	4.820263	9.779751	7.91596	2.440812	8.301647	7.597743	8.859152	6.215213	4.182794	7.063957	2.190118	5.764519
GSM1602924	28	0	5.120502	4.678242	3.925231	5.075141	5.343072	4.413366	2.349901	5.297659	7.876106	3.317363	8.600876	6.037657	9.444181	7.008546	3.33293	4.912041	6.26452	9.15708	7.652164	3.72	9.554979	8.02948	10.023524	6.678937	4.13829	5.801503	3.670453	5.7704
GSM1602925	28	0	7.808058	4.150632	4.374753	6.397956	7.909647	4.254925	2.143541	5.710778	6.60281	3.473356	8.203546	8.119913	8.024342	6.431608	3.477834	5.789433	5.005425	9.25974	8.269922	2.840691	8.752445	7.744951	8.6702	4.969119	4.296879	6.330904	2.305918	6.113697
GSM1602929	28	0	7.744185	5.300682	3.628518	6.804076	9.306078	3.187893	2.168716	5.567434	3.601468	3.490556	7.950747	7.96053	7.744025	5.803835	2.797565	4.952692	4.756305	9.359799	7.657907	3.417468	7.591774	7.060126	7.06385	3.54607	4.706616	4.809702	5.327897	6.040612
GSM1602930	28	0	9.041174	5.788703	5.046431	6.34737	9.399526	5.27795	2.971158	8.153556	4.229705	4.540706	8.706445	9.609066	10.945014	9.639903	4.530736	7.689845	6.012004	9.784306	8.573849	2.832045	7.710161	7.257365	7.070134	3.945107	4.911558	7.867659	2.784574	7.703809
GSM1602933	28	0	11.118201	5.648443	4.319643	8.850058	9.403413	4.640778	2.530877	5.847331	6.375724	3.629062	8.355627	11.702899	9.127849	7.210108	4.284255	6.598783	6.849898	8.695877	8.017273	4.144541	8.295561	7.497481	8.624275	5.48299	4.105891	6.777841	2.616911	5.932961
GSM1602935	28	0	11.189617	4.180924	3.602003	9.00371	8.50688	3.87713	2.222414	6.04678	5.225387	3.09842	7.51109	11.714177	9.428928	7.409603	3.154493	3.988661	5.886652	9.235875	8.109176	2.815955	8.304804	7.305302	7.315238	3.962375	3.650877	5.35148	4.818838	6.327172
GSM1602936	28	0	9.017802	4.548093	4.665279	7.007439	8.198768	4.773402	1.97579	7.033841	6.42628	4.311998	9.208265	9.550837	10.191671	8.539571	4.40864	6.555638	5.259411	9.357923	7.694389	3.143517	8.372125	7.187948	8.420812	6.592594	4.518741	6.863521	2.693022	5.564959
GSM1602937	28	0	10.358585	4.983803	5.878325	8.263775	10.33975	6.379641	3.346717	6.155813	5.270684	4.344272	8.09185	11.072607	9.14072	7.785947	6.619783	6.90774	5.909958	9.525269	8.838109	3.098654	8.606179	8.162615	8.523705	3.778053	4.373972	8.645863	2.419485	6.379248
GSM1602940	28	0	8.934754	4.189733	3.162944	7.258151	8.278211	3.054918	2.062827	5.358655	4.99364	3.077729	8.386967	9.997489	8.04453	6.171388	3.009435	4.415531	4.930555	10.012916	8.292605	3.030054	8.387587	7.542091	7.520636	4.324765	4.175702	4.695998	2.77776	6.102576
GSM1602942	28	1	8.371431	4.027499	3.768414	6.415368	7.331696	4.208842	1.973613	6.303613	7.282457	4.146176	8.502007	10.186746	8.734602	7.052432	3.907995	4.327523	6.184978	9.15369	8.027238	3.158243	9.437053	7.764705	8.421857	5.678835	4.422846	4.672914	3.910783	6.242241
GSM1602944	28	0	9.710975	5.534332	4.25463	6.815294	9.269471	3.99496	3.293025	7.201179	3.10789	3.396052	8.056608	9.473273	10.64994	9.352782	3.614107	5.244835	5.042279	9.630078	8.772398	2.578933	8.018791	7.570154	7.210299	1.943226	4.430908	6.733957	2.366883	6.455668
GSM1602945	28	0	9.775199	4.764907	5.37715	7.498063	9.697976	5.101378	2.904091	7.380606	5.845433	3.650381	8.557249	10.339614	10.273226	8.800185	5.215212	6.004634	5.112517	9.39012	8.750213	2.765237	8.552282	7.410648	7.53453	3.913555	4.431086	7.74723	2.219532	6.708897
GSM1602950	28	0	5.840389	4.991591	5.167134	3.992221	8.997496	5.322312	3.587104	8.561833	3.883231	5.153419	8.803465	6.145513	10.716591	10.140477	5.269709	7.539303	5.31075	10.307587	8.480201	2.203846	7.052329	6.272462	7.519117	3.146063	5.178662	8.122529	2.077504	7.712689
GSM1602952	28	0	6.8739	5.467959	5.009903	4.979284	8.302646	5.888148	3.036158	7.42031	6.611165	3.978478	8.923483	6.944134	11.182156	9.744516	4.338174	6.312197	6.099488	10.113607	8.805086	2.145538	8.757083	7.456247	8.918441	4.793464	4.614164	8.032733	2.107943	7.087913
GSM1602953	28	0	11.054043	3.892685	5.672057	8.647415	8.897798	6.726105	3.812687	5.932289	6.30692	4.044352	8.015478	11.634144	9.189235	7.51416	5.900337	6.936758	6.439571	9.108082	8.758257	2.731105	8.655754	8.000858	8.993995	5.045916	3.971706	8.579955	6.234633	5.311594
GSM1602958	28	0	9.532716	4.809458	5.569994	6.958206	8.991758	6.538988	3.329181	6.26429	7.576488	3.838395	8.788868	10.231352	9.860681	7.137883	4.564433	8.572113	4.914414	9.329827	7.778257	2.729645	9.107271	7.906085	9.46167	6.571159	4.39737	8.32998	2.679304	6.160898
GSM1602968	28	0	11.180876	5.008997	6.703011	7.854567	10.532886	7.522137	3.317412	7.908583	7.961354	4.570828	8.866681	11.661666	10.924062	9.106313	6.755506	8.778016	6.282446	9.27765	8.183253	2.684205	9.373017	7.968418	10.113963	6.67568	4.500238	8.803492	2.3448	6.946216
GSM1602973	28	0	11.026038	4.498035	6.993886	8.186784	10.748867	7.629931	4.672277	5.739396	5.846608	4.132434	8.279417	11.445229	9.432557	7.891361	6.891603	8.086627	5.071408	8.939309	7.4546	2.645862	9.025607	8.288098	8.833278	4.123466	4.312292	9.306001	2.656892	6.232938
GSM1602974	28	0	11.046112	3.086779	3.887527	8.687801	8.310683	3.731586	2.614471	4.913703	5.399934	3.249758	7.527439	11.756543	9.206019	6.752093	3.374465	4.093789	4.401893	8.404828	6.960778	2.858172	9.4235	7.629785	8.373071	4.346227	3.678559	5.927441	2.930826	4.414454
GSM1602975	28	0	9.030571	6.672571	5.075093	6.958437	9.511645	5.028073	2.588	6.916804	5.574794	4.28317	8.664365	9.598838	9.716863	8.311663	4.820096	6.234943	5.911891	10.05324	8.398753	4.882497	7.659294	7.040605	8.153712	5.193085	4.62863	7.31745	4.077491	6.276234
GSM1602976	28	0	9.862434	3.70423	4.002506	7.131696	7.321741	4.300827	1.777965	5.011633	6.712792	2.861357	8.648067	10.67959	8.460316	6.457018	3.544385	4.816459	4.74952	9.52896	7.719268	2.213216	8.607222	7.476556	8.267699	6.145814	4.260798	5.753833	2.684627	5.457577
GSM1691863	28	0	8.3406	6.03772	4.582084	6.732483	8.470926	4.2409	2.403975	6.219418	3.925401	4.134524	8.352485	10.101703	8.899729	8.104041	4.485716	6.239685	4.819257	10.321758	8.307863	4.764608	6.828964	6.391337	6.84806	3.725561	4.381662	6.875622	3.719051	5.314076
GSM1691865	28	0	9.116732	4.054267	4.95017	6.537246	8.550195	5.748147	2.798387	4.852212	5.46486	3.89759	8.267354	10.104238	7.82529	5.908146	5.475578	7.218006	4.496021	9.854313	8.610682	3.190451	7.786296	7.339131	8.053095	4.495081	4.439564	8.077162	3.486335	5.36396
GSM1691866	28	0	9.659849	5.129837	4.634466	7.417654	10.088503	4.531739	2.620141	6.36294	3.669673	3.687752	8.318094	10.77331	9.84867	8.599097	4.905444	6.1207	4.570015	9.940257	8.341452	3.004103	7.400244	7.038551	6.737233	3.508487	4.162025	7.646212	2.422434	5.487796
GSM1691867	28	0	10.775027	5.130748	4.208074	8.631168	9.124558	4.408451	2.3974	6.310283	5.739112	3.785598	8.205601	10.987531	9.980813	7.871037	3.617846	6.150207	5.376428	9.89573	7.975974	3.728796	8.696659	7.633476	8.337755	4.81689	4.048032	6.457171	4.028185	7.040933
GSM1691871	28	0	7.411761	5.258705	2.946751	6.006543	8.271994	2.900692	2.044103	4.859603	4.98179	3.630761	7.553144	6.441885	6.989692	6.315296	3.226979	4.131346	5.059878	9.593526	8.373058	3.883885	7.227337	6.419266	6.372775	3.144586	4.781725	4.582893	7.268049	5.598917
GSM1691873	28	0	10.194944	5.835537	5.470849	7.581722	8.396328	5.64207	3.039071	7.639858	6.824915	4.336064	8.163327	11.406476	10.839671	8.563379	5.340326	7.02654	6.09579	9.111018	9.313543	3.434878	9.060424	7.760636	8.933382	4.669335	4.415484	8.402412	2.580916	6.552635
GSM1691874	28	0	7.336248	2.969514	3.479927	5.684292	7.445298	3.212171	2.245264	7.112064	2.824624	3.678661	8.567079	7.33342	9.656596	7.987191	3.178109	4.671246	4.97917	9.907279	7.132075	2.254048	6.134308	6.097204	5.676223	3.062444	4.99453	4.563833	3.024961	7.791624
GSM1691875	28	0	6.570023	4.797658	4.900152	4.253092	7.993591	4.593408	2.097676	7.314764	7.619855	3.884591	9.431039	6.505651	10.629995	8.882768	3.904708	5.928793	5.73633	9.592267	7.857463	2.152032	9.475552	7.831927	9.732546	6.259905	4.823109	6.827955	2.125271	7.001508
GSM1691877	28	0	10.052947	4.936927	4.445171	8.54957	8.972693	4.801655	2.130652	5.601811	6.122584	3.870917	8.566078	10.474976	8.031714	6.045578	4.295754	5.839284	5.874374	9.302772	8.523491	4.137172	7.967491	7.321892	8.704071	5.546335	4.385179	6.582051	5.834346	5.668818
GSM1691878	28	0	5.07573	5.469496	4.989988	4.218483	8.835102	5.285527	3.101076	7.251734	3.417778	4.624675	7.89185	6.899813	9.94199	8.999276	4.809524	7.926147	5.58556	9.90522	8.48767	2.3861	6.555338	6.284968	6.307964	2.62557	4.833304	7.951073	4.497219	7.048946
GSM1691882	28	0	4.51763	3.025415	3.831965	4.015329	6.617295	4.240028	2.233423	5.686972	5.43871	3.377987	9.140189	5.927226	7.566255	6.332005	3.397827	5.531973	5.242757	9.984993	8.219718	2.80573	6.931724	6.321254	7.289995	5.438892	4.837888	6.04359	2.534497	5.664629
GSM1691883	28	0	9.379583	4.501177	5.841252	7.351003	9.847294	5.191982	2.84082	7.781774	4.730522	4.351574	8.529321	9.037963	10.506763	8.561787	5.874989	4.83988	6.226581	9.224779	7.639856	2.097603	7.776728	6.995818	7.422845	4.277749	4.710191	7.546044	1.938733	6.729444
GSM1691885	28	0	7.310357	5.017222	4.839527	6.198847	7.497827	5.194636	2.791973	7.136359	6.638765	4.148658	8.690892	8.757708	10.10916	8.271253	4.4907	7.498967	6.042153	9.340947	9.222026	3.01005	8.609474	7.665316	9.040711	5.382977	4.672496	7.447562	2.457432	7.257306
GSM1691886	28	0	4.778763	4.677008	3.083542	4.614878	5.574331	2.788529	2.006594	8.094314	6.909822	4.929748	9.029375	6.044301	10.662718	9.190773	2.925842	2.83113	5.925868	8.786867	7.692868	2.292958	8.846031	7.314166	8.419162	5.374243	5.315016	3.579197	2.72608	6.01524
GSM1691890	28	0	8.679224	5.588364	4.971466	6.243244	8.547874	5.660583	2.981003	8.105971	6.4381	4.158242	8.839147	8.064511	10.919016	9.418712	4.556671	7.003714	5.60569	9.588448	8.644016	3.435956	8.477224	7.369188	8.641949	6.019474	4.691813	7.448715	2.387517	7.055278
GSM1691893	28	0	10.556721	8.011729	4.283754	8.604336	11.297741	3.796674	3.19126	6.805792	2.948883	4.119999	6.944545	11.677168	8.991459	7.278086	4.670354	6.719446	5.477489	8.251511	7.521516	6.631414	6.704135	6.65485	5.714745	2.623036	4.111384	6.753611	7.588622	5.12579
GSM1691895	28	0	9.365081	5.993303	5.009063	5.413666	9.75545	5.688646	3.258454	7.017603	4.172175	4.290161	7.696519	9.067963	9.889591	8.810934	5.630607	7.534427	5.573275	9.324633	9.225111	3.639169	7.502882	7.228103	6.896513	3.09556	4.634568	8.617765	2.711238	5.508348
GSM1691896	28	0	10.337685	4.188485	4.510212	6.983363	8.800109	4.163252	2.485423	6.494743	5.152547	3.519679	7.882001	10.099912	9.918613	8.011977	3.451654	5.00917	4.650705	9.370091	8.330201	2.651169	8.56129	7.656	7.492362	3.774957	4.190155	6.770539	2.551642	5.352988
GSM1691897	28	0	9.27902	5.156518	5.10484	5.880086	9.924815	5.405852	3.408919	5.842915	4.85505	3.555986	7.614718	8.330288	9.389829	7.68553	5.083909	6.812364	5.252294	9.354752	9.191496	3.727505	8.125555	7.30008	7.611466	3.5609	4.161514	7.736938	3.26002	6.115624
GSM1691898	28	0	10.086447	6.149431	4.142281	7.795683	9.201985	3.797502	2.005464	6.310628	6.799953	3.888328	8.407574	10.389209	9.517613	7.879461	3.01684	5.686963	6.33934	9.724524	7.719729	6.228523	8.643031	7.426085	8.688406	4.931718	4.20777	5.437665	7.549149	6.111691
GSM1691901	28	0	7.699312	3.458324	4.515418	5.04565	8.466266	5.150538	2.490768	6.332395	5.813558	3.331354	8.920167	8.041256	10.448912	7.88626	4.152678	6.23448	4.984391	9.702669	8.330922	2.407748	7.94279	7.138432	7.961524	5.419634	3.988614	7.044876	2.021957	5.812379
GSM1691903	28	0	12.575762	4.650612	4.988597	9.078764	8.440417	5.355684	3.177017	6.465216	6.20149	3.266291	7.748531	12.512601	9.903439	8.175231	5.642199	7.196009	5.417823	8.735074	9.119737	2.76946	9.268931	7.59301	8.999705	4.128833	4.157018	8.07652	3.150473	5.873196
GSM1691904	28	0	6.983478	5.822665	4.370888	5.849779	8.742143	4.61855	2.412812	7.196011	5.440401	4.436125	8.263762	8.760606	9.6703	8.454973	4.069349	5.822533	6.19826	9.893998	9.401283	2.912648	7.503005	6.801095	7.705236	4.353547	4.948571	7.079671	3.072701	7.145644
GSM1691905	28	0	8.709375	6.230205	5.725285	6.698511	9.064499	6.552187	2.595974	6.984903	7.102156	4.242151	8.251789	10.556592	10.398219	8.339108	5.918249	6.923301	6.515037	9.426503	9.37198	2.631066	9.255601	7.929462	9.767545	5.420303	4.612417	9.063988	2.285898	6.873842
GSM1691909	28	0	6.646892	5.619355	4.721237	5.059259	7.851951	5.055613	2.605005	6.530004	6.585198	4.277161	8.308644	8.494286	9.512543	8.029598	4.96061	6.473285	6.881445	9.125479	9.55694	3.011472	8.489307	7.640148	9.064744	5.080501	4.624414	7.974545	2.341598	6.552994
GSM1691911	28	0	10.67002	5.456298	6.015694	7.227027	10.17294	5.913852	3.019199	6.834315	6.352625	4.659704	8.395245	11.004651	10.241367	8.960751	6.378103	5.227152	5.757081	8.886137	8.129909	2.600425	8.655264	7.293286	8.592796	5.108201	4.406006	8.245097	3.161768	5.620901
GSM1691915	28	0	9.16306	5.671126	3.61124	6.51294	8.837201	3.12217	2.293269	6.831375	4.085038	3.624508	7.925508	8.815784	9.925682	8.663817	3.578814	6.366029	4.614268	9.107097	7.826459	3.274062	7.309115	7.252497	6.55504	3.474554	4.725097	5.843502	4.805788	5.362501
GSM1691918	28	0	6.642306	4.96171	3.974781	3.56867	8.106777	3.852133	2.125524	6.431361	6.697563	3.499074	8.711673	7.016788	9.496261	7.526919	3.08513	4.914946	5.439408	8.989876	6.969095	3.443688	8.690436	7.629387	9.011681	5.909201	4.524716	5.270315	5.595745	5.776007
GSM1691923	28	0	8.913769	5.642886	7.181658	7.32683	11.020071	7.285568	4.104668	7.120648	6.999737	4.550335	9.496519	9.848765	9.974329	8.283841	6.936962	8.019437	5.577705	9.839206	8.568755	2.096327	8.428494	7.630668	9.119505	5.337218	4.576323	9.480451	2.443365	7.489424
GSM1691925	28	0	6.770363	4.536296	3.785911	4.959623	6.26059	4.336404	1.800168	6.406594	7.27353	3.591671	8.898524	6.561994	9.999056	6.822611	3.543567	5.583246	5.233629	9.31356	8.207028	2.287751	8.877038	7.495208	9.438834	6.646726	4.58898	5.740306	2.28311	5.555505
GSM1691927	28	0	8.919859	4.127263	3.433107	5.629266	7.659687	3.969635	2.271101	4.798472	6.87191	3.415828	8.339766	8.458445	8.543142	6.492433	3.682455	4.524672	4.992943	9.224989	6.703948	3.800866	9.070066	7.502175	8.878087	5.510426	4.222846	5.816055	6.532663	5.022247
GSM1691928	28	0	7.681339	6.372791	4.877988	5.687106	9.656901	5.818368	2.816647	6.897928	5.793489	4.261564	8.285128	8.500832	9.787681	8.335143	5.13886	7.594517	5.74703	9.682994	9.583421	4.371752	8.279132	7.608673	8.464065	4.318758	4.501135	8.349647	3.211354	6.506608
GSM1691929	28	0	9.396426	4.701225	4.253728	7.566206	8.646271	3.84464	2.515856	6.546826	3.799751	3.891919	7.952665	9.696499	9.342739	7.484822	3.995688	5.699676	5.479394	10.231221	8.57667	3.018161	6.470036	6.856848	6.09641	3.540238	4.650874	6.19644	6.014327	7.186051
GSM1691933	28	0	7.070239	4.282279	3.195105	6.74709	6.560889	4.017918	2.060245	3.968827	6.527573	3.010794	8.272169	8.911822	6.618109	4.346242	3.438521	5.282881	5.224589	9.302136	7.402218	2.870591	7.994502	7.274102	8.544352	6.327234	4.042459	5.681582	3.493097	5.108397
GSM1691934	28	0	8.890674	5.84568	4.458957	7.565836	9.375743	4.797729	2.244245	7.286903	6.061435	3.830205	8.775256	9.712126	10.122269	8.713323	4.393252	5.988473	6.319441	9.718832	8.793228	3.751655	7.998202	7.468419	8.399294	5.11397	4.519956	6.581992	2.555071	6.690401
GSM1691938	28	0	8.180302	5.654528	5.073839	5.482136	9.116645	5.432964	3.049943	7.000249	5.792068	3.643099	8.563583	9.261859	10.294455	8.406608	5.142192	7.010036	5.755695	9.371673	8.549758	2.999728	8.701034	7.528289	8.447493	4.849517	4.708939	7.938099	2.677753	6.744091
GSM1691941	28	0	8.785968	2.881988	3.10331	7.175485	6.101407	3.591739	2.195769	4.540532	6.662625	3.725072	8.17131	9.354228	7.470579	5.715951	3.163895	5.459909	4.813449	9.454183	7.038378	3.262726	8.484215	7.092685	8.131471	5.145845	4.430633	5.257129	4.73341	4.871495
GSM1691942	28	0	11.147986	4.153004	2.961694	8.285356	8.100561	3.152114	2.308563	5.556471	3.628675	2.878389	6.775662	11.782196	9.379347	7.222539	3.078335	4.736106	4.573737	8.761885	7.972491	2.61635	7.847938	7.302756	6.94117	2.879007	3.689503	5.095127	3.663795	5.972564
GSM1691944	28	0	9.242794	5.448931	5.401537	6.57445	9.742011	6.097032	3.493835	7.829666	4.552734	4.340757	8.393672	10.138165	11.315231	9.772781	6.060253	7.663506	5.862922	9.562227	8.97615	3.111507	7.64762	7.287602	7.594049	3.424014	4.768651	8.26911	3.016671	6.849944
GSM1691947	28	0	5.287151	5.384649	4.638529	3.830033	9.245238	4.248159	2.315317	7.137961	4.059637	4.795489	8.598981	6.01906	9.9067	8.767062	4.059955	5.49015	5.14581	10.270863	8.010821	2.860155	6.503573	6.217242	6.285519	3.282578	4.833966	6.373026	2.635266	6.194755
GSM1691953	28	0	7.651604	5.657309	5.054925	5.803462	8.765815	5.410407	2.763329	6.510974	5.77463	3.760898	8.181222	8.919192	10.18897	8.00098	5.78782	6.064555	5.8975	9.344391	8.594874	2.290383	8.216297	7.598988	8.382269	4.838368	4.717013	7.918278	2.383999	5.598725
GSM1691954	28	0	8.943345	5.558577	3.692904	6.979887	9.790337	3.775637	2.145865	6.618484	4.205077	3.605643	8.658253	9.73585	10.128796	8.279789	3.330782	5.903508	5.558897	10.032534	7.921324	5.706752	7.196294	6.958674	6.830585	4.517083	4.488397	6.063618	6.906263	6.098572
GSM1691957	28	0	10.82424	5.635914	4.545069	7.907744	8.160366	4.708028	2.921755	6.666654	5.126976	3.836829	8.077052	10.877692	9.972251	8.394411	4.457621	6.744382	6.39675	9.479872	8.523955	3.149023	7.527171	7.269934	7.601645	4.257276	4.514494	7.238331	2.439285	6.907592
GSM1691959	28	0	5.792002	5.948633	4.773962	4.959467	9.73422	5.291203	2.645599	6.29735	4.347894	4.33378	8.371608	6.847622	9.085095	7.995872	4.729306	5.862882	5.365794	9.916635	8.898514	4.427153	6.870749	6.559379	7.122454	3.259596	4.689503	7.256417	4.428402	6.305286
GSM1691960	28	0	7.278298	6.428033	5.676656	5.974965	10.224804	5.864238	3.379784	7.397581	5.118972	4.766318	8.624205	8.664413	10.672327	9.427922	5.746735	6.894731	6.319039	9.92565	8.622424	3.117672	7.661543	7.09336	7.45854	4.044848	4.658918	8.589689	3.282129	7.141731
GSM1691961	28	0	9.909162	3.946092	4.953773	7.274753	9.10204	5.425613	2.523562	6.745436	5.530156	3.279698	8.429301	10.968218	10.173068	8.687888	4.100939	6.017535	4.61157	9.212685	7.767339	2.994294	8.967146	7.609471	7.726941	4.778419	4.323979	7.142647	2.64908	5.807669
GSM1691962	28	0	9.763092	5.406958	5.083732	8.12609	8.760164	6.256105	3.456553	6.635144	6.789468	4.169684	8.565359	10.886539	10.142442	8.90964	5.14287	6.416076	6.340961	9.511264	8.91514	3.418663	8.689838	7.46131	8.966062	5.020291	4.549644	8.270716	3.534126	6.380743
GSM1691963	28	0	8.157251	3.730793	4.076357	6.704732	7.43991	4.113314	2.085858	7.220056	6.10126	4.628287	9.05071	9.795987	10.816354	8.836727	3.879163	3.938643	5.96567	8.67173	7.851107	2.76265	7.907331	7.214817	7.967186	5.707817	4.747983	5.809846	2.234777	4.953176
GSM1691968	28	0	9.782072	6.281306	4.13587	7.288612	9.021779	3.836273	2.185091	6.646006	5.401498	3.674184	7.413961	9.561248	9.885685	7.932447	3.83765	5.351003	4.895314	8.816294	7.834406	4.396715	8.166825	7.471667	7.854193	3.63226	4.407869	6.182762	6.414869	4.866844
GSM1691970	28	0	10.548477	3.730044	3.118183	8.33096	6.596023	3.193917	2.447388	6.226777	6.314151	3.275243	7.81705	10.891222	9.948625	7.7712	3.05999	2.731011	6.102888	9.386014	8.089396	2.841835	9.029468	7.538913	8.345366	5.309392	4.137243	4.493521	2.455696	6.568618
GSM1691973	28	0	7.226139	5.52638	6.735784	5.815437	9.632735	6.051562	3.046077	7.379963	4.617143	5.036369	8.764598	7.080243	10.080055	8.449298	6.001928	8.222994	6.292576	10.18886	9.377847	3.383421	6.518705	6.624924	6.90328	3.901147	5.218827	8.591704	2.474097	7.640292
GSM1691977	28	0	7.746066	3.804857	4.332178	6.004759	9.031266	3.983506	2.734323	6.870197	3.630987	3.835948	8.150768	7.60832	8.948151	7.827004	3.77913	5.786687	4.959526	9.392525	7.451722	3.067808	7.280229	6.711131	6.348011	3.209267	4.676104	6.01552	3.388323	6.282148
GSM1691980	28	0	10.951824	4.534551	4.587755	8.674463	8.589733	4.717414	2.225255	5.790687	6.163373	3.441862	8.068702	11.39853	9.029419	7.155098	4.107854	6.230886	5.698949	9.06312	8.485346	3.011466	8.535538	7.76532	8.6224	5.053342	4.174983	7.07441	3.278957	5.535289
GSM1691983	28	0	7.488576	4.51873	4.19415	6.412111	6.675037	3.819743	2.114182	5.88444	6.412913	3.568196	8.405719	7.83802	8.696471	7.051179	3.364104	5.499853	5.37421	9.13604	7.617094	3.933933	8.346501	7.406613	8.694236	5.601961	4.593695	5.92672	4.566591	5.769798
GSM1691986	28	0	7.566386	5.389748	3.67367	7.035133	7.689547	4.176837	2.168464	6.338418	5.523409	3.768233	8.394273	8.903543	9.229585	7.875812	2.940118	5.298334	5.352733	9.733092	7.766872	3.648147	8.141729	7.111469	8.090224	5.342843	4.378057	5.778284	4.50667	5.72656
GSM1691987	28	0	6.93526	3.347709	3.433815	5.184	6.422374	3.138955	2.522691	5.625895	7.569759	3.156655	8.95963	6.92686	8.19616	5.922092	3.365677	3.815483	5.254568	9.913925	7.848852	2.681587	8.421971	7.438446	8.819872	6.212014	4.312942	4.542579	2.958899	5.202049
GSM1691989	28	0	8.850609	6.100237	5.714768	6.761361	10.129842	6.120376	3.747893	7.088488	6.069396	4.435693	8.265201	9.979715	10.433248	8.691923	6.609774	7.394239	5.656733	9.603819	8.882433	4.091523	8.603312	7.876035	8.698998	4.084379	4.5308	8.952532	2.734934	6.54016
GSM1691990	28	0	8.885792	4.121141	5.658315	6.222338	8.605216	6.578483	3.015884	6.077931	6.964537	4.127109	9.021047	8.307453	9.088825	7.332006	5.625134	7.483515	5.279116	9.779696	8.798191	2.637306	8.655068	7.749657	8.844039	5.276228	4.352207	8.003218	2.400632	5.983256
GSM1691993	28	0	9.01188	6.540307	5.982467	7.100665	10.2563	6.229515	3.50999	8.397351	4.017387	5.302267	8.366624	10.461215	11.174022	10.130488	6.624373	8.415327	5.328529	10.095486	9.795148	2.4311	7.198448	6.247729	6.389674	2.861404	4.955464	9.664984	2.135394	6.81742
GSM1691994	28	0	8.795369	4.863997	3.121485	8.143371	8.395852	3.262816	2.00864	6.309247	5.551166	3.921206	7.855132	9.993842	9.774018	7.99671	3.105616	4.787491	5.237356	9.669535	7.78629	2.862295	7.987303	6.664633	7.456136	4.23468	4.631221	4.625128	5.013015	5.971669
GSM1691995	28	0	10.468642	4.682592	5.311405	7.73182	8.101813	7.049342	3.73476	6.657383	7.185986	4.428538	8.522303	11.127752	10.385518	8.342005	6.214087	8.171438	5.941121	9.324634	7.544116	2.869118	8.890608	8.254326	9.978297	5.908151	4.611273	8.753336	2.737437	6.590536
GSM1691997	28	0	6.672717	4.895937	4.209329	5.198433	8.056024	4.46042	2.737127	6.93248	5.316006	3.876082	8.747427	6.63715	9.574513	8.047099	3.820343	5.440795	5.729532	10.212927	8.691251	2.904152	7.67334	6.954135	7.866727	4.93544	4.764576	6.549404	3.300854	7.122802
GSM1692000	28	0	10.5311	6.383125	5.514788	7.169695	10.317958	5.526092	3.204748	7.230544	4.287404	4.710093	7.926527	11.122719	10.55887	9.405373	5.607014	6.67689	5.452886	9.550831	8.911982	2.822864	7.936932	7.310275	7.642288	3.315087	4.560138	8.546657	2.672066	6.082939
GSM1692002	28	0	7.235095	6.221986	5.846244	5.377228	8.149034	5.897181	3.789335	6.441436	7.126929	4.624733	7.244656	8.760214	9.800493	8.166376	6.947021	7.262773	5.571855	8.985224	9.485399	3.490702	8.591417	7.6668	9.349871	4.766695	4.912377	9.360414	2.861571	6.016869
GSM1692005	28	0	8.576097	6.023328	5.658731	6.519695	9.406438	5.273408	3.616031	7.237252	3.405059	4.528731	8.042327	9.656099	10.043507	8.766561	5.503659	7.824228	5.574398	10.113612	9.038311	3.164347	6.443508	6.795393	6.408302	3.043582	4.89531	8.682093	2.771992	7.161601
GSM1692007	28	0	6.72921	4.903257	5.799044	5.168423	8.719799	6.187588	3.671323	7.289429	5.582477	4.386231	9.054386	7.603241	9.955719	8.239785	5.429205	7.573997	5.521072	9.368151	7.80093	3.112364	7.382379	7.39241	8.433337	5.969481	4.758292	7.633459	4.032175	6.504367
GSM1692008	28	0	9.468541	4.711836	5.016232	7.665302	9.917906	5.934946	3.311597	6.41304	5.542038	3.909877	8.446377	10.734628	9.098916	7.289191	5.158872	6.490293	5.191133	9.242904	8.726249	2.91435	8.044898	7.321132	7.992767	4.515471	4.404328	7.80981	4.98272	6.559077
GSM1692009	28	0	7.802275	5.64105	4.302325	6.899754	7.00718	4.604698	2.72325	6.91581	5.602494	4.14436	8.407185	8.967199	9.414333	8.575504	4.357053	5.885783	6.022371	9.208481	8.145062	2.220695	7.787191	6.585552	7.995976	4.74953	4.882877	6.975073	2.416375	6.114083
GSM1692012	28	0	10.273595	4.26495	4.837904	7.580967	7.984797	5.537583	3.175135	5.819472	6.425536	3.608026	8.161947	10.976591	9.097293	6.874154	4.583316	6.9112	5.816817	9.321428	9.003993	2.730262	8.569723	7.546523	8.580274	5.142867	4.399156	7.916755	2.978103	5.65091
GSM1692016	28	0	8.426357	4.724118	3.368603	5.961392	9.220137	3.577049	2.599271	6.261419	4.800365	3.727589	8.121334	8.655862	9.531572	7.905948	3.59048	5.645656	5.008217	9.389701	7.728062	5.0522	8.040701	7.080986	7.741509	4.033237	4.308002	5.595808	5.190103	7.035192
GSM1692019	28	0	10.763023	3.914122	2.806131	7.633349	8.771	3.007547	2.008172	6.391523	3.979953	3.630445	7.988652	11.412125	9.702653	8.396888	2.799333	5.327506	4.308782	9.671389	8.051569	2.823421	7.526179	6.760333	6.363079	2.676906	4.223091	5.445338	2.746741	4.468744
GSM1692022	28	0	9.104178	4.246677	4.67481	7.518121	8.843642	4.100072	2.384607	6.095236	6.746864	3.769699	8.480479	9.347722	9.679858	7.76525	3.777369	5.765219	4.777096	9.065818	6.539773	5.621932	8.958338	7.874753	9.197234	6.122854	4.331156	6.008776	7.005183	5.630039
GSM1692023	28	0	9.243332	5.445549	5.01714	7.7294	9.562429	5.296157	2.691352	6.684076	6.780614	4.240766	8.664688	9.462471	10.090749	8.228563	4.936721	5.937376	6.025987	9.637355	7.165052	4.970133	8.686243	7.682471	9.203039	5.975978	4.529609	7.11854	5.333826	6.31045
GSM1692025	28	0	8.379297	5.816676	5.416418	6.347611	8.486021	6.007123	3.168737	7.185722	5.216918	4.760294	8.452333	8.199471	10.34571	8.927782	6.119936	8.174128	6.161508	9.815833	9.71509	3.689236	7.597084	7.573012	7.795379	4.3112	4.931414	8.737866	2.174528	6.563204
GSM1692030	28	0	10.745151	5.422022	5.070206	8.551997	9.075453	5.343947	2.59575	6.269995	7.440308	3.677207	8.262261	11.371882	9.968917	7.594306	4.471992	6.455238	5.515052	8.757347	7.812127	5.442206	9.650511	8.252352	9.664406	5.61597	4.182222	7.22898	4.469052	6.022591
GSM1692032	28	0	9.59474	4.204472	5.309744	8.092385	9.741499	6.114899	3.264523	6.794264	3.241878	3.985364	8.712518	10.66078	9.547289	7.880549	5.727157	6.990858	5.72372	10.067317	8.712324	2.621029	7.055135	7.20175	6.914431	3.050392	4.513524	8.449755	2.433766	5.6264
GSM1692033	28	0	9.371098	5.448951	6.84655	6.520842	11.296467	6.686493	5.397925	6.899975	4.671237	5.368536	8.278408	9.670104	9.527795	9.206291	7.7328	7.30837	5.078893	9.584664	7.819051	2.591429	8.099236	7.120622	7.323146	3.284129	5.076261	9.507823	2.594851	6.596039
GSM1692034	28	0	8.260111	4.071911	4.442385	5.656213	8.538733	5.101527	2.150712	5.835076	7.786616	3.31565	8.5654	8.396189	9.725874	7.652374	3.946963	5.746663	5.598993	9.364842	8.488874	3.102849	9.556954	7.984805	9.336805	6.304296	4.343325	6.498674	2.921751	6.699308
GSM1692035	28	0	8.700607	5.643298	5.535428	6.560984	9.985777	5.983358	3.036881	7.390674	4.18494	4.477871	8.153401	9.259247	10.32245	8.997382	5.568115	7.526696	5.391493	9.910201	8.877592	2.698723	7.999566	6.722807	6.617169	2.872324	4.699819	8.502186	4.77386	6.433516
GSM1692040	28	0	8.99565	5.174446	4.654077	7.163448	8.338868	4.779418	2.418317	6.793891	6.289594	4.15789	8.555335	10.087835	9.719375	8.175063	3.965787	5.857718	6.702861	9.684399	8.711113	3.561472	8.032667	7.556039	8.470596	5.608339	4.598901	7.03084	2.724268	6.73588
GSM1692041	28	0	6.663144	5.579519	5.577729	4.315069	8.678688	6.480565	3.287261	8.553445	5.842669	4.855175	9.256642	6.448525	11.057923	9.487176	5.19648	8.309198	6.682898	9.914172	9.06853	2.541069	7.519116	7.227386	8.333059	4.698068	5.011607	8.55614	2.126614	7.791206
GSM1692042	28	0	9.58401	4.921018	5.238158	6.399191	9.425573	6.145086	3.693439	6.682453	4.457447	3.801221	8.00099	9.789808	9.847337	8.187883	5.519805	7.661752	5.400238	9.902983	9.155707	3.020927	7.751527	7.553241	7.951811	3.856774	4.331227	8.483682	2.768229	6.284663
GSM1692045	28	0	6.691876	3.585583	4.593576	4.077105	8.312085	4.74543	2.4089	5.756422	5.401694	3.221017	8.971355	6.103692	9.551737	7.677132	3.806582	5.805441	4.888359	9.513732	6.633803	2.53261	7.578549	7.090561	7.798432	6.306761	4.667591	6.525515	3.827878	5.694255
GSM1692050	28	0	7.971628	4.579241	2.708473	6.557744	7.03968	2.846842	2.009775	5.3996	4.64531	3.397592	8.158308	8.095776	8.441058	6.812064	2.941441	3.171811	5.131192	9.084466	7.519568	2.944996	7.767513	6.722055	7.080131	4.026364	4.536255	4.076877	4.252764	5.218167
GSM1692051	28	0	9.887041	4.75623	4.099116	6.570747	9.03776	4.749097	2.086452	6.816219	5.016639	3.707448	8.70538	10.685792	10.305608	8.230428	3.674522	5.653254	5.235119	9.885986	8.27267	2.960291	8.449865	7.614092	8.104379	4.838533	4.407207	6.878974	2.491904	6.10746
GSM1692052	28	0	5.347711	5.242966	3.915527	5.233572	6.548834	3.926632	1.994661	6.968836	5.797207	4.269008	8.752152	6.740131	8.960684	8.124061	3.489798	5.09211	7.075293	9.381093	7.778748	3.888067	7.454228	6.99279	8.262706	5.946497	5.084459	5.378563	4.64888	6.800817
GSM1692055	28	0	9.342402	3.924108	3.359041	6.657718	9.609295	3.531382	2.361063	7.008511	4.888238	3.169033	8.409676	9.363102	10.408557	8.867125	3.595591	4.388608	4.191394	9.446127	7.07752	3.599477	7.798129	6.999724	6.7975	3.77817	3.956026	4.519067	3.252903	4.858903
GSM1692058	28	0	10.339411	4.990536	4.401045	7.192498	8.519327	4.969722	2.290964	6.107778	5.658699	3.465036	8.430579	10.964436	9.858631	8.179943	5.213234	6.830474	4.938288	9.223696	8.988616	3.529838	8.712374	7.443729	8.319641	4.396828	4.071758	7.493021	2.143002	4.995316
GSM1692059	28	0	5.789326	5.865163	4.47045	4.766576	8.097237	5.140538	3.138749	5.491979	6.163855	4.240739	8.151863	7.652689	8.918325	7.359664	4.345238	7.021456	5.811223	9.684125	8.211333	3.961012	7.827393	6.974689	8.222343	4.36857	4.837208	7.40348	6.930128	6.102133
GSM1692060	28	0	9.743825	4.211382	3.345771	7.553426	6.265316	3.728095	2.273636	5.22141	5.551402	3.636919	8.023875	10.543937	8.94376	6.659997	2.772555	4.730561	5.451037	9.494423	7.31255	3.627428	8.466665	7.685288	8.925402	5.53958	4.367513	5.018298	3.772071	5.711534
GSM1692061	28	0	9.420274	5.8673	4.735988	6.152185	9.861888	4.787656	2.923029	7.081461	4.317976	4.007275	7.978038	9.556985	10.103318	8.425801	4.669346	6.326456	4.396517	9.271359	8.339291	2.961571	7.773415	6.456467	6.562822	3.273435	4.575905	7.917623	3.131191	5.365925
GSM1692063	28	0	7.440143	4.546537	4.030664	5.450277	8.674379	4.053797	2.151971	7.574703	4.351454	3.876894	8.175768	7.147002	9.853766	8.866914	3.288415	6.326042	6.215572	9.263452	7.474788	3.829549	6.915248	6.222948	6.142417	4.017093	4.791496	5.209783	6.164359	7.555347
GSM1692065	28	0	10.415697	3.255824	3.513156	7.941406	8.548694	3.268826	2.559528	6.297093	4.139646	2.929561	8.175538	10.874	10.674166	7.763853	3.832395	3.912441	4.636575	9.348413	8.240918	2.876706	7.981887	7.597224	7.858597	4.29301	3.845334	5.015327	4.384894	4.364288
GSM1692066	28	0	9.611416	4.938033	5.433138	7.25628	8.910351	5.775461	2.941886	7.353074	4.916416	3.978427	8.487582	10.967037	10.42442	9.240141	5.047798	7.931239	6.110455	9.86259	8.32623	2.542282	7.035529	6.397805	7.599486	4.428945	4.599356	7.522997	2.33596	7.181116
GSM1692068	28	0	7.078653	6.198583	5.777136	5.245222	7.956691	6.203791	3.588517	7.433287	6.116009	5.474221	7.931969	7.721955	10.290003	9.290075	6.182743	8.736609	6.238767	9.517387	9.514472	2.495888	8.490836	7.478887	8.611282	4.531452	4.691525	9.323534	2.548815	6.695313
GSM1692073	28	0	9.207054	4.675666	3.76922	7.391272	7.659438	3.966472	2.390898	6.223874	4.837731	3.495233	8.307795	10.152738	9.158622	6.719296	3.42924	5.528094	4.587785	9.019859	8.694328	3.254066	8.045961	7.161436	7.554402	3.822302	4.371134	5.973187	3.393693	4.615673
GSM1692074	28	0	8.617583	5.365421	5.252372	5.734669	8.876157	6.176789	3.057771	6.955112	4.191786	4.293122	8.135185	8.739579	10.063704	8.304693	5.273378	7.652852	5.31694	9.692428	8.977909	2.977232	6.836187	7.185712	7.336508	4.121905	4.864173	8.567079	2.658516	6.195904
GSM1692077	28	0	9.204499	5.793919	5.060914	6.556257	8.485935	5.696269	2.722791	8.601351	5.994575	4.709616	8.932372	10.122657	11.438819	10.178747	4.896021	7.684611	6.352766	9.504357	8.263654	2.66719	7.90614	7.106932	7.826748	5.6237	5.103733	7.764695	2.412013	7.067632
GSM1692081	28	0	10.867139	4.422264	5.131062	8.596833	8.639102	5.10932	2.988969	6.092862	6.492353	3.864058	8.336292	11.369684	9.810467	7.99816	4.47296	6.315325	6.562136	9.194908	7.001849	2.340146	9.049194	7.838267	8.760673	5.165819	4.513426	6.923454	2.377598	6.514521
GSM1692084	28	0	8.995351	4.740778	3.785775	6.610363	8.444035	3.995966	2.168718	5.342005	6.078577	3.312187	8.548381	9.60371	8.740438	7.09082	3.783839	4.807102	4.597559	9.048443	7.897513	4.048436	8.484176	7.542159	8.366652	4.741701	4.227178	5.934071	3.265309	4.549746
GSM1692086	28	0	7.227942	5.375549	3.93615	5.07396	9.751626	4.153018	1.946027	5.405618	5.436529	3.087515	8.439338	8.268031	8.664604	6.711626	4.04761	5.124936	4.566527	9.475109	7.841384	5.052687	8.099274	7.68399	7.764363	5.516991	3.914991	6.268734	4.732663	4.932928
GSM1692087	28	0	9.37777	4.650006	4.529319	6.957021	8.97004	5.240378	2.977285	5.700728	6.314527	3.723743	8.345852	9.72084	9.851799	7.910046	4.700577	6.75999	4.976661	9.323994	8.858406	2.815772	9.333169	8.185002	8.886202	5.043878	4.254176	7.922194	2.620945	5.744656
GSM1692089	28	0	8.624296	5.529477	5.545572	5.275028	10.111208	6.115486	4.277009	8.403063	3.880667	4.827065	8.708019	10.128659	11.2217	10.215081	5.04068	7.526205	5.824445	10.241307	9.055863	2.504804	7.267168	6.347029	6.084586	3.123471	5.081209	8.758149	2.30849	7.008612
GSM1692093	28	0	8.132313	5.962688	5.948323	6.379556	10.053302	6.511838	3.371608	6.732884	5.903687	4.791298	8.610082	9.913858	9.93335	8.278661	5.613023	7.640146	5.906978	9.903391	9.279787	3.728081	7.936457	7.567343	9.251536	4.38396	4.553772	8.72114	2.392906	6.566992
GSM1692094	28	0	8.468755	5.574243	4.669473	6.376642	8.94947	4.091838	2.379559	7.358245	3.248005	3.935927	8.326625	9.560951	10.266134	9.213504	4.138635	5.475895	5.508051	9.919391	8.670148	2.916513	7.283003	7.293596	7.042835	3.375769	4.511251	6.807955	2.38677	7.003639
GSM1692096	28	0	6.811159	4.832449	4.764546	3.929156	8.384057	4.854476	2.493792	6.321949	6.082058	4.017037	8.906726	6.378015	9.801763	7.773444	3.849207	6.701858	5.135456	9.769932	8.181634	3.546434	8.327892	7.666628	8.751681	5.083306	4.915814	6.821874	3.130903	7.574428
GSM1692099	28	0	8.899842	3.448479	4.020074	5.545468	8.939564	3.867992	2.390112	6.352036	6.095992	3.275657	8.296829	8.869333	10.024978	7.282414	3.893959	5.040225	4.25067	9.036326	7.877465	4.451811	8.827872	7.804698	8.02394	5.397107	4.075941	5.313816	3.478679	4.734946
GSM1692101	28	0	5.786553	5.413587	5.602038	3.987123	9.587636	6.142807	3.70677	8.83074	5.390487	5.026144	8.923194	6.015181	11.534815	10.382494	5.473363	7.471778	6.466534	9.637778	9.04219	5.245513	7.11175	7.098607	7.624797	4.433535	4.985579	8.218444	2.614768	6.796766
GSM1692103	28	0	8.07715	5.160749	3.998786	5.72362	8.354308	3.647839	2.001467	5.956626	4.710509	3.799198	8.537573	7.124905	9.102574	7.748774	3.401923	5.757016	4.936736	9.358961	6.831734	3.171916	7.470229	6.777539	6.950047	3.990236	4.625308	5.876215	6.669725	5.269616
GSM1692107	28	0	8.185406	5.165175	5.202211	6.185602	9.608271	5.737743	2.765614	6.24474	6.411446	3.92236	8.978998	9.439863	9.169417	7.720435	4.17203	6.329922	6.249626	10.098566	8.075388	5.087885	7.966371	7.546343	8.91925	5.826335	4.829507	7.498059	3.771166	6.487384
GSM1692108	28	0	9.688517	4.230004	5.17923	6.384655	9.052572	5.430159	2.701332	6.719089	6.372659	4.461735	8.674189	10.049653	10.218027	8.189463	4.820818	6.798925	5.773831	9.416268	7.928786	3.036413	8.258609	7.889245	9.180607	5.413471	4.677889	7.711202	2.444292	5.935836
GSM1692109	28	0	10.548971	5.250735	5.768397	7.939084	9.381074	5.990483	2.850779	7.887707	5.099639	4.481193	8.481455	11.076287	10.757124	9.186549	5.456156	7.907717	6.24351	9.860214	8.760216	2.564982	7.916145	7.514585	7.711072	3.830272	4.518034	8.317668	2.148848	6.958249
GSM1692115	28	0	11.26598	4.881774	3.981221	8.25596	8.938593	3.803129	1.891461	5.378054	5.818797	3.045897	8.125052	11.462831	8.934	6.487754	3.559474	5.126588	5.939555	9.24831	7.997466	4.351132	8.673559	7.677524	8.494876	5.193759	3.720107	5.999087	4.861721	5.013307
GSM1692116	28	0	6.609651	5.537609	5.482966	3.97736	8.702233	4.902735	2.846724	8.323109	6.106069	5.385469	9.055366	7.023665	11.558358	10.542696	3.837165	5.243232	5.343427	9.7049	9.236811	2.254728	8.772565	7.58668	9.474938	4.545265	4.878138	7.90286	2.229489	6.124363
GSM1692117	28	0	8.939337	5.110056	3.490838	7.338336	7.948566	3.37949	2.633235	5.487872	5.795171	3.295459	8.063052	8.82111	8.856248	7.315746	3.454171	4.164653	5.687427	9.54154	7.797802	3.798251	7.613433	6.821382	7.58835	5.422066	4.72345	5.147423	4.466268	5.376009
GSM1692118	28	0	9.460091	5.129069	5.101261	7.357379	7.950892	4.933123	2.636364	7.393498	6.284937	4.275168	8.412147	10.387387	10.659349	8.689011	5.299886	5.013072	6.606365	9.918425	8.875817	3.625681	7.99382	7.063227	8.364673	4.814272	4.806734	6.904153	3.852626	6.315918
GSM1692121	28	0	5.345972	6.105738	4.802525	4.90017	8.251499	5.30973	2.730384	7.220401	5.787314	4.628013	8.69167	7.472442	10.495632	9.091204	4.741654	6.041668	6.844323	9.994374	8.69086	3.796039	7.812631	6.997851	8.203444	4.931526	4.987407	7.560511	2.429443	6.753517
GSM1692123	28	0	10.893244	2.749427	3.282765	8.229785	8.004635	3.583689	2.139726	6.119127	5.708374	3.23649	8.440984	11.262517	9.82985	7.335588	2.72098	4.193413	4.223341	9.256785	8.143708	3.329434	8.925928	7.236002	7.637423	4.83896	3.757317	4.207612	2.986691	4.054327
GSM1692125	28	0	7.85197	5.569028	5.391916	5.403939	8.669629	5.998254	2.825088	6.606003	5.745458	4.481063	8.059745	8.771057	9.937184	8.747141	6.156126	7.187857	5.465941	9.723493	9.459739	2.549848	8.257109	7.42052	8.446601	3.738894	4.674808	8.753707	2.707299	5.962048
GSM1692126	28	0	8.474151	4.725549	4.522421	6.848865	7.497651	5.141642	2.673082	5.686897	6.680677	3.68959	9.275274	9.326718	9.596077	7.310402	4.175245	6.260379	5.014486	9.403783	7.558502	3.160676	8.476804	7.4429	9.081377	6.461654	4.648322	7.061717	2.812922	5.27855
GSM1692127	28	0	9.116828	5.022335	5.901775	6.902283	10.557126	6.778968	3.539867	6.757148	5.850798	4.196665	8.571235	9.290144	9.919507	8.137817	6.524929	6.552936	5.600005	10.040279	8.384085	2.468475	7.848001	7.625784	8.609047	5.028707	4.483219	8.333856	2.964431	6.913673
GSM1692130	28	0	7.716389	5.566352	4.956059	5.847994	8.569306	5.450582	2.510392	7.042267	6.796284	3.805499	8.602364	8.60054	10.346925	8.410969	4.975699	6.079122	6.096086	9.852075	8.541615	3.047707	8.638241	7.810447	9.150471	5.75225	4.459125	7.5839	2.375684	6.860458
GSM1692132	28	0	7.774194	6.036522	3.618773	5.721711	8.778419	3.353643	2.370286	6.405741	4.487533	3.59909	7.593135	8.234811	9.436144	8.071718	3.529058	5.044414	4.338083	9.851958	9.015429	3.867471	7.581752	6.617638	6.956649	3.777925	4.315164	6.072744	4.269091	5.732899
GSM1692133	28	0	9.530465	5.535157	5.500085	7.911946	10.236925	5.612738	3.621551	7.419106	5.387304	4.862907	8.569787	10.690379	10.576068	9.364776	5.907846	6.341899	6.469468	9.623155	7.635696	2.842968	7.74957	6.770407	7.372337	4.359211	4.597729	8.073859	5.24482	6.786426
GSM1692136	28	0	11.077567	3.876285	4.325076	8.456971	9.555874	4.124487	2.578205	5.675531	4.361095	3.585479	7.827825	11.630482	8.636079	6.869455	4.415264	5.283749	5.558045	9.573109	8.227096	3.304885	8.238456	7.996797	8.035513	3.482972	4.160463	6.556207	2.281108	6.557675
GSM1692137	28	0	5.112548	4.889002	4.795453	5.6383	8.193115	4.385469	2.275815	5.833823	7.719571	4.010012	8.444945	6.900614	8.887047	7.199742	3.751726	5.30051	6.134113	9.547479	7.056233	4.084876	9.059324	7.708985	9.527307	6.897574	4.650461	6.251216	3.781632	5.970821
GSM1692138	28	0	7.190585	5.266404	3.908387	6.400652	9.650039	4.427841	2.296592	6.723297	6.245851	3.420979	8.83485	7.821358	10.523159	8.747128	4.341321	6.124319	4.710881	9.262289	7.636309	4.667914	8.314352	7.40783	8.307939	5.50357	4.301334	6.603299	4.492326	5.124035
GSM1692139	28	0	9.027614	3.364132	3.73489	8.005489	7.537382	4.400365	2.403044	4.647421	4.196355	3.23544	7.155965	10.110193	6.444185	5.461475	4.111226	5.199522	5.24905	8.581817	8.119995	2.56602	8.75079	8.027558	7.855723	3.368663	4.024675	6.147666	3.351018	4.76062
GSM1692140	28	0	9.99158	6.802234	3.080931	7.550999	8.772275	3.365663	2.188523	5.680506	5.40648	3.51947	8.408241	10.426323	8.133004	5.610536	2.786553	3.574577	5.936594	10.152042	8.893155	6.838807	8.018205	7.299066	7.581683	4.12565	4.04801	3.84732	7.738399	3.992338
GSM1692141	28	0	7.172006	5.241415	4.798562	5.155867	7.729757	4.987135	2.726815	5.933158	6.171776	4.698862	8.367578	7.858973	9.913113	7.658958	4.240967	6.60574	5.288738	9.619321	8.547867	2.641543	8.452875	7.344953	8.67592	4.867898	4.993562	7.812952	2.684219	5.444737
GSM1692142	28	0	11.188826	4.874695	5.137679	8.181966	7.915056	5.121772	2.493689	6.223374	7.24321	3.702203	8.13399	11.620907	10.545263	8.352759	4.138126	5.07632	5.837961	8.302277	8.46378	3.165967	9.783873	7.9987	9.057312	4.606184	4.077694	7.095146	2.519848	6.187819
GSM1692143	28	0	7.807396	4.769565	4.428189	5.60686	7.60472	3.545359	2.440253	8.655716	6.15674	3.635136	8.773103	8.316365	11.782168	10.057835	3.150308	4.025891	6.483438	8.962464	9.233045	2.866975	8.407133	7.301129	8.121556	5.039261	4.549317	5.344266	2.360433	6.322604
GSM1692145	28	0	9.591223	5.745469	3.091973	7.35681	8.930774	3.615127	2.07739	6.06426	6.056133	3.239415	8.572224	10.487126	9.350283	7.974213	3.436054	3.442535	4.741364	9.572074	7.728395	3.223542	8.860402	7.844641	8.301814	4.927857	4.120177	5.01393	2.655078	5.754885
GSM1692149	28	1	8.232389	5.397226	5.052806	6.705383	8.261308	5.208971	2.746111	7.415105	5.728524	4.031745	8.886668	9.008907	10.740505	9.105686	4.705906	6.793299	6.51233	10.03559	7.89517	2.598353	8.005032	7.559161	8.438583	4.651561	4.702976	7.569419	2.752042	7.143748
GSM1692153	28	0	10.224018	5.132525	3.669134	7.363115	8.637617	3.928102	2.416643	6.991678	6.910562	3.334018	8.413533	10.928415	10.440718	8.345644	4.511441	3.925163	5.653743	9.028166	7.695907	3.172254	9.46973	7.955068	9.233607	4.981702	4.267949	5.760265	2.544119	4.998164
GSM1692156	28	0	6.181568	5.847649	3.46181	5.288279	8.396154	3.799706	2.498291	6.369965	5.974003	3.701161	8.809536	6.522399	8.922951	7.644169	4.15655	4.457581	6.303918	9.256018	7.356145	4.554022	8.182141	7.330031	8.600429	5.813849	4.63	5.524033	4.474743	6.67312
GSM1692157	28	0	10.065202	4.802406	4.174127	7.330667	9.195046	4.402794	2.090185	5.790438	5.932614	3.316297	8.454111	10.844434	9.034724	6.860175	4.528097	5.803102	5.407004	9.014966	8.965871	3.700598	8.4023	7.019175	7.586547	4.009372	4.114928	6.739306	2.924463	5.872806
GSM1692158	28	0	9.259636	4.290267	5.158584	6.746061	9.104801	5.479852	3.167489	6.730691	6.213192	4.215923	8.81132	10.199035	8.834534	6.986058	5.150325	6.630497	6.312296	10.039814	8.1044	3.150188	7.271404	6.569967	7.470649	5.354067	4.292572	7.279846	2.488521	6.426914
GSM1692162	28	0	10.635384	4.070845	5.259534	8.204438	8.280217	5.441027	2.416542	6.948427	6.39305	3.92784	8.104417	11.364045	10.315127	7.968808	5.188751	4.941133	6.272609	9.474444	8.958658	2.267406	8.790497	6.974804	8.493258	4.793332	4.72678	7.371949	2.375225	6.219102
GSM1692165	28	0	10.529315	5.330521	4.842747	8.12865	10.304167	5.21928	2.780108	6.493306	5.166474	3.815087	8.141219	11.058598	10.093896	7.360001	4.818365	7.25588	5.829705	9.414193	8.817478	4.235476	8.142516	7.356534	7.851391	4.087554	4.33354	7.702685	2.79806	5.877564
GSM1692166	28	0	9.952542	3.753255	2.98723	7.762563	7.842981	2.738099	2.447984	5.089375	6.368561	3.676504	7.690468	10.62369	9.036172	7.114504	2.9799	3.664069	4.344795	8.746772	7.124631	3.543988	8.711941	7.386393	8.018174	4.75022	4.130715	3.208941	5.587354	4.163606
GSM1692167	28	0	7.869755	5.185606	5.773438	5.603909	9.132269	5.905871	3.068978	7.315185	6.166114	4.62667	9.168909	8.116924	10.662918	9.422657	5.271056	6.670335	5.938479	9.955156	8.583751	2.389584	8.304567	7.142951	8.595292	5.589824	4.848252	8.027576	2.328655	7.000523
GSM1692168	28	0	9.618485	6.682035	5.609758	7.149394	11.266922	5.854221	3.820928	7.481946	3.899115	4.79811	7.877045	10.52845	10.460935	8.55812	6.278769	7.123619	5.515117	10.138335	9.219618	3.185359	7.073605	6.911493	6.638129	3.745494	4.879923	9.002159	2.602274	7.012592
GSM1692172	28	0	7.890407	4.759634	5.113747	6.33986	8.328042	4.509124	2.681325	7.042666	3.728954	4.39726	8.465972	8.879714	9.870652	8.571449	4.948848	6.679299	5.283048	9.847595	8.592619	2.37746	6.806799	6.695809	7.738044	4.326678	4.642082	7.134389	2.138124	7.246445
GSM1692174	28	0	10.641126	3.550194	4.458307	8.208272	8.907546	3.602998	3.025586	5.250116	6.331038	3.437569	8.831418	11.174955	8.226887	6.631015	3.102712	5.957176	5.166649	10.078549	7.243646	3.250468	8.527235	7.423057	8.246984	5.90782	4.08758	6.129634	3.123378	5.078737
GSM1692181	28	0	10.688723	3.751434	4.003418	7.843885	8.460384	3.997383	2.272222	6.202996	4.484544	3.247141	8.325325	11.167815	9.111031	6.945912	3.516754	4.376683	5.23734	9.89418	9.156932	2.764166	7.927327	7.328276	7.082707	3.998911	4.123289	5.446648	2.25844	6.379808
GSM1692187	28	0	7.825871	4.691579	4.252659	6.861055	5.460128	3.596809	2.159873	7.23149	6.500588	4.519493	8.764152	7.061788	10.240679	8.489592	3.777761	4.557935	6.368289	10.251895	8.717764	2.818237	8.421941	7.254921	8.88596	5.698887	4.901523	6.139304	3.116954	6.621026
GSM1692188	28	0	11.501635	4.627727	5.720368	9.174109	9.375259	6.447826	3.245763	6.72829	6.26493	3.803772	7.927458	12.203967	10.501988	8.68261	5.446935	6.122279	5.688007	8.970531	7.796209	2.771305	8.964378	7.872905	9.338554	5.0429	3.96566	8.067468	2.700376	6.372097
GSM1692191	28	0	5.232387	5.424854	3.872824	6.327234	5.96297	3.80962	2.347907	6.168937	7.107188	3.92876	8.200104	7.871554	9.173552	7.397678	3.439164	5.14651	7.435441	9.68761	7.906218	2.430448	8.331974	7.401049	8.777782	6.042963	4.602048	5.967992	2.786089	6.351499
GSM1692192	28	0	6.04261	4.053034	3.629914	4.968875	7.898052	3.637869	2.159463	6.168848	4.772883	3.755655	8.601951	6.233117	9.731646	8.501717	3.089955	5.183765	4.750895	9.738357	7.668063	2.737188	7.493688	6.562048	7.582934	4.749492	4.479704	5.457355	3.065269	5.432238
GSM1692193	28	0	9.027679	6.536202	5.277342	7.059205	9.919336	5.686464	3.691508	7.476565	4.224353	4.653563	8.344907	10.127043	10.40814	8.942993	5.573946	7.865389	5.729381	10.206599	9.404972	4.391961	6.930893	7.04901	6.987591	3.296895	4.604079	8.499949	3.087962	6.632297
GSM1692196	28	0	6.559027	5.369163	3.9266	5.661801	8.155726	3.728332	2.190827	6.154311	4.305243	3.68857	7.845534	7.674243	8.816108	7.55938	3.839837	5.475139	5.120683	9.198761	7.216883	3.248487	7.056161	6.531885	6.614471	3.762426	4.466123	5.519382	4.20462	5.145096
GSM1692197	28	0	9.101614	6.540086	6.549568	6.130625	11.28227	7.605583	4.439287	7.575722	5.553486	5.358037	9.176263	9.328237	10.550048	9.233916	6.888613	7.473235	6.213029	10.388957	8.454887	2.919719	7.673063	7.632683	8.228708	4.836913	4.927284	9.565915	3.514907	7.324312
GSM1692198	28	0	8.776861	5.673939	3.917536	7.216561	8.179586	3.996516	2.300699	6.39238	4.050387	3.47488	7.368894	10.298675	9.330599	7.712453	3.437113	5.420805	5.586221	8.333482	7.692534	2.732227	7.925058	7.154776	7.509413	3.541147	4.242043	6.493111	3.20599	4.602535
GSM1692199	28	0	9.103317	5.056413	5.069331	6.889434	9.563163	5.776529	2.943123	6.904901	6.62426	4.401533	8.571261	9.676904	9.971253	8.625347	4.82097	6.68925	5.489996	9.700629	8.423116	2.999403	8.559493	7.486184	8.721819	5.285069	4.570293	7.809399	2.449068	6.234269
GSM1692201	28	0	10.662694	5.79624	4.140177	8.231331	9.474131	4.868058	2.51035	6.193076	5.540947	3.693979	7.54415	11.037467	10.186735	8.467087	4.427902	5.195821	4.850973	8.922652	7.973551	3.634385	8.526141	7.585225	8.114394	4.129279	4.152771	6.820199	3.375243	4.788033
GSM1692202	28	0	8.118724	6.295745	4.757968	5.476163	8.981511	5.005084	2.775173	7.332361	7.409928	4.253301	7.887415	8.816396	10.662897	9.266367	5.046326	6.40862	6.112333	8.97781	9.233064	3.873683	9.481348	7.84004	9.756367	5.199312	4.829979	8.088443	4.013992	6.7307
GSM1692203	28	0	9.832073	5.171195	4.424339	7.327652	6.945728	4.211303	2.305	6.927149	6.423527	4.134176	8.536826	9.76875	10.253871	8.43999	3.917718	5.758056	6.104494	9.2664	7.402071	2.668425	8.310146	7.677684	9.03405	6.234198	4.56966	6.254629	2.709786	6.026895
GSM1692204	28	0	8.181396	5.570143	5.035549	6.32024	8.363589	5.067226	2.457727	7.05949	6.649474	3.900825	8.820006	9.418167	10.813394	8.840685	4.663793	5.929294	5.952058	9.506087	8.182271	2.973008	8.633426	7.723913	9.271612	5.326028	4.664067	7.451865	2.617849	6.420682
GSM1692206	28	0	9.556407	5.781206	4.956691	7.230275	8.043893	4.877521	3.387308	6.902751	5.689112	4.101956	7.542984	10.60282	9.982169	8.345645	5.286606	7.556069	5.017893	9.274362	8.878694	2.966571	8.538768	7.745909	8.330712	4.215388	4.449001	7.926763	3.659658	5.932642
GSM1692207	28	0	10.902483	3.664872	3.009825	7.683807	6.995694	3.364781	2.259805	5.198811	5.918119	3.672383	7.985836	11.700057	9.187419	6.485653	2.923485	4.227077	5.439105	10.096528	8.825686	3.075205	9.034929	7.633943	7.819518	5.089562	4.002421	4.122891	3.220739	5.212357
GSM1692212	28	0	6.701372	4.74788	3.577146	4.594708	6.923794	3.316984	2.122612	6.047943	4.821279	3.701609	8.926044	6.389579	9.016333	7.498525	2.82326	4.557412	6.308408	9.074632	7.010584	3.497582	7.344782	6.918158	7.74219	5.717905	4.596803	4.145151	6.501769	5.773207
GSM1692213	28	0	10.020078	3.264176	3.928413	7.372461	8.595268	3.571877	2.442157	5.984303	4.562906	3.224763	8.400573	10.855153	9.800676	7.627992	3.43761	5.539763	4.639276	10.049259	8.064412	2.95807	7.656782	6.271641	6.314723	4.304467	4.439966	5.578384	3.137551	5.77777
GSM1692216	28	0	7.794658	5.56754	6.078636	6.759223	9.788328	6.267171	3.560653	7.572321	5.247948	4.534123	8.542379	8.542628	10.75194	9.339262	5.70137	7.832279	6.114811	9.743227	8.981893	2.749009	7.608568	7.38075	8.428246	4.865131	4.848599	8.874742	2.228857	7.294462
GSM1692217	28	0	5.581566	4.598454	4.423911	4.828884	7.43767	4.366346	2.529362	6.760363	6.566444	4.461698	9.00899	5.844129	9.414419	8.676342	3.799642	6.150527	5.362105	9.177713	7.530908	2.840301	7.754625	7.041634	8.512574	6.182693	5.002192	6.295626	3.367415	6.140134
GSM1692221	28	0	8.559359	5.90912	4.542288	5.518043	9.388633	5.573701	3.266971	6.400367	6.52909	3.92038	8.435594	9.570153	9.193781	6.8315	4.923303	6.85273	6.549451	9.553516	9.342858	3.315744	8.006596	7.470521	9.023025	4.677123	4.629812	8.230911	2.593004	6.456547
GSM1692222	28	0	9.084875	4.418576	4.624002	6.623672	8.278924	4.640029	2.597824	7.716143	4.484596	3.579754	7.823975	8.87604	10.903671	8.916736	4.917493	5.999721	5.09823	9.364612	8.32457	2.65663	8.173662	7.077147	7.161312	3.565251	4.471009	6.983779	2.991539	6.099733
GSM1692225	28	0	9.607489	6.159258	5.02505	7.070375	10.137076	5.661326	3.431554	6.9004	4.931892	4.398943	7.707397	9.901037	8.852717	7.616724	5.388505	6.93168	5.521093	9.388791	7.983788	4.32682	7.816914	7.42938	7.766697	3.223277	4.563702	7.636103	3.151903	6.864217
GSM1692226	28	0	6.445602	5.891502	3.288422	5.314269	9.494341	3.810103	2.169681	6.401912	6.530218	3.490824	8.696233	7.046809	9.188114	7.554477	3.278975	5.181825	5.075864	8.967059	8.734006	5.575311	8.391942	7.472598	8.190104	4.826141	4.402478	5.493538	3.118358	5.223082
GSM1692227	28	0	8.444427	5.584623	4.81761	7.268498	9.084446	5.073941	2.290417	6.951172	5.79768	4.709947	8.900917	10.066775	9.733529	8.499595	5.160737	6.081869	7.188556	9.978746	9.275204	2.822244	7.74976	6.872675	8.287029	5.129905	5.025003	7.248841	2.972194	7.55456
GSM1692228	28	0	9.943277	4.946482	5.277979	6.178168	9.312667	5.420357	2.565054	7.70201	7.508518	3.913159	8.0358	10.262242	11.237841	9.648508	5.535603	5.201786	5.429633	8.402781	7.823889	2.511449	9.577994	8.167821	9.238001	4.898098	4.282677	7.242469	2.583476	5.656567
GSM1692230	28	0	10.29438	5.575712	5.100102	7.612899	8.850804	4.641088	3.001211	7.019022	4.628774	4.065729	8.248446	10.937102	10.386859	8.655226	4.8237	7.094312	5.580176	9.54173	8.504221	2.928601	8.441634	7.375521	7.742477	3.223019	4.541583	7.827044	2.439069	6.846842
GSM1692232	28	0	7.339839	5.164253	2.62529	6.196735	6.630601	3.149209	2.377842	6.553934	5.647346	3.717036	7.897676	7.659675	9.62056	7.483938	2.997795	3.573938	5.086209	9.36503	8.098102	2.623689	8.340031	7.359799	7.784696	4.640626	4.81251	4.563253	3.209241	6.262344
GSM1692238	28	0	10.754532	3.975442	3.226709	8.651224	8.070902	2.667774	2.029648	4.455397	5.440387	2.970391	7.901298	11.277333	7.660853	6.535468	3.048399	2.436958	5.783906	8.811555	7.528977	2.903298	8.697339	7.828309	8.089591	4.611531	4.011529	3.98587	3.247489	4.742977
GSM1692240	28	0	7.579898	5.239544	5.472906	5.884015	8.369671	6.742483	3.356544	6.898927	6.235834	3.978353	8.534028	7.855892	10.327362	8.342674	5.440116	7.211498	5.534227	9.330318	9.080397	3.809826	8.394778	7.517533	8.675363	5.033529	4.662408	9.040031	2.398434	5.709718
GSM1692242	28	0	10.681449	4.8396	4.901722	7.106856	8.786683	4.709125	2.604817	7.424509	3.422666	3.694356	7.826991	11.078251	10.979135	9.410377	4.642262	6.124863	4.67925	9.587995	8.202441	2.570981	8.00525	7.192666	6.970004	2.75469	4.144245	7.620449	2.627643	6.180898
GSM1692243	28	0	8.504564	4.238439	2.98375	6.01335	7.917237	3.107655	2.185266	6.701653	4.802889	3.569319	8.020103	8.796193	10.229627	8.603491	3.113861	3.473533	4.071319	9.167731	7.95259	2.285845	8.164758	6.765254	7.091793	2.711005	4.60917	3.732303	2.374395	4.512468
GSM1692245	28	0	9.466953	5.930137	4.986745	7.604453	9.597236	4.923271	3.149268	7.521128	4.358784	4.137946	8.086679	10.559127	10.072669	8.447813	5.561361	6.63289	6.153811	10.188923	9.330223	3.444327	7.446357	7.261496	7.252484	3.584955	4.511897	7.66251	2.951804	6.868621
GSM1692247	28	0	9.063599	6.647656	5.550845	6.945822	10.582324	5.846605	3.164863	7.264618	4.471542	4.140948	8.35548	10.139485	10.984834	9.87102	5.764715	6.630772	5.994525	9.736541	9.134473	3.183337	7.27691	7.06808	7.000784	3.769255	4.560888	8.416713	3.811681	7.234112
GSM1692255	28	0	9.962786	4.184161	5.518047	8.354196	7.53776	6.444605	3.426788	5.886166	6.027624	3.910154	8.740477	10.792533	8.834083	7.267348	4.764574	6.952592	6.095999	9.751368	9.515031	2.523897	7.897783	7.486408	8.485129	5.517075	4.453233	8.296807	2.539179	5.956404
GSM1692257	28	0	7.106915	5.087422	3.408881	5.245162	6.958329	3.257895	2.310874	7.110978	3.749515	3.856009	8.748091	7.848093	10.351942	9.125563	3.611487	5.727222	4.640472	10.051315	7.894846	2.651798	6.458764	5.862576	6.255724	4.252541	4.499854	5.655923	2.621884	5.621866
GSM1692258	28	0	10.240507	5.276038	5.936073	8.711019	7.902429	6.540357	2.873256	7.167064	7.822247	4.421315	8.840265	11.270516	10.499167	8.742009	5.668032	7.387179	6.158726	9.372224	9.079458	2.782194	9.33717	7.991033	10.321091	6.695228	4.57228	8.417072	2.27309	6.003203
GSM1692259	28	0	8.251879	4.695252	4.849997	7.067843	7.170949	5.133396	2.597781	7.098913	5.70703	4.192236	8.788595	8.943017	9.689626	8.41932	5.017999	6.636748	6.813413	10.191973	8.948394	2.862692	7.528575	6.619928	7.928967	4.947138	4.957327	7.393242	2.504494	6.614653
GSM1692260	28	0	5.228583	5.736392	3.803268	4.28698	9.256134	3.565903	2.308928	7.187603	3.804697	4.237722	8.444711	5.829746	9.230215	7.923626	3.263055	6.614983	5.892549	10.302014	8.417673	3.354613	6.400005	6.452491	6.501787	3.479647	4.851411	6.121101	3.65559	6.92632
GSM1692261	28	0	8.391483	4.800001	5.15683	6.756393	8.932575	5.693673	2.795894	5.056678	7.504404	3.462492	8.373442	8.79371	8.067902	6.037832	4.773376	6.308034	5.499206	9.212372	8.109597	3.888736	8.803291	7.582778	8.708062	5.566142	4.53619	7.436982	4.132608	6.023271
GSM1692266	28	0	7.161453	4.649566	4.480634	4.995622	8.168226	4.98998	2.821897	7.512932	3.796854	4.006372	8.244739	7.495303	10.141906	8.347191	4.445463	6.612363	4.948046	9.86949	8.996401	2.31663	7.460475	6.273517	6.437973	2.520224	4.679164	7.428033	4.683205	6.357971
GSM1692269	28	0	7.630355	4.021043	5.548129	5.477018	9.922648	5.400176	3.17462	7.058851	5.433856	4.183206	8.694786	8.17185	9.228547	7.848268	5.536486	3.933595	5.670339	9.324091	8.871918	2.094758	7.932454	7.182398	8.135967	4.937978	4.479328	7.854298	2.244337	7.632145
GSM1692272	28	0	9.380408	5.129168	6.962148	7.664105	10.124975	7.15371	3.785846	9.495108	8.43574	4.799148	8.650469	10.597119	11.903932	10.765537	6.724048	9.12845	6.644792	9.462901	8.441501	2.570046	9.052246	8.145329	10.008217	6.536777	4.672907	9.026228	2.864649	6.9699
GSM1692274	28	0	10.063794	4.791732	4.347138	7.654059	8.288527	4.259325	2.752079	7.133669	6.745883	3.48175	8.409307	10.66935	10.691455	8.862383	4.032834	5.423972	5.460736	9.45924	8.1346	2.642003	9.096712	7.63898	8.993571	4.885318	4.462921	6.493415	2.233129	6.424739
GSM1692277	28	0	10.613376	5.930205	5.062069	8.233978	8.770415	5.984281	3.457884	7.202799	7.491893	4.031011	8.42769	11.458958	10.089099	8.762435	5.052059	7.273979	6.248674	9.796119	8.480023	2.743831	9.17987	7.827009	9.579111	6.170476	4.503195	7.972238	2.813105	7.381054
GSM1692278	28	0	9.785352	5.50347	4.62827	6.196102	8.678382	4.930522	2.436319	6.092392	6.016246	3.275755	8.224369	9.623753	9.436532	6.515197	4.293378	5.930254	5.380591	9.276632	7.912613	5.0852	8.860837	8.016646	8.782116	5.356511	4.173097	7.271934	4.892472	5.449941
GSM1692284	28	0	5.660365	3.931526	3.376559	3.963503	5.923058	3.924507	2.385955	5.257297	6.413901	3.756566	8.203556	5.346391	7.468091	5.698066	3.36008	5.257587	5.285053	9.611328	8.212024	2.491926	8.455604	7.144985	7.996531	5.104675	4.813656	5.385264	4.014701	5.650113
GSM1692286	28	0	10.400996	5.861205	5.010929	7.904299	9.249782	5.97593	2.60001	7.734621	6.512485	4.151967	8.085364	10.834184	11.125571	9.448176	4.960549	6.940064	6.290617	9.327034	8.577898	2.890248	8.719535	7.801377	9.086319	4.916082	4.716981	8.35808	3.659844	6.635647
GSM1692289	28	0	8.948255	5.276818	3.629386	6.77672	9.17039	3.677496	3.008902	5.922956	4.21196	3.706664	7.627649	9.093616	8.840474	7.575355	3.581177	5.186448	4.896148	9.907739	8.18147	3.169896	8.031784	6.624821	6.619076	3.066549	4.50468	5.642707	6.182182	5.732826
GSM1692291	28	0	9.959454	5.991933	4.777217	5.881073	10.265781	5.158052	2.884364	6.868314	5.613919	3.808216	8.35599	10.205645	10.330986	8.919529	4.113101	5.792723	5.576772	9.464363	8.415222	3.540172	8.784753	7.727941	8.841	4.824094	4.245572	7.87254	4.365471	6.231342
GSM1692294	28	0	9.65816	4.927004	5.020172	8.277951	8.977751	5.866281	2.900652	6.125793	7.181364	3.614731	8.031653	10.08894	9.728331	8.413357	5.197979	5.737936	5.345841	8.938102	8.405957	2.72575	9.322099	7.842025	9.004887	4.752417	4.462264	7.631696	2.504448	5.739761
GSM1692296	28	0	4.53445	4.773199	4.995058	3.498037	7.416884	6.046926	3.244213	7.051891	6.768513	4.937689	9.250094	5.12776	9.15514	8.429967	4.807075	7.353643	6.861943	9.514201	8.632117	3.020629	8.178958	7.353937	9.433208	6.628053	5.366685	7.746725	1.86877	6.956943
GSM1692298	28	0	9.448153	4.602029	5.031929	6.266962	8.217106	4.917963	3.047721	7.483314	4.631108	3.969207	9.078248	10.155017	11.161705	9.675646	4.621231	6.857215	5.061606	9.321443	7.222921	2.402978	8.069739	6.935751	8.183847	4.808398	4.387195	7.569306	2.102205	6.249643
GSM1692300	28	0	9.589341	6.396958	6.379221	6.783887	10.43008	6.709116	3.876126	7.375216	5.094907	4.791369	8.5554	10.882025	10.456332	8.477833	6.904626	8.044802	6.382321	9.839263	9.492646	3.895428	7.530971	7.229583	8.534472	3.784382	4.539168	9.281717	2.226775	6.611415
GSM1692301	28	0	10.85171	5.106254	4.431659	8.481167	8.444028	3.893366	2.672169	5.237456	6.154247	3.368792	7.827859	11.411012	8.818452	6.593016	3.429287	5.747002	5.534054	8.759294	7.927337	3.723507	9.185444	7.658213	8.516751	4.842634	3.994396	6.610349	3.349538	5.947733
GSM1692302	28	0	7.180906	4.228679	3.672694	6.96602	5.606253	4.12844	2.949606	6.040932	6.528282	3.722676	8.460844	8.707463	8.691405	7.346658	3.420187	5.249067	6.001239	9.770364	7.223984	2.662749	8.146207	7.366964	8.841626	5.472931	4.657255	5.566772	2.406816	6.037296
GSM1692303	28	0	5.698168	5.48226	4.622779	5.44277	8.923538	4.810512	2.362755	6.419442	4.835798	4.254551	8.469176	7.701458	8.555134	7.280767	4.734469	5.926607	6.091315	9.527345	7.708073	2.962895	7.233058	6.416365	7.273486	4.51271	4.95452	6.962422	3.891421	7.319666
GSM1692304	28	0	8.841504	4.635443	4.441552	6.972123	7.56047	4.456309	2.428776	6.571991	5.461056	3.590554	7.869815	9.663604	9.034246	7.202261	4.417723	4.934348	5.989373	9.655712	8.611275	3.694795	8.193035	7.037866	7.581526	4.274917	4.500932	6.547628	3.256905	6.057091
GSM1692305	28	0	10.251771	4.043192	2.799921	8.334285	8.022552	3.326589	1.872046	5.703253	5.596035	3.19575	8.683315	10.511149	9.449599	6.849172	2.991019	3.629408	5.030089	9.293376	8.079877	2.858312	8.323018	7.381312	8.221038	5.352218	4.279253	4.096033	3.273388	4.626111
GSM1692308	28	0	3.0317	4.176935	3.668551	2.593047	5.709838	3.301481	2.217185	5.783579	6.321068	3.918744	8.650013	3.71417	8.629267	6.960189	2.678417	4.217024	5.657685	9.236825	6.481782	3.004817	8.002753	6.940472	8.442629	6.309655	4.980928	4.740264	3.04514	6.046639
GSM1692309	28	0	4.143307	5.546659	6.316561	3.173248	10.15421	6.335711	3.41735	7.287933	3.535148	4.922488	9.214179	4.528758	9.574685	8.739197	6.668022	8.641073	6.039872	9.891745	7.879213	2.878297	6.211517	6.340642	6.461916	3.893115	5.302767	8.46117	2.704287	7.075595
GSM1692315	28	0	8.855384	5.337946	6.400813	5.844715	10.108837	7.37109	4.073742	7.083901	5.695258	5.162536	8.409308	8.794104	10.754903	9.28649	7.184766	9.006313	5.359265	10.401531	9.82999	2.234351	8.057615	7.415808	8.061954	4.00931	4.966863	9.802764	2.371582	7.234172
GSM1692317	28	0	8.170182	5.033873	5.173027	5.055379	9.172086	4.59923	3.012087	7.06199	4.096163	4.227935	8.232589	8.773224	10.193879	8.599145	4.311907	6.804897	5.081769	9.683162	8.89403	2.381777	7.900227	7.461535	7.349016	3.296353	4.698283	7.91608	2.174467	6.247951
GSM1692319	28	0	8.02347	7.145785	4.837994	5.667045	10.039316	4.679458	2.664958	5.869395	3.885168	4.01863	8.57511	8.902444	8.754751	7.456618	4.88558	6.657011	4.796101	9.589754	8.033902	5.916468	6.876168	6.542288	6.443168	3.943055	4.535976	7.144403	6.206307	5.521237
GSM1692322	28	0	9.449436	4.347022	4.097164	7.445515	9.532214	2.990765	2.390605	6.181876	6.218382	3.40983	8.221901	10.305447	10.065685	7.786063	3.249433	5.586598	6.026539	9.247132	8.754283	3.041282	8.455987	7.56997	8.375019	5.487509	3.789484	4.868839	6.163884	5.255492
GSM1692327	28	0	8.380758	3.811075	4.17364	4.809124	8.592941	4.64773	1.983785	6.712646	5.608113	3.40558	9.066092	9.135289	10.547621	7.213104	4.614001	5.135572	4.644707	9.544504	7.237561	3.015466	7.734509	7.115402	7.348455	5.008011	4.31709	5.627375	3.195397	5.007717
GSM1692330	28	0	10.326773	5.018078	5.12088	7.902882	9.268356	5.591482	2.714646	6.580798	5.447517	3.522263	8.150394	10.41355	10.205058	8.13464	4.024286	5.731654	5.859721	9.287753	8.713352	4.176766	8.699089	7.500457	8.324451	5.584122	4.148643	7.901327	2.842608	5.75183
GSM1692332	28	0	9.168509	4.68384	3.238246	6.715431	7.364426	2.839895	2.073755	5.113119	7.027212	3.341024	8.216669	9.724794	8.585408	5.942899	3.428335	3.744246	5.516959	8.575992	6.858874	3.369735	9.141908	7.475141	8.846741	5.541475	4.49347	3.856527	4.210394	4.969386
GSM1692335	28	0	10.446091	4.546492	5.603106	8.278546	9.186242	3.897413	2.77724	6.421026	6.091399	3.421329	7.743511	9.830526	9.782937	7.29132	4.511568	4.589517	6.758921	8.13539	7.567298	2.462303	9.399202	7.786605	8.044763	5.514457	3.883796	6.855412	2.575028	5.355269
GSM1692337	28	0	8.549679	3.975665	3.647653	7.46297	7.488345	4.05763	2.579393	5.477427	6.004165	3.814813	8.364825	8.966302	8.705436	7.02117	4.034822	5.775009	5.095665	9.172171	6.472443	3.909905	8.003407	7.264216	8.333215	5.723345	4.493398	5.822372	5.502976	5.269159
GSM1692338	28	0	3.263786	6.974596	7.291371	2.680134	10.878963	8.204415	4.531435	8.75173	7.653092	5.493293	8.872984	4.06463	11.670048	11.239838	7.865514	8.049644	6.517101	10.035069	9.169342	2.152318	8.733427	7.690523	9.870595	5.763539	5.519908	10.580339	2.37304	7.170143
GSM1692347	28	0	11.231333	4.339862	4.32561	8.300739	8.484679	5.199245	2.615238	5.64137	6.319656	3.422424	8.335856	11.485411	9.687341	6.932469	4.322388	6.687024	5.743804	8.993543	7.87462	3.081888	8.662102	7.991078	9.178406	5.101525	4.149526	7.18268	2.204925	5.55084
GSM1692348	28	0	11.225388	4.537205	4.743738	8.309378	8.342168	5.113637	2.424133	5.933873	6.851392	3.53071	7.826069	11.563316	9.817997	7.082954	5.094371	5.829921	6.142672	9.341748	8.923408	2.691402	9.646883	8.072633	9.151958	4.299513	4.159094	7.605425	2.508849	5.865697
GSM1692355	28	0	9.680132	4.649436	4.310557	7.070392	9.029378	4.384373	2.671215	6.90369	5.83879	3.45301	7.850306	10.102053	10.459002	8.370267	4.340625	6.004833	5.475284	9.295837	9.164233	2.79096	9.27469	7.968763	8.46146	4.110689	4.421664	6.658321	2.238789	7.025291
GSM1692356	28	0	8.957405	4.649761	4.470628	6.083232	9.245323	5.019384	2.387154	6.208978	5.570847	3.137002	9.005953	9.973388	9.972547	8.043268	4.399867	5.564167	4.421963	10.060028	8.291955	3.213246	8.091041	7.214403	7.782087	4.809181	3.918805	6.840926	2.487923	5.450076
GSM1692357	28	0	8.456995	4.142084	4.260696	6.886281	6.886131	4.207456	2.285251	5.633614	6.77234	3.580155	8.554881	8.927587	9.843327	7.693245	3.945198	3.00948	5.27162	9.650381	7.486427	2.163385	9.504557	7.382343	9.182688	5.701447	4.524756	5.475629	2.622527	5.347938
GSM1692360	28	0	7.933843	4.929762	4.362127	4.85011	7.715583	4.671587	2.298596	7.038755	6.009709	3.388452	8.705266	8.311037	10.470186	8.737806	4.323612	5.32355	5.002785	9.222045	8.677791	2.580042	8.736795	7.213412	8.407824	4.952965	4.381666	6.853498	2.36949	5.798123
GSM1692361	28	0	7.514876	4.033005	3.704951	6.397828	6.414865	3.482924	2.081474	6.218784	5.981013	3.710129	8.652901	8.03392	8.924961	7.022541	3.466297	4.378443	5.340674	9.495157	7.604739	2.868747	8.116383	7.292438	7.743498	5.192072	4.684661	5.044541	3.459599	5.614491
GSM1692362	28	0	7.333931	5.856827	4.636534	6.360692	8.215111	4.957447	2.799169	5.90423	6.470778	3.86042	8.626999	8.410046	8.938997	6.794089	3.929827	6.297735	6.077072	9.400097	8.932555	3.221745	8.655866	7.419463	9.000353	5.420564	4.853548	7.173966	4.883228	5.738618
GSM1692364	28	0	7.906938	5.851363	4.336613	5.830542	7.890332	4.450355	2.082193	6.153056	7.220011	4.590228	8.652209	8.090985	9.269669	6.901472	3.715518	5.458786	5.816077	9.693324	8.019583	4.582684	8.568172	7.696732	9.947088	6.229972	4.846561	6.12026	3.34285	5.55413
GSM1692366	28	0	8.655161	5.996569	4.478733	6.142204	8.018732	4.369762	2.715961	7.922646	5.619451	4.814159	7.705594	10.162769	10.590314	9.327345	4.455012	5.639621	6.090131	9.033606	8.199932	3.314179	7.766821	7.215115	8.483965	3.616557	4.532874	6.854703	5.23041	5.349912
GSM1692373	28	0	10.497024	4.398892	4.778052	8.481851	9.098277	5.029355	2.411432	6.662175	6.748486	4.072484	8.25053	11.325397	9.841874	8.185427	3.758214	5.702612	6.694983	9.7776	8.053669	2.770584	8.219023	7.396673	8.966829	6.233876	4.428304	6.390042	2.533054	7.249422
GSM1692374	28	0	9.564155	6.145835	4.625782	6.894405	9.55133	4.554182	2.161758	5.785409	4.596001	3.384618	8.429478	10.072054	9.065953	7.08544	4.136126	5.362769	4.764403	9.718287	8.502894	3.247576	7.78736	6.666269	7.045477	4.225014	4.47347	6.576873	2.30776	5.799268
GSM1692375	28	0	10.290484	4.382309	3.521399	8.059687	9.078179	3.226995	2.433187	5.975471	6.097207	3.380009	8.438112	11.181874	9.713359	7.222653	3.035399	3.702467	4.506397	8.905853	7.200081	3.125812	8.433206	7.283083	7.924622	6.236858	4.121573	5.000023	2.795915	4.666605
GSM1692381	28	0	7.961405	4.340994	4.815507	5.520218	8.47602	3.982465	2.441686	6.414285	4.453566	3.825955	9.195098	8.705687	9.684008	8.253379	3.846973	5.833686	4.608918	9.904098	7.610188	2.388332	7.604979	6.953478	7.52739	4.335196	4.723592	6.481764	2.348448	6.390142
GSM1692384	28	0	10.318026	6.139592	4.697301	8.208919	9.799283	5.414254	2.764312	6.545615	5.12973	3.307447	7.978886	10.668331	10.40708	8.105956	4.765889	6.235479	5.259409	9.548815	8.74416	3.974803	7.820797	7.156201	7.982218	4.684585	4.18628	7.297593	6.618175	6.389856
GSM1692386	28	0	7.151657	5.675152	4.07447	5.723541	7.380355	4.54139	2.434221	6.206871	6.954269	3.328766	8.301029	8.020359	9.478207	7.595328	3.979727	5.501174	6.271663	9.338292	8.400308	3.775539	8.703728	7.814189	8.978033	5.656584	4.464145	6.618921	2.468121	6.041499
GSM1692391	28	0	3.980639	4.332713	4.388615	3.567304	8.411168	4.474387	2.366904	4.844384	5.612309	3.229165	8.105565	4.459333	8.073847	6.51755	4.008	3.755138	4.918779	8.741447	7.933289	2.770695	8.435355	7.239383	8.124678	4.42436	4.517463	7.04336	4.77954	5.623917
GSM1692392	28	0	8.557196	4.997451	5.973459	5.356289	10.398391	6.94221	3.666146	6.044274	6.413394	4.552464	8.106765	8.264665	8.931098	7.751535	6.274667	6.567121	5.684678	10.031835	8.696302	3.450103	7.883704	7.535869	7.982194	4.730855	4.731225	9.11044	2.31794	6.464587
GSM1692393	28	0	10.647114	5.169758	5.519079	7.1283	10.751323	6.072575	3.348874	7.643934	5.166784	4.828411	7.499726	11.097236	10.369751	8.945246	5.962815	7.843898	5.484312	9.476451	9.566349	3.27037	7.522929	7.557211	8.138918	2.994671	4.469028	9.053384	3.303092	6.086695
GSM1692395	28	0	11.031843	4.36747	4.360885	8.212768	7.372584	5.120095	2.704306	6.737554	6.198993	3.726389	8.224685	11.59847	10.207054	8.313306	3.978368	6.597332	6.290912	9.336972	9.154036	2.235668	8.74862	7.948133	8.545631	5.272185	4.32155	7.113248	2.794665	7.113219
GSM1692397	28	0	7.78818	4.656529	5.45916	5.937388	9.03662	5.13589	3.292432	6.419999	6.425346	3.691132	8.762865	8.066232	9.788534	7.310771	5.331453	6.411671	5.180817	9.611388	7.986612	3.086222	8.397785	7.425408	8.465763	5.305944	4.624548	7.65792	4.029236	5.767836
GSM1692399	28	0	10.174156	4.999624	3.940505	8.323466	9.057867	4.121368	2.585766	6.470767	4.642596	3.822937	8.072766	10.721237	9.591868	8.009595	3.158284	6.328073	5.297162	9.668197	8.193556	3.936484	8.05639	7.151057	7.542713	4.491824	4.391418	5.831614	4.857979	7.036798
GSM1692400	28	0	6.461667	5.28648	4.582134	4.725153	8.27556	4.968189	2.705625	7.933304	3.617714	4.803995	9.584684	7.340412	10.860784	10.067639	4.172812	5.987741	5.628087	10.355	7.529875	2.409865	7.132231	6.329256	6.943195	3.002334	5.372517	7.136246	2.593216	6.322223
GSM1692404	28	0	4.523952	6.412961	3.879799	3.61901	9.07775	3.894973	2.301942	7.032425	4.25644	4.103018	8.449534	5.377481	9.796882	8.455543	4.273231	5.779142	5.726683	9.958009	9.576475	4.25057	7.005434	6.350583	6.814794	3.910297	4.735651	6.997297	4.522142	6.57413
GSM1692406	28	0	9.712081	6.238132	5.677031	7.128294	9.79095	6.420433	4.705135	7.503832	4.438541	5.095344	8.397603	10.186746	10.496298	9.033971	6.352017	7.290113	5.596526	9.532957	9.759291	2.784391	7.639782	6.928679	7.043095	2.906747	4.981158	9.000548	2.321169	6.29395
GSM1692407	28	0	8.61278	5.340158	5.167619	7.142716	9.240582	6.359723	2.890983	7.240497	6.634653	4.288353	8.737018	9.222921	10.472987	9.047342	4.108406	7.667525	6.435747	9.789485	8.993503	2.942847	8.53563	7.693372	8.952224	5.857976	4.648736	7.961125	2.227857	7.229468
GSM1692408	28	0	6.014729	5.232788	4.685097	6.138988	7.954315	4.790043	2.856144	6.20041	6.423893	3.8743	7.919428	8.509871	9.330051	7.846654	4.929332	6.485411	5.534159	8.968049	8.73664	3.631304	8.408666	7.264314	8.269763	4.500443	4.488758	7.411873	3.927436	5.098745
GSM1692410	28	0	11.53037	6.127922	4.145614	8.560214	9.333501	4.438819	2.204772	6.423114	5.459307	3.717958	7.231997	12.100221	9.968618	8.233445	4.945179	6.570602	5.678904	8.728392	8.495378	3.132604	8.452825	7.262489	8.399175	3.756784	4.022589	7.303692	4.884659	6.183236
GSM1692412	28	0	10.058391	4.165191	3.604833	7.357977	9.299771	3.204011	2.441392	6.505422	5.294669	3.655259	7.904108	10.640707	10.064561	8.5843	3.403717	5.187678	4.430983	9.205038	7.50144	3.905114	8.862781	7.773244	8.020095	4.308601	4.126272	5.692796	6.218993	5.229679
GSM1692413	28	0	8.168697	4.395829	4.692687	6.077984	9.144599	4.547608	2.488615	6.552535	4.842529	3.930092	8.928969	8.98938	9.306403	8.309484	4.747891	6.416107	5.402034	9.920988	8.739373	2.701455	7.080499	6.903029	6.82765	4.107695	4.587186	7.217902	2.751288	5.818104
GSM1692414	28	0	10.818982	5.080112	4.080742	8.162613	7.162855	4.561631	2.877141	6.930478	6.771773	4.130521	8.270721	11.420518	10.474793	8.671883	4.322693	5.614482	6.973789	8.906344	8.422094	2.330358	9.303035	8.008793	9.165069	5.658792	4.182514	6.653754	2.69553	6.673748
GSM1692415	28	0	6.499508	5.351469	4.628568	5.030096	8.179805	5.736645	2.960162	6.884374	6.147722	4.270336	9.014173	7.15964	10.01414	8.094154	4.145419	6.393764	6.151484	9.587259	7.891196	2.92804	7.968308	7.031933	8.362783	6.611343	4.84198	7.030293	3.086428	6.754908
GSM1692416	28	0	8.630779	4.96364	3.857115	7.799445	7.620236	4.101956	2.854042	5.99885	5.54811	3.638768	8.739777	9.545355	9.157937	7.071754	3.443589	5.221478	5.995285	9.613229	7.677721	3.646946	7.943913	7.326935	7.912748	5.342424	4.539261	6.00656	4.979971	6.013824
GSM1692417	28	0	10.880276	5.438013	6.093776	7.927174	9.932483	6.417237	3.754857	7.575828	5.618149	4.605278	8.23385	11.27294	10.836775	9.33865	6.671121	7.693626	5.929309	9.788377	9.417801	2.472323	8.377982	7.647095	8.488545	4.195288	4.583047	8.990847	2.123822	6.885596
GSM1692418	28	0	8.094431	5.21732	4.688704	5.910547	8.157278	5.411601	2.842367	8.616598	5.53281	4.199934	8.404646	9.22169	11.605363	10.26634	3.99931	7.036096	6.213887	9.294664	9.1139	2.519398	7.887699	7.41516	8.256464	5.135672	4.43364	7.88517	2.082901	7.057393
GSM1692420	28	0	9.754574	4.23377	4.796358	7.527299	9.638429	5.027271	2.493284	6.71486	5.256984	3.91473	7.795196	10.271825	10.2365	8.133217	4.805149	5.831365	5.164557	9.344559	8.552153	2.668946	9.225387	7.818373	8.686595	4.141521	4.248296	7.832099	2.029129	6.746924
GSM1692421	28	0	5.65217	4.961301	3.841802	6.338638	7.29984	4.381753	2.435371	8.477916	5.935886	4.109942	8.638649	8.24444	11.412466	9.712976	3.128161	5.943187	6.463824	10.115028	8.519076	3.75185	7.874582	7.064902	8.27452	5.177014	4.870055	6.089077	4.208935	7.393351
GSM1692422	28	0	9.690947	5.081116	5.286758	7.699919	9.647119	6.293579	2.824011	6.986456	6.176141	4.411189	8.63564	10.975848	10.357706	8.672355	5.041577	7.426206	6.437012	9.911135	8.232492	3.665485	8.177765	7.734089	8.879048	5.0549	4.506355	8.140064	3.029063	6.562244
GSM1692423	28	0	9.680255	5.389087	5.809841	7.377066	10.696088	6.517933	3.102191	7.714358	5.711246	4.186238	8.665816	10.202072	11.048637	9.870852	5.838966	6.572608	5.691521	9.835156	8.191527	3.323871	8.689832	7.635222	8.57819	4.610058	4.531602	8.511067	2.671324	7.322617
GSM1692424	28	0	3.774743	4.504021	4.012603	3.264979	7.464543	4.708307	2.078688	5.861241	6.606868	3.511918	8.404505	4.061901	8.964519	7.989593	3.632217	5.930014	5.329922	9.362936	8.051093	3.057513	8.253148	7.096925	8.563037	5.56579	4.73683	6.724757	4.381904	6.126097
GSM1692425	28	0	10.974853	3.193207	3.549604	7.447597	7.631638	3.428172	2.390592	7.09166	6.283609	3.493957	8.634364	11.126281	10.602963	8.883883	3.182813	3.885961	4.187393	9.410674	6.987475	2.064739	8.912506	7.321495	8.441045	6.214372	4.129186	4.567735	2.286323	5.051403
GSM1692427	28	0	11.198715	4.309219	4.355558	8.262066	8.488716	3.726322	2.211755	6.870817	4.475547	3.473665	8.059798	11.838579	10.665793	9.093015	3.493587	3.973405	5.337997	8.815021	8.262993	2.662451	8.054946	7.054582	7.560404	4.117514	4.115824	5.695886	2.706704	6.296252
GSM1692428	28	0	9.320164	4.534427	4.65821	7.411795	8.271998	4.182157	2.06868	6.401655	4.56665	4.213873	8.49857	10.076444	9.882993	8.164711	3.48709	5.077143	4.823518	9.469043	7.271299	2.120084	7.482819	6.885905	7.217583	4.798386	4.513434	6.41921	2.639474	5.649447
GSM1692429	28	0	10.615987	5.673089	4.249349	8.461874	8.940917	5.084579	2.467709	6.491023	5.915978	3.757096	8.462088	11.234515	10.098318	8.434299	3.763392	6.425517	5.662916	9.347192	8.131182	3.737912	9.01919	7.697017	8.598861	5.14276	4.356643	7.105061	2.500436	5.985213
GSM1692430	28	0	10.437158	4.781518	4.9665	7.979008	9.357215	5.834405	3.219043	6.987706	6.843199	3.96089	8.554435	11.348116	10.359556	8.6346	4.802603	7.006647	6.749622	9.95183	8.712839	2.866095	8.180263	7.383896	8.931221	6.007558	4.706708	7.857547	2.714389	7.334429
GSM1692436	28	0	7.703267	7.339885	4.742358	5.453145	8.560106	4.639183	2.944932	7.153754	5.173076	4.650206	7.740885	8.371438	9.884704	9.019672	5.81784	6.472377	5.61389	9.558214	9.180559	3.194955	8.198556	6.929622	7.692771	3.047603	4.755089	7.588008	2.73426	6.493342
GSM1692437	28	0	8.115206	5.140725	5.153977	5.352564	9.153142	5.044395	2.931047	7.59724	5.051781	3.677172	7.751788	8.39262	10.850122	9.443046	4.94421	6.174692	5.158355	9.492895	9.228877	2.310684	8.107615	6.974336	7.248484	3.617297	4.397868	7.979933	1.760208	6.917303
GSM1692438	28	0	8.124329	4.793946	4.306319	5.71352	8.737225	4.219081	2.421156	6.792963	4.941406	3.669629	8.599539	9.127568	9.679156	8.262569	4.024134	5.719549	5.30943	9.640997	8.335501	2.710601	7.46962	6.907293	7.056501	4.408289	4.674769	6.75203	3.197594	6.15552
GSM1692439	28	0	8.025541	4.33516	5.655609	4.91901	9.711365	4.959056	2.750113	7.910623	5.662672	4.456327	9.119503	9.170429	10.854633	9.611776	4.416667	7.345881	5.464176	9.209487	7.795858	2.308692	8.214224	7.256481	8.162808	5.047058	4.967253	8.039329	2.391985	6.775722
GSM1692440	28	0	10.203944	5.15893	5.034529	7.275979	8.222238	5.455901	2.756182	6.394187	6.579122	3.546875	7.364286	10.772104	9.563277	7.440873	5.31152	5.498031	4.996525	8.858048	9.030685	2.293392	8.647862	7.312892	8.326176	4.320968	4.236727	7.984607	2.22048	5.526206
GSM1692441	28	0	9.220132	4.728157	5.820628	7.598197	9.481838	5.685544	3.523548	7.009396	5.543808	3.967782	8.782029	8.594192	9.813116	8.249585	4.748196	7.491866	5.338401	9.422748	7.998286	4.182577	7.676473	7.512991	7.962283	4.520481	4.602081	7.948687	5.488725	6.20242
GSM1692445	28	0	8.626156	5.314387	4.035261	6.506424	6.976829	4.002833	2.139083	5.777039	6.335204	3.514796	8.363809	8.747159	9.334741	7.657313	3.556466	5.718626	5.657574	10.045549	7.775661	4.066648	8.800408	7.320805	8.850093	4.990023	4.552096	6.359413	4.000542	6.176286
GSM1692446	28	0	9.854874	7.249202	3.302054	7.152863	10.346734	3.341477	2.500968	6.578313	3.77558	3.760627	7.365404	10.886756	9.643838	8.042585	3.532343	4.828712	5.498265	8.444029	7.304537	5.186968	8.150783	7.611438	7.012471	3.441015	3.967292	5.769937	4.275146	4.555713
GSM1692448	28	0	8.139729	4.796269	3.637571	5.907334	8.653338	3.618415	3.189792	4.624577	5.754435	3.15618	7.87339	8.194448	8.342303	6.292171	3.717723	4.5907	4.414204	9.54038	8.279524	3.752356	8.628353	7.300721	8.648181	4.319258	4.070221	5.198465	4.752181	4.096
GSM1692452	28	0	10.136987	5.457579	4.61563	7.927361	9.059602	4.616452	2.362711	7.003482	4.560874	3.688999	8.213688	10.641239	10.327492	8.627123	4.587954	5.677134	5.330615	9.144837	8.207273	3.290885	7.816179	7.242816	7.538009	4.360505	3.880623	6.868982	3.975961	5.527268
GSM1692453	28	0	10.467631	6.48791	4.229415	8.378022	10.197371	3.752801	2.37119	5.251725	3.453316	3.154786	7.64719	10.608389	8.683906	6.452423	4.236142	5.503829	4.880153	8.615725	6.882849	6.090917	8.380493	7.41489	7.646361	4.292899	3.910982	5.928436	6.89786	4.987653
GSM1692455	28	0	8.899959	6.062307	4.745819	6.474474	7.947317	4.610775	2.497489	8.433508	5.419532	4.778909	8.519795	9.351824	10.96075	9.735149	4.650162	6.809975	6.028287	9.692084	8.735964	2.357484	7.957714	7.275523	7.982628	4.021552	4.924285	7.533521	2.466864	7.044422
GSM1692458	28	0	10.552368	6.292165	3.227668	8.497008	8.933005	3.649249	2.032516	5.746792	3.706313	4.553483	7.045867	11.113221	8.867745	7.900776	3.698312	4.44832	5.709907	9.719349	8.973503	3.116564	8.666431	7.455635	7.504566	3.127381	4.318791	5.311491	3.798577	5.985028
GSM1692461	28	0	9.449083	5.976063	5.714633	6.807398	9.456613	6.748508	3.148897	6.042161	5.532792	4.540883	8.647363	10.092872	8.885116	7.062332	5.987407	7.479232	6.27904	9.945089	8.771648	3.410588	7.740498	7.215705	8.399173	4.473992	4.654826	8.531845	2.470516	7.032129
GSM1692465	28	0	8.51862	5.336655	3.907718	5.510692	7.31656	3.939119	2.099932	5.564352	5.476655	3.571906	7.707833	8.052812	8.472316	6.827206	3.744671	6.085674	4.748715	9.464604	7.825859	3.280316	8.292453	7.39938	7.967365	3.589734	4.482432	5.809975	5.213903	5.584581
GSM1692466	28	0	6.881083	5.243333	4.983599	5.786145	8.066654	5.108682	2.676708	6.577665	7.298143	3.911462	8.706189	7.655843	11.053327	8.525673	4.627873	6.897441	6.110882	9.019792	8.576196	2.890597	8.818013	7.789813	9.117815	5.165535	5.048597	7.381724	2.553958	6.970034
GSM1692482	28	0	7.191906	6.225014	3.086931	5.38473	8.476831	3.055006	2.261959	6.057978	6.329923	3.344352	7.992725	7.802843	8.400517	7.020109	3.320757	3.735965	5.884906	9.985897	9.439376	3.468432	8.335811	6.963112	8.147956	4.971792	4.272269	4.891635	3.611671	6.418547
GSM1692484	28	0	10.50697	5.168704	4.386834	8.179661	8.655386	4.019055	2.21086	5.79719	5.637438	3.076706	8.025167	11.002287	9.232522	7.085415	3.997064	5.672915	5.75279	8.692468	7.880877	5.541964	7.89798	7.783852	8.087726	4.83479	3.993066	6.555696	4.671812	4.866446
GSM1692488	28	0	7.919082	5.995632	2.863946	6.391195	7.012138	3.0468	2.427458	7.139043	4.288027	4.082182	7.669166	9.049022	9.295114	8.405109	3.574849	4.493935	5.679135	9.085252	8.401013	2.906545	7.428131	6.848159	7.118848	3.326332	4.805233	5.038733	3.079409	6.732507
GSM1692489	28	0	8.289149	4.884323	4.996259	5.698677	7.679668	4.743582	2.832359	6.091841	4.818985	3.591938	8.405918	8.660996	9.110549	6.6218	3.729231	5.603292	5.176306	9.99412	9.274766	2.258837	7.97251	6.83606	7.961299	4.605137	4.410224	7.670119	2.677793	6.293575
GSM1692491	28	0	8.689705	5.687184	4.997475	5.18672	8.363452	5.132732	2.899944	8.105398	5.383992	3.792051	8.11636	8.550735	10.973295	9.813376	3.794698	6.763415	5.849683	9.795723	9.090371	2.459791	8.090833	7.13432	7.971182	4.534942	4.636988	7.669872	2.421616	7.01229
GSM1692492	28	0	8.425928	6.375673	5.863461	6.47624	9.211069	6.481283	3.467331	8.15743	5.540309	4.510936	8.329926	9.079948	10.825662	9.73328	5.474509	7.879529	5.686747	9.787856	9.194114	2.474152	8.24844	7.442869	8.292801	4.006792	4.781382	9.308882	2.520386	6.902078
GSM1692493	28	0	5.656176	5.841753	5.141234	3.181174	9.866701	5.422065	2.93739	7.245241	4.828901	4.373135	8.657036	5.482117	10.461622	8.800203	4.16236	7.263514	5.419976	9.680141	7.956472	4.238167	7.312801	6.761518	7.575412	4.699618	4.845632	7.832416	4.470478	6.135705
GSM1692494	28	0	10.540379	4.819844	5.723644	7.826498	9.840172	6.954302	3.624275	7.509521	5.589351	3.976722	8.502241	11.007873	10.754095	9.006285	5.912716	7.050415	5.458577	9.590322	7.968994	2.399188	8.191331	7.519716	8.244261	4.373166	4.351348	8.517514	2.617102	7.038561
GSM1692498	28	0	11.009768	5.776324	5.663799	8.024916	10.03688	6.241194	4.123461	7.795944	4.130168	4.484202	7.772505	11.214024	10.715443	9.241951	5.396355	7.61476	5.500282	9.421757	9.38046	2.740134	7.792791	7.291874	7.282339	2.41267	4.514882	9.266867	2.630768	6.356741
GSM1692499	28	0	5.283556	3.84491	3.572516	4.32391	6.733355	3.519378	1.972183	5.517631	6.075995	3.29916	8.645806	6.114306	8.455211	7.040473	3.58905	3.820993	5.051731	9.361118	7.022188	2.945271	8.312209	7.037928	8.308602	6.054073	4.902412	5.112596	3.647518	6.075426
GSM1692501	28	0	8.090501	4.496014	4.956116	6.726697	8.403671	5.078469	2.500995	6.747316	5.926344	3.951914	8.76824	8.392283	9.975145	8.279378	4.272981	6.270627	5.506009	9.757439	8.35857	2.705717	8.057413	7.229206	8.038719	4.845979	4.751008	7.414747	2.660495	6.289794
